# Supplementary material for: Predicting protein-binding regions in RNA using nucleotide profiles and compositions
Source: BMC Syst Biol. 2017 Mar 14;11(Suppl 2):16. doi: 10.1186/s12918-017-0386-4 (PMC5374631; doi:10.1186/s12918-017-0386-4)
Supplement: Supplementary file 1 — Type of RBP binding regions. Type of RBP binding regions in human mRNAs. (ZIP 429 kb) [file 12918_2017_386_MOESM1_ESM.zip]

Archive with 2 entries (2 files):
- Additional_file_1.png
- Additional_file_1.xlsx
