# Supplementary material for: Predicting protein-binding regions in RNA using nucleotide profiles and compositions
Source: BMC Syst Biol. 2017 Mar 14;11(Suppl 2):16. doi: 10.1186/s12918-017-0386-4 (PMC5374631; doi:10.1186/s12918-017-0386-4)
Supplement: Supplementary file 1 — Type of RBP binding regions. Type of RBP binding regions in human mRNAs. (ZIP 429 kb) [file 12918_2017_386_MOESM1_ESM.zip › Additional_file_1.xlsx]

## Sheet: data
chr	start	end	gene_id	biotype	transcript_id	start	end	object_type	CDS_id
21	9826967	9826991						Unknown
5	122924157	122924181	ENSG00000151292	protein_coding	ENST00000511130	122924121	122924205	CDS	ENSE00000998775
5	122924157	122924181	ENSG00000151292	protein_coding	ENST00000512718	122924121	122924205	CDS	ENSE00000998775
5	122924157	122924181	ENSG00000151292	protein_coding	ENST00000521364	122924121	122924205	CDS	ENSE00000998775
5	122924157	122924181	ENSG00000151292	protein_coding	ENST00000510842	122924121	122924205	CDS	ENSE00000998775
5	122924157	122924181	ENSG00000151292	protein_coding	ENST00000361991	122924121	122924205	CDS	ENSE00000998775
5	122924157	122924181	ENSG00000151292	protein_coding	ENST00000360683	122924121	122924205	CDS	ENSE00000998775
5	122924157	122924181	ENSG00000151292	protein_coding	ENST00000515322	122924119	122924205	CDS	ENSE00002035559
5	122924157	122924181	ENSG00000151292	protein_coding	ENST00000395412	122924121	122924205	CDS	ENSE00000998775
5	122924157	122924181	ENSG00000151292	protein_coding	ENST00000395411	122924121	122924205	CDS	ENSE00000998775
5	122924157	122924181	ENSG00000151292	protein_coding	ENST00000345990	122924121	122924205	CDS	ENSE00000998775
X	155173373	155173397	ENSG00000124333	protein_coding	ENST00000286448	155171616	155173433	3' UTR
X	155173373	155173397	ENSG00000124333	protein_coding	ENST00000262640	155171804	155173433	3' UTR
2	176887209	176887233						Unknown
16	731181	731205	ENSG00000103266	protein_coding	ENST00000565677	731063	731208	5' UTR
16	731181	731205	ENSG00000103266	protein_coding	ENST00000219548	731152	731350	CDS	ENSE00003618126
16	731181	731205	ENSG00000103266	protein_coding	ENST00000569248	730419	731350	CDS	ENSE00002628842
20	33128450	33128474	ENSG00000125971	protein_coding	ENST00000357156	33128429	33128762	3' UTR
20	33128450	33128474	ENSG00000125971	protein_coding	ENST00000480759	33128385	33128762	CDS	ENSE00003683650
20	33128450	33128474	ENSG00000125971	protein_coding	ENST00000374846	33128429	33128762	3' UTR
12	3147137	3147161	ENSG00000197905	protein_coding	ENST00000358409	3147134	3147274	CDS	ENSE00001276077
12	3147137	3147161	ENSG00000197905	protein_coding	ENST00000359864	3147134	3147274	CDS	ENSE00001276077
12	3147137	3147161	ENSG00000197905	protein_coding	ENST00000397122	3147134	3147274	CDS	ENSE00001276077
13	100635102	100635126	ENSG00000043355	protein_coding	ENST00000376335	100634026	100635393	CDS	ENSE00001470245
15	44120272	44120296	ENSG00000092470	protein_coding	ENST00000263795	44120163	44120564	CDS	ENSE00003504507
15	44120272	44120296	ENSG00000092470	protein_coding	ENST00000381246	44120163	44120564	CDS	ENSE00003668525
8	125499707	125499731	ENSG00000170881	protein_coding	ENST00000303545	125498072	125500155	CDS	ENSE00001165789
4	184369851	184369875						Unknown
12	12976182	12976206	ENSG00000178878	protein_coding	ENST00000534843	12976137	12976253	3' UTR
12	12976182	12976206	ENSG00000213782	protein_coding	ENST00000541537	12976137	12976253	CDS	ENSE00003510123
12	12976182	12976206	ENSG00000213782	protein_coding	ENST00000352940	12976137	12976253	CDS	ENSE00003476745
12	12976182	12976206	ENSG00000213782	protein_coding	ENST00000358007	12976137	12976253	CDS	ENSE00003476745
12	12976182	12976206	ENSG00000213782	protein_coding	ENST00000545038	12976137	12976950	CDS	ENSE00002295486
12	12976182	12976206	ENSG00000213782	protein_coding	ENST00000542123	12976137	12977611	CDS	ENSE00002308432
12	12976182	12976206	ENSG00000213782	protein_coding	ENST00000544400	12976137	12976253	CDS	ENSE00003476745
19	5691432	5691456	ENSG00000130255	protein_coding	ENST00000579649	5691330	5691464	CDS	ENSE00001158924
19	5691432	5691456	ENSG00000130255	protein_coding	ENST00000577222	5691330	5691464	CDS	ENSE00001158924
19	5691432	5691456	ENSG00000130255	protein_coding	ENST00000347512	5691330	5691464	CDS	ENSE00001158924
19	5691432	5691456	ENSG00000130255	protein_coding	ENST00000579446	5691330	5691664	CDS	ENSE00002708131
19	5691432	5691456	ENSG00000130255	protein_coding	ENST00000394580	5691330	5691464	CDS	ENSE00001158924
19	49589737	49589761	ENSG00000104852	protein_coding	ENST00000601065	49589662	49589818	CDS	ENSE00003535913
6	30553076	30553100	ENSG00000204574	protein_coding	ENST00000326195	30553037	30553120	CDS	ENSE00001592750
6	30553076	30553100	ENSG00000204574	protein_coding	ENST00000376545	30553037	30553120	CDS	ENSE00001592750
6	30553076	30553100	ENSG00000204574	protein_coding	ENST00000475993	30553037	30553120	CDS	ENSE00001592750
2	27277624	27277648	ENSG00000084693	protein_coding	ENST00000487078	27277498	27277675	CDS	ENSE00003589100
2	27277624	27277648	ENSG00000084693	protein_coding	ENST00000477136	27277498	27277675	CDS	ENSE00003671433
2	27277624	27277648	ENSG00000084693	protein_coding	ENST00000323064	27277498	27277675	CDS	ENSE00003589100
2	27277624	27277648	ENSG00000084693	protein_coding	ENST00000489683	27277498	27277675	CDS	ENSE00003671433
2	27277624	27277648	ENSG00000084693	protein_coding	ENST00000360131	27277498	27277675	CDS	ENSE00003589100
17	75091037	75091061	ENSG00000234912	processed_transcript	ENST00000434411	75089326	75091068	CDS	ENSE00001718534
17	75091037	75091061	ENSG00000234912	processed_transcript	ENST00000566583	75090152	75091065	CDS	ENSE00002612986
17	75091037	75091061	ENSG00000234912	processed_transcript	ENST00000565256	75090152	75091065	CDS	ENSE00002612986
14	105715507	105715531	ENSG00000184887	protein_coding	ENST00000537513	105715494	105715584	CDS	ENSE00003606718
14	105715507	105715531	ENSG00000184887	protein_coding	ENST00000392554	105715494	105715584	CDS	ENSE00003606718
14	105715507	105715531	ENSG00000184887	protein_coding	ENST00000463376	105714963	105715584	CDS	ENSE00001941102
14	105715507	105715531	ENSG00000184887	protein_coding	ENST00000536364	105715494	105715584	CDS	ENSE00003606718
14	105715507	105715531	ENSG00000184887	protein_coding	ENST00000327471	105715494	105715584	CDS	ENSE00003543424
22	20079127	20079151	ENSG00000128191	protein_coding	ENST00000351989	20078958	20079155	CDS	ENSE00003622027
22	20079127	20079151	ENSG00000128191	protein_coding	ENST00000495826	20078958	20079155	CDS	ENSE00003692977
22	20079127	20079151	ENSG00000128191	protein_coding	ENST00000407755	20078958	20079155	CDS	ENSE00003622027
22	20079127	20079151	ENSG00000128191	protein_coding	ENST00000498171	20078958	20079155	CDS	ENSE00003692977
22	20079127	20079151	ENSG00000128191	protein_coding	ENST00000383024	20078958	20079155	CDS	ENSE00003622027
1	168219182	168219206	ENSG00000213064	protein_coding	ENST00000271375	168211779	168222263	3' UTR
12	69235985	69236009	ENSG00000135679	protein_coding	ENST00000462284	69233630	69239214	3' UTR
12	69235985	69236009	ENSG00000135679	protein_coding	ENST00000258149	69233630	69239211	3' UTR
12	69235985	69236009	ENSG00000135679	protein_coding	ENST00000356290	69233630	69239211	3' UTR
12	69235985	69236009	ENSG00000135679	protein_coding	ENST00000540827	69233630	69239211	3' UTR
12	69235985	69236009	ENSG00000135679	protein_coding	ENST00000428863	69233630	69239211	3' UTR
12	69235985	69236009	ENSG00000256664	pseudogene	ENST00000537570	69235726	69236164	CDS	ENSE00002308696
12	69235985	69236009	ENSG00000135678	protein_coding	ENST00000546556	69235977	69236109	3' UTR
22	31816350	31816374	ENSG00000185721	protein_coding	ENST00000331457	31816242	31816411	CDS	ENSE00003540804
22	31816350	31816374	ENSG00000185721	protein_coding	ENST00000416465	31816242	31816411	3' UTR
22	31816350	31816374	ENSG00000185721	protein_coding	ENST00000433341	31816242	31816411	CDS	ENSE00003569824
4	41258999	41259023	ENSG00000154277	protein_coding	ENST00000514924	41258967	41259026	CDS	ENSE00002066852
4	41258999	41259023	ENSG00000154277	protein_coding	ENST00000503431	41258967	41259026	CDS	ENSE00002066852
4	41258999	41259023	ENSG00000154277	protein_coding	ENST00000284440	41258850	41259026	CDS	ENSE00001014976
4	41258999	41259023	ENSG00000154277	protein_coding	ENST00000381760	41258925	41259026	CDS	ENSE00002060113
4	41258999	41259023	ENSG00000154277	protein_coding	ENST00000512419	41258928	41259037	CDS	ENSE00002301917
4	41258999	41259023	ENSG00000154277	protein_coding	ENST00000505232	41258949	41259026	CDS	ENSE00002083127
4	41258999	41259023	ENSG00000154277	protein_coding	ENST00000504818	41258950	41259026	CDS	ENSE00002059462
4	41258999	41259023	ENSG00000154277	protein_coding	ENST00000508768	41258957	41259026	CDS	ENSE00002058593
4	41258999	41259023	ENSG00000154277	protein_coding	ENST00000512788	41258962	41259026	CDS	ENSE00002055959
4	41258999	41259023	ENSG00000154277	protein_coding	ENST00000472501	41258963	41259037	CDS	ENSE00001824894
18	21046166	21046190	ENSG00000101782	protein_coding	ENST00000339486	21046097	21046240	CDS	ENSE00003581713
18	21046166	21046190	ENSG00000101782	protein_coding	ENST00000581585	21046097	21046240	CDS	ENSE00003581713
18	21046166	21046190	ENSG00000101782	protein_coding	ENST00000581302	21046097	21046240	CDS	ENSE00003533379
18	21046166	21046190	ENSG00000101782	protein_coding	ENST00000577501	21046097	21046240	CDS	ENSE00003581713
18	21046166	21046190	ENSG00000101782	protein_coding	ENST00000584992	21046097	21046240	CDS	ENSE00003533379
18	21046166	21046190	ENSG00000101782	protein_coding	ENST00000584130	21046099	21046240	CDS	ENSE00002721828
18	21046166	21046190	ENSG00000101782	protein_coding	ENST00000581339	21046133	21046240	CDS	ENSE00002724505
2	176996622	176996646	ENSG00000175879	protein_coding	ENST00000429017	176996341	176997375	3' UTR
2	176996622	176996646	ENSG00000175879	protein_coding	ENST00000313173	176996341	176997423	3' UTR
2	176996622	176996646	ENSG00000175879	protein_coding	ENST00000450510	176996341	176996728	3' UTR
2	176996622	176996646	ENSG00000175879	protein_coding	ENST00000544999	176996341	176997076	3' UTR
13	115089594	115089618	ENSG00000198824	protein_coding	ENST00000361283	115089263	115092796	CDS	ENSE00001466609
13	115089594	115089618	ENSG00000198824	protein_coding	ENST00000463003	115089266	115089754	CDS	ENSE00001921313
17	26711420	26711444	ENSG00000004139	protein_coding	ENST00000379061	26711376	26711588	CDS	ENSE00003674572
17	26711420	26711444	ENSG00000004139	protein_coding	ENST00000457710	26711376	26711588	CDS	ENSE00003588415
2	216177238	216177262	ENSG00000138363	protein_coding	ENST00000236959	216177221	216177347	CDS	ENSE00003498173
2	216177238	216177262	ENSG00000138363	protein_coding	ENST00000444305	216177221	216177347	CDS	ENSE00003498173
2	216177238	216177262	ENSG00000138363	protein_coding	ENST00000488712	216177221	216177347	CDS	ENSE00003645203
2	216177238	216177262	ENSG00000138363	protein_coding	ENST00000443953	216177221	216177347	3' UTR
2	216177238	216177262	ENSG00000138363	protein_coding	ENST00000435675	216176814	216177347	CDS	ENSE00001740260
2	216177238	216177262	ENSG00000138363	protein_coding	ENST00000427397	216177221	216177347	3' UTR
2	216177238	216177262	ENSG00000138363	protein_coding	ENST00000413174	216177221	216177347	5' UTR
2	216177238	216177262	ENSG00000138363	protein_coding	ENST00000540518	216177221	216177347	5' UTR
16	3200670	3200694						Unknown
6	26104419	26104443	ENSG00000197061	protein_coding	ENST00000377803	26104104	26104518	CDS	ENSE00001475159
1	44169976	44170000	ENSG00000066135	protein_coding	ENST00000372396	44169901	44171186	CDS	ENSE00001841454
7	28758454	28758478	ENSG00000146592	protein_coding	ENST00000396299	28758370	28758496	CDS	ENSE00003640174
7	28758454	28758478	ENSG00000146592	protein_coding	ENST00000357727	28758370	28758496	CDS	ENSE00003640174
7	28758454	28758478	ENSG00000146592	protein_coding	ENST00000396300	28758370	28758496	CDS	ENSE00003640174
7	28758454	28758478	ENSG00000146592	protein_coding	ENST00000409603	28758370	28758496	CDS	ENSE00003640174
7	28758454	28758478	ENSG00000146592	protein_coding	ENST00000461921	28758370	28758496	CDS	ENSE00003643254
7	28758454	28758478	ENSG00000146592	protein_coding	ENST00000426500	28758370	28758496	CDS	ENSE00003497456
7	28758454	28758478	ENSG00000146592	protein_coding	ENST00000396298	28758370	28758496	CDS	ENSE00003640174
7	28758454	28758478	ENSG00000146592	protein_coding	ENST00000468391	28758370	28758496	CDS	ENSE00003643254
7	28758454	28758478	ENSG00000146592	protein_coding	ENST00000484383	28758370	28758496	CDS	ENSE00003643254
5	112352511	112352535	ENSG00000172795	protein_coding	ENST00000515408	112349182	112355820	3' UTR
5	112352511	112352535	ENSG00000172795	protein_coding	ENST00000389063	112349182	112356667	3' UTR
2	228398450	228398474	ENSG00000173744	protein_coding	ENST00000409979	228398265	228398474	CDS	ENSE00001183961
2	228398450	228398474	ENSG00000173744	protein_coding	ENST00000310078	228398265	228398474	CDS	ENSE00001183961
2	228398450	228398474	ENSG00000173744	protein_coding	ENST00000409315	228398265	228398474	CDS	ENSE00001183961
2	228398450	228398474	ENSG00000173744	protein_coding	ENST00000373671	228398265	228398474	CDS	ENSE00001183961
2	228398450	228398474	ENSG00000173744	protein_coding	ENST00000409171	228398265	228398474	CDS	ENSE00001183961
19	56171951	56171975	ENSG00000063244	protein_coding	ENST00000450554	56171882	56171985	CDS	ENSE00003668399
19	56171951	56171975	ENSG00000063244	protein_coding	ENST00000308924	56171882	56171985	CDS	ENSE00003668399
19	56171951	56171975	ENSG00000063244	protein_coding	ENST00000588850	56171882	56171985	CDS	ENSE00003488543
19	56171951	56171975	ENSG00000063244	protein_coding	ENST00000587196	56171882	56171985	3' UTR
19	56171951	56171975	ENSG00000063244	protein_coding	ENST00000592874	56171882	56171985	CDS	ENSE00003668399
X	51641217	51641241	ENSG00000179222	protein_coding	ENST00000375772	51641210	51641289	CDS	ENSE00001269022
X	51641217	51641241	ENSG00000179222	protein_coding	ENST00000375722	51641210	51641289	CDS	ENSE00001269022
X	51641217	51641241	ENSG00000179222	protein_coding	ENST00000326587	51641210	51641289	CDS	ENSE00001269022
X	51641217	51641241	ENSG00000179222	protein_coding	ENST00000375695	51641210	51641289	CDS	ENSE00001269022
X	51641217	51641241	ENSG00000179222	protein_coding	ENST00000494718	51640891	51643392	CDS	ENSE00001955994
X	51641217	51641241	ENSG00000179222	protein_coding	ENST00000485420	51640891	51641289	CDS	ENSE00001871197
20	36685996	36686020	ENSG00000101413	protein_coding	ENST00000373433	36685934	36686046	CDS	ENSE00003630027
20	36685996	36686020	ENSG00000101413	protein_coding	ENST00000462548	36685934	36686046	3' UTR
20	36685996	36686020	ENSG00000101413	protein_coding	ENST00000495457	36685995	36686046	3' UTR
20	36685996	36686020	ENSG00000101413	protein_coding	ENST00000449186	36685934	36686046	CDS	ENSE00003630027
1	222839323	222839347	ENSG00000154305	protein_coding	ENST00000344922	222838962	222841354	3' UTR
1	222839323	222839347	ENSG00000154305	protein_coding	ENST00000344507	222838970	222839489	3' UTR
1	222839323	222839347	ENSG00000154305	protein_coding	ENST00000344441	222838962	222841351	3' UTR
12	68056301	68056325	ENSG00000127334	protein_coding	ENST00000344096	68052494	68059186	3' UTR
17	40176296	40176320	ENSG00000168256	protein_coding	ENST00000307641	40175912	40177659	3' UTR
17	40176296	40176320	ENSG00000168256	protein_coding	ENST00000393885	40175912	40177076	3' UTR
17	40176296	40176320	ENSG00000168256	protein_coding	ENST00000393880	40175912	40176792	3' UTR
17	40176296	40176320	ENSG00000168256	protein_coding	ENST00000393881	40175912	40176792	3' UTR
17	40176296	40176320	ENSG00000168256	protein_coding	ENST00000449471	40175912	40176851	3' UTR
17	40176296	40176320	ENSG00000168256	protein_coding	ENST00000393879	40175672	40177659	CDS	ENSE00003605800
17	40176296	40176320	ENSG00000168256	protein_coding	ENST00000393884	40175912	40177654	3' UTR
2	160605023	160605047	ENSG00000136536	protein_coding	ENST00000409175	160604316	160605414	CDS	ENSE00000778764
2	160605023	160605047	ENSG00000136536	protein_coding	ENST00000259050	160604316	160605414	CDS	ENSE00000778764
2	160605023	160605047	ENSG00000136536	protein_coding	ENST00000409591	160604316	160605414	CDS	ENSE00000778764
15	91503138	91503162	ENSG00000166965	protein_coding	ENST00000394258	91503130	91503228	CDS	ENSE00003634215
15	91503138	91503162	ENSG00000166965	protein_coding	ENST00000555155	91503130	91503228	CDS	ENSE00003634215
15	91503138	91503162	ENSG00000166965	protein_coding	ENST00000555737	91503130	91503228	CDS	ENSE00003506383
15	91503138	91503162	ENSG00000166965	protein_coding	ENST00000556774	91503130	91503208	CDS	ENSE00002466969
15	91503138	91503162	ENSG00000166965	protein_coding	ENST00000557266	91503130	91503228	CDS	ENSE00003506383
15	91503138	91503162	ENSG00000166965	protein_coding	ENST00000556618	91503130	91503228	CDS	ENSE00003634215
15	91503138	91503162	ENSG00000166965	protein_coding	ENST00000556333	91503130	91503228	3' UTR
15	91503138	91503162	ENSG00000166965	protein_coding	ENST00000557750	91502982	91503728	CDS	ENSE00002528558
2	97017634	97017658	ENSG00000121152	protein_coding	ENST00000240423	97017569	97017758	CDS	ENSE00003648879
2	97017634	97017658	ENSG00000121152	protein_coding	ENST00000427946	97017569	97017758	CDS	ENSE00003648879
2	97017634	97017658	ENSG00000121152	protein_coding	ENST00000477409	97017569	97017758	CDS	ENSE00003690533
2	97017634	97017658	ENSG00000121152	protein_coding	ENST00000435975	97017569	97017758	CDS	ENSE00003648879
2	97017634	97017658	ENSG00000121152	protein_coding	ENST00000456906	97017569	97017758	CDS	ENSE00003648879
2	97017634	97017658	ENSG00000121152	protein_coding	ENST00000455200	97017569	97017758	CDS	ENSE00003648879
2	61413968	61413992	ENSG00000173209	protein_coding	ENST00000357022	61413922	61414686	3' UTR
2	61413968	61413992	ENSG00000173209	protein_coding	ENST00000489653	61413752	61414048	CDS	ENSE00001846821
2	61413968	61413992	ENSG00000173209	protein_coding	ENST00000394457	61413922	61418338	3' UTR
2	61413968	61413992	ENSG00000173209	protein_coding	ENST00000471542	61413752	61414047	CDS	ENSE00001915566
14	75469682	75469706	ENSG00000119718	protein_coding	ENST00000266126	75469614	75469856	CDS	ENSE00000808296
14	75469682	75469706	ENSG00000119718	protein_coding	ENST00000555522	75469636	75469856	CDS	ENSE00002480288
14	75469682	75469706	ENSG00000119718	protein_coding	ENST00000553539	75469675	75470402	CDS	ENSE00002482349
14	75469682	75469706	ENSG00000119718	protein_coding	ENST00000556028	75469677	75469856	CDS	ENSE00002467612
5	68464033	68464057	ENSG00000134057	protein_coding	ENST00000256442	68464000	68464170	CDS	ENSE00003557310
5	68464033	68464057	ENSG00000134057	protein_coding	ENST00000506572	68464000	68464170	CDS	ENSE00003557310
5	68464033	68464057	ENSG00000134057	protein_coding	ENST00000508407	68464000	68464170	CDS	ENSE00003557310
5	68464033	68464057	ENSG00000134057	protein_coding	ENST00000505500	68464000	68464170	CDS	ENSE00003557310
5	68464033	68464057	ENSG00000134057	protein_coding	ENST00000503507	68464000	68464170	3' UTR
19	34912529	34912553	ENSG00000126249	protein_coding	ENST00000246535	34912424	34912572	CDS	ENSE00003624432
19	34912529	34912553	ENSG00000126249	protein_coding	ENST00000587385	34912424	34912572	CDS	ENSE00003695588
19	34912529	34912553	ENSG00000126249	protein_coding	ENST00000587065	34912424	34912572	CDS	ENSE00003535894
19	34912529	34912553	ENSG00000126249	protein_coding	ENST00000589589	34912340	34912572	CDS	ENSE00002912470
19	32844280	32844304	ENSG00000168813	protein_coding	ENST00000311921	32843735	32845863	CDS	ENSE00003695352
19	32844280	32844304	ENSG00000168813	protein_coding	ENST00000587084	32843735	32845863	CDS	ENSE00003700002
19	32844280	32844304	ENSG00000168813	protein_coding	ENST00000544431	32843735	32845863	CDS	ENSE00003695352
19	32844280	32844304	ENSG00000168813	protein_coding	ENST00000355898	32843735	32845863	CDS	ENSE00003695352
1	181060721	181060745	ENSG00000272198	lincRNA	ENST00000606938	181060245	181062035	CDS	ENSE00003700043
19	9949120	9949144	ENSG00000127445	protein_coding	ENST00000587625	9949112	9949324	CDS	ENSE00003652674
19	9949120	9949144	ENSG00000127445	protein_coding	ENST00000247970	9949112	9949324	CDS	ENSE00003652674
19	9949120	9949144	ENSG00000127445	protein_coding	ENST00000586025	9946007	9949324	CDS	ENSE00002852595
19	9949120	9949144	ENSG00000127445	protein_coding	ENST00000590540	9949112	9949324	CDS	ENSE00003487559
19	9949120	9949144	ENSG00000127445	protein_coding	ENST00000588695	9949112	9949324	CDS	ENSE00003652674
19	9949120	9949144	ENSG00000127445	protein_coding	ENST00000586352	9949112	9949324	CDS	ENSE00003687365
19	9949120	9949144	ENSG00000127445	protein_coding	ENST00000585442	9949112	9949324	CDS	ENSE00003487559
19	9949120	9949144	ENSG00000127445	protein_coding	ENST00000589058	9949112	9949324	CDS	ENSE00003487559
19	9949120	9949144	ENSG00000127445	protein_coding	ENST00000380889	9949112	9949324	CDS	ENSE00003487559
10	60157471	60157495	ENSG00000108064	protein_coding	ENST00000487519	60154835	60158981	3' UTR
18	43708090	43708114	ENSG00000152240	protein_coding	ENST00000282058	43708041	43708299	CDS	ENSE00002934719
18	43708090	43708114	ENSG00000152240	protein_coding	ENST00000591715	43708041	43708296	3' UTR
18	43708090	43708114	ENSG00000152240	protein_coding	ENST00000585518	43708041	43708145	3' UTR
18	43708090	43708114	ENSG00000152240	protein_coding	ENST00000589554	43708041	43708135	3' UTR
18	43708090	43708114	ENSG00000152240	protein_coding	ENST00000593165	43708041	43708205	3' UTR
18	43708090	43708114	ENSG00000152240	protein_coding	ENST00000588704	43708041	43708235	CDS	ENSE00002901490
18	43708090	43708114	ENSG00000152240	protein_coding	ENST00000585425	43708041	43708298	CDS	ENSE00001319866
1	52237789	52237813	ENSG00000117859	protein_coding	ENST00000371714	52237742	52237854	CDS	ENSE00003644934
1	52237789	52237813	ENSG00000117859	protein_coding	ENST00000435274	52237742	52237854	3' UTR
1	52237789	52237813	ENSG00000117859	protein_coding	ENST00000447887	52237742	52237854	CDS	ENSE00003644934
1	52237789	52237813	ENSG00000117859	protein_coding	ENST00000495776	52237742	52237854	3' UTR
1	52237789	52237813	ENSG00000117859	protein_coding	ENST00000428468	52237742	52237854	CDS	ENSE00003644934
1	52237789	52237813	ENSG00000117859	protein_coding	ENST00000453295	52237742	52237854	CDS	ENSE00003644934
1	52237789	52237813	ENSG00000117859	protein_coding	ENST00000489990	52237742	52237854	3' UTR
1	52237789	52237813	ENSG00000117859	protein_coding	ENST00000531828	52237742	52237854	CDS	ENSE00003644934
1	52237789	52237813	ENSG00000117859	protein_coding	ENST00000361556	52237742	52237854	CDS	ENSE00003644934
1	52237789	52237813	ENSG00000117859	protein_coding	ENST00000462759	52237742	52237854	CDS	ENSE00003644934
1	52237789	52237813	ENSG00000117859	protein_coding	ENST00000486942	52237742	52237854	CDS	ENSE00003644934
1	52237789	52237813	ENSG00000117859	protein_coding	ENST00000528603	52237742	52237854	3' UTR
1	52237789	52237813	ENSG00000117859	protein_coding	ENST00000475697	52237742	52237854	CDS	ENSE00003567071
1	164819321	164819345	ENSG00000185630	protein_coding	ENST00000420696	164815914	164821068	3' UTR
13	58204700	58204724						Unknown
13	114115409	114115433	ENSG00000150401	protein_coding	ENST00000375403	114115369	114115451	3' UTR
13	114115409	114115433	ENSG00000150401	protein_coding	ENST00000332592	114115369	114115451	CDS	ENSE00003576389
13	114115409	114115433	ENSG00000150401	protein_coding	ENST00000478244	114115369	114115451	CDS	ENSE00003576389
13	114115409	114115433	ENSG00000150401	protein_coding	ENST00000438545	114115369	114115451	3' UTR
13	114115409	114115433	ENSG00000150401	protein_coding	ENST00000491647	114115370	114115451	CDS	ENSE00001817859
1	109445785	109445809	ENSG00000121957	protein_coding	ENST00000406462	109445748	109445856	CDS	ENSE00001672146
1	109445785	109445809	ENSG00000121957	protein_coding	ENST00000264126	109445748	109445856	CDS	ENSE00001672146
7	56067395	56067419	ENSG00000146729	protein_coding	ENST00000322090	56066766	56067874	3' UTR
7	56067395	56067419	ENSG00000146729	protein_coding	ENST00000446778	56066766	56067874	3' UTR
7	56067395	56067419	ENSG00000146729	protein_coding	ENST00000497279	56066701	56067871	CDS	ENSE00001347518
14	103807537	103807561	ENSG00000100664	protein_coding	ENST00000216554	103807390	103811362	3' UTR
14	103807537	103807561	ENSG00000100664	protein_coding	ENST00000392715	103807390	103808977	3' UTR
14	103807537	103807561	ENSG00000100664	protein_coding	ENST00000558506	103807390	103809565	3' UTR
14	103807537	103807561	ENSG00000100664	protein_coding	ENST00000558800	103807300	103807693	CDS	ENSE00002548449
7	64293656	64293680	ENSG00000197008	protein_coding	ENST00000440598	64291829	64293705	3' UTR
7	64293656	64293680	ENSG00000197008	protein_coding	ENST00000437743	64292581	64294042	3' UTR
7	64293656	64293680	ENSG00000197008	protein_coding	ENST00000430838	64291829	64294054	CDS	ENSE00001753375
7	64293656	64293680	ENSG00000197008	protein_coding	ENST00000359735	64292581	64294026	3' UTR
7	64293656	64293680	ENSG00000197008	protein_coding	ENST00000397136	64292581	64294026	3' UTR
12	995173	995197	ENSG00000060237	protein_coding	ENST00000535572	993815	995250	CDS	ENSE00000711999
12	995173	995197	ENSG00000060237	protein_coding	ENST00000315939	993815	995250	CDS	ENSE00000711999
12	995173	995197	ENSG00000060237	protein_coding	ENST00000537687	993815	995250	CDS	ENSE00000711999
12	995173	995197	ENSG00000060237	protein_coding	ENST00000530271	993815	995250	CDS	ENSE00000711999
12	995173	995197	ENSG00000060237	protein_coding	ENST00000340908	993815	995250	CDS	ENSE00000711999
1	174190252	174190276	ENSG00000152061	protein_coding	ENST00000357444	174190110	174190302	CDS	ENSE00003495956
1	174190252	174190276	ENSG00000152061	protein_coding	ENST00000251507	174190110	174190302	CDS	ENSE00003495956
1	174190252	174190276	ENSG00000152061	protein_coding	ENST00000457696	174190110	174190302	CDS	ENSE00003495956
1	174190252	174190276	ENSG00000152061	protein_coding	ENST00000487987	174189850	174190302	CDS	ENSE00001914671
1	174190252	174190276	ENSG00000152061	protein_coding	ENST00000367689	174190110	174190302	5' UTR
15	89174368	89174392	ENSG00000181026	protein_coding	ENST00000332810	89173526	89175513	3' UTR
15	89174368	89174392	ENSG00000181026	protein_coding	ENST00000557927	89173289	89175512	CDS	ENSE00002559898
15	89174368	89174392	ENSG00000181026	protein_coding	ENST00000379231	89174333	89174407	CDS	ENSE00001480196
1	61922441	61922465	ENSG00000162599	protein_coding	ENST00000403491	61920993	61928465	3' UTR
1	61922441	61922465	ENSG00000162599	protein_coding	ENST00000357977	61920993	61923709	3' UTR
6	31604068	31604092	ENSG00000204469	protein_coding	ENST00000376007	31603986	31604196	CDS	ENSE00003521709
6	31604068	31604092	ENSG00000204469	protein_coding	ENST00000376033	31603986	31604196	CDS	ENSE00003521709
6	31604068	31604092	ENSG00000204469	protein_coding	ENST00000487839	31603986	31604196	CDS	ENSE00003592589
6	31604068	31604092	ENSG00000204469	protein_coding	ENST00000492691	31604024	31604196	CDS	ENSE00001831699
1	185070258	185070282	ENSG00000121481	protein_coding	ENST00000367510	185069434	185071740	3' UTR
9	72969639	72969663	ENSG00000198887	protein_coding	ENST00000361138	72967248	72969804	3' UTR
4	152586520	152586544						Unknown
11	63967647	63967671	ENSG00000168439	protein_coding	ENST00000358794	63967641	63967765	CDS	ENSE00001317889
11	63967647	63967671	ENSG00000168439	protein_coding	ENST00000305218	63967641	63967765	CDS	ENSE00001317889
18	9282456	9282480	ENSG00000101745	protein_coding	ENST00000262126	9281125	9285983	3' UTR
18	9282456	9282480	ENSG00000101745	protein_coding	ENST00000400020	9281125	9283757	3' UTR
18	9282456	9282480	ENSG00000101745	protein_coding	ENST00000383440	9281125	9285206	3' UTR
8	126449060	126449084	ENSG00000173334	protein_coding	ENST00000311922	126448714	126450647	3' UTR
8	126449060	126449084	ENSG00000173334	protein_coding	ENST00000520847	126448714	126449170	3' UTR
8	126449060	126449084	ENSG00000173334	protein_coding	ENST00000519576	126448714	126449433	3' UTR
1	15988240	15988264	ENSG00000197312	protein_coding	ENST00000480945	15986332	15995539	3' UTR
2	216177238	216177262	ENSG00000138363	protein_coding	ENST00000236959	216177221	216177347	CDS	ENSE00003498173
2	216177238	216177262	ENSG00000138363	protein_coding	ENST00000444305	216177221	216177347	CDS	ENSE00003498173
2	216177238	216177262	ENSG00000138363	protein_coding	ENST00000488712	216177221	216177347	CDS	ENSE00003645203
2	216177238	216177262	ENSG00000138363	protein_coding	ENST00000443953	216177221	216177347	3' UTR
2	216177238	216177262	ENSG00000138363	protein_coding	ENST00000435675	216176814	216177347	CDS	ENSE00001740260
2	216177238	216177262	ENSG00000138363	protein_coding	ENST00000427397	216177221	216177347	3' UTR
2	216177238	216177262	ENSG00000138363	protein_coding	ENST00000413174	216177221	216177347	5' UTR
2	216177238	216177262	ENSG00000138363	protein_coding	ENST00000540518	216177221	216177347	5' UTR
12	112947524	112947548	ENSG00000179295	protein_coding	ENST00000351677	112943629	112947717	3' UTR
2	210887453	210887477	ENSG00000144445	protein_coding	ENST00000281772	210886147	210887672	3' UTR
2	210887453	210887477	ENSG00000144445	protein_coding	ENST00000418791	210887157	210887672	3' UTR
3	10192472	10192496	ENSG00000134086	protein_coding	ENST00000256474	10191650	10193904	3' UTR
3	10192472	10192496	ENSG00000134086	protein_coding	ENST00000345392	10191650	10193766	3' UTR
8	67342905	67342929	ENSG00000179041	protein_coding	ENST00000320270	67342465	67342966	3' UTR
5	134193326	134193350	ENSG00000181904	protein_coding	ENST00000338051	134191158	134194799	3' UTR
5	134193326	134193350	ENSG00000181904	protein_coding	ENST00000394976	134191158	134195427	3' UTR
5	134193326	134193350	ENSG00000181904	protein_coding	ENST00000504727	134193088	134195422	3' UTR
22	50279222	50279246	ENSG00000100426	protein_coding	ENST00000216268	50276982	50283726	CDS	ENSE00000657465
7	142966169	142966193	ENSG00000197448	protein_coding	ENST00000358406	142965931	142966222	3' UTR
12	27475456	27475480	ENSG00000211455	protein_coding	ENST00000389032	27475389	27478892	3' UTR
12	27475456	27475480	ENSG00000211455	protein_coding	ENST00000536093	27475261	27475867	3' UTR
12	27475456	27475480	ENSG00000211455	protein_coding	ENST00000543992	27475261	27475616	CDS	ENSE00002261789
12	27475456	27475480	ENSG00000211455	protein_coding	ENST00000539577	27475389	27475634	3' UTR
22	38075631	38075655	ENSG00000100097	protein_coding	ENST00000215909	38075610	38075813	CDS	ENSE00001173615
22	38075631	38075655	ENSG00000100097	protein_coding	ENST00000425542	38075610	38075809	3' UTR
22	38075631	38075655	ENSG00000100097	protein_coding	ENST00000489315	38075610	38075809	CDS	ENSE00001769780
22	38075631	38075655	ENSG00000100097	protein_coding	ENST00000472321	38075610	38075809	CDS	ENSE00001769780
16	57286342	57286366	ENSG00000102931	protein_coding	ENST00000219204	57286180	57287516	3' UTR
16	57286342	57286366	ENSG00000102931	protein_coding	ENST00000563234	57286286	57287187	3' UTR
2	131907344	131907368	ENSG00000115762	protein_coding	ENST00000234115	131904347	131907420	3' UTR
11	118947663	118947687	ENSG00000160695	protein_coding	ENST00000531528	118947607	118947793	CDS	ENSE00003666995
11	118947663	118947687	ENSG00000160695	protein_coding	ENST00000527798	118947607	118947793	CDS	ENSE00003666995
11	118947663	118947687	ENSG00000160695	protein_coding	ENST00000529838	118947607	118947793	CDS	ENSE00003666995
11	118947663	118947687	ENSG00000160695	protein_coding	ENST00000530809	118947529	118947793	CDS	ENSE00002153326
11	118947663	118947687	ENSG00000160695	protein_coding	ENST00000300793	118947607	118947793	CDS	ENSE00003564305
6	411304	411328	ENSG00000137265	protein_coding	ENST00000380956	407599	411447	3' UTR
13	89770258	89770282						Unknown
4	156651945	156651969	ENSG00000164116	protein_coding	ENST00000443668	156651182	156653499	3' UTR
4	156651945	156651969	ENSG00000164116	protein_coding	ENST00000393832	156651384	156653497	3' UTR
4	156651945	156651969	ENSG00000164116	protein_coding	ENST00000296518	156651384	156653501	3' UTR
11	93458927	93458951	ENSG00000166004	protein_coding	ENST00000325212	93458817	93458997	CDS	ENSE00003600740
11	93458927	93458951	ENSG00000166004	protein_coding	ENST00000531700	93458817	93458997	CDS	ENSE00003600740
11	93458927	93458951	ENSG00000166004	protein_coding	ENST00000531404	93458817	93458997	CDS	ENSE00003600740
11	93458927	93458951	ENSG00000166004	protein_coding	ENST00000529185	93458817	93458997	CDS	ENSE00003493066
11	93458927	93458951	ENSG00000166004	protein_coding	ENST00000411936	93458817	93458997	CDS	ENSE00003600740
11	93458927	93458951	ENSG00000166004	protein_coding	ENST00000344196	93458817	93458997	CDS	ENSE00003600740
1	24078399	24078423	ENSG00000011007	protein_coding	ENST00000418390	24077335	24078520	CDS	ENSE00000560760
1	24078399	24078423	ENSG00000011007	protein_coding	ENST00000609199	24077335	24078520	CDS	ENSE00000560760
16	53358890	53358914	ENSG00000177200	protein_coding	ENST00000566029	53358808	53363062	3' UTR
16	53358890	53358914	ENSG00000177200	protein_coding	ENST00000564845	53358808	53361363	3' UTR
16	53358890	53358914	ENSG00000177200	protein_coding	ENST00000398510	53358808	53361363	3' UTR
16	53358890	53358914	ENSG00000177200	protein_coding	ENST00000219084	53357932	53361363	CDS	ENSE00003674363
16	53358890	53358914	ENSG00000177200	protein_coding	ENST00000447540	53358808	53361413	3' UTR
12	64868094	64868118	ENSG00000183735	protein_coding	ENST00000331710	64868010	64868170	CDS	ENSE00001317749
19	46850449	46850473	ENSG00000011485	protein_coding	ENST00000012443	46850251	46850474	CDS	ENSE00001134741
19	46850449	46850473	ENSG00000011485	protein_coding	ENST00000478046	46850358	46850474	CDS	ENSE00001935978
19	46850449	46850473	ENSG00000011485	protein_coding	ENST00000391919	46850365	46850474	5' UTR
1	193221751	193221775	ENSG00000134371	protein_coding	ENST00000367435	193219843	193223031	3' UTR
22	41924688	41924712	ENSG00000100412	protein_coding	ENST00000216254	41924618	41924993	3' UTR
22	41924688	41924712	ENSG00000100412	protein_coding	ENST00000396512	41924618	41924993	3' UTR
22	41924688	41924712	ENSG00000100413	protein_coding	ENST00000355209	41921830	41925286	3' UTR
22	41924688	41924712	ENSG00000100413	protein_coding	ENST00000396504	41921808	41925286	3' UTR
8	61779305	61779329	ENSG00000171316	protein_coding	ENST00000423902	61778493	61779465	3' UTR
2	131883427	131883451	ENSG00000115762	protein_coding	ENST00000409158	131883326	131883478	CDS	ENSE00003501600
2	131883427	131883451	ENSG00000115762	protein_coding	ENST00000234115	131883326	131883478	CDS	ENSE00003501600
2	131883427	131883451	ENSG00000115762	protein_coding	ENST00000482225	131883326	131883478	CDS	ENSE00003470768
2	131883427	131883451	ENSG00000115762	protein_coding	ENST00000404460	131883326	131883478	CDS	ENSE00003501600
2	131883427	131883451	ENSG00000115762	protein_coding	ENST00000409612	131883326	131883478	CDS	ENSE00003501600
2	131883427	131883451	ENSG00000115762	protein_coding	ENST00000409279	131883326	131883478	CDS	ENSE00003501600
2	131883427	131883451	ENSG00000115762	protein_coding	ENST00000303908	131883326	131883478	CDS	ENSE00003501600
2	131883427	131883451	ENSG00000115762	protein_coding	ENST00000403716	131883326	131883478	CDS	ENSE00003501600
2	131883427	131883451	ENSG00000115762	protein_coding	ENST00000439822	131883326	131883478	CDS	ENSE00003501600
2	131883427	131883451	ENSG00000115762	protein_coding	ENST00000438882	131883326	131883478	CDS	ENSE00003501600
2	131883427	131883451	ENSG00000115762	protein_coding	ENST00000538982	131883326	131883478	CDS	ENSE00003557290
15	32929898	32929922	ENSG00000198826	protein_coding	ENST00000565905	32928458	32930311	CDS	ENSE00002577397
15	32929898	32929922	ENSG00000198826	protein_coding	ENST00000361627	32928458	32932150	CDS	ENSE00001210956
15	32929898	32929922	ENSG00000198826	protein_coding	ENST00000543522	32928458	32930104	CDS	ENSE00002316996
3	9490214	9490238	ENSG00000168137	protein_coding	ENST00000443339	9490072	9490314	3' UTR
3	9490214	9490238	ENSG00000168137	protein_coding	ENST00000406341	9490072	9490314	CDS	ENSE00003680712
3	9490214	9490238	ENSG00000168137	protein_coding	ENST00000407969	9490072	9490314	CDS	ENSE00003680712
3	9490214	9490238	ENSG00000168137	protein_coding	ENST00000302463	9490072	9490314	CDS	ENSE00003680712
3	9490214	9490238	ENSG00000168137	protein_coding	ENST00000493918	9490072	9490314	CDS	ENSE00003599331
3	9490214	9490238	ENSG00000168137	protein_coding	ENST00000399686	9490072	9490314	CDS	ENSE00003680712
3	9490214	9490238	ENSG00000168137	protein_coding	ENST00000413704	9490072	9490314	3' UTR
3	9490214	9490238	ENSG00000168137	protein_coding	ENST00000466242	9490072	9490314	CDS	ENSE00003599331
3	9490214	9490238	ENSG00000168137	protein_coding	ENST00000488236	9490072	9490314	CDS	ENSE00003599331
3	9490214	9490238	ENSG00000168137	protein_coding	ENST00000421188	9490072	9490314	CDS	ENSE00003680712
3	9490214	9490238	ENSG00000168137	protein_coding	ENST00000478961	9490159	9490314	CDS	ENSE00001908947
3	9490214	9490238	ENSG00000168137	protein_coding	ENST00000402198	9490072	9490314	CDS	ENSE00003680712
3	9490214	9490238	ENSG00000168137	protein_coding	ENST00000402466	9490072	9490314	CDS	ENSE00003680712
4	142155559	142155583	ENSG00000109445	protein_coding	ENST00000262990	142155144	142155851	3' UTR
4	39077658	39077682	ENSG00000109790	protein_coding	ENST00000261425	39077585	39077767	CDS	ENSE00003477265
4	39077658	39077682	ENSG00000109790	protein_coding	ENST00000508137	39077585	39077767	CDS	ENSE00003622896
4	39077658	39077682	ENSG00000109790	protein_coding	ENST00000504108	39077585	39077767	CDS	ENSE00003477265
4	39077658	39077682	ENSG00000109790	protein_coding	ENST00000381930	39077585	39077767	CDS	ENSE00003477265
5	148734034	148734058	ENSG00000164284	protein_coding	ENST00000329271	148730846	148734146	3' UTR
5	148734034	148734058	ENSG00000164284	protein_coding	ENST00000507562	148730481	148734146	CDS	ENSE00003543233
14	64940731	64940755	ENSG00000179841	protein_coding	ENST00000394718	64936397	64941221	3' UTR
3	160141405	160141429	ENSG00000113810	protein_coding	ENST00000357388	160141213	160141438	CDS	ENSE00003632193
3	160141405	160141429	ENSG00000113810	protein_coding	ENST00000469762	160141213	160141438	CDS	ENSE00003632193
3	160141405	160141429	ENSG00000113810	protein_coding	ENST00000469858	160141213	160141438	3' UTR
3	160141405	160141429	ENSG00000113810	protein_coding	ENST00000462787	160141213	160141438	CDS	ENSE00003632193
3	160141405	160141429	ENSG00000113810	protein_coding	ENST00000344722	160141213	160141438	CDS	ENSE00003632193
3	160141405	160141429	ENSG00000113810	protein_coding	ENST00000462668	160141213	160141438	CDS	ENSE00003570921
3	160141405	160141429	ENSG00000113810	protein_coding	ENST00000360111	160141213	160141438	CDS	ENSE00003632193
4	31145058	31145082	ENSG00000169851	protein_coding	ENST00000511884	31144472	31148422	3' UTR
2	242285603	242285627	ENSG00000168385	protein_coding	ENST00000391973	242285581	242285664	CDS	ENSE00001140465
2	242285603	242285627	ENSG00000168385	protein_coding	ENST00000360051	242285581	242285664	CDS	ENSE00001140465
2	242285603	242285627	ENSG00000168385	protein_coding	ENST00000391971	242285581	242285664	CDS	ENSE00001140465
2	242285603	242285627	ENSG00000168385	protein_coding	ENST00000401990	242285581	242285664	CDS	ENSE00001140465
2	242285603	242285627	ENSG00000168385	protein_coding	ENST00000407971	242285581	242285664	CDS	ENSE00001140465
2	242285603	242285627	ENSG00000168385	protein_coding	ENST00000402092	242285581	242285664	CDS	ENSE00001140465
12	88554516	88554540	ENSG00000139324	protein_coding	ENST00000547034	88554456	88554628	CDS	ENSE00001234125
12	88554516	88554540	ENSG00000139324	protein_coding	ENST00000266712	88554456	88554628	CDS	ENSE00001234125
3	58308154	58308178	ENSG00000163684	protein_coding	ENST00000445193	58303224	58310422	3' UTR
19	40884347	40884371	ENSG00000105223	protein_coding	ENST00000409419	40884081	40884382	3' UTR
19	40884347	40884371	ENSG00000105223	protein_coding	ENST00000409587	40884081	40884390	3' UTR
19	40884347	40884371	ENSG00000105223	protein_coding	ENST00000409735	40884081	40884390	3' UTR
19	40884347	40884371	ENSG00000105223	protein_coding	ENST00000356508	40884081	40884390	3' UTR
19	40884347	40884371	ENSG00000105223	protein_coding	ENST00000409281	40884081	40884390	3' UTR
16	2036076	2036100	ENSG00000127554	protein_coding	ENST00000569451	2035939	2036113	3' UTR
16	2036076	2036100	ENSG00000127554	protein_coding	ENST00000248114	2036030	2037750	3' UTR
16	2036076	2036100	ENSG00000127554	protein_coding	ENST00000565658	2035867	2036619	CDS	ENSE00002614237
16	2036076	2036100	ENSG00000127554	protein_coding	ENST00000567719	2036030	2036116	3' UTR
21	34730349	34730373	ENSG00000142166	protein_coding	ENST00000270139	34727856	34732168	3' UTR
13	103513866	103513890	ENSG00000270181	protein_coding	ENST00000602836	103513857	103514064	CDS	ENSE00003467588
13	103513866	103513890	ENSG00000134899	protein_coding	ENST00000355739	103513857	103514064	CDS	ENSE00003574188
6	15507419	15507443	ENSG00000008083	protein_coding	ENST00000341776	15507367	15507485	CDS	ENSE00003502958
6	15507419	15507443	ENSG00000008083	protein_coding	ENST00000474854	15507367	15507485	CDS	ENSE00003593415
6	15507419	15507443	ENSG00000008083	protein_coding	ENST00000541660	15507367	15507485	CDS	ENSE00003502958
6	15507419	15507443	ENSG00000008083	protein_coding	ENST00000397311	15507367	15507485	CDS	ENSE00003502958
1	165933393	165933417						Unknown
6	111498418	111498442	ENSG00000112394	protein_coding	ENST00000368851	111498415	111498868	CDS	ENSE00003618898
6	111498418	111498442	ENSG00000112394	protein_coding	ENST00000439288	111498415	111498915	CDS	ENSE00003595018
6	111498418	111498442	ENSG00000112394	protein_coding	ENST00000465319	111498415	111498915	CDS	ENSE00003490757
6	111498418	111498442	ENSG00000112394	protein_coding	ENST00000419619	111498415	111498868	CDS	ENSE00003618898
6	111498418	111498442	ENSG00000112394	protein_coding	ENST00000368850	111498415	111498868	5' UTR
13	80159165	80159189						Unknown
13	39018765	39018789						Unknown
14	52197154	52197178	ENSG00000139926	protein_coding	ENST00000395718	52194748	52197445	3' UTR
6	24535037	24535061	ENSG00000112294	protein_coding	ENST00000357578	24533941	24537435	3' UTR
2	176878441	176878465						Unknown
6	32948922	32948946	ENSG00000204256	protein_coding	ENST00000374825	32948496	32949282	3' UTR
6	32948922	32948946	ENSG00000204256	protein_coding	ENST00000374831	32948496	32949282	3' UTR
6	32948922	32948946	ENSG00000204256	protein_coding	ENST00000482914	32948359	32949282	3' UTR
6	32948922	32948946	ENSG00000204256	protein_coding	ENST00000395287	32948496	32949282	3' UTR
6	32948922	32948946	ENSG00000204256	protein_coding	ENST00000449025	32948496	32949282	3' UTR
6	32948922	32948946	ENSG00000204256	protein_coding	ENST00000469132	32948359	32949063	CDS	ENSE00001885144
6	32948922	32948946	ENSG00000204256	protein_coding	ENST00000395289	32948496	32949281	3' UTR
6	32948922	32948946	ENSG00000204256	protein_coding	ENST00000449085	32948496	32949085	3' UTR
6	32948922	32948946	ENSG00000204256	protein_coding	ENST00000443797	32948496	32949085	3' UTR
19	2275542	2275566	ENSG00000188305	protein_coding	ENST00000342063	2274631	2275678	3' UTR
15	79213769	79213793	ENSG00000103811	protein_coding	ENST00000220166	79213400	79214471	3' UTR
6	90341963	90341987	ENSG00000135299	protein_coding	ENST00000369408	90340724	90343553	3' UTR
6	90341963	90341987	ENSG00000135299	protein_coding	ENST00000415924	90340152	90343373	CDS	ENSE00001421684
10	93040780	93040804	ENSG00000180628	protein_coding	ENST00000336126	93038074	93044088	3' UTR
6	158664738	158664762						Unknown
1	180010333	180010357	ENSG00000135837	protein_coding	ENST00000367607	180010273	180010383	CDS	ENSE00001008346
4	144475497	144475521	ENSG00000153147	protein_coding	ENST00000283131	144474338	144478639	3' UTR
6	64395582	64395606	ENSG00000118482	protein_coding	ENST00000506783	64394030	64395812	CDS	ENSE00003572678
6	64395582	64395606	ENSG00000118482	protein_coding	ENST00000481385	64394030	64395812	CDS	ENSE00003487126
11	35829860	35829884						Unknown
3	193854091	193854115	ENSG00000114315	protein_coding	ENST00000232424	193853934	193854169	5' UTR
3	193854091	193854115	ENSG00000114315	protein_coding	ENST00000476918	193853937	193854277	CDS	ENSE00001893064
5	71490628	71490652	ENSG00000131711	protein_coding	ENST00000296755	71489693	71496194	CDS	ENSE00000752179
5	71490628	71490652	ENSG00000131711	protein_coding	ENST00000513526	71489693	71491249	3' UTR
5	71490628	71490652	ENSG00000131711	protein_coding	ENST00000511641	71489693	71491141	CDS	ENSE00002031170
5	71490628	71490652	ENSG00000131711	protein_coding	ENST00000504492	71489693	71491267	CDS	ENSE00002060835
3	44450422	44450446	ENSG00000179152	protein_coding	ENST00000342649	44449175	44450943	3' UTR
3	44450422	44450446	ENSG00000179152	protein_coding	ENST00000412611	44448934	44450943	3' UTR
1	114454537	114454561	ENSG00000118655	protein_coding	ENST00000369563	114453753	114456708	CDS	ENSE00001450343
10	6306182	6306206						Unknown
5	72384467	72384491	ENSG00000157107	protein_coding	ENST00000430046	72383918	72386349	3' UTR
5	72384467	72384491	ENSG00000157107	protein_coding	ENST00000341845	72383918	72386348	3' UTR
5	103507246	103507270						Unknown
3	56651571	56651595	ENSG00000180376	protein_coding	ENST00000394672	56651140	56651633	CDS	ENSE00003665464
3	56651571	56651595	ENSG00000180376	protein_coding	ENST00000326595	56651140	56651633	CDS	ENSE00003665464
3	56651571	56651595	ENSG00000180376	protein_coding	ENST00000471681	56651140	56651633	3' UTR
3	56651571	56651595	ENSG00000180376	protein_coding	ENST00000341455	56651140	56651633	3' UTR
3	56651571	56651595	ENSG00000180376	protein_coding	ENST00000480884	56649897	56651633	CDS	ENSE00001885639
3	56651571	56651595	ENSG00000180376	protein_coding	ENST00000476142	56651129	56653555	CDS	ENSE00001915011
3	56651571	56651595	ENSG00000180376	protein_coding	ENST00000436465	56651140	56651633	CDS	ENSE00003665464
9	134371697	134371721	ENSG00000130723	protein_coding	ENST00000405995	134371262	134375584	3' UTR
9	134371697	134371721	ENSG00000130723	protein_coding	ENST00000320547	134371170	134375584	3' UTR
9	134371697	134371721	ENSG00000130723	protein_coding	ENST00000465931	134371127	134375584	CDS	ENSE00003486080
9	134371697	134371721	ENSG00000130723	protein_coding	ENST00000357304	134371262	134375558	3' UTR
10	6159110	6159134	ENSG00000134453	protein_coding	ENST00000446108	6157520	6159420	3' UTR
14	70269724	70269748						Unknown
1	20238913	20238937	ENSG00000169914	protein_coding	ENST00000375120	20234240	20239438	3' UTR
20	25715567	25715591	ENSG00000230772	pseudogene	ENST00000431580	25714900	25715729	CDS	ENSE00001745225
19	53854519	53854543	ENSG00000213799	protein_coding	ENST00000595091	53854071	53857799	CDS	ENSE00003196350
19	53854519	53854543	ENSG00000213799	protein_coding	ENST00000458035	53854071	53858122	CDS	ENSE00001655497
21	44331514	44331538	ENSG00000160194	protein_coding	ENST00000340344	44329132	44333414	3' UTR
18	72343756	72343780	ENSG00000215421	protein_coding	ENST00000582337	72342923	72347662	CDS	ENSE00002710413
18	72343756	72343780	ENSG00000215421	protein_coding	ENST00000577538	72342976	72347662	CDS	ENSE00002722218
18	72343756	72343780	ENSG00000215421	protein_coding	ENST00000299687	72342976	72347662	CDS	ENSE00002722218
18	72343756	72343780	ENSG00000215421	protein_coding	ENST00000309902	72342919	72347662	CDS	ENSE00001546948
3	138016663	138016687	ENSG00000114098	protein_coding	ENST00000469044	138014735	138017231	3' UTR
3	138016663	138016687	ENSG00000114098	protein_coding	ENST00000466762	138014701	138017215	CDS	ENSE00001841092
13	92003555	92003579	ENSG00000215417	processed_transcript	ENST00000582141	92001952	92004656	CDS	ENSE00002696449
6	116916403	116916427	ENSG00000111832	protein_coding	ENST00000466444	116914265	116918838	3' UTR
10	125009478	125009502						Unknown
5	34957290	34957314	ENSG00000168724	protein_coding	ENST00000382021	34954820	34959069	3' UTR
5	34957290	34957314	ENSG00000168724	protein_coding	ENST00000303525	34954820	34959068	3' UTR
5	103590959	103590983						Unknown
3	107525499	107525523	ENSG00000114439	protein_coding	ENST00000415149	107524305	107530171	3' UTR
10	124190308	124190332	ENSG00000107679	protein_coding	ENST00000368990	124189455	124191867	3' UTR
10	124190308	124190332	ENSG00000107679	protein_coding	ENST00000368989	124189351	124191861	3' UTR
10	124190308	124190332	ENSG00000107679	protein_coding	ENST00000433307	124189455	124191866	3' UTR
10	124190308	124190332	ENSG00000107679	protein_coding	ENST00000368988	124189351	124191866	3' UTR
20	5193494	5193518						Unknown
16	53262969	53262993	ENSG00000177200	protein_coding	ENST00000566029	53262895	53263012	CDS	ENSE00003662900
16	53262969	53262993	ENSG00000177200	protein_coding	ENST00000564845	53262895	53263012	CDS	ENSE00003662900
16	53262969	53262993	ENSG00000177200	protein_coding	ENST00000398510	53262895	53263012	CDS	ENSE00003662900
16	53262969	53262993	ENSG00000177200	protein_coding	ENST00000564255	53262895	53263012	CDS	ENSE00003635141
16	53262969	53262993	ENSG00000177200	protein_coding	ENST00000565803	53262895	53263012	CDS	ENSE00003662900
16	53262969	53262993	ENSG00000177200	protein_coding	ENST00000447540	53262895	53263012	CDS	ENSE00003662900
10	96404349	96404373						Unknown
5	151192269	151192293	ENSG00000145907	protein_coding	ENST00000394123	151183653	151192346	3' UTR
5	179201009	179201033	ENSG00000161021	protein_coding	ENST00000292599	179200896	179204287	CDS	ENSE00001151658
1	24036332	24036356						Unknown
7	131174543	131174567	ENSG00000128585	protein_coding	ENST00000352689	131172488	131181395	3' UTR
7	131174543	131174567	ENSG00000128585	protein_coding	ENST00000498778	131172366	131175298	CDS	ENSE00001920848
5	112176986	112177010	ENSG00000134982	protein_coding	ENST00000508624	112173250	112178452	3' UTR
5	112176986	112177010	ENSG00000134982	protein_coding	ENST00000257430	112173250	112181936	CDS	ENSE00000972230
5	112176986	112177010	ENSG00000134982	protein_coding	ENST00000508376	112173250	112181753	CDS	ENSE00002039394
5	112176986	112177010	ENSG00000134982	protein_coding	ENST00000457016	112173250	112181936	CDS	ENSE00000972230
1	113213500	113213524	ENSG00000116489	protein_coding	ENST00000263168	113212755	113214241	3' UTR
2	231973143	231973167	ENSG00000135914	protein_coding	ENST00000258400	231972944	231973230	3' UTR
18	9282456	9282480	ENSG00000101745	protein_coding	ENST00000262126	9281125	9285983	3' UTR
18	9282456	9282480	ENSG00000101745	protein_coding	ENST00000400020	9281125	9283757	3' UTR
18	9282456	9282480	ENSG00000101745	protein_coding	ENST00000383440	9281125	9285206	3' UTR
5	103530875	103530899						Unknown
10	125017190	125017214						Unknown
17	48832893	48832917	ENSG00000108848	protein_coding	ENST00000505658	48828023	48833574	3' UTR
19	57811083	57811107						Unknown
11	124566652	124566676	ENSG00000064199	protein_coding	ENST00000532692	124564343	124567414	3' UTR
6	1621892	1621916						Unknown
5	125964630	125964654						Unknown
19	21719568	21719592	ENSG00000197013	protein_coding	ENST00000358491	21719082	21720880	CDS	ENSE00001423830
1	51439919	51439943	ENSG00000123080	protein_coding	ENST00000262662	51439565	51440305	CDS	ENSE00001064515
1	51439919	51439943	ENSG00000123080	protein_coding	ENST00000371761	51439565	51440230	CDS	ENSE00001456048
1	51439919	51439943	ENSG00000123080	protein_coding	ENST00000396148	51439565	51440305	CDS	ENSE00001064515
5	14697616	14697640	ENSG00000154124	protein_coding	ENST00000284274	14693158	14699820	3' UTR
2	179407242	179407266	ENSG00000155657	protein_coding	ENST00000342992	179406991	179407290	CDS	ENSE00001237336
2	179407242	179407266	ENSG00000155657	protein_coding	ENST00000460472	179406991	179407290	CDS	ENSE00001237336
2	179407242	179407266	ENSG00000155657	protein_coding	ENST00000589042	179406991	179407290	CDS	ENSE00001237336
2	179407242	179407266	ENSG00000155657	protein_coding	ENST00000591111	179406991	179407290	CDS	ENSE00001237336
2	179407242	179407266	ENSG00000155657	protein_coding	ENST00000342175	179406991	179407290	CDS	ENSE00001237336
2	179407242	179407266	ENSG00000155657	protein_coding	ENST00000359218	179406991	179407290	CDS	ENSE00001237336
17	48856313	48856337						Unknown
19	53057383	53057407	ENSG00000198482	protein_coding	ENST00000487863	53056360	53059303	CDS	ENSE00001413597
19	53057383	53057407	ENSG00000198482	protein_coding	ENST00000359798	53056360	53059589	CDS	ENSE00001948517
12	115135760	115135784						Unknown
5	88869482	88869506						Unknown
3	158399788	158399812	ENSG00000168827	protein_coding	ENST00000486715	158399784	158399946	CDS	ENSE00003574631
3	158399788	158399812	ENSG00000168827	protein_coding	ENST00000478576	158399784	158400222	CDS	ENSE00001924197
3	158399788	158399812	ENSG00000168827	protein_coding	ENST00000478254	158399784	158399946	3' UTR
3	158399788	158399812	ENSG00000168827	protein_coding	ENST00000264263	158399784	158399946	CDS	ENSE00003574631
3	158399788	158399812	ENSG00000168827	protein_coding	ENST00000477721	158399777	158399946	CDS	ENSE00001894310
17	25639430	25639454	ENSG00000109046	protein_coding	ENST00000262394	25639396	25640657	3' UTR
17	25639430	25639454	ENSG00000109046	protein_coding	ENST00000467843	25639236	25640657	CDS	ENSE00003615368
17	25639430	25639454	ENSG00000109046	protein_coding	ENST00000348811	25639396	25639913	3' UTR
4	174244596	174244620	ENSG00000109586	protein_coding	ENST00000265000	174242869	174245118	3' UTR
5	82815887	82815911	ENSG00000038427	protein_coding	ENST00000265077	82815168	82818128	CDS	ENSE00001163618
5	82815887	82815911	ENSG00000038427	protein_coding	ENST00000512590	82815168	82818128	CDS	ENSE00001163618
6	4961372	4961396						Unknown
3	107525499	107525523	ENSG00000114439	protein_coding	ENST00000415149	107524305	107530171	3' UTR
13	45841457	45841481	ENSG00000188342	protein_coding	ENST00000340473	45841368	45841511	CDS	ENSE00001377067
13	45841457	45841481	ENSG00000188342	protein_coding	ENST00000461904	45841368	45841498	CDS	ENSE00001888360
2	121051757	121051781	ENSG00000144118	protein_coding	ENST00000272519	121050837	121052289	3' UTR
2	121051757	121051781	ENSG00000144118	protein_coding	ENST00000470417	121050717	121052252	CDS	ENSE00001954589
2	121051757	121051781	ENSG00000144118	protein_coding	ENST00000404963	121050837	121052285	3' UTR
2	239312356	239312380						Unknown
5	110822650	110822674	ENSG00000152495	protein_coding	ENST00000282356	110820165	110830584	3' UTR
18	42532587	42532611	ENSG00000152217	protein_coding	ENST00000282030	42529846	42533305	CDS	ENSE00001004034
8	79515299	79515323	ENSG00000171033	protein_coding	ENST00000396418	79514057	79517502	3' UTR
8	79515299	79515323	ENSG00000171033	protein_coding	ENST00000352966	79514057	79515420	3' UTR
22	31600595	31600619	ENSG00000138942	protein_coding	ENST00000326132	31600573	31603005	3' UTR
22	31600595	31600619	ENSG00000138942	protein_coding	ENST00000471384	31600475	31602999	CDS	ENSE00003468179
22	31600595	31600619	ENSG00000138942	protein_coding	ENST00000518626	31600573	31600952	3' UTR
22	31600595	31600619	ENSG00000138942	protein_coding	ENST00000266252	31600573	31602998	3' UTR
22	31600595	31600619	ENSG00000138942	protein_coding	ENST00000426256	31600573	31600930	3' UTR
6	126798696	126798720						Unknown
10	26998673	26998697	ENSG00000148459	protein_coding	ENST00000376215	26998567	26998697	CDS	ENSE00003477402
10	26998673	26998697	ENSG00000148459	protein_coding	ENST00000473224	26998567	26998697	CDS	ENSE00003644158
10	26998673	26998697	ENSG00000148459	protein_coding	ENST00000376203	26998567	26998697	CDS	ENSE00003477402
X	13726962	13726986	ENSG00000123595	protein_coding	ENST00000464506	13726840	13728625	CDS	ENSE00001822569
X	13726962	13726986	ENSG00000123595	protein_coding	ENST00000243325	13726840	13727473	CDS	ENSE00000840432
3	193853970	193853994	ENSG00000114315	protein_coding	ENST00000232424	193853934	193854169	5' UTR
3	193853970	193853994	ENSG00000114315	protein_coding	ENST00000476918	193853937	193854277	CDS	ENSE00001893064
4	117865395	117865419						Unknown
15	42060488	42060512	ENSG00000174197	protein_coding	ENST00000566586	42059479	42062135	3' UTR
15	42060488	42060512	ENSG00000174197	protein_coding	ENST00000570161	42059479	42062139	3' UTR
15	42060488	42060512	ENSG00000174197	protein_coding	ENST00000219905	42059479	42062141	3' UTR
15	42060488	42060512	ENSG00000174197	protein_coding	ENST00000389936	42059479	42062137	3' UTR
15	42060488	42060512	ENSG00000174197	protein_coding	ENST00000545763	42059479	42062137	3' UTR
17	32906711	32906735						Unknown
5	61661092	61661116	ENSG00000068796	protein_coding	ENST00000401507	61661070	61661180	CDS	ENSE00000748352
4	113704450	113704474						Unknown
6	26227591	26227615						Unknown
18	56417065	56417089	ENSG00000172175	protein_coding	ENST00000348428	56415075	56417371	3' UTR
16	19564702	19564726	ENSG00000103540	protein_coding	ENST00000396212	19562594	19564730	3' UTR
16	19564702	19564726	ENSG00000103540	protein_coding	ENST00000381396	19562571	19564730	3' UTR
1	224347168	224347192	ENSG00000143756	protein_coding	ENST00000366862	224345449	224349749	3' UTR
8	25366789	25366813						Unknown
1	229771462	229771486	ENSG00000135763	protein_coding	ENST00000258243	229770664	229773994	CDS	ENSE00000921362
1	27057879	27057903	ENSG00000117713	protein_coding	ENST00000324856	27057643	27058095	CDS	ENSE00000902180
1	27057879	27057903	ENSG00000117713	protein_coding	ENST00000457599	27057643	27058095	CDS	ENSE00000902180
1	27057879	27057903	ENSG00000117713	protein_coding	ENST00000374152	27057643	27058095	CDS	ENSE00000902180
X	64486489	64486513						Unknown
2	105965186	105965210	ENSG00000135974	protein_coding	ENST00000258457	105961829	105965668	3' UTR
13	20668250	20668274						Unknown
10	96336441	96336465	ENSG00000119969	protein_coding	ENST00000348459	96336419	96336562	CDS	ENSE00003552012
10	96336441	96336465	ENSG00000119969	protein_coding	ENST00000394045	96336419	96336562	CDS	ENSE00003552012
10	96336441	96336465	ENSG00000119969	protein_coding	ENST00000371332	96336419	96336562	CDS	ENSE00003552012
10	96336441	96336465	ENSG00000119969	protein_coding	ENST00000394044	96336419	96336466	CDS	ENSE00001517365
10	96336441	96336465	ENSG00000119969	protein_coding	ENST00000394036	96336419	96336562	3' UTR
10	96336441	96336465	ENSG00000119969	protein_coding	ENST00000239026	96336419	96336562	3' UTR
19	37854053	37854077	ENSG00000181666	protein_coding	ENST00000591471	37853011	37855347	CDS	ENSE00002963863
19	37854053	37854077	ENSG00000181666	protein_coding	ENST00000544914	37853011	37855348	CDS	ENSE00002836273
19	37854053	37854077	ENSG00000181666	protein_coding	ENST00000392153	37853011	37855353	CDS	ENSE00001408507
19	37854053	37854077	ENSG00000181666	protein_coding	ENST00000589392	37853008	37854766	CDS	ENSE00002814313
19	37854053	37854077	ENSG00000181666	protein_coding	ENST00000324411	37853011	37855357	CDS	ENSE00002836781
19	37854053	37854077	ENSG00000181666	protein_coding	ENST00000541583	37853011	37855349	CDS	ENSE00002816417
6	25966563	25966587	ENSG00000112343	protein_coding	ENST00000357085	25966563	25966750	5' UTR
6	25966563	25966587	ENSG00000112343	protein_coding	ENST00000349458	25966563	25966750	5' UTR
6	121007825	121007849	ENSG00000200310	rRNA	ENST00000363440	121007767	121007888	CDS	ENSE00001438203
19	37733681	37733705	ENSG00000188283	protein_coding	ENST00000586068	37733371	37734560	CDS	ENSE00002899376
19	37733681	37733705	ENSG00000188283	protein_coding	ENST00000590503	37733371	37734587	CDS	ENSE00002975477
19	37733681	37733705	ENSG00000188283	protein_coding	ENST00000589413	37733371	37734823	CDS	ENSE00002810686
19	37733681	37733705	ENSG00000188283	protein_coding	ENST00000352998	37733371	37734828	CDS	ENSE00002901063
2	54045360	54045384	ENSG00000068912	protein_coding	ENST00000185150	54045107	54045956	3' UTR
2	54045360	54045384	ENSG00000068912	protein_coding	ENST00000378239	54045107	54045956	3' UTR
12	65859876	65859900	ENSG00000174099	protein_coding	ENST00000355192	65857103	65860686	3' UTR
12	65859876	65859900	ENSG00000174099	protein_coding	ENST00000308259	65857103	65860687	3' UTR
10	121701689	121701713	ENSG00000107651	protein_coding	ENST00000483890	121701686	121702014	CDS	ENSE00001943394
X	131209945	131209969	ENSG00000134602	protein_coding	ENST00000394334	131208188	131209971	3' UTR
X	131209945	131209969	ENSG00000134602	protein_coding	ENST00000354719	131208188	131209971	3' UTR
X	131209945	131209969	ENSG00000134602	protein_coding	ENST00000394335	131208188	131209971	3' UTR
12	62954705	62954729	ENSG00000061987	protein_coding	ENST00000393632	62954271	62954893	CDS	ENSE00003507393
12	62954705	62954729	ENSG00000061987	protein_coding	ENST00000546600	62954271	62954893	CDS	ENSE00003507393
12	62954705	62954729	ENSG00000061987	protein_coding	ENST00000547095	62954271	62954893	3' UTR
12	62954705	62954729	ENSG00000061987	protein_coding	ENST00000552738	62954271	62954893	CDS	ENSE00003507393
12	62954705	62954729	ENSG00000061987	protein_coding	ENST00000393629	62954271	62954893	CDS	ENSE00003507393
12	62954705	62954729	ENSG00000061987	protein_coding	ENST00000551307	62953690	62954893	CDS	ENSE00002412699
12	62954705	62954729	ENSG00000061987	protein_coding	ENST00000393630	62954271	62954893	CDS	ENSE00003507393
12	62954705	62954729	ENSG00000061987	protein_coding	ENST00000280379	62954271	62954893	CDS	ENSE00003507393
10	69677670	69677694	ENSG00000096717	protein_coding	ENST00000212015	69676351	69678147	3' UTR
10	69677670	69677694	ENSG00000096717	protein_coding	ENST00000406900	69676351	69678147	3' UTR
10	69677670	69677694	ENSG00000096717	protein_coding	ENST00000403579	69676351	69678143	3' UTR
10	69677670	69677694	ENSG00000096717	protein_coding	ENST00000432464	69676351	69678146	3' UTR
3	188593791	188593815	ENSG00000145012	protein_coding	ENST00000312675	188592268	188608460	3' UTR
3	188593791	188593815	ENSG00000145012	protein_coding	ENST00000543006	188592268	188608460	3' UTR
10	75834581	75834605	ENSG00000035403	protein_coding	ENST00000372755	75834501	75834661	CDS	ENSE00001024263
3	188597215	188597239	ENSG00000145012	protein_coding	ENST00000312675	188592268	188608460	3' UTR
3	188597215	188597239	ENSG00000145012	protein_coding	ENST00000543006	188592268	188608460	3' UTR
18	12725712	12725736	ENSG00000128789	protein_coding	ENST00000585331	12725531	12725739	3' UTR
18	12725712	12725736	ENSG00000128789	protein_coding	ENST00000317615	12725531	12725739	3' UTR
18	12725712	12725736	ENSG00000128789	protein_coding	ENST00000588824	12725438	12725739	CDS	ENSE00003543981
1	22430980	22431004						Unknown
1	68153975	68153999	ENSG00000116717	protein_coding	ENST00000370986	68153458	68154021	3' UTR
11	12964734	12964758	ENSG00000187079	protein_coding	ENST00000526600	12958770	12966030	3' UTR
11	12964734	12964758	ENSG00000187079	protein_coding	ENST00000361985	12958770	12965490	3' UTR
11	12964734	12964758	ENSG00000187079	protein_coding	ENST00000361905	12958770	12966298	3' UTR
6	120564278	120564302						Unknown
5	154196244	154196268	ENSG00000155506	protein_coding	ENST00000336314	154193657	154197167	3' UTR
15	32930003	32930027	ENSG00000198826	protein_coding	ENST00000565905	32928458	32930311	CDS	ENSE00002577397
15	32930003	32930027	ENSG00000198826	protein_coding	ENST00000361627	32928458	32932150	CDS	ENSE00001210956
15	32930003	32930027	ENSG00000198826	protein_coding	ENST00000543522	32928458	32930104	CDS	ENSE00002316996
1	26451223	26451247	ENSG00000175087	protein_coding	ENST00000374271	26449069	26452034	3' UTR
4	83831132	83831156	ENSG00000189308	protein_coding	ENST00000505905	83831126	83831420	CDS	ENSE00002059225
1	186441182	186441206						Unknown
19	33085130	33085154						Unknown
7	129785740	129785764						Unknown
1	38266427	38266451	ENSG00000185090	protein_coding	ENST00000373045	38265876	38266805	3' UTR
1	38266427	38266451	ENSG00000185090	protein_coding	ENST00000397631	38265532	38266805	3' UTR
1	38266427	38266451	ENSG00000185090	protein_coding	ENST00000329006	38265876	38266809	3' UTR
1	38266427	38266451	ENSG00000233728	antisense	ENST00000433474	38266302	38266551	CDS	ENSE00001671151
9	72938967	72938991	ENSG00000198887	protein_coding	ENST00000361138	72938937	72939059	CDS	ENSE00003598310
9	72938967	72938991	ENSG00000198887	protein_coding	ENST00000475540	72938937	72939059	CDS	ENSE00003615202
9	13293027	13293051						Unknown
19	44682490	44682514	ENSG00000167380	protein_coding	ENST00000588883	44677141	44682534	3' UTR
5	179201009	179201033	ENSG00000161021	protein_coding	ENST00000292599	179200896	179204287	CDS	ENSE00001151658
1	236979767	236979791	ENSG00000116984	protein_coding	ENST00000366577	236979749	236979843	CDS	ENSE00003643307
1	236979767	236979791	ENSG00000116984	protein_coding	ENST00000463959	236979749	236979843	CDS	ENSE00003681367
1	236979767	236979791	ENSG00000116984	protein_coding	ENST00000418145	236979749	236979843	3' UTR
1	236979767	236979791	ENSG00000116984	protein_coding	ENST00000535889	236979749	236979843	CDS	ENSE00003643307
2	32536827	32536851	ENSG00000119820	protein_coding	ENST00000238831	32530696	32541663	3' UTR
8	104485547	104485571						Unknown
4	181217671	181217695						Unknown
11	106267620	106267644						Unknown
12	12624532	12624556						Unknown
6	28123034	28123058	ENSG00000198315	protein_coding	ENST00000330236	28121796	28127250	3' UTR
20	47652027	47652051	ENSG00000124198	protein_coding	ENST00000371917	47649737	47653230	3' UTR
3	193854091	193854115	ENSG00000114315	protein_coding	ENST00000232424	193853934	193854169	5' UTR
3	193854091	193854115	ENSG00000114315	protein_coding	ENST00000476918	193853937	193854277	CDS	ENSE00001893064
7	64294778	64294802						Unknown
20	52934672	52934696						Unknown
3	43853206	43853230						Unknown
7	105801590	105801614						Unknown
21	38862527	38862551	ENSG00000157540	protein_coding	ENST00000338785	38862477	38862763	CDS	ENSE00003636141
21	38862527	38862551	ENSG00000157540	protein_coding	ENST00000339659	38862477	38862763	CDS	ENSE00003636141
21	38862527	38862551	ENSG00000157540	protein_coding	ENST00000398960	38862477	38862763	CDS	ENSE00003636141
21	38862527	38862551	ENSG00000157540	protein_coding	ENST00000398956	38862477	38862763	CDS	ENSE00003636141
21	38862527	38862551	ENSG00000157540	protein_coding	ENST00000321219	38862477	38862763	CDS	ENSE00003636141
21	38862527	38862551	ENSG00000157540	protein_coding	ENST00000451934	38862477	38862763	CDS	ENSE00003636141
21	38862527	38862551	ENSG00000157540	protein_coding	ENST00000455387	38862477	38862763	CDS	ENSE00003666362
12	102595912	102595936						Unknown
16	2811885	2811909	ENSG00000167978	protein_coding	ENST00000301740	2811562	2818262	CDS	ENSE00002720320
16	2811885	2811909	ENSG00000167978	protein_coding	ENST00000576924	2811562	2813583	CDS	ENSE00002632931
16	2811885	2811909	ENSG00000167978	protein_coding	ENST00000571378	2811562	2813502	CDS	ENSE00002681846
16	2811885	2811909	ENSG00000167978	protein_coding	ENST00000572952	2811562	2812212	CDS	ENSE00002668310
1	87816604	87816628						Unknown
15	77244625	77244649						Unknown
3	16009087	16009111						Unknown
3	155680499	155680523						Unknown
19	18668876	18668900	ENSG00000268030	antisense	ENST00000597411	18668585	18670453	CDS	ENSE00003011449
1	33147096	33147120	ENSG00000162521	protein_coding	ENST00000373493	33145307	33151812	3' UTR
1	33147096	33147120	ENSG00000162520	protein_coding	ENST00000409190	33145961	33147450	3' UTR
1	33147096	33147120	ENSG00000162520	protein_coding	ENST00000373484	33145507	33147388	3' UTR
2	219569357	219569381						Unknown
22	40724196	40724220	ENSG00000100354	protein_coding	ENST00000335727	40719246	40731812	3' UTR
22	40724196	40724220	ENSG00000100354	protein_coding	ENST00000301923	40719246	40731811	3' UTR
22	40724196	40724220	ENSG00000100354	protein_coding	ENST00000454349	40719246	40731811	3' UTR
3	155691898	155691922						Unknown
6	119228938	119228962	ENSG00000111875	protein_coding	ENST00000229595	119228780	119230332	3' UTR
13	34410827	34410851	ENSG00000133119	protein_coding	ENST00000380071	34410433	34411633	3' UTR
11	92627060	92627084	ENSG00000165323	protein_coding	ENST00000525166	92624280	92629411	3' UTR
11	92627060	92627084	ENSG00000165323	protein_coding	ENST00000533797	92624280	92629471	3' UTR
11	92627060	92627084	ENSG00000165323	protein_coding	ENST00000298047	92624280	92629618	3' UTR
11	92627060	92627084	ENSG00000165323	protein_coding	ENST00000409404	92624280	92629618	3' UTR
2	228473995	228474019						Unknown
1	165881270	165881294						Unknown
3	136573374	136573398	ENSG00000168917	protein_coding	ENST00000446465	136573285	136574734	CDS	ENSE00001855416
3	136573374	136573398	ENSG00000168917	protein_coding	ENST00000393079	136573285	136574730	CDS	ENSE00001924650
6	83076013	83076037	ENSG00000146242	protein_coding	ENST00000369750	83075942	83080545	3' UTR
6	83076013	83076037	ENSG00000146242	protein_coding	ENST00000535040	83075942	83077134	3' UTR
6	83076013	83076037	ENSG00000146242	protein_coding	ENST00000543496	83075942	83077134	3' UTR
X	12167311	12167335	ENSG00000206795	misc_RNA	ENST00000384068	12167245	12167357	CDS	ENSE00001807951
9	100785116	100785140						Unknown
7	37988548	37988572	ENSG00000086289	protein_coding	ENST00000476620	37988442	37988650	CDS	ENSE00003567056
7	37988548	37988572	ENSG00000086289	protein_coding	ENST00000199448	37988442	37988650	CDS	ENSE00003532510
14	24033814	24033838	ENSG00000213983	protein_coding	ENST00000308724	24033771	24033869	CDS	ENSE00003583660
14	24033814	24033838	ENSG00000213983	protein_coding	ENST00000397120	24033771	24033869	CDS	ENSE00003583660
14	24033814	24033838	ENSG00000213983	protein_coding	ENST00000535852	24033771	24033869	CDS	ENSE00003519747
14	24033814	24033838	ENSG00000213983	protein_coding	ENST00000460049	24033771	24033869	CDS	ENSE00003519747
14	24033814	24033838	ENSG00000213983	protein_coding	ENST00000465445	24033771	24033869	CDS	ENSE00003519747
14	24033814	24033838	ENSG00000213983	protein_coding	ENST00000557162	24033771	24033840	CDS	ENSE00002500070
14	24033814	24033838	ENSG00000213983	protein_coding	ENST00000554977	24033771	24034008	CDS	ENSE00002438427
14	24033814	24033838	ENSG00000213983	protein_coding	ENST00000556152	24033542	24034027	CDS	ENSE00002472542
7	155256904	155256928	ENSG00000164778	protein_coding	ENST00000297375	155255383	155257526	3' UTR
11	92538408	92538432	ENSG00000165323	protein_coding	ENST00000525166	92538319	92538515	CDS	ENSE00001672944
11	92538408	92538432	ENSG00000165323	protein_coding	ENST00000298047	92538319	92538515	CDS	ENSE00001672944
11	92538408	92538432	ENSG00000165323	protein_coding	ENST00000409404	92538319	92538515	CDS	ENSE00001672944
10	52676850	52676874						Unknown
9	103339256	103339280	ENSG00000251349	protein_coding	ENST00000502978	103338883	103339918	3' UTR
9	103339256	103339280	ENSG00000241697	protein_coding	ENST00000374879	103338883	103339918	3' UTR
9	103339256	103339280	ENSG00000241697	protein_coding	ENST00000334943	103338883	103339914	3' UTR
6	26522137	26522161	ENSG00000228223	lincRNA	ENST00000411553	26522076	26526807	CDS	ENSE00001649663
22	25939934	25939958						Unknown
19	44378169	44378193	ENSG00000176222	protein_coding	ENST00000587539	44376515	44378229	CDS	ENSE00002856668
19	44378169	44378193	ENSG00000176222	protein_coding	ENST00000324394	44376519	44378229	CDS	ENSE00001285810
1	168220601	168220625	ENSG00000213064	protein_coding	ENST00000271375	168211779	168222263	3' UTR
6	8526257	8526281						Unknown
2	172610769	172610793						Unknown
1	87188298	87188322	ENSG00000097033	protein_coding	ENST00000370558	87188223	87188356	CDS	ENSE00000776119
1	87188298	87188322	ENSG00000097033	protein_coding	ENST00000482504	87188223	87188356	CDS	ENSE00000776119
1	87188298	87188322	ENSG00000097033	protein_coding	ENST00000535010	87188223	87188356	CDS	ENSE00000776119
6	57049581	57049605	ENSG00000112208	protein_coding	ENST00000370693	57048989	57054631	3' UTR
13	50656491	50656515	ENSG00000176124	protein_coding	ENST00000478860	50656307	50656693	CDS	ENSE00003476867
13	50656491	50656515	ENSG00000176124	protein_coding	ENST00000378180	50656307	50656572	5' UTR
13	50656491	50656515	ENSG00000176124	protein_coding	ENST00000469754	50656307	50656693	CDS	ENSE00003476867
13	50656491	50656515	ENSG00000176124	protein_coding	ENST00000486895	50656307	50656693	CDS	ENSE00003476867
13	50656491	50656515	ENSG00000176124	protein_coding	ENST00000461527	50656307	50656693	CDS	ENSE00003476867
13	50656491	50656515	ENSG00000176124	protein_coding	ENST00000463474	50656307	50656693	CDS	ENSE00003476867
13	50656491	50656515	ENSG00000176124	protein_coding	ENST00000476738	50656307	50656693	CDS	ENSE00003476867
13	50656491	50656515	ENSG00000176124	protein_coding	ENST00000468168	50656307	50656693	CDS	ENSE00003476867
13	50656491	50656515	ENSG00000176124	protein_coding	ENST00000491341	50656307	50656693	CDS	ENSE00003476867
13	50656491	50656515	ENSG00000176124	protein_coding	ENST00000468522	50656307	50656693	CDS	ENSE00003476867
13	50656491	50656515	ENSG00000176124	protein_coding	ENST00000491615	50656307	50656693	CDS	ENSE00003476867
13	50656491	50656515	ENSG00000176124	protein_coding	ENST00000490577	50656307	50656693	CDS	ENSE00003476867
13	50656491	50656515	ENSG00000176124	protein_coding	ENST00000467721	50656307	50656693	CDS	ENSE00003476867
6	126532052	126532076						Unknown
1	53288174	53288198	ENSG00000162378	protein_coding	ENST00000294353	53287302	53293014	3' UTR
6	126618880	126618904						Unknown
21	9827060	9827084						Unknown
2	46988821	46988845	ENSG00000171150	protein_coding	ENST00000306503	46987281	46990268	3' UTR
2	46988821	46988845	ENSG00000171150	protein_coding	ENST00000394861	46987281	46989452	3' UTR
2	32536270	32536294	ENSG00000119820	protein_coding	ENST00000238831	32530696	32541663	3' UTR
2	84690304	84690328						Unknown
X	150574059	150574083	ENSG00000160131	protein_coding	ENST00000330374	150573531	150577836	3' UTR
19	32875874	32875898	ENSG00000168813	protein_coding	ENST00000311921	32873990	32878573	3' UTR
19	32875874	32875898	ENSG00000168813	protein_coding	ENST00000544431	32873990	32876671	3' UTR
11	14899574	14899598	ENSG00000186104	protein_coding	ENST00000532805	14899553	14899843	3' UTR
11	14899574	14899598	ENSG00000186104	protein_coding	ENST00000530609	14899555	14899843	3' UTR
11	14899574	14899598	ENSG00000186104	protein_coding	ENST00000534686	14899555	14899843	3' UTR
11	14899574	14899598	ENSG00000186104	protein_coding	ENST00000525015	14899558	14899843	3' UTR
2	207162060	207162084	ENSG00000204186	protein_coding	ENST00000374423	207161970	207162097	CDS	ENSE00001463480
21	34926536	34926560	ENSG00000159140	protein_coding	ENST00000356577	34921782	34927697	CDS	ENSE00001314216
19	3765235	3765259	ENSG00000183617	protein_coding	ENST00000330133	3765164	3765329	CDS	ENSE00001330192
5	75017832	75017856						Unknown
2	24952463	24952487	ENSG00000084676	protein_coding	ENST00000406961	24952370	24952684	CDS	ENSE00000808890
2	24952463	24952487	ENSG00000084676	protein_coding	ENST00000405141	24952370	24952684	CDS	ENSE00000808890
2	24952463	24952487	ENSG00000084676	protein_coding	ENST00000407230	24952370	24952684	CDS	ENSE00000808890
2	24952463	24952487	ENSG00000084676	protein_coding	ENST00000395856	24952370	24952684	CDS	ENSE00000808890
2	24952463	24952487	ENSG00000084676	protein_coding	ENST00000348332	24952370	24952684	CDS	ENSE00000808890
2	24952463	24952487	ENSG00000084676	protein_coding	ENST00000538539	24952370	24952684	CDS	ENSE00000808890
2	24952463	24952487	ENSG00000084676	protein_coding	ENST00000288599	24952370	24952684	CDS	ENSE00000808890
6	126527939	126527963						Unknown
22	41537180	41537204	ENSG00000100393	protein_coding	ENST00000263253	41537052	41537226	CDS	ENSE00000655078
13	45766998	45767022	ENSG00000180332	protein_coding	ENST00000379108	45766988	45767922	3' UTR
13	45766998	45767022	ENSG00000180332	protein_coding	ENST00000405872	45766992	45767922	3' UTR
15	43031096	43031120	ENSG00000128881	protein_coding	ENST00000267890	43030932	43037992	3' UTR
12	14655112	14655136						Unknown
17	39847703	39847727	ENSG00000173812	protein_coding	ENST00000462917	39847034	39847898	CDS	ENSE00001307303
17	39847703	39847727	ENSG00000173812	protein_coding	ENST00000469257	39847079	39848920	3' UTR
17	39847703	39847727	ENSG00000173812	protein_coding	ENST00000482111	39847034	39847874	CDS	ENSE00001881610
17	39847703	39847727	ENSG00000173812	protein_coding	ENST00000310837	39847034	39847882	CDS	ENSE00001924787
20	43704188	43704212	ENSG00000101109	protein_coding	ENST00000372806	43703818	43708600	3' UTR
20	43704188	43704212	ENSG00000101109	protein_coding	ENST00000372801	43703659	43704249	3' UTR
20	43704188	43704212	ENSG00000101109	protein_coding	ENST00000499879	43703818	43707692	3' UTR
19	32196038	32196062						Unknown
12	12974636	12974660	ENSG00000178878	protein_coding	ENST00000534843	12974589	12974660	3' UTR
12	12974636	12974660	ENSG00000213782	protein_coding	ENST00000541537	12974589	12974660	CDS	ENSE00003666057
12	12974636	12974660	ENSG00000213782	protein_coding	ENST00000352940	12974589	12974660	CDS	ENSE00003497334
12	12974636	12974660	ENSG00000213782	protein_coding	ENST00000426619	12974589	12974660	CDS	ENSE00003666057
12	12974636	12974660	ENSG00000213782	protein_coding	ENST00000544032	12974142	12974982	CDS	ENSE00002205505
12	12974636	12974660	ENSG00000213782	protein_coding	ENST00000358007	12974589	12974660	CDS	ENSE00003497334
12	12974636	12974660	ENSG00000213782	protein_coding	ENST00000545038	12974589	12974660	CDS	ENSE00003666057
12	12974636	12974660	ENSG00000213782	protein_coding	ENST00000542123	12974589	12974660	CDS	ENSE00003666057
12	12974636	12974660	ENSG00000213782	protein_coding	ENST00000544400	12974589	12974660	CDS	ENSE00003497334
12	12974636	12974660	ENSG00000213782	protein_coding	ENST00000542832	12974589	12974660	CDS	ENSE00003666057
17	7489372	7489396	ENSG00000129255	protein_coding	ENST00000250124	7489264	7489396	CDS	ENSE00003620237
17	7489372	7489396	ENSG00000129255	protein_coding	ENST00000572936	7489286	7489396	3' UTR
17	7489372	7489396	ENSG00000129255	protein_coding	ENST00000571822	7489286	7489396	3' UTR
17	7489372	7489396	ENSG00000129255	protein_coding	ENST00000396501	7489264	7489396	CDS	ENSE00003620237
17	7489372	7489396	ENSG00000129255	protein_coding	ENST00000571391	7489264	7489756	CDS	ENSE00002658231
17	7489372	7489396	ENSG00000129255	protein_coding	ENST00000578267	7489269	7489396	CDS	ENSE00003635780
17	7489372	7489396	ENSG00000129255	protein_coding	ENST00000585188	7489264	7489396	CDS	ENSE00003525133
17	7489372	7489396	ENSG00000129255	protein_coding	ENST00000359822	7489286	7489396	3' UTR
17	7489372	7489396	ENSG00000129255	protein_coding	ENST00000580708	7489264	7489532	CDS	ENSE00001117853
17	7489372	7489396	ENSG00000129255	protein_coding	ENST00000580834	7489264	7489396	CDS	ENSE00003620237
17	7489372	7489396	ENSG00000129255	protein_coding	ENST00000572836	7489264	7489396	CDS	ENSE00003525133
17	7489372	7489396	ENSG00000129255	protein_coding	ENST00000577088	7489264	7489396	CDS	ENSE00003525133
17	7489372	7489396	ENSG00000129255	protein_coding	ENST00000584378	7489264	7489396	CDS	ENSE00003620237
17	7489372	7489396	ENSG00000129255	protein_coding	ENST00000423172	7489264	7489396	CDS	ENSE00003620237
17	7489372	7489396	ENSG00000129255	protein_coding	ENST00000576066	7489286	7489396	3' UTR
17	7489372	7489396	ENSG00000129255	protein_coding	ENST00000584479	7489264	7489396	CDS	ENSE00003620237
17	7489372	7489396	ENSG00000129255	protein_coding	ENST00000572719	7489264	7489396	CDS	ENSE00003620237
17	7489372	7489396	ENSG00000129255	protein_coding	ENST00000579445	7489264	7489396	CDS	ENSE00003620237
17	7489372	7489396	ENSG00000129255	protein_coding	ENST00000581886	7489269	7489396	CDS	ENSE00003635780
17	7489372	7489396	ENSG00000129255	protein_coding	ENST00000575256	7489269	7489498	CDS	ENSE00002678864
7	148495077	148495101	ENSG00000055130	protein_coding	ENST00000409469	148495029	148495111	CDS	ENSE00000909637
7	148495077	148495101	ENSG00000055130	protein_coding	ENST00000602748	148495029	148495111	CDS	ENSE00000909637
7	148495077	148495101	ENSG00000055130	protein_coding	ENST00000325222	148495029	148495111	CDS	ENSE00000909637
9	22285798	22285822						Unknown
3	170112374	170112398	ENSG00000136603	protein_coding	ENST00000458537	170110206	170114623	3' UTR
5	54674256	54674280	ENSG00000039123	protein_coding	ENST00000230640	54674142	54674314	CDS	ENSE00003552705
5	54674256	54674280	ENSG00000039123	protein_coding	ENST00000506750	54674142	54674314	3' UTR
5	54674256	54674280	ENSG00000039123	protein_coding	ENST00000545714	54674142	54674314	CDS	ENSE00003552705
15	72893761	72893785						Unknown
X	38665628	38665652	ENSG00000165175	protein_coding	ENST00000378474	38664752	38665686	3' UTR
X	38665628	38665652	ENSG00000165175	protein_coding	ENST00000336949	38664752	38665790	3' UTR
X	38665628	38665652	ENSG00000165175	protein_coding	ENST00000457894	38664752	38665781	3' UTR
12	1005806	1005830	ENSG00000060237	protein_coding	ENST00000535572	1005237	1005898	CDS	ENSE00000712023
12	1005806	1005830	ENSG00000060237	protein_coding	ENST00000315939	1005237	1005898	CDS	ENSE00000712023
12	1005806	1005830	ENSG00000060237	protein_coding	ENST00000542424	1005789	1005898	CDS	ENSE00002323736
12	1005806	1005830	ENSG00000060237	protein_coding	ENST00000537687	1005237	1005898	CDS	ENSE00000712023
12	1005806	1005830	ENSG00000060237	protein_coding	ENST00000530271	1005237	1005898	CDS	ENSE00000712023
12	1005806	1005830	ENSG00000060237	protein_coding	ENST00000340908	1005237	1005898	CDS	ENSE00000712023
5	151185236	151185260	ENSG00000145907	protein_coding	ENST00000394123	151183653	151192346	3' UTR
3	136833742	136833766						Unknown
16	53262969	53262993	ENSG00000177200	protein_coding	ENST00000566029	53262895	53263012	CDS	ENSE00003662900
16	53262969	53262993	ENSG00000177200	protein_coding	ENST00000564845	53262895	53263012	CDS	ENSE00003662900
16	53262969	53262993	ENSG00000177200	protein_coding	ENST00000398510	53262895	53263012	CDS	ENSE00003662900
16	53262969	53262993	ENSG00000177200	protein_coding	ENST00000564255	53262895	53263012	CDS	ENSE00003635141
16	53262969	53262993	ENSG00000177200	protein_coding	ENST00000565803	53262895	53263012	CDS	ENSE00003662900
16	53262969	53262993	ENSG00000177200	protein_coding	ENST00000447540	53262895	53263012	CDS	ENSE00003662900
16	22314264	22314288	ENSG00000058600	protein_coding	ENST00000299853	22314252	22314289	5' UTR
16	22314264	22314288	ENSG00000058600	protein_coding	ENST00000564209	22314252	22314289	5' UTR
3	33908656	33908680	ENSG00000170248	protein_coding	ENST00000307296	33908018	33911194	3' UTR
3	33908656	33908680	ENSG00000170248	protein_coding	ENST00000457054	33908018	33911194	3' UTR
4	113582439	113582463						Unknown
17	38996381	38996405						Unknown
3	61241175	61241199						Unknown
9	129983030	129983054	ENSG00000136828	protein_coding	ENST00000259351	129981049	129985443	3' UTR
9	129983030	129983054	ENSG00000136828	protein_coding	ENST00000438723	129981049	129985445	3' UTR
20	31023584	31023608	ENSG00000171456	protein_coding	ENST00000375687	31022235	31027122	CDS	ENSE00001914317
20	31023584	31023608	ENSG00000171456	protein_coding	ENST00000306058	31022235	31027121	CDS	ENSE00001467999
2	32445592	32445616	ENSG00000152683	protein_coding	ENST00000379343	32445282	32446593	CDS	ENSE00001816242
2	32445592	32445616	ENSG00000152683	protein_coding	ENST00000454324	32445282	32446735	3' UTR
2	32445592	32445616	ENSG00000152683	protein_coding	ENST00000449777	32445282	32446809	3' UTR
2	32445592	32445616	ENSG00000152683	protein_coding	ENST00000282587	32445282	32449448	CDS	ENSE00001821173
2	32445592	32445616	ENSG00000152683	protein_coding	ENST00000406369	32445282	32449168	CDS	ENSE00001555262
2	32445592	32445616	ENSG00000152683	protein_coding	ENST00000435660	32445282	32446809	CDS	ENSE00003667319
2	32445592	32445616	ENSG00000152683	protein_coding	ENST00000538303	32445282	32446216	CDS	ENSE00002313243
2	32445592	32445616	ENSG00000152683	protein_coding	ENST00000357055	32445282	32446735	CDS	ENSE00003508079
2	174055791	174055815	ENSG00000091436	protein_coding	ENST00000409176	174055768	174055905	CDS	ENSE00003558383
2	174055791	174055815	ENSG00000091436	protein_coding	ENST00000468408	174055768	174055900	CDS	ENSE00001955179
2	174055791	174055815	ENSG00000091436	protein_coding	ENST00000338983	174055768	174055905	CDS	ENSE00003558383
2	174055791	174055815	ENSG00000091436	protein_coding	ENST00000476618	174055768	174055905	CDS	ENSE00003648398
2	174055791	174055815	ENSG00000091436	protein_coding	ENST00000375213	174055768	174055905	CDS	ENSE00003558383
2	174055791	174055815	ENSG00000091436	protein_coding	ENST00000480606	174055768	174055905	CDS	ENSE00003648398
2	174055791	174055815	ENSG00000091436	protein_coding	ENST00000539448	174055768	174055905	CDS	ENSE00003558383
2	174055791	174055815	ENSG00000091436	protein_coding	ENST00000431503	174055768	174055905	CDS	ENSE00003558383
16	1750906	1750930	ENSG00000206053	protein_coding	ENST00000248098	1749000	1752087	3' UTR
16	1750906	1750930	ENSG00000206053	protein_coding	ENST00000562684	1749000	1751491	3' UTR
19	53854519	53854543	ENSG00000213799	protein_coding	ENST00000595091	53854071	53857799	CDS	ENSE00003196350
19	53854519	53854543	ENSG00000213799	protein_coding	ENST00000458035	53854071	53858122	CDS	ENSE00001655497
4	108832526	108832550	ENSG00000164023	protein_coding	ENST00000394684	108831710	108836203	3' UTR
5	68464033	68464057	ENSG00000134057	protein_coding	ENST00000256442	68464000	68464170	CDS	ENSE00003557310
5	68464033	68464057	ENSG00000134057	protein_coding	ENST00000506572	68464000	68464170	CDS	ENSE00003557310
5	68464033	68464057	ENSG00000134057	protein_coding	ENST00000508407	68464000	68464170	CDS	ENSE00003557310
5	68464033	68464057	ENSG00000134057	protein_coding	ENST00000505500	68464000	68464170	CDS	ENSE00003557310
5	68464033	68464057	ENSG00000134057	protein_coding	ENST00000503507	68464000	68464170	3' UTR
13	91859140	91859164						Unknown
20	62626714	62626738	ENSG00000101161	protein_coding	ENST00000266079	62626680	62626835	CDS	ENSE00000663636
20	62626714	62626738	ENSG00000101161	protein_coding	ENST00000535781	62626680	62626835	CDS	ENSE00000663636
2	242662399	242662423	ENSG00000168395	protein_coding	ENST00000313552	242662354	242662489	CDS	ENSE00003478894
2	242662399	242662423	ENSG00000168395	protein_coding	ENST00000406941	242662354	242662489	CDS	ENSE00003478894
2	242662399	242662423	ENSG00000168395	protein_coding	ENST00000445620	242662354	242662432	3' UTR
2	242662399	242662423	ENSG00000168395	protein_coding	ENST00000493578	242662354	242662489	CDS	ENSE00003569875
16	31088632	31088656	ENSG00000167395	protein_coding	ENST00000300850	31087567	31093022	CDS	ENSE00001112638
16	31088632	31088656	ENSG00000167395	protein_coding	ENST00000394979	31087223	31095340	CDS	ENSE00001520212
20	31023584	31023608	ENSG00000171456	protein_coding	ENST00000375687	31022235	31027122	CDS	ENSE00001914317
20	31023584	31023608	ENSG00000171456	protein_coding	ENST00000306058	31022235	31027121	CDS	ENSE00001467999
7	6692340	6692364	ENSG00000205903	pseudogene	ENST00000427912	6691934	6692595	CDS	ENSE00001712895
7	6692340	6692364	ENSG00000205903	pseudogene	ENST00000382252	6691934	6694242	CDS	ENSE00001491405
16	67662369	67662393	ENSG00000102974	protein_coding	ENST00000264010	67662273	67662455	CDS	ENSE00001251143
16	67662369	67662393	ENSG00000102974	protein_coding	ENST00000401394	67662273	67662455	CDS	ENSE00001251143
12	98991726	98991750	ENSG00000075415	protein_coding	ENST00000401722	98991634	98991813	CDS	ENSE00003531208
12	98991726	98991750	ENSG00000075415	protein_coding	ENST00000188376	98991634	98991813	CDS	ENSE00003531208
12	98991726	98991750	ENSG00000075415	protein_coding	ENST00000551917	98991634	98991813	CDS	ENSE00003531208
12	98991726	98991750	ENSG00000075415	protein_coding	ENST00000546766	98991634	98991813	CDS	ENSE00003597786
12	98991726	98991750	ENSG00000075415	protein_coding	ENST00000548046	98991634	98991812	CDS	ENSE00002346561
12	98991726	98991750	ENSG00000075415	protein_coding	ENST00000552981	98991634	98991813	CDS	ENSE00003531208
12	98991726	98991750	ENSG00000075415	protein_coding	ENST00000550695	98991634	98991814	CDS	ENSE00002352791
12	98991726	98991750	ENSG00000075415	protein_coding	ENST00000547534	98991634	98991851	CDS	ENSE00002327507
12	98991726	98991750	ENSG00000075415	protein_coding	ENST00000549338	98991634	98991813	CDS	ENSE00003531208
12	98991726	98991750	ENSG00000075415	protein_coding	ENST00000551123	98991634	98991813	3' UTR
12	98991726	98991750	ENSG00000075415	protein_coding	ENST00000548847	98991634	98991813	CDS	ENSE00003531208
12	98991726	98991750	ENSG00000075415	protein_coding	ENST00000547908	98991634	98992341	CDS	ENSE00002356231
12	98991726	98991750	ENSG00000075415	protein_coding	ENST00000547444	98991343	98991813	CDS	ENSE00002420012
12	98991726	98991750	ENSG00000075415	protein_coding	ENST00000228318	98991634	98991813	CDS	ENSE00003531208
1	206906154	206906178	ENSG00000162889	protein_coding	ENST00000294981	206905437	206906208	3' UTR
1	206906154	206906178	ENSG00000162889	protein_coding	ENST00000367103	206906064	206907628	3' UTR
7	4805833	4805857	ENSG00000164916	protein_coding	ENST00000328914	4802096	4811074	3' UTR
17	7400340	7400364	ENSG00000181222	protein_coding	ENST00000322644	7400083	7400364	CDS	ENSE00001263971
17	7400340	7400364	ENSG00000181222	protein_coding	ENST00000572844	7400083	7400364	CDS	ENSE00001263971
2	242285603	242285627	ENSG00000168385	protein_coding	ENST00000391973	242285581	242285664	CDS	ENSE00001140465
2	242285603	242285627	ENSG00000168385	protein_coding	ENST00000360051	242285581	242285664	CDS	ENSE00001140465
2	242285603	242285627	ENSG00000168385	protein_coding	ENST00000391971	242285581	242285664	CDS	ENSE00001140465
2	242285603	242285627	ENSG00000168385	protein_coding	ENST00000401990	242285581	242285664	CDS	ENSE00001140465
2	242285603	242285627	ENSG00000168385	protein_coding	ENST00000407971	242285581	242285664	CDS	ENSE00001140465
2	242285603	242285627	ENSG00000168385	protein_coding	ENST00000402092	242285581	242285664	CDS	ENSE00001140465
2	217081012	217081036						Unknown
19	41778097	41778121	ENSG00000105323	protein_coding	ENST00000352456	41777987	41778140	CDS	ENSE00003475476
19	41778097	41778121	ENSG00000105323	protein_coding	ENST00000595018	41777987	41778140	CDS	ENSE00003475476
19	41778097	41778121	ENSG00000105323	protein_coding	ENST00000597725	41777987	41778140	CDS	ENSE00003590134
19	41778097	41778121	ENSG00000105323	protein_coding	ENST00000599719	41777987	41778140	CDS	ENSE00003475476
19	41778097	41778121	ENSG00000105323	protein_coding	ENST00000601309	41777987	41778140	CDS	ENSE00003475476
19	41778097	41778121	ENSG00000105323	protein_coding	ENST00000392006	41777987	41778140	CDS	ENSE00003475476
19	41778097	41778121	ENSG00000105323	protein_coding	ENST00000378215	41777987	41778140	CDS	ENSE00003475476
19	41778097	41778121	ENSG00000105323	protein_coding	ENST00000595196	41777993	41778140	3' UTR
19	41778097	41778121	ENSG00000105323	protein_coding	ENST00000602130	41777987	41778140	CDS	ENSE00003475476
19	41778097	41778121	ENSG00000105323	protein_coding	ENST00000601336	41777987	41778140	CDS	ENSE00003475476
19	41778097	41778121	ENSG00000105323	protein_coding	ENST00000593587	41777987	41778140	CDS	ENSE00003475476
19	41778097	41778121	ENSG00000105323	protein_coding	ENST00000594207	41777987	41778140	CDS	ENSE00003667386
19	41778097	41778121	ENSG00000105323	protein_coding	ENST00000263367	41777987	41778140	CDS	ENSE00003475476
19	41778097	41778121	ENSG00000105323	protein_coding	ENST00000599521	41777987	41778275	CDS	ENSE00003129652
19	41778097	41778121	ENSG00000105323	protein_coding	ENST00000599614	41778023	41778140	CDS	ENSE00003184410
8	48878895	48878919	ENSG00000104738	protein_coding	ENST00000523944	48878747	48878967	CDS	ENSE00000693401
8	48878895	48878919	ENSG00000104738	protein_coding	ENST00000262105	48878747	48878967	CDS	ENSE00000693401
19	10369092	10369116	ENSG00000105364	protein_coding	ENST00000592514	10369089	10369198	CDS	ENSE00003616923
19	10369092	10369116	ENSG00000105364	protein_coding	ENST00000591054	10369089	10369198	3' UTR
19	10369092	10369116	ENSG00000105364	protein_coding	ENST00000253099	10369089	10369198	CDS	ENSE00003616923
19	10369092	10369116	ENSG00000105364	protein_coding	ENST00000590669	10369089	10369198	CDS	ENSE00003616923
19	10369092	10369116	ENSG00000105364	protein_coding	ENST00000393733	10369089	10369198	CDS	ENSE00003616923
19	10369092	10369116	ENSG00000105364	protein_coding	ENST00000588502	10369089	10369299	CDS	ENSE00002820934
19	10369092	10369116	ENSG00000105364	protein_coding	ENST00000590702	10369089	10369718	CDS	ENSE00002735372
19	10369092	10369116	ENSG00000105364	protein_coding	ENST00000307422	10369089	10369198	CDS	ENSE00003616923
15	100255770	100255794	ENSG00000068305	protein_coding	ENST00000354410	100252977	100256671	3' UTR
15	100255770	100255794	ENSG00000068305	protein_coding	ENST00000449277	100252977	100256611	3' UTR
15	100255770	100255794	ENSG00000068305	protein_coding	ENST00000557942	100252977	100256629	3' UTR
15	100255770	100255794	ENSG00000068305	protein_coding	ENST00000561125	100255673	100256167	CDS	ENSE00002551490
15	100255770	100255794	ENSG00000068305	protein_coding	ENST00000453228	100252977	100256627	3' UTR
15	100255770	100255794	ENSG00000068305	protein_coding	ENST00000338042	100252977	100256627	3' UTR
2	54880881	54880905	ENSG00000115306	protein_coding	ENST00000356805	54880746	54880990	CDS	ENSE00001070399
2	54880881	54880905	ENSG00000115306	protein_coding	ENST00000333896	54880746	54880990	CDS	ENSE00001070399
2	54880881	54880905	ENSG00000115306	protein_coding	ENST00000496323	54879655	54880990	CDS	ENSE00001836734
21	9826967	9826991						Unknown
17	27010041	27010065	ENSG00000109111	protein_coding	ENST00000314616	27009960	27010110	CDS	ENSE00001214176
17	27010041	27010065	ENSG00000109111	protein_coding	ENST00000347486	27009960	27010110	CDS	ENSE00001214176
1	180010333	180010357	ENSG00000135837	protein_coding	ENST00000367607	180010273	180010383	CDS	ENSE00001008346
20	17469754	17469778						Unknown
16	2820908	2820932	ENSG00000167978	protein_coding	ENST00000301740	2820869	2821413	3' UTR
16	2820908	2820932	ENSG00000167978	protein_coding	ENST00000574331	2820859	2821411	CDS	ENSE00002277259
16	2820908	2820932	ENSG00000167978	protein_coding	ENST00000574866	2820859	2820935	CDS	ENSE00002675561
16	2820908	2820932	ENSG00000167978	protein_coding	ENST00000573692	2820869	2821050	3' UTR
4	3215685	3215709	ENSG00000197386	protein_coding	ENST00000355072	3215685	3215862	CDS	ENSE00003679310
4	3215685	3215709	ENSG00000197386	protein_coding	ENST00000510626	3215685	3215862	CDS	ENSE00003646339
18	72998093	72998117	ENSG00000179981	protein_coding	ENST00000322038	72997403	73001905	CDS	ENSE00001282592
18	72998093	72998117	ENSG00000179981	protein_coding	ENST00000580243	72997403	73000596	CDS	ENSE00002705553
18	72998093	72998117	ENSG00000179981	protein_coding	ENST00000560918	72997403	72998327	CDS	ENSE00002564594
18	72998093	72998117	ENSG00000179981	protein_coding	ENST00000584217	72994819	73001898	CDS	ENSE00002708961
1	53676525	53676549	ENSG00000157184	protein_coding	ENST00000371486	53675687	53676991	CDS	ENSE00001064633
8	87572686	87572710	ENSG00000085719	protein_coding	ENST00000521271	87570639	87573726	3' UTR
8	87572686	87572710	ENSG00000085719	protein_coding	ENST00000517490	87570516	87573639	CDS	ENSE00002100009
8	87572686	87572710	ENSG00000085719	protein_coding	ENST00000198765	87570639	87573726	3' UTR
2	10193135	10193159	ENSG00000172059	protein_coding	ENST00000305883	10192635	10194963	3' UTR
2	10193135	10193159	ENSG00000172059	protein_coding	ENST00000540845	10192635	10194963	3' UTR
2	10193135	10193159	ENSG00000172059	protein_coding	ENST00000535335	10192635	10194963	3' UTR
2	86719619	86719643	ENSG00000115548	protein_coding	ENST00000409556	86719243	86719839	3' UTR
2	86719619	86719643	ENSG00000115548	protein_coding	ENST00000441719	86719162	86719837	3' UTR
2	86719619	86719643	ENSG00000115548	protein_coding	ENST00000409064	86719243	86719839	3' UTR
2	86719619	86719643	ENSG00000115548	protein_coding	ENST00000491383	86718264	86719839	CDS	ENSE00001862600
2	86719619	86719643	ENSG00000115548	protein_coding	ENST00000470160	86719162	86719838	CDS	ENSE00001884308
2	86719619	86719643	ENSG00000115548	protein_coding	ENST00000312912	86719243	86719833	3' UTR
7	129772819	129772843	ENSG00000128607	protein_coding	ENST00000335420	129770587	129775560	3' UTR
17	3629757	3629781	ENSG00000177602	protein_coding	ENST00000325418	3629627	3630067	3' UTR
22	21976670	21976694	ENSG00000185651	protein_coding	ENST00000342192	21975959	21978323	3' UTR
22	21976670	21976694	ENSG00000185651	protein_coding	ENST00000496722	21975804	21978323	CDS	ENSE00003504136
1	39950304	39950328	ENSG00000127603	protein_coding	ENST00000567887	39950273	39950402	CDS	ENSE00001741989
1	39950304	39950328	ENSG00000127603	protein_coding	ENST00000372915	39950273	39950402	CDS	ENSE00001741989
1	39950304	39950328	ENSG00000127603	protein_coding	ENST00000361689	39950273	39950402	CDS	ENSE00001741989
1	39950304	39950328	ENSG00000127603	protein_coding	ENST00000564288	39950273	39950402	CDS	ENSE00001741989
1	39950304	39950328	ENSG00000127603	protein_coding	ENST00000372925	39950273	39950402	CDS	ENSE00001741989
1	39950304	39950328	ENSG00000127603	protein_coding	ENST00000289893	39950273	39950402	CDS	ENSE00001741989
1	39950304	39950328	ENSG00000127603	protein_coding	ENST00000360115	39950273	39950402	CDS	ENSE00001741989
1	39950304	39950328	ENSG00000127603	protein_coding	ENST00000446276	39950273	39950402	CDS	ENSE00001741989
1	39950304	39950328	ENSG00000127603	protein_coding	ENST00000442046	39950273	39950402	CDS	ENSE00001741989
1	39950304	39950328	ENSG00000127603	protein_coding	ENST00000496360	39950273	39951889	CDS	ENSE00001955552
1	39950304	39950328	ENSG00000127603	protein_coding	ENST00000497807	39950273	39952659	CDS	ENSE00001600406
1	39950304	39950328	ENSG00000127603	protein_coding	ENST00000545844	39950273	39950402	CDS	ENSE00001741989
1	39950304	39950328	ENSG00000127603	protein_coding	ENST00000317713	39950273	39950402	CDS	ENSE00001741989
1	39950304	39950328	ENSG00000127603	protein_coding	ENST00000539005	39950273	39950402	CDS	ENSE00001741989
6	30691490	30691514	ENSG00000196230	protein_coding	ENST00000327892	30691117	30693203	CDS	ENSE00001724868
6	30691490	30691514	ENSG00000196230	protein_coding	ENST00000330914	30691117	30693203	CDS	ENSE00001724868
6	30691490	30691514	ENSG00000196230	protein_coding	ENST00000396389	30691117	30693203	CDS	ENSE00001724868
6	30691490	30691514	ENSG00000196230	protein_coding	ENST00000396384	30691117	30693203	CDS	ENSE00001724868
6	30691490	30691514	ENSG00000272540	antisense	ENST00000607476	30690882	30691654	CDS	ENSE00003698212
18	48610346	48610370	ENSG00000141646	protein_coding	ENST00000398417	48604838	48611415	3' UTR
18	48610346	48610370	ENSG00000141646	protein_coding	ENST00000342988	48604838	48611409	3' UTR
2	86362993	86363017	ENSG00000208772	snoRNA	ENST00000386037	86362993	86363129	CDS	ENSE00001501043
5	154183815	154183839	ENSG00000155506	protein_coding	ENST00000336314	154183761	154183867	CDS	ENSE00001221032
5	154183815	154183839	ENSG00000155506	protein_coding	ENST00000518677	154183761	154183867	CDS	ENSE00001221032
5	154183815	154183839	ENSG00000155506	protein_coding	ENST00000522272	154183781	154183867	CDS	ENSE00002115344
4	146049368	146049392	ENSG00000164163	protein_coding	ENST00000296577	146048726	146050331	3' UTR
1	212277032	212277056	ENSG00000143476	protein_coding	ENST00000366991	212276283	212278348	3' UTR
1	212277032	212277056	ENSG00000143476	protein_coding	ENST00000475419	212276184	212277936	CDS	ENSE00001912220
6	28180848	28180872						Unknown
5	38886505	38886529	ENSG00000145623	protein_coding	ENST00000502536	38886331	38886759	3' UTR
MT	10806	10830	ENSG00000198886	protein_coding	ENST00000361381	10760	12137	CDS	ENSE00001666004
1	67451761	67451785	ENSG00000198160	protein_coding	ENST00000357692	67450584	67453714	3' UTR
3	49570389	49570413	ENSG00000173402	protein_coding	ENST00000308775	49568230	49573044	CDS	ENSE00001229433
3	49570389	49570413	ENSG00000173402	protein_coding	ENST00000515359	49568230	49573048	CDS	ENSE00002026008
3	49570389	49570413	ENSG00000173402	protein_coding	ENST00000545947	49568230	49573048	CDS	ENSE00002026008
3	49570389	49570413	ENSG00000173402	protein_coding	ENST00000541308	49568230	49573048	CDS	ENSE00002026008
3	49570389	49570413	ENSG00000173402	protein_coding	ENST00000539901	49568230	49573048	CDS	ENSE00002026008
3	49570389	49570413	ENSG00000173402	protein_coding	ENST00000538711	49568230	49573048	CDS	ENSE00002026008
16	23680778	23680802	ENSG00000166847	protein_coding	ENST00000300087	23678466	23681195	3' UTR
16	23680778	23680802	ENSG00000166847	protein_coding	ENST00000563614	23677789	23681193	CDS	ENSE00002582785
12	69968049	69968073	ENSG00000166225	protein_coding	ENST00000549921	69967785	69968744	CDS	ENSE00002386257
12	69968049	69968073	ENSG00000166225	protein_coding	ENST00000550389	69967785	69973562	CDS	ENSE00002353522
12	69968049	69968073	ENSG00000166225	protein_coding	ENST00000299293	69967785	69973559	CDS	ENSE00001101180
12	69968049	69968073	ENSG00000166225	protein_coding	ENST00000397997	69967785	69973559	CDS	ENSE00001101180
12	11324463	11324487						Unknown
12	56506748	56506772	ENSG00000170515	protein_coding	ENST00000303305	56506673	56507645	3' UTR
1	39950304	39950328	ENSG00000127603	protein_coding	ENST00000567887	39950273	39950402	CDS	ENSE00001741989
1	39950304	39950328	ENSG00000127603	protein_coding	ENST00000372915	39950273	39950402	CDS	ENSE00001741989
1	39950304	39950328	ENSG00000127603	protein_coding	ENST00000361689	39950273	39950402	CDS	ENSE00001741989
1	39950304	39950328	ENSG00000127603	protein_coding	ENST00000564288	39950273	39950402	CDS	ENSE00001741989
1	39950304	39950328	ENSG00000127603	protein_coding	ENST00000372925	39950273	39950402	CDS	ENSE00001741989
1	39950304	39950328	ENSG00000127603	protein_coding	ENST00000289893	39950273	39950402	CDS	ENSE00001741989
1	39950304	39950328	ENSG00000127603	protein_coding	ENST00000360115	39950273	39950402	CDS	ENSE00001741989
1	39950304	39950328	ENSG00000127603	protein_coding	ENST00000446276	39950273	39950402	CDS	ENSE00001741989
1	39950304	39950328	ENSG00000127603	protein_coding	ENST00000442046	39950273	39950402	CDS	ENSE00001741989
1	39950304	39950328	ENSG00000127603	protein_coding	ENST00000496360	39950273	39951889	CDS	ENSE00001955552
1	39950304	39950328	ENSG00000127603	protein_coding	ENST00000497807	39950273	39952659	CDS	ENSE00001600406
1	39950304	39950328	ENSG00000127603	protein_coding	ENST00000545844	39950273	39950402	CDS	ENSE00001741989
1	39950304	39950328	ENSG00000127603	protein_coding	ENST00000317713	39950273	39950402	CDS	ENSE00001741989
1	39950304	39950328	ENSG00000127603	protein_coding	ENST00000539005	39950273	39950402	CDS	ENSE00001741989
1	162495354	162495378	ENSG00000152332	protein_coding	ENST00000489294	162492341	162499400	3' UTR
1	162495354	162495378	ENSG00000152332	protein_coding	ENST00000538489	162492205	162499419	3' UTR
1	180794412	180794436	ENSG00000143324	protein_coding	ENST00000367590	180794301	180794480	CDS	ENSE00001068587
1	180794412	180794436	ENSG00000143324	protein_coding	ENST00000367589	180794301	180794480	CDS	ENSE00001068587
16	3533389	3533413	ENSG00000262621	protein_coding	ENST00000575785	3533363	3533597	3' UTR
16	3533389	3533413	ENSG00000262621	protein_coding	ENST00000608722	3533363	3533597	CDS	ENSE00003708345
16	3533389	3533413	ENSG00000262621	protein_coding	ENST00000610180	3533363	3533597	CDS	ENSE00003708345
16	3533389	3533413	ENSG00000262621	protein_coding	ENST00000608993	3533363	3533597	CDS	ENSE00003708345
16	3533389	3533413	ENSG00000122390	protein_coding	ENST00000407558	3533363	3533597	CDS	ENSE00003503367
16	3533389	3533413	ENSG00000122390	protein_coding	ENST00000572757	3533363	3533449	CDS	ENSE00002652492
16	3533389	3533413	ENSG00000122390	protein_coding	ENST00000573593	3533363	3533414	CDS	ENSE00002655681
16	3533389	3533413	ENSG00000122390	protein_coding	ENST00000575936	3533363	3533443	CDS	ENSE00002658711
16	3533389	3533413	ENSG00000122390	protein_coding	ENST00000424546	3533363	3533597	CDS	ENSE00003503367
16	3533389	3533413	ENSG00000122390	protein_coding	ENST00000573580	3533363	3533597	CDS	ENSE00003503367
3	44450422	44450446	ENSG00000179152	protein_coding	ENST00000342649	44449175	44450943	3' UTR
3	44450422	44450446	ENSG00000179152	protein_coding	ENST00000412611	44448934	44450943	3' UTR
6	13978828	13978852	ENSG00000180537	protein_coding	ENST00000488300	13978095	13980533	3' UTR
6	13978828	13978852	ENSG00000180537	protein_coding	ENST00000537663	13978095	13980239	3' UTR
6	13978828	13978852	ENSG00000180537	protein_coding	ENST00000544682	13978095	13980239	3' UTR
6	13978828	13978852	ENSG00000180537	protein_coding	ENST00000537388	13978095	13980239	3' UTR
19	53059187	53059211	ENSG00000198482	protein_coding	ENST00000487863	53058882	53059303	3' UTR
19	53059187	53059211	ENSG00000198482	protein_coding	ENST00000359798	53058882	53059589	3' UTR
19	53059187	53059211	ENSG00000167562	protein_coding	ENST00000478039	53059075	53059303	CDS	ENSE00001850900
1	244870042	244870066	ENSG00000121644	protein_coding	ENST00000302550	244869092	244872335	3' UTR
1	229802383	229802407						Unknown
20	23334987	23335011	ENSG00000132661	protein_coding	ENST00000254998	23334618	23335414	CDS	ENSE00000906836
14	58738635	58738659	ENSG00000100567	protein_coding	ENST00000216455	58738614	58738725	3' UTR
14	58738635	58738659	ENSG00000100567	protein_coding	ENST00000412908	58738614	58738730	3' UTR
14	58738635	58738659	ENSG00000100567	protein_coding	ENST00000557508	58738614	58738725	3' UTR
14	58738635	58738659	ENSG00000100567	protein_coding	ENST00000553677	58738614	58738724	3' UTR
14	58738635	58738659	ENSG00000100567	protein_coding	ENST00000557290	58738569	58738722	CDS	ENSE00002471426
12	122269213	122269237	ENSG00000139718	protein_coding	ENST00000542440	122268146	122270490	3' UTR
12	122269213	122269237	ENSG00000139718	protein_coding	ENST00000267197	122268146	122270562	3' UTR
8	77618434	77618458	ENSG00000091656	protein_coding	ENST00000521891	77616278	77618913	CDS	ENSE00003578368
11	111384174	111384198	ENSG00000207562	miRNA	ENST00000384831	111384164	111384240	CDS	ENSE00001499838
7	156763728	156763752	ENSG00000146909	protein_coding	ENST00000275820	156762398	156765876	3' UTR
2	70314948	70314972	ENSG00000169564	protein_coding	ENST00000303577	70314585	70316332	CDS	ENSE00001129885
4	57797659	57797683	ENSG00000084093	protein_coding	ENST00000309042	57796007	57802010	CDS	ENSE00001187204
1	28824085	28824109	ENSG00000204138	protein_coding	ENST00000373839	28823062	28826881	3' UTR
1	28824085	28824109	ENSG00000204138	protein_coding	ENST00000373836	28823062	28826820	3' UTR
1	25140618	25140642	ENSG00000169504	protein_coding	ENST00000374379	25140585	25140710	CDS	ENSE00003512137
1	25140618	25140642	ENSG00000169504	protein_coding	ENST00000497755	25140585	25140710	CDS	ENSE00003616414
1	25140618	25140642	ENSG00000169504	protein_coding	ENST00000488683	25140585	25140710	CDS	ENSE00003512137
8	22279694	22279718	ENSG00000104635	protein_coding	ENST00000359741	22277212	22280198	3' UTR
6	15522002	15522026	ENSG00000008083	protein_coding	ENST00000341776	15520483	15522252	3' UTR
15	100255770	100255794	ENSG00000068305	protein_coding	ENST00000354410	100252977	100256671	3' UTR
15	100255770	100255794	ENSG00000068305	protein_coding	ENST00000449277	100252977	100256611	3' UTR
15	100255770	100255794	ENSG00000068305	protein_coding	ENST00000557942	100252977	100256629	3' UTR
15	100255770	100255794	ENSG00000068305	protein_coding	ENST00000561125	100255673	100256167	CDS	ENSE00002551490
15	100255770	100255794	ENSG00000068305	protein_coding	ENST00000453228	100252977	100256627	3' UTR
15	100255770	100255794	ENSG00000068305	protein_coding	ENST00000338042	100252977	100256627	3' UTR
21	45115134	45115158	ENSG00000160208	protein_coding	ENST00000340648	45113265	45115958	3' UTR
21	45115134	45115158	ENSG00000160208	protein_coding	ENST00000470886	45113071	45115958	CDS	ENSE00003573979
2	32445592	32445616	ENSG00000152683	protein_coding	ENST00000379343	32445282	32446593	CDS	ENSE00001816242
2	32445592	32445616	ENSG00000152683	protein_coding	ENST00000454324	32445282	32446735	3' UTR
2	32445592	32445616	ENSG00000152683	protein_coding	ENST00000449777	32445282	32446809	3' UTR
2	32445592	32445616	ENSG00000152683	protein_coding	ENST00000282587	32445282	32449448	CDS	ENSE00001821173
2	32445592	32445616	ENSG00000152683	protein_coding	ENST00000406369	32445282	32449168	CDS	ENSE00001555262
2	32445592	32445616	ENSG00000152683	protein_coding	ENST00000435660	32445282	32446809	CDS	ENSE00003667319
2	32445592	32445616	ENSG00000152683	protein_coding	ENST00000538303	32445282	32446216	CDS	ENSE00002313243
2	32445592	32445616	ENSG00000152683	protein_coding	ENST00000357055	32445282	32446735	CDS	ENSE00003508079
7	130448382	130448406						Unknown
3	100467009	100467033	ENSG00000114354	protein_coding	ENST00000418917	100466993	100467786	CDS	ENSE00001830182
3	100467009	100467033	ENSG00000114354	protein_coding	ENST00000490574	100466993	100467771	CDS	ENSE00001832968
3	100467009	100467033	ENSG00000114354	protein_coding	ENST00000240851	100466993	100467810	CDS	ENSE00001077792
3	100467009	100467033	ENSG00000114354	protein_coding	ENST00000476228	100466993	100467808	CDS	ENSE00001896758
3	100467009	100467033	ENSG00000114354	protein_coding	ENST00000481203	100466993	100467807	CDS	ENSE00002325465
12	27468018	27468042	ENSG00000211455	protein_coding	ENST00000389032	27467948	27468050	CDS	ENSE00003583024
12	27468018	27468042	ENSG00000211455	protein_coding	ENST00000407753	27467948	27468050	3' UTR
12	27468018	27468042	ENSG00000211455	protein_coding	ENST00000536093	27467948	27468050	CDS	ENSE00003583024
12	27468018	27468042	ENSG00000211455	protein_coding	ENST00000539577	27467948	27468050	CDS	ENSE00003583024
X	110988053	110988077	ENSG00000101901	protein_coding	ENST00000394780	110987896	110988132	CDS	ENSE00003488985
8	126021561	126021585	ENSG00000104549	protein_coding	ENST00000523430	126021414	126021585	CDS	ENSE00000703272
8	126021561	126021585	ENSG00000104549	protein_coding	ENST00000265896	126021414	126021585	CDS	ENSE00000703272
8	126021561	126021585	ENSG00000104549	protein_coding	ENST00000518931	126021522	126021585	CDS	ENSE00002134064
1	29443634	29443658	ENSG00000159023	protein_coding	ENST00000373798	29443331	29446553	3' UTR
1	29443634	29443658	ENSG00000159023	protein_coding	ENST00000460378	29443331	29446550	CDS	ENSE00001824218
1	29443634	29443658	ENSG00000159023	protein_coding	ENST00000343067	29443331	29446532	3' UTR
1	29443634	29443658	ENSG00000159023	protein_coding	ENST00000356093	29443331	29446532	3' UTR
1	29443634	29443658	ENSG00000159023	protein_coding	ENST00000398863	29443331	29446532	3' UTR
14	80164103	80164127	ENSG00000021645	protein_coding	ENST00000554738	80163973	80164280	CDS	ENSE00000808518
14	80164103	80164127	ENSG00000021645	protein_coding	ENST00000554719	80163973	80164280	CDS	ENSE00000808518
14	80164103	80164127	ENSG00000021645	protein_coding	ENST00000557594	80163973	80164280	CDS	ENSE00000808518
14	80164103	80164127	ENSG00000021645	protein_coding	ENST00000281127	80163973	80164280	CDS	ENSE00000808518
14	80164103	80164127	ENSG00000021645	protein_coding	ENST00000428277	80163973	80164280	CDS	ENSE00000808518
14	80164103	80164127	ENSG00000021645	protein_coding	ENST00000555387	80163973	80164280	CDS	ENSE00000808518
19	36128549	36128573	ENSG00000126254	protein_coding	ENST00000588161	36128457	36128588	3' UTR
19	36128549	36128573	ENSG00000126254	protein_coding	ENST00000262633	36128457	36128588	3' UTR
19	36128549	36128573	ENSG00000126254	protein_coding	ENST00000586618	36128457	36128586	3' UTR
19	36128549	36128573	ENSG00000126254	protein_coding	ENST00000360475	36128457	36128586	3' UTR
11	113146172	113146196	ENSG00000149294	protein_coding	ENST00000397957	113145989	113149158	CDS	ENSE00002142510
11	113146172	113146196	ENSG00000149294	protein_coding	ENST00000524665	113146110	113146211	3' UTR
11	113146172	113146196	ENSG00000149294	protein_coding	ENST00000531044	113145989	113146286	CDS	ENSE00002163463
11	113146172	113146196	ENSG00000149294	protein_coding	ENST00000533073	113145989	113146685	CDS	ENSE00002154996
11	113146172	113146196	ENSG00000149294	protein_coding	ENST00000528158	113145989	113148588	CDS	ENSE00001641361
11	113146172	113146196	ENSG00000149294	protein_coding	ENST00000316851	113146110	113149133	3' UTR
2	10193135	10193159	ENSG00000172059	protein_coding	ENST00000305883	10192635	10194963	3' UTR
2	10193135	10193159	ENSG00000172059	protein_coding	ENST00000540845	10192635	10194963	3' UTR
2	10193135	10193159	ENSG00000172059	protein_coding	ENST00000535335	10192635	10194963	3' UTR
19	47113406	47113430	ENSG00000160014	protein_coding	ENST00000291295	47112411	47114050	3' UTR
19	47113406	47113430	ENSG00000160014	protein_coding	ENST00000486500	47112382	47114038	CDS	ENSE00001048948
17	36478668	36478692	ENSG00000174100	protein_coding	ENST00000312513	36478479	36479101	3' UTR
17	36478668	36478692	ENSG00000174100	protein_coding	ENST00000579911	36478392	36478775	3' UTR
1	28864839	28864863	ENSG00000180198	protein_coding	ENST00000373833	28864520	28865812	3' UTR
1	28864839	28864863	ENSG00000180198	protein_coding	ENST00000373832	28864520	28865495	3' UTR
1	28864839	28864863	ENSG00000180198	protein_coding	ENST00000398958	28864520	28865708	3' UTR
14	32626034	32626058	ENSG00000100852	protein_coding	ENST00000396582	32624155	32627454	3' UTR
14	32626034	32626058	ENSG00000100852	protein_coding	ENST00000433497	32624155	32626285	3' UTR
14	32626034	32626058	ENSG00000100852	protein_coding	ENST00000216743	32623216	32626422	CDS	ENSE00002213893
14	32626034	32626058	ENSG00000100852	protein_coding	ENST00000345122	32624155	32628934	3' UTR
14	32626034	32626058	ENSG00000100852	protein_coding	ENST00000432921	32624155	32628934	3' UTR
1	52554208	52554232	ENSG00000134717	protein_coding	ENST00000313334	52552431	52556388	3' UTR
1	33150403	33150427	ENSG00000162521	protein_coding	ENST00000373493	33145307	33151812	3' UTR
4	87684319	87684343	ENSG00000163629	protein_coding	ENST00000427191	87683880	87684343	CDS	ENSE00001325693
4	87684319	87684343	ENSG00000163629	protein_coding	ENST00000316707	87683880	87684343	CDS	ENSE00001325693
4	87684319	87684343	ENSG00000163629	protein_coding	ENST00000411767	87683880	87684343	CDS	ENSE00001325693
4	87684319	87684343	ENSG00000163629	protein_coding	ENST00000511467	87683880	87684343	CDS	ENSE00001325693
4	87684319	87684343	ENSG00000163629	protein_coding	ENST00000511105	87684162	87684343	CDS	ENSE00002051391
4	87684319	87684343	ENSG00000163629	protein_coding	ENST00000436978	87683880	87684343	CDS	ENSE00001325693
12	53805901	53805925	ENSG00000185591	protein_coding	ENST00000426431	53805025	53810230	3' UTR
16	66920272	66920296	ENSG00000172840	protein_coding	ENST00000311765	66919778	66921855	3' UTR
13	113974671	113974695	ENSG00000185896	protein_coding	ENST00000332556	113974660	113974785	CDS	ENSE00001317057
13	113974671	113974695	ENSG00000185896	protein_coding	ENST00000472564	113974660	113975785	CDS	ENSE00001729656
13	113974671	113974695	ENSG00000185896	protein_coding	ENST00000397181	113974660	113974785	CDS	ENSE00001317057
17	36455361	36455385	ENSG00000174100	protein_coding	ENST00000312513	36455317	36455434	CDS	ENSE00002436883
17	36455361	36455385	ENSG00000174100	protein_coding	ENST00000582535	36455317	36455434	CDS	ENSE00002436883
17	36455361	36455385	ENSG00000174100	protein_coding	ENST00000580762	36455317	36455434	CDS	ENSE00002436883
3	5220475	5220499	ENSG00000134108	protein_coding	ENST00000256496	5220399	5222596	3' UTR
3	5220475	5220499	ENSG00000134108	protein_coding	ENST00000455168	5220349	5221331	3' UTR
3	5220475	5220499	ENSG00000134108	protein_coding	ENST00000419534	5220469	5221490	3' UTR
3	5220475	5220499	ENSG00000134108	protein_coding	ENST00000468010	5220349	5220654	CDS	ENSE00001909183
2	15747299	15747323	ENSG00000079785	protein_coding	ENST00000381341	15747299	15747437	CDS	ENSE00000712684
2	15747299	15747323	ENSG00000079785	protein_coding	ENST00000233084	15747299	15747437	CDS	ENSE00000712684
13	48835974	48835998	ENSG00000136156	protein_coding	ENST00000378565	48835361	48836460	3' UTR
7	90896782	90896806	ENSG00000157240	protein_coding	ENST00000287934	90896140	90898123	3' UTR
12	93796306	93796330	ENSG00000173598	protein_coding	ENST00000337179	93793156	93797024	3' UTR
12	93796306	93796330	ENSG00000173598	protein_coding	ENST00000415493	93793156	93797024	3' UTR
13	111957163	111957187	ENSG00000102606	protein_coding	ENST00000218789	111955461	111958078	3' UTR
13	111957163	111957187	ENSG00000102606	protein_coding	ENST00000375736	111955461	111958078	3' UTR
13	111957163	111957187	ENSG00000102606	protein_coding	ENST00000426073	111955461	111958084	3' UTR
13	111957163	111957187	ENSG00000102606	protein_coding	ENST00000370623	111955461	111958078	3' UTR
2	87003456	87003480	ENSG00000153561	protein_coding	ENST00000283632	87000535	87005164	3' UTR
8	26221368	26221392	ENSG00000221914	protein_coding	ENST00000380737	26221237	26221406	CDS	ENSE00003468358
8	26221368	26221392	ENSG00000221914	protein_coding	ENST00000524169	26221237	26221406	CDS	ENSE00003468358
8	26221368	26221392	ENSG00000221914	protein_coding	ENST00000315985	26221237	26221406	CDS	ENSE00003468358
8	26221368	26221392	ENSG00000221914	protein_coding	ENST00000518215	26221237	26221406	CDS	ENSE00003620020
8	26221368	26221392	ENSG00000221914	protein_coding	ENST00000518890	26221237	26221406	CDS	ENSE00003620020
8	26221368	26221392	ENSG00000221914	protein_coding	ENST00000517754	26220200	26221406	CDS	ENSE00002104310
12	56398950	56398974	ENSG00000139531	protein_coding	ENST00000356124	56398812	56399309	3' UTR
12	56398950	56398974	ENSG00000139531	protein_coding	ENST00000266971	56398812	56399309	3' UTR
12	56398950	56398974	ENSG00000139531	protein_coding	ENST00000394115	56398812	56399270	3' UTR
12	56398950	56398974	ENSG00000139531	protein_coding	ENST00000548274	56398812	56399309	3' UTR
12	56398950	56398974	ENSG00000139531	protein_coding	ENST00000394109	56398812	56399309	3' UTR
12	56398950	56398974	ENSG00000139531	protein_coding	ENST00000550065	56398812	56399028	3' UTR
21	45114600	45114624	ENSG00000160208	protein_coding	ENST00000340648	45113265	45115958	3' UTR
21	45114600	45114624	ENSG00000160208	protein_coding	ENST00000470886	45113071	45115958	CDS	ENSE00003573979
7	141353874	141353898	ENSG00000006530	protein_coding	ENST00000355413	141352725	141355044	3' UTR
7	913018	913042	ENSG00000164828	protein_coding	ENST00000389574	912969	914539	3' UTR
7	913018	913042	ENSG00000164828	protein_coding	ENST00000405266	912969	914537	3' UTR
7	913018	913042	ENSG00000164828	protein_coding	ENST00000413171	912852	914539	CDS	ENSE00003471386
7	913018	913042	ENSG00000164828	protein_coding	ENST00000401592	912969	914539	3' UTR
7	913018	913042	ENSG00000164828	protein_coding	ENST00000429178	912969	914536	3' UTR
7	913018	913042	ENSG00000164828	protein_coding	ENST00000433212	912969	914539	3' UTR
4	57195249	57195273						Unknown
22	32894455	32894479	ENSG00000100225	protein_coding	ENST00000266087	32894131	32894816	CDS	ENSE00003509573
22	32894455	32894479	ENSG00000100225	protein_coding	ENST00000420700	32894131	32894816	3' UTR
22	32894455	32894479	ENSG00000100225	protein_coding	ENST00000425028	32894131	32894816	3' UTR
22	32894455	32894479	ENSG00000100225	protein_coding	ENST00000492535	32894131	32894816	CDS	ENSE00003547309
22	32894455	32894479	ENSG00000100225	protein_coding	ENST00000397426	32894131	32894816	CDS	ENSE00003509573
22	32894455	32894479	ENSG00000100225	protein_coding	ENST00000382058	32894131	32894818	CDS	ENSE00001166580
11	58391714	58391738	ENSG00000255073	protein_coding	ENST00000389919	58391507	58392039	3' UTR
11	58391714	58391738	ENSG00000255073	protein_coding	ENST00000422974	58391507	58392112	3' UTR
11	58391714	58391738	ENSG00000242689	protein_coding	ENST00000361987	58391507	58393198	CDS	ENSE00002441176
10	28905238	28905262	ENSG00000095787	protein_coding	ENST00000375664	28905102	28905291	CDS	ENSE00003474191
10	28905238	28905262	ENSG00000095787	protein_coding	ENST00000375646	28905102	28905291	CDS	ENSE00003474191
10	28905238	28905262	ENSG00000095787	protein_coding	ENST00000347934	28905102	28905291	CDS	ENSE00003474191
10	28905238	28905262	ENSG00000095787	protein_coding	ENST00000354911	28905102	28905291	CDS	ENSE00003474191
10	28905238	28905262	ENSG00000095787	protein_coding	ENST00000439676	28905102	28905291	3' UTR
10	28905238	28905262	ENSG00000095787	protein_coding	ENST00000345541	28903496	28905291	CDS	ENSE00001917467
10	28905238	28905262	ENSG00000095787	protein_coding	ENST00000480474	28903928	28905291	CDS	ENSE00001958512
1	46495522	46495546	ENSG00000086015	protein_coding	ENST00000361297	46495503	46495625	CDS	ENSE00003469741
1	46495522	46495546	ENSG00000086015	protein_coding	ENST00000372008	46495503	46495625	CDS	ENSE00003469741
1	46495522	46495546	ENSG00000086015	protein_coding	ENST00000477968	46495503	46495625	CDS	ENSE00003581488
1	46495522	46495546	ENSG00000086015	protein_coding	ENST00000372009	46495503	46495625	CDS	ENSE00003469741
X	123046124	123046148	ENSG00000101966	protein_coding	ENST00000371199	123041032	123047829	3' UTR
X	123046124	123046148	ENSG00000101966	protein_coding	ENST00000355640	123041032	123047815	3' UTR
6	155126552	155126576	ENSG00000213079	protein_coding	ENST00000367178	155126503	155126620	CDS	ENSE00000813831
6	155126552	155126576	ENSG00000213079	protein_coding	ENST00000367186	155126503	155126620	CDS	ENSE00000813831
6	155126552	155126576	ENSG00000213079	protein_coding	ENST00000417268	155126503	155126620	CDS	ENSE00000813831
1	3645947	3645971	ENSG00000078900	protein_coding	ENST00000378295	3645891	3646012	CDS	ENSE00003693819
1	3645947	3645971	ENSG00000078900	protein_coding	ENST00000604074	3645891	3646012	CDS	ENSE00003693819
1	3645947	3645971	ENSG00000078900	protein_coding	ENST00000354437	3645891	3646012	CDS	ENSE00003693819
1	3645947	3645971	ENSG00000078900	protein_coding	ENST00000603362	3645891	3646012	CDS	ENSE00003693819
1	3645947	3645971	ENSG00000078900	protein_coding	ENST00000604479	3645891	3646012	CDS	ENSE00003693819
1	3645947	3645971	ENSG00000078900	protein_coding	ENST00000378285	3645891	3646012	CDS	ENSE00003693819
1	3645947	3645971	ENSG00000078900	protein_coding	ENST00000378280	3645891	3646012	CDS	ENSE00003693819
1	3645947	3645971	ENSG00000078900	protein_coding	ENST00000378288	3645891	3646012	CDS	ENSE00003693819
1	3645947	3645971	ENSG00000078900	protein_coding	ENST00000603364	3645891	3646315	CDS	ENSE00003683530
1	3645947	3645971	ENSG00000078900	protein_coding	ENST00000378290	3645891	3646012	CDS	ENSE00003693819
1	3645947	3645971	ENSG00000078900	protein_coding	ENST00000604566	3645891	3646012	CDS	ENSE00003628402
1	3645947	3645971	ENSG00000078900	protein_coding	ENST00000357733	3645891	3646012	CDS	ENSE00003693819
1	3645947	3645971	ENSG00000078900	protein_coding	ENST00000346387	3645891	3646012	CDS	ENSE00003693819
2	109302441	109302465	ENSG00000169756	protein_coding	ENST00000393310	109300456	109303702	3' UTR
4	153784824	153784848	ENSG00000164144	protein_coding	ENST00000451320	153784758	153784866	CDS	ENSE00003544398
1	228879290	228879314	ENSG00000116574	protein_coding	ENST00000366691	228879032	228882416	CDS	ENSE00001442329
6	32948640	32948664	ENSG00000204256	protein_coding	ENST00000374825	32948496	32949282	3' UTR
6	32948640	32948664	ENSG00000204256	protein_coding	ENST00000374831	32948496	32949282	3' UTR
6	32948640	32948664	ENSG00000204256	protein_coding	ENST00000482914	32948359	32949282	3' UTR
6	32948640	32948664	ENSG00000204256	protein_coding	ENST00000395287	32948496	32949282	3' UTR
6	32948640	32948664	ENSG00000204256	protein_coding	ENST00000449025	32948496	32949282	3' UTR
6	32948640	32948664	ENSG00000204256	protein_coding	ENST00000469132	32948359	32949063	CDS	ENSE00001885144
6	32948640	32948664	ENSG00000204256	protein_coding	ENST00000395289	32948496	32949281	3' UTR
6	32948640	32948664	ENSG00000204256	protein_coding	ENST00000449085	32948496	32949085	3' UTR
6	32948640	32948664	ENSG00000204256	protein_coding	ENST00000443797	32948496	32949085	3' UTR
22	40725567	40725591	ENSG00000100354	protein_coding	ENST00000335727	40719246	40731812	3' UTR
22	40725567	40725591	ENSG00000100354	protein_coding	ENST00000301923	40719246	40731811	3' UTR
22	40725567	40725591	ENSG00000100354	protein_coding	ENST00000454349	40719246	40731811	3' UTR
1	27272780	27272804	ENSG00000090273	protein_coding	ENST00000321265	27272673	27273353	3' UTR
15	72883597	72883621	ENSG00000260534	sense_overlapping	ENST00000566291	72882032	72884186	CDS	ENSE00002611213
12	98993735	98993759	ENSG00000075415	protein_coding	ENST00000401722	98993733	98993905	CDS	ENSE00003600795
12	98993735	98993759	ENSG00000075415	protein_coding	ENST00000188376	98993733	98993905	CDS	ENSE00003600795
12	98993735	98993759	ENSG00000075415	protein_coding	ENST00000551917	98993733	98993905	CDS	ENSE00003600795
12	98993735	98993759	ENSG00000075415	protein_coding	ENST00000546766	98993733	98993905	CDS	ENSE00003693709
12	98993735	98993759	ENSG00000075415	protein_coding	ENST00000552981	98993733	98993905	CDS	ENSE00003600795
12	98993735	98993759	ENSG00000075415	protein_coding	ENST00000549338	98993733	98993905	CDS	ENSE00003600795
12	98993735	98993759	ENSG00000075415	protein_coding	ENST00000551123	98993733	98993905	3' UTR
12	98993735	98993759	ENSG00000075415	protein_coding	ENST00000548847	98993733	98993905	CDS	ENSE00003600795
12	98993735	98993759	ENSG00000075415	protein_coding	ENST00000548480	98993636	98993905	CDS	ENSE00002395530
12	98993735	98993759	ENSG00000075415	protein_coding	ENST00000228318	98993733	98993905	CDS	ENSE00003600795
12	120898416	120898440	ENSG00000257218	protein_coding	ENST00000551765	120897763	120899389	3' UTR
10	60272907	60272931	ENSG00000122870	protein_coding	ENST00000373886	60272900	60273093	CDS	ENSE00001609109
19	58941226	58941250	ENSG00000268912	lincRNA	ENST00000594816	58939999	58942515	CDS	ENSE00003141117
5	71658333	71658357	ENSG00000272093	lincRNA	ENST00000606310	71656517	71658805	CDS	ENSE00003702241
17	72898357	72898381						Unknown
20	33764612	33764636	ENSG00000101000	protein_coding	ENST00000216968	33764501	33765165	CDS	ENSE00000860180
15	96880645	96880669	ENSG00000185551	protein_coding	ENST00000421109	96880577	96881847	CDS	ENSE00002570450
15	96880645	96880669	ENSG00000185551	protein_coding	ENST00000394166	96880577	96883492	CDS	ENSE00001517663
15	96880645	96880669	ENSG00000185551	protein_coding	ENST00000453270	96880577	96881065	CDS	ENSE00002570561
15	96880645	96880669	ENSG00000185551	protein_coding	ENST00000394171	96880577	96883492	CDS	ENSE00001517663
5	134193326	134193350	ENSG00000181904	protein_coding	ENST00000338051	134191158	134194799	3' UTR
5	134193326	134193350	ENSG00000181904	protein_coding	ENST00000394976	134191158	134195427	3' UTR
5	134193326	134193350	ENSG00000181904	protein_coding	ENST00000504727	134193088	134195422	3' UTR
8	90937957	90937981	ENSG00000164823	protein_coding	ENST00000297438	90937761	90940096	3' UTR
8	90937957	90937981	ENSG00000164823	protein_coding	ENST00000451899	90937761	90940116	3' UTR
7	73085995	73086019	ENSG00000176428	protein_coding	ENST00000324941	73085707	73086440	3' UTR
7	73085995	73086019	ENSG00000176428	protein_coding	ENST00000451519	73085707	73086442	3' UTR
13	108884732	108884756	ENSG00000139826	protein_coding	ENST00000375898	108882581	108886603	3' UTR
19	57133546	57133570	ENSG00000197951	protein_coding	ENST00000328070	57132636	57137849	CDS	ENSE00001308636
2	102504264	102504288	ENSG00000071054	protein_coding	ENST00000425019	102504240	102504399	CDS	ENSE00002483412
2	102504264	102504288	ENSG00000071054	protein_coding	ENST00000413150	102504240	102504399	CDS	ENSE00002483412
2	102504264	102504288	ENSG00000071054	protein_coding	ENST00000347699	102504240	102504399	CDS	ENSE00002483412
2	102504264	102504288	ENSG00000071054	protein_coding	ENST00000456652	102504240	102504399	CDS	ENSE00002483412
2	102504264	102504288	ENSG00000071054	protein_coding	ENST00000417294	102504240	102504399	CDS	ENSE00002483412
2	102504264	102504288	ENSG00000071054	protein_coding	ENST00000421882	102504240	102504399	CDS	ENSE00002483412
2	102504264	102504288	ENSG00000071054	protein_coding	ENST00000324219	102504240	102504399	CDS	ENSE00002483412
2	102504264	102504288	ENSG00000071054	protein_coding	ENST00000350198	102504240	102504399	CDS	ENSE00002483412
2	102504264	102504288	ENSG00000071054	protein_coding	ENST00000302217	102504240	102504399	CDS	ENSE00002483412
2	102504264	102504288	ENSG00000071054	protein_coding	ENST00000350878	102504240	102504399	CDS	ENSE00002483412
1	173869539	173869563	ENSG00000185278	protein_coding	ENST00000367701	173855263	173872687	3' UTR
9	139235374	139235398	ENSG00000160360	protein_coding	ENST00000392945	139235327	139236288	CDS	ENSE00001513674
9	139235374	139235398	ENSG00000160360	protein_coding	ENST00000354753	139235327	139235450	CDS	ENSE00001428147
9	139235374	139235398	ENSG00000160360	protein_coding	ENST00000440944	139235327	139235450	CDS	ENSE00001428147
12	121159842	121159866	ENSG00000175970	protein_coding	ENST00000344651	121157836	121161443	3' UTR
4	57196748	57196772						Unknown
X	147019079	147019103	ENSG00000102081	protein_coding	ENST00000370477	147018985	147019119	CDS	ENSE00003632901
X	147019079	147019103	ENSG00000102081	protein_coding	ENST00000439526	147018985	147019119	CDS	ENSE00003632901
X	147019079	147019103	ENSG00000102081	protein_coding	ENST00000370475	147018985	147019119	CDS	ENSE00003632901
X	147019079	147019103	ENSG00000102081	protein_coding	ENST00000370470	147018985	147019119	CDS	ENSE00003632901
X	147019079	147019103	ENSG00000102081	protein_coding	ENST00000475038	147018985	147019119	CDS	ENSE00003638523
X	147019079	147019103	ENSG00000102081	protein_coding	ENST00000218200	147018985	147019119	CDS	ENSE00003632901
X	147019079	147019103	ENSG00000102081	protein_coding	ENST00000370471	147018985	147019119	CDS	ENSE00003632901
X	147019079	147019103	ENSG00000102081	protein_coding	ENST00000440235	147018985	147019119	CDS	ENSE00003602695
12	6646329	6646353	ENSG00000111640	protein_coding	ENST00000229239	6646267	6646382	CDS	ENSE00003562150
12	6646329	6646353	ENSG00000111640	protein_coding	ENST00000396856	6646267	6646382	CDS	ENSE00003562150
12	6646329	6646353	ENSG00000111640	protein_coding	ENST00000492719	6646267	6646382	CDS	ENSE00003517569
12	6646329	6646353	ENSG00000111640	protein_coding	ENST00000396861	6646267	6646382	CDS	ENSE00003562150
12	6646329	6646353	ENSG00000111640	protein_coding	ENST00000474249	6646267	6646382	CDS	ENSE00003517569
12	6646329	6646353	ENSG00000111640	protein_coding	ENST00000466588	6646267	6646382	CDS	ENSE00003517569
12	6646329	6646353	ENSG00000111640	protein_coding	ENST00000396859	6646267	6646382	CDS	ENSE00003562150
12	6646329	6646353	ENSG00000111640	protein_coding	ENST00000466525	6645850	6647162	CDS	ENSE00001817977
12	6646329	6646353	ENSG00000111640	protein_coding	ENST00000396858	6646267	6646382	CDS	ENSE00003562150
16	50349782	50349806	ENSG00000121281	protein_coding	ENST00000394697	50349417	50352046	3' UTR
16	50349782	50349806	ENSG00000121281	protein_coding	ENST00000254235	50349417	50352035	3' UTR
16	50349782	50349806	ENSG00000166164	protein_coding	ENST00000562383	50347398	50349869	3' UTR
19	4792246	4792270	ENSG00000141965	protein_coding	ENST00000269856	4791728	4795571	CDS	ENSE00000951494
3	38456053	38456077	ENSG00000093217	protein_coding	ENST00000207870	38454505	38456467	3' UTR
3	38456053	38456077	ENSG00000093217	protein_coding	ENST00000424034	38454427	38456467	3' UTR
14	50363670	50363694						Unknown
16	85709334	85709358	ENSG00000131149	protein_coding	ENST00000253458	85706146	85709810	3' UTR
16	85709334	85709358	ENSG00000131149	protein_coding	ENST00000393243	85706146	85709810	3' UTR
16	85709334	85709358	ENSG00000131149	protein_coding	ENST00000412692	85706146	85709810	3' UTR
16	85709334	85709358	ENSG00000131149	protein_coding	ENST00000469381	85706011	85709810	CDS	ENSE00003601271
3	9848283	9848307	ENSG00000241553	protein_coding	ENST00000397261	9847900	9849410	3' UTR
3	9848283	9848307	ENSG00000241553	protein_coding	ENST00000287613	9847900	9848789	3' UTR
13	97490487	97490511						Unknown
19	1434971	1434995	ENSG00000071626	protein_coding	ENST00000336761	1434736	1435719	3' UTR
19	1434971	1434995	ENSG00000071626	protein_coding	ENST00000233078	1434912	1435686	3' UTR
19	1434971	1434995	ENSG00000071626	protein_coding	ENST00000589484	1434739	1435680	CDS	ENSE00002763388
19	1434971	1434995	ENSG00000071626	protein_coding	ENST00000585485	1434736	1435680	CDS	ENSE00002929015
19	1434971	1434995	ENSG00000071626	protein_coding	ENST00000587079	1434912	1435361	3' UTR
19	1434971	1434995	ENSG00000071626	protein_coding	ENST00000589874	1432042	1435675	CDS	ENSE00002914259
19	1434971	1434995	ENSG00000071626	protein_coding	ENST00000591999	1434739	1435029	3' UTR
14	23790926	23790950	ENSG00000100836	protein_coding	ENST00000216727	23790498	23791029	CDS	ENSE00001099642
14	23790926	23790950	ENSG00000100836	protein_coding	ENST00000397276	23790666	23791029	CDS	ENSE00001528016
14	23790926	23790950	ENSG00000100836	protein_coding	ENST00000556821	23790752	23791422	5' UTR
14	23790926	23790950	ENSG00000268702	protein_coding	ENST00000594872	23790839	23791027	CDS	ENSE00003035141
16	82456507	82456531						Unknown
10	103923204	103923228	ENSG00000166197	protein_coding	ENST00000605788	103922027	103923623	3' UTR
10	103923204	103923228	ENSG00000166197	protein_coding	ENST00000603946	103921868	103923623	3' UTR
10	103923204	103923228	ENSG00000166197	protein_coding	ENST00000370007	103922027	103923627	3' UTR
8	98741071	98741095						Unknown
8	98656746	98656770	ENSG00000147649	protein_coding	ENST00000336273	98656407	98657115	CDS	ENSE00001353226
19	48254225	48254249	ENSG00000105373	protein_coding	ENST00000246802	48254165	48254364	CDS	ENSE00003640101
19	48254225	48254249	ENSG00000105373	protein_coding	ENST00000594525	48254165	48254364	CDS	ENSE00003560740
19	48254225	48254249	ENSG00000105373	protein_coding	ENST00000598681	48254165	48254364	CDS	ENSE00003560740
19	48254225	48254249	ENSG00000105373	protein_coding	ENST00000600410	48254165	48254364	CDS	ENSE00003560740
19	48254225	48254249	ENSG00000105373	protein_coding	ENST00000599582	48254165	48254364	CDS	ENSE00003560740
19	48254225	48254249	ENSG00000105373	protein_coding	ENST00000595143	48254165	48254364	CDS	ENSE00003640101
19	48254225	48254249	ENSG00000105373	protein_coding	ENST00000600266	48254165	48254779	CDS	ENSE00003132620
19	48254225	48254249	ENSG00000105373	protein_coding	ENST00000597985	48254165	48254364	CDS	ENSE00003640101
1	233519682	233519706	ENSG00000143674	protein_coding	ENST00000366624	233518458	233520894	3' UTR
1	233519682	233519706	ENSG00000143674	protein_coding	ENST00000366622	233518458	233520893	3' UTR
19	580430	580454	ENSG00000172270	protein_coding	ENST00000346916	580379	580461	CDS	ENSE00003467148
19	580430	580454	ENSG00000172270	protein_coding	ENST00000545507	580379	580461	CDS	ENSE00003533731
19	580430	580454	ENSG00000172270	protein_coding	ENST00000333511	580379	580461	CDS	ENSE00003467148
19	580430	580454	ENSG00000172270	protein_coding	ENST00000573216	580379	580461	CDS	ENSE00003467148
19	580430	580454	ENSG00000172270	protein_coding	ENST00000353555	580379	580461	CDS	ENSE00003467148
19	580430	580454	ENSG00000172270	protein_coding	ENST00000572899	580379	580695	CDS	ENSE00002676224
19	580430	580454	ENSG00000172270	protein_coding	ENST00000573784	580379	580461	CDS	ENSE00003533731
19	580430	580454	ENSG00000172270	protein_coding	ENST00000576984	580379	580461	CDS	ENSE00003533731
19	580430	580454	ENSG00000172270	protein_coding	ENST00000571735	580379	580461	CDS	ENSE00003629604
4	2068727	2068751	ENSG00000185818	protein_coding	ENST00000331662	2065855	2070816	3' UTR
4	2068727	2068751	ENSG00000185818	protein_coding	ENST00000423729	2065855	2070815	3' UTR
17	7322562	7322586	ENSG00000169992	protein_coding	ENST00000302926	7321119	7323179	3' UTR
19	33696972	33696996	ENSG00000130881	protein_coding	ENST00000253193	33696152	33697268	CDS	ENSE00000695940
19	33696972	33696996	ENSG00000130881	protein_coding	ENST00000590278	33694776	33697268	CDS	ENSE00002865759
20	57566050	57566074	ENSG00000101158	protein_coding	ENST00000602795	57565965	57566130	CDS	ENSE00003630395
20	57566050	57566074	ENSG00000101158	protein_coding	ENST00000460601	57565965	57566130	CDS	ENSE00003630395
20	57566050	57566074	ENSG00000101158	protein_coding	ENST00000477741	57565965	57566130	CDS	ENSE00003690925
20	57566050	57566074	ENSG00000101158	protein_coding	ENST00000474543	57565965	57566130	CDS	ENSE00003690925
20	57566050	57566074	ENSG00000101158	protein_coding	ENST00000478389	57565150	57567075	CDS	ENSE00001817567
20	57566050	57566074	ENSG00000101158	protein_coding	ENST00000497935	57565951	57566130	CDS	ENSE00001931856
20	57566050	57566074	ENSG00000101158	protein_coding	ENST00000344018	57565965	57566130	CDS	ENSE00003630395
14	56766754	56766778	ENSG00000139946	protein_coding	ENST00000267460	56763885	56768244	3' UTR
15	85327422	85327446	ENSG00000166716	protein_coding	ENST00000560079	85325888	85328126	CDS	ENSE00002538276
15	85327422	85327446	ENSG00000166716	protein_coding	ENST00000559607	85325888	85328126	CDS	ENSE00002538276
15	85327422	85327446	ENSG00000166716	protein_coding	ENST00000299927	85325885	85328126	CDS	ENSE00001242297
19	57731716	57731740						Unknown
16	71917158	71917182	ENSG00000224470	protein_coding	ENST00000569119	71917020	71917306	CDS	ENSE00002584798
1	155289411	155289435	ENSG00000160752	protein_coding	ENST00000468479	155289402	155289479	CDS	ENSE00003520260
1	155289411	155289435	ENSG00000160752	protein_coding	ENST00000467076	155289402	155289478	CDS	ENSE00001927278
1	155289411	155289435	ENSG00000160752	protein_coding	ENST00000368356	155289402	155289479	CDS	ENSE00003495546
1	155289411	155289435	ENSG00000160752	protein_coding	ENST00000356657	155289402	155289479	CDS	ENSE00003495546
1	155289411	155289435	ENSG00000160752	protein_coding	ENST00000492887	155289402	155289676	CDS	ENSE00001933455
1	155289411	155289435	ENSG00000160752	protein_coding	ENST00000492244	155289402	155289479	CDS	ENSE00003520260
1	155289411	155289435	ENSG00000160752	protein_coding	ENST00000490140	155289402	155289479	CDS	ENSE00003520260
1	155289411	155289435	ENSG00000160752	protein_coding	ENST00000447866	155289402	155289479	CDS	ENSE00003495546
10	72327350	72327374	ENSG00000107719	protein_coding	ENST00000263563	72326490	72328205	3' UTR
6	56911495	56911519	ENSG00000168116	protein_coding	ENST00000370733	56911347	56911553	5' UTR
1	16262031	16262055	ENSG00000065526	protein_coding	ENST00000375759	16254586	16262761	CDS	ENSE00000827978
12	1601741	1601765	ENSG00000082805	protein_coding	ENST00000543086	1599397	1605099	3' UTR
12	1601741	1601765	ENSG00000082805	protein_coding	ENST00000440394	1599259	1602715	3' UTR
12	1601741	1601765	ENSG00000082805	protein_coding	ENST00000397203	1599397	1605090	3' UTR
12	1601741	1601765	ENSG00000082805	protein_coding	ENST00000589028	1599397	1605090	3' UTR
6	144184308	144184332	ENSG00000135521	protein_coding	ENST00000367576	144184223	144184423	CDS	ENSE00000764895
20	33097056	33097080	ENSG00000078747	protein_coding	ENST00000374864	33095600	33099198	3' UTR
7	45757676	45757700	ENSG00000164742	protein_coding	ENST00000297323	45753595	45762715	3' UTR
X	153662724	153662748	ENSG00000071553	protein_coding	ENST00000369762	153662554	153662792	CDS	ENSE00003597766
X	153662724	153662748	ENSG00000071553	protein_coding	ENST00000422890	153662554	153662792	CDS	ENSE00003597766
X	153662724	153662748	ENSG00000071553	protein_coding	ENST00000455205	153662554	153662792	3' UTR
X	153662724	153662748	ENSG00000071553	protein_coding	ENST00000429585	153662565	153662792	3' UTR
X	153662724	153662748	ENSG00000071553	protein_coding	ENST00000491569	153662554	153662792	CDS	ENSE00003572264
22	31675022	31675046	ENSG00000182541	protein_coding	ENST00000331728	31674428	31676066	3' UTR
22	31675022	31675046	ENSG00000182541	protein_coding	ENST00000333611	31674428	31675720	3' UTR
22	31675022	31675046	ENSG00000182541	protein_coding	ENST00000444929	31674724	31676057	3' UTR
10	52395279	52395303	ENSG00000226200	antisense	ENST00000443374	52389337	52401211	CDS	ENSE00003702535
19	18054387	18054411	ENSG00000007080	protein_coding	ENST00000445755	18054317	18054746	CDS	ENSE00003035563
19	18054387	18054411	ENSG00000007080	protein_coding	ENST00000597436	18054317	18054800	CDS	ENSE00001125989
15	68582341	68582365	ENSG00000169018	protein_coding	ENST00000306917	68581945	68588203	CDS	ENSE00001197611
15	68582341	68582365	ENSG00000169018	protein_coding	ENST00000566739	68581945	68582411	CDS	ENSE00002628659
12	4409869	4409893	ENSG00000118971	protein_coding	ENST00000261254	4409176	4414516	3' UTR
1	203698807	203698831	ENSG00000221643	snoRNA	ENST00000408716	203698709	203698833	CDS	ENSE00001807745
17	39978741	39978765	ENSG00000141756	protein_coding	ENST00000321562	39978661	39979465	3' UTR
17	39978741	39978765	ENSG00000141756	protein_coding	ENST00000489591	39978475	39979463	3' UTR
17	39978741	39978765	ENSG00000141756	protein_coding	ENST00000455106	39978661	39979465	3' UTR
17	39978741	39978765	ENSG00000141756	protein_coding	ENST00000464180	39978475	39978792	CDS	ENSE00001897118
17	39978741	39978765	ENSG00000141756	protein_coding	ENST00000544340	39978661	39979463	3' UTR
6	1614101	1614125	ENSG00000054598	protein_coding	ENST00000380874	1612343	1614127	3' UTR
10	70100932	70100956	ENSG00000096746	protein_coding	ENST00000469172	70100931	70101066	CDS	ENSE00003626950
10	70100932	70100956	ENSG00000096746	protein_coding	ENST00000265866	70100931	70101066	CDS	ENSE00003584989
10	70100932	70100956	ENSG00000096746	protein_coding	ENST00000480987	70100931	70101044	CDS	ENSE00001903745
10	70100932	70100956	ENSG00000096746	protein_coding	ENST00000354695	70100931	70101066	CDS	ENSE00003584989
10	70100932	70100956	ENSG00000096746	protein_coding	ENST00000481819	70100931	70101066	CDS	ENSE00003626950
10	70100932	70100956	ENSG00000096746	protein_coding	ENST00000491200	70100931	70101066	CDS	ENSE00003626950
10	70100932	70100956	ENSG00000096746	protein_coding	ENST00000490442	70100931	70101608	CDS	ENSE00001937516
10	70100932	70100956	ENSG00000096746	protein_coding	ENST00000478698	70100931	70101608	CDS	ENSE00001937516
10	70100932	70100956	ENSG00000096746	protein_coding	ENST00000441000	70100931	70101066	CDS	ENSE00003584989
10	70100932	70100956	ENSG00000204130	protein_coding	ENST00000466493	70100864	70101045	3' UTR
10	70100932	70100956	ENSG00000204130	protein_coding	ENST00000484083	70100887	70101045	CDS	ENSE00001915294
10	70100932	70100956	ENSG00000204130	protein_coding	ENST00000463210	70100910	70101045	CDS	ENSE00001894764
2	26359121	26359145	ENSG00000084733	protein_coding	ENST00000264710	26357891	26360323	3' UTR
7	39833666	39833690						Unknown
21	38081651	38081675	ENSG00000159263	protein_coding	ENST00000460783	38081468	38082913	CDS	ENSE00001818449
4	106767385	106767409	ENSG00000138780	protein_coding	ENST00000394730	106766735	106768882	3' UTR
4	106767385	106767409	ENSG00000138780	protein_coding	ENST00000515279	106766735	106768885	3' UTR
4	106767385	106767409	ENSG00000138780	protein_coding	ENST00000394728	106766735	106768881	3' UTR
11	82896692	82896716	ENSG00000165494	protein_coding	ENST00000298281	82895937	82898493	3' UTR
11	82896692	82896716	ENSG00000269939	lincRNA	ENST00000602322	82896563	82898078	CDS	ENSE00003416803
19	55816064	55816088	ENSG00000160469	protein_coding	ENST00000590333	55815919	55816288	CDS	ENSE00003666236
19	55816064	55816088	ENSG00000160469	protein_coding	ENST00000309383	55815919	55816288	CDS	ENSE00003666236
19	55816064	55816088	ENSG00000160469	protein_coding	ENST00000326848	55815919	55816288	CDS	ENSE00003666236
19	55816064	55816088	ENSG00000160469	protein_coding	ENST00000588584	55815919	55816288	CDS	ENSE00003674575
12	51637527	51637551	ENSG00000183283	protein_coding	ENST00000412716	51636243	51637717	3' UTR
1	68153975	68153999	ENSG00000116717	protein_coding	ENST00000370986	68153458	68154021	3' UTR
20	3855884	3855908						Unknown
17	38153591	38153615	ENSG00000108344	protein_coding	ENST00000264639	38153583	38153633	CDS	ENSE00003470448
17	38153591	38153615	ENSG00000108344	protein_coding	ENST00000415039	38153583	38153633	3' UTR
19	3213446	3213470						Unknown
5	80522698	80522722	ENSG00000113319	protein_coding	ENST00000265080	80521590	80525975	3' UTR
14	20945037	20945061	ENSG00000198805	protein_coding	ENST00000361505	20944761	20945253	3' UTR
14	20945037	20945061	ENSG00000198805	protein_coding	ENST00000554056	20944543	20945217	CDS	ENSE00002462339
14	20945037	20945061	ENSG00000198805	protein_coding	ENST00000556754	20944543	20945246	CDS	ENSE00002506084
1	114510388	114510412	ENSG00000163349	protein_coding	ENST00000426820	114510388	114510570	CDS	ENSE00000784434
1	114510388	114510412	ENSG00000163349	protein_coding	ENST00000369559	114510388	114510570	CDS	ENSE00000784434
1	114510388	114510412	ENSG00000163349	protein_coding	ENST00000369558	114510388	114510570	CDS	ENSE00000784434
1	114510388	114510412	ENSG00000163349	protein_coding	ENST00000369561	114510388	114510570	CDS	ENSE00000784434
1	114510388	114510412	ENSG00000163349	protein_coding	ENST00000369555	114510388	114510570	CDS	ENSE00000784434
1	114510388	114510412	ENSG00000163349	protein_coding	ENST00000340480	114510388	114510570	CDS	ENSE00000784434
1	114510388	114510412	ENSG00000163349	protein_coding	ENST00000369553	114510388	114510570	CDS	ENSE00000784434
1	114510388	114510412	ENSG00000163349	protein_coding	ENST00000361587	114510388	114510570	CDS	ENSE00000784434
1	114510388	114510412	ENSG00000163349	protein_coding	ENST00000369554	114510388	114510570	CDS	ENSE00000784434
1	114510388	114510412	ENSG00000163349	protein_coding	ENST00000406344	114510388	114510570	CDS	ENSE00000784434
17	40718210	40718234	ENSG00000068120	protein_coding	ENST00000421097	40717987	40718278	3' UTR
17	40718210	40718234	ENSG00000068120	protein_coding	ENST00000393818	40717987	40718293	3' UTR
17	40718210	40718234	ENSG00000068120	protein_coding	ENST00000591753	40717924	40718292	CDS	ENSE00001772993
17	40718210	40718234	ENSG00000068120	protein_coding	ENST00000591583	40717924	40718295	CDS	ENSE00003554007
17	40718210	40718234	ENSG00000068120	protein_coding	ENST00000420359	40717987	40718295	3' UTR
17	40718210	40718234	ENSG00000068120	protein_coding	ENST00000449624	40717987	40718295	3' UTR
1	52554030	52554054	ENSG00000134717	protein_coding	ENST00000313334	52552431	52556388	3' UTR
1	52554030	52554054	ENSG00000134717	protein_coding	ENST00000472944	52552431	52554090	3' UTR
11	33001366	33001390	ENSG00000060749	protein_coding	ENST00000399302	32998021	33001812	3' UTR
5	167850573	167850597	ENSG00000113645	protein_coding	ENST00000265293	167850538	167851073	CDS	ENSE00000915398
5	167850573	167850597	ENSG00000113645	protein_coding	ENST00000521089	167850538	167851073	CDS	ENSE00000915398
5	167850573	167850597	ENSG00000113645	protein_coding	ENST00000393895	167850538	167851073	CDS	ENSE00000915398
5	167850573	167850597	ENSG00000113645	protein_coding	ENST00000524228	167850538	167851073	CDS	ENSE00000915398
5	167850573	167850597	ENSG00000113645	protein_coding	ENST00000518334	167850538	167850597	CDS	ENSE00002136704
2	238990745	238990769	ENSG00000258984	protein_coding	ENST00000449891	238990686	238990850	3' UTR
2	238990745	238990769	ENSG00000132330	protein_coding	ENST00000254663	238990686	238990850	CDS	ENSE00003520822
2	238990745	238990769	ENSG00000132330	protein_coding	ENST00000480357	238990686	238990850	CDS	ENSE00003479039
2	238990745	238990769	ENSG00000132330	protein_coding	ENST00000413463	238990686	238990843	CDS	ENSE00001626797
2	238990745	238990769	ENSG00000132330	protein_coding	ENST00000409736	238990686	238990850	CDS	ENSE00003520822
2	238990745	238990769	ENSG00000132330	protein_coding	ENST00000423324	238990686	238990850	3' UTR
1	2518575	2518599	ENSG00000157870	protein_coding	ENST00000493183	2518530	2518734	CDS	ENSE00003621294
1	2518575	2518599	ENSG00000157870	protein_coding	ENST00000474659	2518530	2518734	CDS	ENSE00003621294
1	2518575	2518599	ENSG00000157870	protein_coding	ENST00000419916	2518530	2518734	CDS	ENSE00003620374
1	2518575	2518599	ENSG00000157870	protein_coding	ENST00000378424	2518530	2518734	CDS	ENSE00003620374
1	2518575	2518599	ENSG00000157870	protein_coding	ENST00000378427	2518530	2518734	CDS	ENSE00003620374
1	2518575	2518599	ENSG00000157870	protein_coding	ENST00000464043	2518553	2518734	CDS	ENSE00001890871
1	2518575	2518599	ENSG00000157870	protein_coding	ENST00000465233	2518530	2518734	CDS	ENSE00003620374
1	2518575	2518599	ENSG00000157870	protein_coding	ENST00000498083	2518530	2518734	CDS	ENSE00003620374
1	2518575	2518599	ENSG00000157870	protein_coding	ENST00000481683	2518481	2518734	CDS	ENSE00001886253
1	2518575	2518599	ENSG00000157870	protein_coding	ENST00000484099	2518517	2518734	CDS	ENSE00001948356
1	2518575	2518599	ENSG00000157870	protein_coding	ENST00000477045	2518524	2518734	CDS	ENSE00001894699
1	2518575	2518599	ENSG00000157870	protein_coding	ENST00000537325	2518530	2518734	CDS	ENSE00003620374
1	2518575	2518599	ENSG00000157870	protein_coding	ENST00000378425	2518530	2518734	CDS	ENSE00003620374
1	2518575	2518599	ENSG00000157870	protein_coding	ENST00000444521	2518530	2518734	CDS	ENSE00003620374
13	113918394	113918418	ENSG00000139842	protein_coding	ENST00000326335	113917897	113919399	3' UTR
13	113918394	113918418	ENSG00000139842	protein_coding	ENST00000451881	113917897	113919391	3' UTR
17	27005841	27005865	ENSG00000109111	protein_coding	ENST00000314616	27005839	27005981	CDS	ENSE00000706993
17	27005841	27005865	ENSG00000109111	protein_coding	ENST00000347486	27005839	27005981	CDS	ENSE00000706993
10	8056838	8056862	ENSG00000165632	protein_coding	ENST00000344293	8056715	8058590	3' UTR
19	19852255	19852279						Unknown
2	179059244	179059268	ENSG00000079156	protein_coding	ENST00000392505	179059208	179059401	5' UTR
2	179059244	179059268	ENSG00000079156	protein_coding	ENST00000477646	179059216	179059401	CDS	ENSE00001837574
2	179059244	179059268	ENSG00000079156	protein_coding	ENST00000357080	179059227	179059401	5' UTR
2	179059244	179059268	ENSG00000079156	protein_coding	ENST00000359685	179059208	179059401	5' UTR
20	2128558	2128582	ENSG00000125834	protein_coding	ENST00000381482	2124430	2129201	3' UTR
9	131231518	131231542	ENSG00000136811	protein_coding	ENST00000497812	131231462	131231632	CDS	ENSE00003704542
9	131231518	131231542	ENSG00000136811	protein_coding	ENST00000393533	131231462	131231632	CDS	ENSE00003704542
9	131231518	131231542	ENSG00000136811	protein_coding	ENST00000372814	131231462	131231632	CDS	ENSE00003704542
9	131231518	131231542	ENSG00000136811	protein_coding	ENST00000469582	131231462	131231749	CDS	ENSE00003645379
9	131231518	131231542	ENSG00000136811	protein_coding	ENST00000604420	131231462	131231632	CDS	ENSE00003704542
9	131231518	131231542	ENSG00000225951	antisense	ENST00000420801	131231236	131231562	CDS	ENSE00001647601
16	4741609	4741633						Unknown
20	49575857	49575881	ENSG00000124217	protein_coding	ENST00000244051	49575363	49577820	CDS	ENSE00000845634
5	157184385	157184409	ENSG00000155858	protein_coding	ENST00000286307	157182273	157187717	3' UTR
16	3707065	3707089	ENSG00000213918	protein_coding	ENST00000570769	3707000	3707342	3' UTR
16	3707065	3707089	ENSG00000213918	protein_coding	ENST00000576050	3707000	3707112	3' UTR
16	3707065	3707089	ENSG00000213918	protein_coding	ENST00000407479	3707000	3707112	CDS	ENSE00003470438
16	3707065	3707089	ENSG00000213918	protein_coding	ENST00000246949	3707000	3707112	CDS	ENSE00003470438
X	150573791	150573815	ENSG00000160131	protein_coding	ENST00000330374	150573531	150577836	3' UTR
6	30691368	30691392	ENSG00000196230	protein_coding	ENST00000327892	30691117	30693203	CDS	ENSE00001724868
6	30691368	30691392	ENSG00000196230	protein_coding	ENST00000330914	30691117	30693203	CDS	ENSE00001724868
6	30691368	30691392	ENSG00000196230	protein_coding	ENST00000396389	30691117	30693203	CDS	ENSE00001724868
6	30691368	30691392	ENSG00000196230	protein_coding	ENST00000396384	30691117	30693203	CDS	ENSE00001724868
6	30691368	30691392	ENSG00000272540	antisense	ENST00000607476	30690882	30691654	CDS	ENSE00003698212
6	142519707	142519731	ENSG00000009844	protein_coding	ENST00000367630	142519576	142519752	CDS	ENSE00001356297
6	142519707	142519731	ENSG00000009844	protein_coding	ENST00000367621	142519576	142519752	CDS	ENSE00001356297
6	142519707	142519731	ENSG00000009844	protein_coding	ENST00000491881	142519576	142519918	CDS	ENSE00001888344
6	142519707	142519731	ENSG00000009844	protein_coding	ENST00000452973	142519576	142519752	CDS	ENSE00001356297
1	82456356	82456380	ENSG00000117114	protein_coding	ENST00000370721	82456075	82457052	CDS	ENSE00001453451
1	82456356	82456380	ENSG00000117114	protein_coding	ENST00000370727	82456075	82457052	CDS	ENSE00001453451
1	82456356	82456380	ENSG00000117114	protein_coding	ENST00000370725	82456075	82457052	CDS	ENSE00001453451
1	82456356	82456380	ENSG00000117114	protein_coding	ENST00000370723	82456075	82457052	CDS	ENSE00001453451
1	82456356	82456380	ENSG00000117114	protein_coding	ENST00000370728	82456075	82458106	CDS	ENSE00001453460
1	82456356	82456380	ENSG00000117114	protein_coding	ENST00000370730	82456075	82458106	CDS	ENSE00001453460
1	82456356	82456380	ENSG00000117114	protein_coding	ENST00000469377	82456075	82458120	CDS	ENSE00003311704
1	82456356	82456380	ENSG00000117114	protein_coding	ENST00000359929	82456075	82457110	CDS	ENSE00003287397
1	82456356	82456380	ENSG00000117114	protein_coding	ENST00000370715	82456075	82457880	3' UTR
1	82456356	82456380	ENSG00000117114	protein_coding	ENST00000370713	82456087	82457880	3' UTR
1	82456356	82456380	ENSG00000117114	protein_coding	ENST00000319517	82456075	82457880	CDS	ENSE00003468363
1	82456356	82456380	ENSG00000117114	protein_coding	ENST00000449420	82456075	82457052	CDS	ENSE00001453451
1	82456356	82456380	ENSG00000117114	protein_coding	ENST00000402328	82456075	82458107	CDS	ENSE00003310072
1	82456356	82456380	ENSG00000117114	protein_coding	ENST00000472424	82456075	82456524	CDS	ENSE00001892274
1	82456356	82456380	ENSG00000117114	protein_coding	ENST00000464551	82456075	82456393	CDS	ENSE00001842507
1	82456356	82456380	ENSG00000117114	protein_coding	ENST00000370717	82456075	82458106	CDS	ENSE00001453460
1	82456356	82456380	ENSG00000117114	protein_coding	ENST00000394879	82456075	82458106	CDS	ENSE00001453460
1	82456356	82456380	ENSG00000117114	protein_coding	ENST00000271029	82456075	82458106	CDS	ENSE00001453460
1	82456356	82456380	ENSG00000117114	protein_coding	ENST00000335786	82456075	82458106	CDS	ENSE00001453460
6	24789316	24789340						Unknown
2	71375152	71375176	ENSG00000124383	protein_coding	ENST00000244230	71375129	71375236	CDS	ENSE00003532216
2	71375152	71375176	ENSG00000124383	protein_coding	ENST00000476969	71375129	71375236	CDS	ENSE00003535250
10	5454634	5454658	ENSG00000173848	protein_coding	ENST00000355029	5454514	5454783	CDS	ENSE00001402045
17	29877148	29877172						Unknown
1	173827371	173827395	ENSG00000117593	protein_coding	ENST00000361951	173826844	173827684	3' UTR
1	173827371	173827395	ENSG00000117593	protein_coding	ENST00000239457	173826844	173827682	3' UTR
16	89985460	89985484	ENSG00000258839	protein_coding	ENST00000555427	89985259	89985666	5' UTR
16	89985460	89985484	ENSG00000258839	protein_coding	ENST00000555147	89984287	89985666	5' UTR
16	89985460	89985484	ENSG00000256390	pseudogene	ENST00000540694	89985273	89985517	CDS	ENSE00002221563
12	12982714	12982738	ENSG00000178878	protein_coding	ENST00000534843	12982357	12982909	3' UTR
12	12982714	12982738	ENSG00000213782	protein_coding	ENST00000352940	12982489	12982913	3' UTR
12	12982714	12982738	ENSG00000213782	protein_coding	ENST00000358007	12982489	12982915	3' UTR
12	12982714	12982738	ENSG00000213782	protein_coding	ENST00000545038	12982357	12982913	CDS	ENSE00003582447
12	12982714	12982738	ENSG00000213782	protein_coding	ENST00000542123	12982357	12982915	CDS	ENSE00003572821
10	97820468	97820492	ENSG00000107443	protein_coding	ENST00000265992	97817999	97820627	3' UTR
10	97820468	97820492	ENSG00000107443	protein_coding	ENST00000534974	97820237	97820623	3' UTR
1	212274158	212274182	ENSG00000143476	protein_coding	ENST00000366991	212273594	212274426	CDS	ENSE00003518890
1	212274158	212274182	ENSG00000143476	protein_coding	ENST00000475419	212273594	212274426	CDS	ENSE00003515271
1	212274158	212274182	ENSG00000143476	protein_coding	ENST00000496442	212273988	212274426	CDS	ENSE00001892361
1	212274158	212274182	ENSG00000143476	protein_coding	ENST00000542077	212273594	212274426	CDS	ENSE00003518890
7	149576718	149576742	ENSG00000171130	protein_coding	ENST00000421974	149576424	149577778	CDS	ENSE00002252460
7	149576718	149576742	ENSG00000171130	protein_coding	ENST00000456496	149576424	149577782	3' UTR
7	149576718	149576742	ENSG00000171130	protein_coding	ENST00000479613	149576424	149577778	CDS	ENSE00002252460
7	149576718	149576742	ENSG00000171130	protein_coding	ENST00000606024	149576424	149577085	CDS	ENSE00003698985
7	149576718	149576742	ENSG00000171130	protein_coding	ENST00000471877	149576424	149577783	3' UTR
7	149576718	149576742	ENSG00000171130	protein_coding	ENST00000425642	149576424	149577784	3' UTR
19	57839249	57839273	ENSG00000178229	protein_coding	ENST00000321545	57839072	57842144	CDS	ENSE00001317786
17	45761286	45761310	ENSG00000108424	protein_coding	ENST00000290158	45759771	45762871	3' UTR
1	33318729	33318753	ENSG00000116497	protein_coding	ENST00000373476	33318680	33318767	CDS	ENSE00003484711
1	33318729	33318753	ENSG00000116497	protein_coding	ENST00000373475	33318680	33318767	CDS	ENSE00003484711
1	33318729	33318753	ENSG00000116497	protein_coding	ENST00000525203	33318680	33318767	CDS	ENSE00003624053
1	33318729	33318753	ENSG00000116497	protein_coding	ENST00000524535	33318680	33318767	CDS	ENSE00003624053
1	33318729	33318753	ENSG00000116497	protein_coding	ENST00000527692	33318680	33318767	CDS	ENSE00003624053
1	33318729	33318753	ENSG00000116497	protein_coding	ENST00000475486	33318365	33318767	CDS	ENSE00001812476
1	242045245	242045269	ENSG00000174371	protein_coding	ENST00000366548	242045218	242045319	CDS	ENSE00002423792
1	242045245	242045269	ENSG00000174371	protein_coding	ENST00000518483	242045218	242045319	CDS	ENSE00002423792
2	174131129	174131153	ENSG00000091436	protein_coding	ENST00000409176	174130778	174131511	CDS	ENSE00001577070
2	174131129	174131153	ENSG00000091436	protein_coding	ENST00000375213	174130778	174132738	CDS	ENSE00001466194
7	90043266	90043290	ENSG00000157224	protein_coding	ENST00000287916	90042726	90045268	3' UTR
7	90043266	90043290	ENSG00000157224	protein_coding	ENST00000394605	90042726	90045268	3' UTR
19	58134220	58134244	ENSG00000213762	protein_coding	ENST00000396161	58132772	58134724	3' UTR
19	11040608	11040632	ENSG00000142444	protein_coding	ENST00000270502	11040379	11040930	3' UTR
19	11040608	11040632	ENSG00000142444	protein_coding	ENST00000588807	11040379	11041000	3' UTR
1	43240475	43240499	ENSG00000164008	protein_coding	ENST00000372525	43240408	43240539	CDS	ENSE00003668723
1	43240475	43240499	ENSG00000164008	protein_coding	ENST00000464081	43240458	43240539	3' UTR
1	43240475	43240499	ENSG00000164008	protein_coding	ENST00000603943	43240408	43240539	3' UTR
1	43240475	43240499	ENSG00000164008	protein_coding	ENST00000468913	43240408	43240539	CDS	ENSE00003544446
1	43240475	43240499	ENSG00000164008	protein_coding	ENST00000536543	43240408	43240539	5' UTR
17	7484873	7484897	ENSG00000264772	processed_transcript	ENST00000581621	7484696	7485342	CDS	ENSE00002701219
17	7484873	7484897	ENSG00000129226	protein_coding	ENST00000250092	7484830	7485429	3' UTR
17	7484873	7484897	ENSG00000129226	protein_coding	ENST00000380498	7484830	7485429	3' UTR
17	7484873	7484897	ENSG00000129226	protein_coding	ENST00000584180	7484414	7484940	3' UTR
12	90103011	90103035	ENSG00000070961	protein_coding	ENST00000551310	90102996	90103077	5' UTR
12	90103011	90103035	ENSG00000271614	lincRNA	ENST00000605386	90102736	90106367	CDS	ENSE00003590444
10	38410873	38410897	ENSG00000075407	protein_coding	ENST00000361085	38407766	38414472	3' UTR
10	38410873	38410897	ENSG00000075407	protein_coding	ENST00000351773	38407766	38412276	3' UTR
9	131571901	131571925	ENSG00000107021	protein_coding	ENST00000372648	131570159	131572711	3' UTR
9	131571901	131571925	ENSG00000107021	protein_coding	ENST00000223865	131570159	131572703	3' UTR
9	131571901	131571925	ENSG00000107021	protein_coding	ENST00000539497	131570159	131572703	3' UTR
1	27662024	27662048	ENSG00000186501	protein_coding	ENST00000374076	27661958	27662891	3' UTR
1	27662024	27662048	ENSG00000186501	protein_coding	ENST00000464720	27661870	27662891	3' UTR
1	27662024	27662048	ENSG00000186501	protein_coding	ENST00000608611	27661958	27662891	3' UTR
1	27662024	27662048	ENSG00000186501	protein_coding	ENST00000486082	27661870	27662139	3' UTR
1	27662024	27662048	ENSG00000186501	protein_coding	ENST00000478104	27661870	27662315	3' UTR
1	27662024	27662048	ENSG00000186501	protein_coding	ENST00000471456	27661870	27662890	CDS	ENSE00001824393
1	27662024	27662048	ENSG00000186501	protein_coding	ENST00000470223	27660642	27662890	CDS	ENSE00001894220
14	105905025	105905049	ENSG00000226174	protein_coding	ENST00000548638	105905009	105905076	CDS	ENSE00003584247
14	105905025	105905049	ENSG00000182979	protein_coding	ENST00000331320	105905009	105905076	CDS	ENSE00003521457
14	105905025	105905049	ENSG00000182979	protein_coding	ENST00000406191	105905009	105905076	CDS	ENSE00003521457
14	105905025	105905049	ENSG00000182979	protein_coding	ENST00000405646	105905009	105905076	CDS	ENSE00003521457
14	105905025	105905049	ENSG00000182979	protein_coding	ENST00000438610	105905009	105905076	CDS	ENSE00003521457
14	105905025	105905049	ENSG00000182979	protein_coding	ENST00000551236	105905009	105905076	CDS	ENSE00003521457
14	105905025	105905049	ENSG00000182979	protein_coding	ENST00000481012	105905009	105905076	CDS	ENSE00003469928
6	30593280	30593304	ENSG00000204568	protein_coding	ENST00000259873	30593279	30594172	CDS	ENSE00003559815
6	30593280	30593304	ENSG00000204568	protein_coding	ENST00000472267	30593279	30594172	CDS	ENSE00003490091
6	30593280	30593304	ENSG00000204568	protein_coding	ENST00000472229	30593279	30594172	CDS	ENSE00003490091
6	30593280	30593304	ENSG00000204568	protein_coding	ENST00000506373	30593279	30594058	3' UTR
22	21978094	21978118	ENSG00000185651	protein_coding	ENST00000342192	21975959	21978323	3' UTR
22	21978094	21978118	ENSG00000185651	protein_coding	ENST00000496722	21975804	21978323	CDS	ENSE00003504136
1	100548516	100548540	ENSG00000156875	protein_coding	ENST00000370152	100547766	100548933	3' UTR
19	57772058	57772082						Unknown
3	107528825	107528849	ENSG00000114439	protein_coding	ENST00000415149	107524305	107530171	3' UTR
7	128586737	128586761	ENSG00000128604	protein_coding	ENST00000488569	128586555	128586996	CDS	ENSE00001926169
8	144335387	144335411	ENSG00000181638	protein_coding	ENST00000520584	144335058	144335761	3' UTR
10	126523760	126523784	ENSG00000165660	protein_coding	ENST00000298492	126523541	126525239	3' UTR
3	37081756	37081780	ENSG00000076242	protein_coding	ENST00000231790	37081677	37081785	CDS	ENSE00001730188
3	37081756	37081780	ENSG00000076242	protein_coding	ENST00000456676	37081677	37081785	CDS	ENSE00001730188
3	37081756	37081780	ENSG00000076242	protein_coding	ENST00000458205	37081677	37081785	CDS	ENSE00001730188
3	37081756	37081780	ENSG00000076242	protein_coding	ENST00000455445	37081677	37081785	CDS	ENSE00001730188
3	37081756	37081780	ENSG00000076242	protein_coding	ENST00000435176	37081677	37081785	CDS	ENSE00001730188
6	90577242	90577266	ENSG00000118412	processed_transcript	ENST00000237177	90575672	90578801	CDS	ENSE00003516490
22	39827378	39827402	ENSG00000100324	protein_coding	ENST00000216160	39826228	39827887	3' UTR
17	43222081	43222105						Unknown
1	180856580	180856604	ENSG00000143324	protein_coding	ENST00000367590	180853203	180859387	3' UTR
6	38120143	38120167	ENSG00000156639	protein_coding	ENST00000287218	38120011	38122400	CDS	ENSE00001192289
6	38120143	38120167	ENSG00000156639	protein_coding	ENST00000373391	38120011	38122400	CDS	ENSE00001192289
6	38120143	38120167	ENSG00000156639	protein_coding	ENST00000440482	38120011	38120620	CDS	ENSE00001905980
6	38120143	38120167	ENSG00000156639	protein_coding	ENST00000463847	38120011	38120771	CDS	ENSE00001897061
21	37766924	37766948	ENSG00000159259	protein_coding	ENST00000314103	37766845	37766948	CDS	ENSE00003480180
21	37766924	37766948	ENSG00000159259	protein_coding	ENST00000480486	37766845	37766948	CDS	ENSE00003680325
X	118370323	118370347	ENSG00000101856	protein_coding	ENST00000217971	118370216	118370654	CDS	ENSE00001455681
X	118370323	118370347	ENSG00000101856	protein_coding	ENST00000535419	118370288	118370654	CDS	ENSE00002291351
2	74441439	74441463	ENSG00000065911	protein_coding	ENST00000394053	74441370	74444692	3' UTR
2	74441439	74441463	ENSG00000065911	protein_coding	ENST00000409804	74441370	74442425	3' UTR
2	74441439	74441463	ENSG00000065911	protein_coding	ENST00000470592	74441206	74441868	3' UTR
2	74441439	74441463	ENSG00000065911	protein_coding	ENST00000489041	74441206	74441732	3' UTR
2	74441439	74441463	ENSG00000065911	protein_coding	ENST00000409601	74441370	74442404	3' UTR
2	74441439	74441463	ENSG00000065911	protein_coding	ENST00000264090	74441370	74441868	3' UTR
2	74441439	74441463	ENSG00000065911	protein_coding	ENST00000394050	74441370	74441732	3' UTR
5	72880973	72880997						Unknown
21	9826709	9826733						Unknown
8	28429409	28429433	ENSG00000104290	protein_coding	ENST00000240093	28420529	28431775	3' UTR
19	50188041	50188065	ENSG00000126457	protein_coding	ENST00000529284	50188011	50188073	CDS	ENSE00002166181
19	50188041	50188065	ENSG00000126457	protein_coding	ENST00000532489	50188011	50188098	CDS	ENSE00003490501
19	50188041	50188065	ENSG00000126457	protein_coding	ENST00000527382	50188011	50188098	CDS	ENSE00003490501
19	50188041	50188065	ENSG00000126457	protein_coding	ENST00000534465	50188011	50188098	CDS	ENSE00003490501
19	50188041	50188065	ENSG00000126457	protein_coding	ENST00000391851	50188011	50188098	CDS	ENSE00003490501
19	50188041	50188065	ENSG00000126457	protein_coding	ENST00000534676	50188011	50188098	CDS	ENSE00003657457
19	50188041	50188065	ENSG00000126457	protein_coding	ENST00000454376	50188011	50188098	CDS	ENSE00003490501
19	50188041	50188065	ENSG00000126457	protein_coding	ENST00000525616	50188011	50188285	CDS	ENSE00002155851
19	50188041	50188065	ENSG00000126457	protein_coding	ENST00000524771	50188011	50188098	CDS	ENSE00003490501
19	50188041	50188065	ENSG00000126457	protein_coding	ENST00000526224	50188011	50188075	CDS	ENSE00002186702
7	44841406	44841430	ENSG00000196262	protein_coding	ENST00000468812	44841022	44842716	3' UTR
X	109418371	109418395	ENSG00000157600	protein_coding	ENST00000372073	109416680	109421016	3' UTR
X	109418371	109418395	ENSG00000157600	protein_coding	ENST00000288381	109416680	109421016	3' UTR
13	111289556	111289580	ENSG00000213995	protein_coding	ENST00000470164	111289476	111289596	CDS	ENSE00003660705
13	111289556	111289580	ENSG00000213995	protein_coding	ENST00000309957	111289476	111289596	CDS	ENSE00003472879
13	111289556	111289580	ENSG00000213995	protein_coding	ENST00000458711	111289476	111289596	CDS	ENSE00003472879
13	111289556	111289580	ENSG00000213995	protein_coding	ENST00000424185	111289476	111289596	CDS	ENSE00003472879
1	97243421	97243445	ENSG00000117569	protein_coding	ENST00000482253	97243392	97243502	CDS	ENSE00003521838
1	97243421	97243445	ENSG00000117569	protein_coding	ENST00000609116	97243392	97243502	CDS	ENSE00003649021
1	97243421	97243445	ENSG00000117569	protein_coding	ENST00000370198	97243392	97243502	CDS	ENSE00003649021
1	97243421	97243445	ENSG00000117569	protein_coding	ENST00000370197	97243392	97243502	CDS	ENSE00003649021
1	97243421	97243445	ENSG00000117569	protein_coding	ENST00000476419	97243392	97243502	CDS	ENSE00003521838
1	97243421	97243445	ENSG00000117569	protein_coding	ENST00000426398	97243392	97243502	CDS	ENSE00003649021
1	97243421	97243445	ENSG00000117569	protein_coding	ENST00000394184	97243392	97243502	CDS	ENSE00003649021
1	97243421	97243445	ENSG00000117569	protein_coding	ENST00000541987	97243392	97243502	CDS	ENSE00003649021
10	102327776	102327800						Unknown
3	150128133	150128157	ENSG00000196428	protein_coding	ENST00000361875	150126122	150129095	CDS	ENSE00001076872
3	150128133	150128157	ENSG00000196428	protein_coding	ENST00000361136	150126122	150129095	CDS	ENSE00001076872
4	156148325	156148349						Unknown
3	12876058	12876082	ENSG00000144712	protein_coding	ENST00000295989	12875482	12876301	3' UTR
3	12876058	12876082	ENSG00000144712	protein_coding	ENST00000456430	12875482	12876302	3' UTR
3	12876058	12876082	ENSG00000144713	protein_coding	ENST00000429711	12875984	12877592	3' UTR
14	55534965	55534989	ENSG00000168175	protein_coding	ENST00000395468	55531346	55536910	3' UTR
6	158094883	158094907	ENSG00000175048	protein_coding	ENST00000414563	158094155	158094977	3' UTR
6	158094883	158094907	ENSG00000175048	protein_coding	ENST00000359775	158094155	158099178	3' UTR
6	158094883	158094907	ENSG00000175048	protein_coding	ENST00000341375	158093756	158094970	CDS	ENSE00002116702
6	158094883	158094907	ENSG00000175048	protein_coding	ENST00000523706	158093756	158094969	CDS	ENSE00002121772
8	22424602	22424626	ENSG00000120896	protein_coding	ENST00000240123	22424574	22424688	CDS	ENSE00003672560
8	22424602	22424626	ENSG00000120896	protein_coding	ENST00000517535	22424574	22424688	CDS	ENSE00003685272
8	22424602	22424626	ENSG00000120896	protein_coding	ENST00000523740	22424574	22424688	CDS	ENSE00003685272
8	22424602	22424626	ENSG00000120896	protein_coding	ENST00000519453	22424574	22424688	CDS	ENSE00003685272
8	22424602	22424626	ENSG00000120896	protein_coding	ENST00000523900	22424574	22424688	CDS	ENSE00003672560
8	22424602	22424626	ENSG00000120896	protein_coding	ENST00000518912	22424574	22424688	CDS	ENSE00003672560
8	22424602	22424626	ENSG00000120896	protein_coding	ENST00000523965	22424574	22424688	CDS	ENSE00003672560
8	22424602	22424626	ENSG00000120896	protein_coding	ENST00000521554	22424574	22424688	CDS	ENSE00003672560
8	22424602	22424626	ENSG00000120896	protein_coding	ENST00000522721	22424574	22424691	CDS	ENSE00002117705
8	22424602	22424626	ENSG00000120896	protein_coding	ENST00000523348	22424551	22424688	CDS	ENSE00002122163
8	22424602	22424626	ENSG00000120896	protein_coding	ENST00000428103	22424574	22424688	CDS	ENSE00003672560
8	22424602	22424626	ENSG00000254230	antisense	ENST00000517384	22424548	22424684	CDS	ENSE00002117431
6	83076013	83076037	ENSG00000146242	protein_coding	ENST00000369750	83075942	83080545	3' UTR
6	83076013	83076037	ENSG00000146242	protein_coding	ENST00000535040	83075942	83077134	3' UTR
6	83076013	83076037	ENSG00000146242	protein_coding	ENST00000543496	83075942	83077134	3' UTR
X	129694565	129694589						Unknown
2	242102750	242102774	ENSG00000115685	protein_coding	ENST00000438799	242102700	242102816	CDS	ENSE00003576075
2	242102750	242102774	ENSG00000115685	protein_coding	ENST00000402734	242102700	242102816	CDS	ENSE00003576075
2	242102750	242102774	ENSG00000115685	protein_coding	ENST00000423280	242102700	242102816	CDS	ENSE00003576075
2	242102750	242102774	ENSG00000115685	protein_coding	ENST00000407025	242102700	242102816	CDS	ENSE00003576075
2	242102750	242102774	ENSG00000115685	protein_coding	ENST00000272983	242102700	242102816	CDS	ENSE00003576075
2	242102750	242102774	ENSG00000115685	protein_coding	ENST00000234038	242102700	242102816	CDS	ENSE00003576075
2	242102750	242102774	ENSG00000115685	protein_coding	ENST00000404405	242102700	242102816	CDS	ENSE00003576075
2	242102750	242102774	ENSG00000115685	protein_coding	ENST00000406106	242102700	242102816	CDS	ENSE00003576075
2	242102750	242102774	ENSG00000115685	protein_coding	ENST00000401987	242102700	242102816	CDS	ENSE00003576075
2	242102750	242102774	ENSG00000115685	protein_coding	ENST00000450367	242102700	242102816	CDS	ENSE00003576075
2	242102750	242102774	ENSG00000115685	protein_coding	ENST00000485630	242102700	242102816	CDS	ENSE00003622425
2	242102750	242102774	ENSG00000115685	protein_coding	ENST00000491715	242102700	242102816	CDS	ENSE00003622425
1	151264179	151264203	ENSG00000143373	protein_coding	ENST00000336715	151263686	151264656	3' UTR
1	151264179	151264203	ENSG00000143373	protein_coding	ENST00000449313	151263191	151264371	3' UTR
1	151264179	151264203	ENSG00000143373	protein_coding	ENST00000324048	151263686	151264379	3' UTR
1	151264179	151264203	ENSG00000143373	protein_coding	ENST00000426871	151263223	151264379	3' UTR
1	151264179	151264203	ENSG00000143373	protein_coding	ENST00000368879	151263223	151264380	3' UTR
18	34191960	34191984	ENSG00000134775	protein_coding	ENST00000257209	34191915	34192058	CDS	ENSE00003481013
18	34191960	34191984	ENSG00000134775	protein_coding	ENST00000589114	34191915	34192058	CDS	ENSE00003646696
18	34191960	34191984	ENSG00000134775	protein_coding	ENST00000590592	34191915	34192058	CDS	ENSE00003481013
18	34191960	34191984	ENSG00000134775	protein_coding	ENST00000359247	34191915	34192058	CDS	ENSE00003481013
18	34191960	34191984	ENSG00000134775	protein_coding	ENST00000591635	34191915	34192058	5' UTR
18	34191960	34191984	ENSG00000134775	protein_coding	ENST00000592930	34191915	34192058	CDS	ENSE00003481013
18	34191960	34191984	ENSG00000134775	protein_coding	ENST00000445677	34191915	34192058	CDS	ENSE00003481013
16	1134052	1134076						Unknown
17	33331423	33331447	ENSG00000005156	protein_coding	ENST00000378526	33331292	33332083	CDS	ENSE00001160861
17	33331423	33331447	ENSG00000005156	protein_coding	ENST00000593099	33329687	33331823	CDS	ENSE00002851306
16	28845424	28845448	ENSG00000168488	protein_coding	ENST00000563314	28845386	28845532	CDS	ENSE00003469760
16	28845424	28845448	ENSG00000168488	protein_coding	ENST00000340394	28845386	28845532	CDS	ENSE00003578152
16	28845424	28845448	ENSG00000168488	protein_coding	ENST00000325215	28845386	28845532	CDS	ENSE00003578152
16	28845424	28845448	ENSG00000168488	protein_coding	ENST00000395547	28845386	28845532	CDS	ENSE00003578152
16	28845424	28845448	ENSG00000168488	protein_coding	ENST00000336783	28845386	28845532	CDS	ENSE00003578152
16	28845424	28845448	ENSG00000168488	protein_coding	ENST00000382686	28845386	28845532	CDS	ENSE00003578152
16	28845424	28845448	ENSG00000168488	protein_coding	ENST00000564304	28845386	28845532	CDS	ENSE00003578152
16	28845424	28845448	ENSG00000168488	protein_coding	ENST00000570200	28845386	28845532	CDS	ENSE00003578152
16	28845424	28845448	ENSG00000168488	protein_coding	ENST00000565971	28845386	28845532	3' UTR
16	28845424	28845448	ENSG00000168488	protein_coding	ENST00000565845	28845386	28845532	CDS	ENSE00003469760
16	28845424	28845448	ENSG00000168488	protein_coding	ENST00000562583	28845386	28845532	CDS	ENSE00003578152
16	28845424	28845448	ENSG00000168488	protein_coding	ENST00000564035	28845177	28845532	CDS	ENSE00002581518
16	28845424	28845448	ENSG00000168488	protein_coding	ENST00000566946	28845386	28845532	CDS	ENSE00003578152
1	244218061	244218085	ENSG00000179456	protein_coding	ENST00000358704	244217090	244220778	CDS	ENSE00001718068
1	26137952	26137976	ENSG00000162430	protein_coding	ENST00000361547	26137945	26138026	CDS	ENSE00001508524
1	26137952	26137976	ENSG00000162430	protein_coding	ENST00000374315	26137945	26138026	CDS	ENSE00001508524
1	26137952	26137976	ENSG00000162430	protein_coding	ENST00000354177	26137945	26138026	CDS	ENSE00001508524
5	167944965	167944989	ENSG00000113643	protein_coding	ENST00000231572	167944820	167945067	CDS	ENSE00003626743
5	167944965	167944989	ENSG00000113643	protein_coding	ENST00000520013	167944820	167945067	3' UTR
5	167944965	167944989	ENSG00000113643	protein_coding	ENST00000538719	167944820	167945067	CDS	ENSE00003626743
1	47915469	47915493						Unknown
2	46988821	46988845	ENSG00000171150	protein_coding	ENST00000306503	46987281	46990268	3' UTR
2	46988821	46988845	ENSG00000171150	protein_coding	ENST00000394861	46987281	46989452	3' UTR
7	75518057	75518081	ENSG00000005486	protein_coding	ENST00000006777	75517668	75518239	3' UTR
7	75518057	75518081	ENSG00000005486	protein_coding	ENST00000454791	75517310	75518202	3' UTR
7	75518057	75518081	ENSG00000005486	protein_coding	ENST00000428119	75517668	75518239	3' UTR
7	75518057	75518081	ENSG00000005486	protein_coding	ENST00000318622	75517668	75518244	3' UTR
12	62949850	62949874	ENSG00000061987	protein_coding	ENST00000393632	62949774	62949972	CDS	ENSE00003516432
12	62949850	62949874	ENSG00000061987	protein_coding	ENST00000546600	62949774	62949972	CDS	ENSE00003516432
12	62949850	62949874	ENSG00000061987	protein_coding	ENST00000547095	62949774	62949972	3' UTR
12	62949850	62949874	ENSG00000061987	protein_coding	ENST00000552738	62949774	62949972	CDS	ENSE00003516432
12	62949850	62949874	ENSG00000061987	protein_coding	ENST00000393629	62949774	62949972	CDS	ENSE00003516432
12	62949850	62949874	ENSG00000061987	protein_coding	ENST00000393630	62949774	62949972	CDS	ENSE00003516432
12	62949850	62949874	ENSG00000061987	protein_coding	ENST00000280379	62949774	62949972	CDS	ENSE00003516432
1	145498599	145498623	ENSG00000152022	protein_coding	ENST00000369308	145498536	145501669	CDS	ENSE00001264166
5	115628613	115628637	ENSG00000145781	protein_coding	ENST00000274458	115628187	115628984	3' UTR
19	41812575	41812599	ENSG00000105323	protein_coding	ENST00000352456	41812471	41813503	3' UTR
19	41812575	41812599	ENSG00000105323	protein_coding	ENST00000595018	41812471	41812924	3' UTR
19	41812575	41812599	ENSG00000105323	protein_coding	ENST00000392006	41812471	41813281	3' UTR
19	41812575	41812599	ENSG00000105323	protein_coding	ENST00000378215	41812471	41812943	3' UTR
19	41812575	41812599	ENSG00000105323	protein_coding	ENST00000595196	41812354	41812955	3' UTR
19	41812575	41812599	ENSG00000105323	protein_coding	ENST00000602130	41812471	41812934	3' UTR
19	41812575	41812599	ENSG00000105323	protein_coding	ENST00000593587	41812471	41812830	3' UTR
19	41812575	41812599	ENSG00000105323	protein_coding	ENST00000263367	41812471	41812924	3' UTR
19	41812575	41812599	ENSG00000105323	protein_coding	ENST00000599614	41812471	41812992	3' UTR
19	41812575	41812599	ENSG00000105323	protein_coding	ENST00000595806	41812354	41812943	CDS	ENSE00003648064
8	29489840	29489864	ENSG00000243844	pseudogene	ENST00000498256	29489607	29490160	CDS	ENSE00001826446
16	53360318	53360342	ENSG00000177200	protein_coding	ENST00000566029	53358808	53363062	3' UTR
16	53360318	53360342	ENSG00000177200	protein_coding	ENST00000564845	53358808	53361363	3' UTR
16	53360318	53360342	ENSG00000177200	protein_coding	ENST00000398510	53358808	53361363	3' UTR
16	53360318	53360342	ENSG00000177200	protein_coding	ENST00000219084	53357932	53361363	CDS	ENSE00003674363
16	53360318	53360342	ENSG00000177200	protein_coding	ENST00000447540	53358808	53361413	3' UTR
17	37817081	37817105	ENSG00000131748	protein_coding	ENST00000336308	37817063	37817142	CDS	ENSE00003521825
17	37817081	37817105	ENSG00000131748	protein_coding	ENST00000544210	37817063	37817142	CDS	ENSE00003521825
17	37817081	37817105	ENSG00000131748	protein_coding	ENST00000578577	37817063	37817142	3' UTR
17	37817081	37817105	ENSG00000131748	protein_coding	ENST00000394250	37817063	37817142	CDS	ENSE00003521825
17	37817081	37817105	ENSG00000131748	protein_coding	ENST00000580611	37817063	37817142	CDS	ENSE00003521825
17	37817081	37817105	ENSG00000131748	protein_coding	ENST00000488876	37817063	37817142	CDS	ENSE00003621780
17	37817081	37817105	ENSG00000131748	protein_coding	ENST00000481171	37817063	37817142	CDS	ENSE00003621780
17	37817081	37817105	ENSG00000131748	protein_coding	ENST00000585269	37817063	37817142	CDS	ENSE00003621780
17	37817081	37817105	ENSG00000131748	protein_coding	ENST00000584850	37817063	37817142	CDS	ENSE00003621780
17	37817081	37817105	ENSG00000131748	protein_coding	ENST00000471896	37817063	37817142	CDS	ENSE00003621780
17	37817081	37817105	ENSG00000131748	protein_coding	ENST00000583884	37817063	37817142	3' UTR
17	37817081	37817105	ENSG00000131748	protein_coding	ENST00000583639	37817063	37817142	CDS	ENSE00003621780
17	37817081	37817105	ENSG00000131748	protein_coding	ENST00000578384	37817063	37817142	CDS	ENSE00003621780
17	37817081	37817105	ENSG00000131748	protein_coding	ENST00000578686	37817063	37817142	CDS	ENSE00003621780
16	19083300	19083324	ENSG00000167186	protein_coding	ENST00000321998	19083250	19083428	CDS	ENSE00003607253
16	19083300	19083324	ENSG00000167186	protein_coding	ENST00000566049	19083250	19083428	CDS	ENSE00003607253
16	19083300	19083324	ENSG00000167186	protein_coding	ENST00000568985	19083250	19083428	CDS	ENSE00003607253
16	19083300	19083324	ENSG00000167186	protein_coding	ENST00000566110	19083106	19083428	CDS	ENSE00002590102
16	19083300	19083324	ENSG00000167186	protein_coding	ENST00000564746	19083250	19083723	CDS	ENSE00002578728
16	19083300	19083324	ENSG00000167186	protein_coding	ENST00000569312	19083250	19083428	CDS	ENSE00003607253
16	19083300	19083324	ENSG00000167186	protein_coding	ENST00000544894	19083250	19083428	CDS	ENSE00003594455
16	19083300	19083324	ENSG00000167186	protein_coding	ENST00000561858	19083250	19083428	CDS	ENSE00003594455
16	19083300	19083324	ENSG00000167186	protein_coding	ENST00000569127	19083250	19083428	CDS	ENSE00003607253
19	47259296	47259320	ENSG00000181027	protein_coding	ENST00000318584	47258669	47261742	CDS	ENSE00003016176
19	47259296	47259320	ENSG00000181027	protein_coding	ENST00000391909	47258669	47261170	CDS	ENSE00003089721
9	134373858	134373882	ENSG00000130723	protein_coding	ENST00000405995	134371262	134375584	3' UTR
9	134373858	134373882	ENSG00000130723	protein_coding	ENST00000320547	134371170	134375584	3' UTR
9	134373858	134373882	ENSG00000130723	protein_coding	ENST00000465931	134371127	134375584	CDS	ENSE00003486080
9	134373858	134373882	ENSG00000130723	protein_coding	ENST00000357304	134371262	134375558	3' UTR
6	79608530	79608554	ENSG00000146243	protein_coding	ENST00000369940	79608052	79612819	3' UTR
1	52886342	52886366	ENSG00000134748	protein_coding	ENST00000257181	52882363	52886511	3' UTR
16	46731641	46731665	ENSG00000091651	protein_coding	ENST00000219097	46731498	46732306	3' UTR
16	46731641	46731665	ENSG00000091651	protein_coding	ENST00000568364	46731370	46731730	3' UTR
16	46731641	46731665	ENSG00000091651	protein_coding	ENST00000566860	46731498	46732297	3' UTR
16	46731641	46731665	ENSG00000091651	protein_coding	ENST00000575571	46731370	46731810	CDS	ENSE00002645434
16	46731641	46731665	ENSG00000091651	protein_coding	ENST00000567000	46731370	46732294	CDS	ENSE00002589284
6	157522066	157522090	ENSG00000049618	protein_coding	ENST00000350026	157521839	157522622	CDS	ENSE00000975829
6	157522066	157522090	ENSG00000049618	protein_coding	ENST00000346085	157521839	157522622	CDS	ENSE00000975829
6	157522066	157522090	ENSG00000049618	protein_coding	ENST00000414678	157521839	157522622	CDS	ENSE00000975829
6	157522066	157522090	ENSG00000049618	protein_coding	ENST00000367148	157521839	157522622	CDS	ENSE00000975829
6	157522066	157522090	ENSG00000049618	protein_coding	ENST00000275248	157521839	157522622	CDS	ENSE00000975829
21	44331514	44331538	ENSG00000160194	protein_coding	ENST00000340344	44329132	44333414	3' UTR
1	114516752	114516776	ENSG00000163349	protein_coding	ENST00000369558	114516135	114520426	3' UTR
1	114516752	114516776	ENSG00000163349	protein_coding	ENST00000340480	114516135	114520426	3' UTR
1	114516752	114516776	ENSG00000163349	protein_coding	ENST00000361587	114516135	114520426	3' UTR
1	114516752	114516776	ENSG00000163349	protein_coding	ENST00000369554	114516135	114520422	3' UTR
1	114516752	114516776	ENSG00000163349	protein_coding	ENST00000406344	114516135	114520422	3' UTR
1	227618348	227618372	ENSG00000234277	lincRNA	ENST00000445817	227617106	227618736	CDS	ENSE00001723329
1	227618348	227618372	ENSG00000242757	pseudogene	ENST00000447187	227618227	227618677	CDS	ENSE00001627584
7	28862151	28862175	ENSG00000146592	protein_coding	ENST00000357727	28858897	28865511	3' UTR
3	10046035	10046059	ENSG00000180385	pseudogene	ENST00000326237	10044401	10046928	CDS	ENSE00002313362
3	10046035	10046059	ENSG00000180385	pseudogene	ENST00000430621	10045952	10046450	CDS	ENSE00001751211
7	107399399	107399423	ENSG00000105879	protein_coding	ENST00000440859	107398588	107402112	CDS	ENSE00001686409
7	107399399	107399423	ENSG00000105879	protein_coding	ENST00000222597	107398588	107400131	CDS	ENSE00000881773
3	45721932	45721956	ENSG00000144791	protein_coding	ENST00000273317	45718552	45727830	3' UTR
1	237066868	237066892	ENSG00000116984	protein_coding	ENST00000366577	237060945	237067281	3' UTR
14	24586489	24586513	ENSG00000100897	protein_coding	ENST00000559017	24586475	24586515	CDS	ENSE00002553444
14	24586489	24586513	ENSG00000100897	protein_coding	ENST00000559115	24586475	24586602	CDS	ENSE00003479718
14	24586489	24586513	ENSG00000100897	protein_coding	ENST00000557809	24586475	24586554	CDS	ENSE00002546145
14	24586489	24586513	ENSG00000100897	protein_coding	ENST00000557810	24586475	24586558	CDS	ENSE00002538591
14	24586489	24586513	ENSG00000100897	protein_coding	ENST00000561375	24586475	24586602	CDS	ENSE00003479718
14	24586489	24586513	ENSG00000100897	protein_coding	ENST00000446197	24586475	24586602	CDS	ENSE00003479718
14	24586489	24586513	ENSG00000100897	protein_coding	ENST00000557802	24586475	24586602	3' UTR
14	24586489	24586513	ENSG00000100897	protein_coding	ENST00000560713	24586475	24586602	CDS	ENSE00003479718
14	24586489	24586513	ENSG00000100897	protein_coding	ENST00000560901	24586475	24586602	CDS	ENSE00003581394
14	24586489	24586513	ENSG00000100897	protein_coding	ENST00000559382	24586475	24586602	CDS	ENSE00003524643
14	24586489	24586513	ENSG00000100897	protein_coding	ENST00000561001	24586475	24586602	CDS	ENSE00003479718
14	24586489	24586513	ENSG00000100897	protein_coding	ENST00000560457	24586475	24586602	3' UTR
14	24586489	24586513	ENSG00000100897	protein_coding	ENST00000558706	24586475	24586602	CDS	ENSE00003581524
14	24586489	24586513	ENSG00000100897	protein_coding	ENST00000561016	24586475	24586618	CDS	ENSE00002537884
9	124546120	124546144	ENSG00000136848	protein_coding	ENST00000408936	124544778	124547809	3' UTR
9	124546120	124546144	ENSG00000136848	protein_coding	ENST00000373782	124545825	124547807	3' UTR
9	124546120	124546144	ENSG00000136848	protein_coding	ENST00000259371	124545825	124547807	3' UTR
21	37789199	37789223	ENSG00000159259	protein_coding	ENST00000314103	37788665	37791313	3' UTR
2	28004263	28004287	ENSG00000171174	protein_coding	ENST00000302188	28004231	28004481	3' UTR
16	67877192	67877216	ENSG00000168286	protein_coding	ENST00000303596	67876213	67878097	CDS	ENSE00001173220
X	150156914	150156938	ENSG00000029993	protein_coding	ENST00000325307	150156388	150159248	3' UTR
17	37884462	37884486	ENSG00000141736	protein_coding	ENST00000584601	37884298	37884614	3' UTR
17	37884462	37884486	ENSG00000141736	protein_coding	ENST00000578373	37883942	37884830	3' UTR
17	37884462	37884486	ENSG00000141736	protein_coding	ENST00000269571	37884298	37884915	3' UTR
17	37884462	37884486	ENSG00000141736	protein_coding	ENST00000541774	37884298	37884915	3' UTR
17	37884462	37884486	ENSG00000141736	protein_coding	ENST00000406381	37884298	37884915	3' UTR
17	37884462	37884486	ENSG00000141736	protein_coding	ENST00000540147	37884298	37884915	3' UTR
10	95288795	95288819	ENSG00000138180	protein_coding	ENST00000371485	95287911	95288849	3' UTR
16	2811885	2811909	ENSG00000167978	protein_coding	ENST00000301740	2811562	2818262	CDS	ENSE00002720320
16	2811885	2811909	ENSG00000167978	protein_coding	ENST00000576924	2811562	2813583	CDS	ENSE00002632931
16	2811885	2811909	ENSG00000167978	protein_coding	ENST00000571378	2811562	2813502	CDS	ENSE00002681846
16	2811885	2811909	ENSG00000167978	protein_coding	ENST00000572952	2811562	2812212	CDS	ENSE00002668310
7	98581935	98581959	ENSG00000196367	protein_coding	ENST00000359863	98581716	98581981	CDS	ENSE00001040522
7	98581935	98581959	ENSG00000196367	protein_coding	ENST00000355540	98581716	98581981	CDS	ENSE00001040522
7	98581935	98581959	ENSG00000196367	protein_coding	ENST00000446306	98581716	98581981	CDS	ENSE00001040522
7	98581935	98581959	ENSG00000196367	protein_coding	ENST00000456197	98581716	98581981	CDS	ENSE00001040522
11	66044317	66044341	ENSG00000174903	protein_coding	ENST00000311481	66043710	66044963	3' UTR
11	66044317	66044341	ENSG00000254452	antisense	ENST00000526951	66044250	66044514	CDS	ENSE00002153059
6	357399	357423						Unknown
11	43965088	43965112	ENSG00000187479	protein_coding	ENST00000528572	43964055	43965888	CDS	ENSE00002172934
17	63115304	63115328						Unknown
9	38622861	38622885	ENSG00000204860	antisense	ENST00000484285	38621829	38623281	CDS	ENSE00001931953
9	38622861	38622885	ENSG00000204860	antisense	ENST00000377680	38621829	38624987	CDS	ENSE00001474836
17	42850429	42850453	ENSG00000073670	protein_coding	ENST00000200557	42850382	42850453	CDS	ENSE00003491245
17	42850429	42850453	ENSG00000073670	protein_coding	ENST00000355638	42850382	42850453	3' UTR
17	42850429	42850453	ENSG00000073670	protein_coding	ENST00000535346	42850382	42850453	CDS	ENSE00003491245
17	42850429	42850453	ENSG00000073670	protein_coding	ENST00000587773	42850382	42850453	CDS	ENSE00003491245
11	32949625	32949649	ENSG00000060749	protein_coding	ENST00000399302	32949508	32949669	CDS	ENSE00002277727
11	65029718	65029742	ENSG00000014138	protein_coding	ENST00000265465	65029233	65029763	5' UTR
11	65029718	65029742	ENSG00000014138	protein_coding	ENST00000527850	65029391	65029763	5' UTR
11	65029718	65029742	ENSG00000014138	protein_coding	ENST00000532469	65029403	65029842	CDS	ENSE00001295827
11	65029718	65029742	ENSG00000014138	protein_coding	ENST00000541089	65029433	65029842	5' UTR
5	180634865	180634889						Unknown
17	62223696	62223720	ENSG00000266402	lincRNA	ENST00000582965	62223590	62223836	CDS	ENSE00002715619
6	83076502	83076526	ENSG00000146242	protein_coding	ENST00000369750	83075942	83080545	3' UTR
6	83076502	83076526	ENSG00000146242	protein_coding	ENST00000535040	83075942	83077134	3' UTR
6	83076502	83076526	ENSG00000146242	protein_coding	ENST00000543496	83075942	83077134	3' UTR
9	4752958	4752982						Unknown
3	50098918	50098942	ENSG00000004534	protein_coding	ENST00000442092	50098895	50098980	CDS	ENSE00003651849
3	50098918	50098942	ENSG00000004534	protein_coding	ENST00000266022	50098895	50098980	CDS	ENSE00003651849
3	50098918	50098942	ENSG00000004534	protein_coding	ENST00000443081	50098895	50098980	CDS	ENSE00003651849
3	50098918	50098942	ENSG00000004534	protein_coding	ENST00000419610	50098895	50098980	3' UTR
3	50098918	50098942	ENSG00000004534	protein_coding	ENST00000441115	50098895	50098980	CDS	ENSE00003508435
3	50098918	50098942	ENSG00000004534	protein_coding	ENST00000422955	50098895	50098980	CDS	ENSE00003651849
3	50098918	50098942	ENSG00000004534	protein_coding	ENST00000454079	50098895	50099541	CDS	ENSE00001733327
3	50098918	50098942	ENSG00000004534	protein_coding	ENST00000434592	50098895	50098980	3' UTR
3	50098918	50098942	ENSG00000004534	protein_coding	ENST00000438912	50098895	50098980	CDS	ENSE00003651849
3	50098918	50098942	ENSG00000004534	protein_coding	ENST00000539992	50098895	50098980	CDS	ENSE00003651849
17	30692482	30692506	ENSG00000010244	protein_coding	ENST00000394670	30692349	30692506	CDS	ENSE00000360902
17	30692482	30692506	ENSG00000010244	protein_coding	ENST00000321233	30692349	30692506	CDS	ENSE00000360902
17	30692482	30692506	ENSG00000010244	protein_coding	ENST00000394673	30692349	30692506	CDS	ENSE00000360902
17	30692482	30692506	ENSG00000010244	protein_coding	ENST00000342555	30692349	30692506	CDS	ENSE00000360902
17	30692482	30692506	ENSG00000010244	protein_coding	ENST00000577908	30692349	30692506	CDS	ENSE00000360902
17	30692482	30692506	ENSG00000010244	protein_coding	ENST00000581531	30692349	30692506	CDS	ENSE00000360902
17	30692482	30692506	ENSG00000010244	protein_coding	ENST00000582705	30692349	30692610	CDS	ENSE00002715732
17	30692482	30692506	ENSG00000010244	protein_coding	ENST00000341711	30692349	30692506	CDS	ENSE00000360902
14	93119296	93119320	ENSG00000100599	protein_coding	ENST00000216487	93117927	93119420	CDS	ENSE00003484538
14	93119296	93119320	ENSG00000100599	protein_coding	ENST00000555589	93117948	93119420	3' UTR
14	93119296	93119320	ENSG00000100599	protein_coding	ENST00000418924	93117927	93119420	CDS	ENSE00003511833
14	93119296	93119320	ENSG00000100599	protein_coding	ENST00000556418	93118846	93119420	CDS	ENSE00002519914
6	111219481	111219505						Unknown
4	148860976	148861000	ENSG00000071205	protein_coding	ENST00000336498	148860976	148861050	CDS	ENSE00003518063
4	148860976	148861000	ENSG00000071205	protein_coding	ENST00000506054	148860976	148861050	CDS	ENSE00003497895
4	148860976	148861000	ENSG00000071205	protein_coding	ENST00000507661	148860976	148861050	CDS	ENSE00003518063
4	148860976	148861000	ENSG00000071205	protein_coding	ENST00000414545	148860976	148861050	CDS	ENSE00003518063
22	38029370	38029394	ENSG00000100083	protein_coding	ENST00000343632	38028719	38029571	3' UTR
22	38029370	38029394	ENSG00000100083	protein_coding	ENST00000325180	38028719	38029571	3' UTR
22	38029370	38029394	ENSG00000100083	protein_coding	ENST00000406772	38028719	38029570	3' UTR
22	38029370	38029394	ENSG00000100083	protein_coding	ENST00000337437	38028719	38029570	3' UTR
12	113633078	113633102						Unknown
6	44122465	44122489	ENSG00000137216	protein_coding	ENST00000259746	44122429	44123256	CDS	ENSE00003666862
6	44122465	44122489	ENSG00000137216	protein_coding	ENST00000371893	44122429	44123256	CDS	ENSE00003666862
6	44122465	44122489	ENSG00000137216	protein_coding	ENST00000533121	44122429	44123256	3' UTR
6	44122465	44122489	ENSG00000137216	protein_coding	ENST00000323267	44122429	44123255	CDS	ENSE00002228310
15	44707521	44707545	ENSG00000166734	protein_coding	ENST00000299957	44705605	44707956	3' UTR
15	44707521	44707545	ENSG00000166734	protein_coding	ENST00000345795	44705605	44707955	3' UTR
15	44707521	44707545	ENSG00000166734	protein_coding	ENST00000360824	44705534	44707955	3' UTR
2	237040014	237040038	ENSG00000157985	protein_coding	ENST00000304032	237032767	237040444	3' UTR
12	51140702	51140726	ENSG00000066084	protein_coding	ENST00000301180	51138623	51142450	3' UTR
18	11882151	11882175	ENSG00000141404	protein_coding	ENST00000334049	11881135	11885684	3' UTR
22	47274571	47274595	ENSG00000054611	protein_coding	ENST00000337137	47274549	47274619	CDS	ENSE00001145586
22	47274571	47274595	ENSG00000054611	protein_coding	ENST00000407381	47274549	47274619	CDS	ENSE00001145586
22	47274571	47274595	ENSG00000054611	protein_coding	ENST00000355704	47274549	47274619	CDS	ENSE00001145586
5	134193811	134193835	ENSG00000181904	protein_coding	ENST00000338051	134191158	134194799	3' UTR
5	134193811	134193835	ENSG00000181904	protein_coding	ENST00000394976	134191158	134195427	3' UTR
5	134193811	134193835	ENSG00000181904	protein_coding	ENST00000504727	134193088	134195422	3' UTR
4	184366035	184366059	ENSG00000168564	protein_coding	ENST00000504169	184365744	184366222	CDS	ENSE00002048559
4	184366035	184366059	ENSG00000168564	protein_coding	ENST00000302350	184365788	184366222	CDS	ENSE00001200094
4	184366035	184366059	ENSG00000168564	protein_coding	ENST00000510928	184365850	184366222	CDS	ENSE00002071000
8	146278215	146278239	ENSG00000182307	protein_coding	ENST00000331434	146277972	146278283	CDS	ENSE00001504072
8	146278215	146278239	ENSG00000182307	protein_coding	ENST00000524395	146277851	146278322	CDS	ENSE00002193004
8	146278215	146278239	ENSG00000182307	protein_coding	ENST00000534350	146277853	146278283	CDS	ENSE00002145898
8	146278215	146278239	ENSG00000182307	protein_coding	ENST00000530455	146277853	146278283	CDS	ENSE00002145898
8	146278215	146278239	ENSG00000182307	protein_coding	ENST00000529593	146278133	146278283	CDS	ENSE00002145906
22	24530330	24530354	ENSG00000099991	protein_coding	ENST00000263119	24530269	24530382	CDS	ENSE00000651632
22	24530330	24530354	ENSG00000099991	protein_coding	ENST00000405822	24530269	24530382	CDS	ENSE00000651632
22	24530330	24530354	ENSG00000099991	protein_coding	ENST00000398319	24530269	24530382	CDS	ENSE00000651632
14	50347510	50347534						Unknown
17	26684733	26684757	ENSG00000244045	protein_coding	ENST00000292114	26684604	26684904	CDS	ENSE00002687446
17	26684733	26684757	ENSG00000244045	protein_coding	ENST00000555264	26684665	26684904	CDS	ENSE00002718207
17	26684733	26684757	ENSG00000244045	protein_coding	ENST00000580868	26684670	26684928	CDS	ENSE00002723066
17	26684733	26684757	ENSG00000244045	protein_coding	ENST00000579762	26684675	26684904	CDS	ENSE00002701279
17	26684733	26684757	ENSG00000244045	protein_coding	ENST00000581386	26684680	26684904	CDS	ENSE00002715522
17	26684733	26684757	ENSG00000244045	protein_coding	ENST00000483505	26684731	26684904	CDS	ENSE00001887972
[truncated: 4,937 more rows]
