# Supplementary material for: Predicting protein-binding regions in RNA using nucleotide profiles and compositions
Source: BMC Syst Biol. 2017 Mar 14;11(Suppl 2):16. doi: 10.1186/s12918-017-0386-4 (PMC5374631; doi:10.1186/s12918-017-0386-4)
Supplement: Supplementary file 3 — 5,145 RBP-binding regions. 5,145 RBP-binding regions in human mRNA sequences obtained from CLIPdb. For each binding region, RBP name, chromosome name, the starting position of the binding region in the chromosome, the ending position of the binding region in the chromosome, binding affinity score, and strand information are specified. (XLSX 249 kb) [file 12918_2017_386_MOESM3_ESM.xlsx]

## Sheet: Sheet1
Protein_name	Chromosome	Binding_site_start	Binding_site_end	Binding_affinity_score	strand
AGO1	chr21	9826967	9826991	0.997387	+
AGO1	chr5	122924157	122924181	0.993426	+
AGO1	chrX	155173373	155173397	0.993305	+
AGO1	chr2	176887209	176887233	0.991261	+
AGO1	chr16	731181	731205	0.989844	+
AGO1	chr20	33128450	33128474	0.988797	+
AGO1	chr12	3147137	3147161	0.987186	+
AGO1	chr13	100635102	100635126	0.984202	+
AGO1	chr15	44120272	44120296	0.982162	+
AGO1	chr8	125499707	125499731	0.980062	+
AGO1	chr4	184369851	184369875	0.979372	+
AGO1	chr12	12976182	12976206	0.978744	+
AGO1	chr19	5691432	5691456	0.974662	+
AGO1	chr19	49589737	49589761	0.965956	+
AGO1	chr6	30553076	30553100	0.955908	+
AGO1	chr2	27277624	27277648	0.953688	+
AGO1	chr17	75091037	75091061	0.952777	+
AGO1	chr9	115381436	115381460	0.952694	+
AGO1	chr14	105715507	105715531	0.95134	+
AGO1	chr22	20079127	20079151	0.951237	+
AGO1	chr1	168219182	168219206	0.94583	+
AGO1	chr12	69235985	69236009	0.945648	+
AGO1	chr22	31816350	31816374	0.945601	+
AGO1	chr4	41258999	41259023	0.944044	+
AGO1	chr18	21046166	21046190	0.94362	+
AGO1	chr2	176996622	176996646	0.942876	+
AGO1	chr13	115089594	115089618	0.94146	+
AGO1	chr17	26711420	26711444	0.938401	+
AGO1	chr2	216177238	216177262	0.935522	+
AGO1	chr16	3200670	3200694	0.935079	+
AGO1	chr6	26104419	26104443	0.934112	+
AGO1	chr1	44169976	44170000	0.928002	+
AGO1	chr7	28758454	28758478	0.927949	+
AGO1	chr5	112352511	112352535	0.927428	+
AGO1	chr2	228398450	228398474	0.925213	+
AGO1	chr19	56171951	56171975	0.922909	+
AGO1	chrX	51641217	51641241	0.922043	+
AGO1	chr14	61909848	61909872	0.921106	+
AGO1	chr20	36685996	36686020	0.920855	+
AGO1	chr7	100028575	100028599	0.917788	+
AGO1	chr1	222839323	222839347	0.915528	+
AGO1	chr12	68056301	68056325	0.915528	+
AGO1	chr17	40176296	40176320	0.913436	+
AGO1	chr2	160605023	160605047	0.912936	+
AGO1	chr15	91503138	91503162	0.91165	+
AGO1	chr2	97017634	97017658	0.911135	+
AGO1	chr2	61413968	61413992	0.909413	+
AGO1	chr14	75469682	75469706	0.909247	+
AGO1	chr5	68464033	68464057	0.908358	+
AGO1	chr19	34912529	34912553	0.907545	+
AGO1	chr19	32844280	32844304	0.903277	+
AGO1	chr1	181060721	181060745	0.903208	+
AGO1	chr19	9949120	9949144	0.900568	+
AGO1	chr10	60157471	60157495	0.900546	+
AGO1	chr14	55528868	55528892	0.900065	+
AGO2	chr1	210189550	210189574	0.999521	+
AGO2	chr18	43708090	43708114	0.999423	+
AGO2	chr1	52237789	52237813	0.999406	+
AGO2	chr1	164819321	164819345	0.998569	+
AGO2	chr13	58204700	58204724	0.998486	+
AGO2	chr13	114115409	114115433	0.997783	+
AGO2	chr5	65337695	65337719	0.995423	+
AGO2	chr15	45023801	45023825	0.986177	+
AGO2	chr1	109445785	109445809	0.981866	+
AGO2	chr7	56067395	56067419	0.981229	+
AGO2	chr14	103807537	103807561	0.979162	+
AGO2	chr7	64293656	64293680	0.977227	+
AGO2	chr12	995173	995197	0.973327	+
AGO2	chr1	174190252	174190276	0.968702	+
AGO2	chr15	89174368	89174392	0.968215	+
AGO2	chr1	61922441	61922465	0.967085	+
AGO2	chrX	33930167	33930191	0.965441	+
AGO2	chr6	31604068	31604092	0.961851	+
AGO2	chr1	185070258	185070282	0.957751	+
AGO2	chr9	72969639	72969663	0.954008	+
AGO2	chr4	152586520	152586544	0.953739	+
AGO2	chr11	63967647	63967671	0.95178	+
AGO2	chr18	9282456	9282480	0.950684	+
AGO2	chr8	126449060	126449084	0.949924	+
AGO2	chr1	15988240	15988264	0.942631	+
AGO2	chr2	216177238	216177262	0.940553	+
AGO2	chr12	112947524	112947548	0.938685	+
AGO2	chr2	210887453	210887477	0.937547	+
AGO2	chr3	10192472	10192496	0.936551	+
AGO2	chr8	67342905	67342929	0.934383	+
AGO2	chr5	134193326	134193350	0.933128	+
AGO2	chr22	50279222	50279246	0.932694	+
AGO2	chr7	40038791	40038815	0.928249	+
AGO2	chr7	142966169	142966193	0.92515	+
AGO2	chr12	27475456	27475480	0.92493	+
AGO2	chr22	38075631	38075655	0.924304	+
AGO2	chr16	57286342	57286366	0.921897	+
AGO2	chr2	131907344	131907368	0.918933	+
AGO2	chr11	118947663	118947687	0.918152	+
AGO2	chr6	411304	411328	0.917094	+
AGO2	chr13	89770258	89770282	0.916823	+
AGO2	chr4	156651945	156651969	0.91622	+
AGO2	chr11	93458927	93458951	0.915814	+
AGO2	chr1	24078399	24078423	0.914426	+
AGO2	chr16	53358890	53358914	0.91429	+
AGO2	chr12	64868094	64868118	0.913874	+
AGO2	chr19	46850449	46850473	0.913848	+
AGO2	chr1	193221751	193221775	0.913464	+
AGO2	chr22	41924688	41924712	0.911491	+
AGO2	chr3	29744637	29744661	0.909721	+
AGO2	chr8	61779305	61779329	0.908739	+
AGO2	chr2	131883427	131883451	0.906962	+
AGO2	chr15	32929898	32929922	0.90686	+
AGO2	chr3	9490214	9490238	0.904528	+
AGO2	chr4	142155559	142155583	0.90297	+
AGO2	chr4	39077658	39077682	0.902622	+
AGO2	chr5	148734034	148734058	0.902368	+
AGO2	chr14	64940731	64940755	0.902291	+
EWSR1	chr3	160141405	160141429	0.999913	+
EWSR1	chr4	31145058	31145082	0.999808	+
EWSR1	chr1	67063316	67063340	0.99976	+
EWSR1	chr2	242285603	242285627	0.999756	+
EWSR1	chr15	67011122	67011146	0.999689	+
EWSR1	chr6	124436281	124436305	0.999685	+
EWSR1	chr15	101305894	101305918	0.999592	+
EWSR1	chr4	84388717	84388741	0.999567	+
EWSR1	chr14	75304186	75304210	0.99935	+
EWSR1	chr10	35467544	35467568	0.999277	+
EWSR1	chr12	88554516	88554540	0.999223	+
EWSR1	chr15	50620161	50620185	0.999167	+
EWSR1	chr1	7431788	7431812	0.999028	+
EWSR1	chr3	58308154	58308178	0.998687	+
EWSR1	chr6	124178063	124178087	0.998119	+
EWSR1	chr12	19359820	19359844	0.998118	+
EWSR1	chr3	54256412	54256436	0.997947	+
EWSR1	chr14	71799757	71799781	0.997914	+
EWSR1	chr19	40884347	40884371	0.997911	+
EWSR1	chr16	2036076	2036100	0.997792	+
EWSR1	chr8	28885741	28885765	0.997479	+
EWSR1	chr21	34730349	34730373	0.99743	+
EWSR1	chr13	103513866	103513890	0.997317	+
EWSR1	chr13	96330488	96330512	0.99701	+
EWSR1	chr19	46858123	46858147	0.996669	+
EWSR1	chr7	28549515	28549539	0.996587	+
EWSR1	chr6	15507419	15507443	0.996486	+
EWSR1	chr1	165933393	165933417	0.996131	+
EWSR1	chr6	111498418	111498442	0.996075	+
EWSR1	chr13	80159165	80159189	0.995906	+
EWSR1	chr3	97623204	97623228	0.995765	+
EWSR1	chr5	80292258	80292282	0.995746	+
EWSR1	chr13	39018765	39018789	0.995679	+
EWSR1	chr1	119748412	119748436	0.995612	+
EWSR1	chr14	52197154	52197178	0.995172	+
EWSR1	chr6	24535037	24535061	0.994993	+
EWSR1	chr2	176878441	176878465	0.994569	+
EWSR1	chr13	98096026	98096050	0.994304	+
EWSR1	chr1	93918544	93918568	0.993921	+
EWSR1	chr14	53174512	53174536	0.993273	+
EWSR1	chr6	32948922	32948946	0.992402	+
EWSR1	chr19	2275542	2275566	0.991911	+
EWSR1	chr9	132866134	132866158	0.991536	+
EWSR1	chr19	38026860	38026884	0.990517	+
EWSR1	chr15	79213769	79213793	0.989978	+
EWSR1	chr6	90341963	90341987	0.989469	+
EWSR1	chr10	93040780	93040804	0.988684	+
EWSR1	chr18	669969	669993	0.98859	+
EWSR1	chr16	23910843	23910867	0.98857	+
EWSR1	chr10	49629007	49629031	0.988131	+
EWSR1	chr2	70139586	70139610	0.987885	+
EWSR1	chr12	16150220	16150244	0.986423	+
EWSR1	chr6	158664738	158664762	0.985289	+
EWSR1	chr18	74660889	74660913	0.984177	+
EWSR1	chr14	68459759	68459783	0.982339	+
EWSR1	chr6	124257207	124257231	0.982208	+
EWSR1	chr1	180010333	180010357	0.981923	+
EWSR1	chr3	153890890	153890914	0.979835	+
EWSR1	chr4	144475497	144475521	0.979162	+
EWSR1	chr5	96355204	96355228	0.979109	+
EWSR1	chrX	12519537	12519561	0.978517	+
EWSR1	chr6	64395582	64395606	0.978223	+
EWSR1	chr7	69215018	69215042	0.976905	+
EWSR1	chr11	35829860	35829884	0.976768	+
EWSR1	chr1	214473702	214473726	0.976506	+
EWSR1	chr7	133211394	133211418	0.97581	+
EWSR1	chr17	8387369	8387393	0.975465	+
EWSR1	chr17	38484696	38484720	0.975351	+
EWSR1	chr3	193854091	193854115	0.974091	+
EWSR1	chr5	71490628	71490652	0.97375	+
EWSR1	chr3	18226467	18226491	0.973624	+
EWSR1	chr5	93966617	93966641	0.973495	+
EWSR1	chr10	98723160	98723184	0.972853	+
EWSR1	chr10	6270800	6270824	0.972407	+
EWSR1	chr1	145681699	145681723	0.972128	+
EWSR1	chr6	4914064	4914088	0.971911	+
EWSR1	chr13	33287005	33287029	0.970097	+
EWSR1	chr3	132144353	132144377	0.968343	+
EWSR1	chr7	93340046	93340070	0.968179	+
EWSR1	chr1	168152824	168152848	0.967693	+
EWSR1	chr6	12093970	12093994	0.966675	+
EWSR1	chr18	54435059	54435083	0.966447	+
EWSR1	chr8	125466625	125466649	0.966166	+
EWSR1	chrX	9595575	9595599	0.965998	+
EWSR1	chr2	231579844	231579868	0.965236	+
EWSR1	chr3	44450422	44450446	0.964292	+
EWSR1	chr7	18242109	18242133	0.96352	+
EWSR1	chr2	178332893	178332917	0.963292	+
EWSR1	chr7	93431550	93431574	0.962446	+
EWSR1	chr8	98658085	98658109	0.96186	+
EWSR1	chr19	41804123	41804147	0.960986	+
EWSR1	chr8	21822892	21822916	0.958024	+
EWSR1	chr1	114454537	114454561	0.957563	+
EWSR1	chr11	7447334	7447358	0.957468	+
EWSR1	chr10	6306182	6306206	0.956402	+
EWSR1	chr5	72384467	72384491	0.955658	+
EWSR1	chr6	76332723	76332747	0.955475	+
EWSR1	chr5	103507246	103507270	0.955422	+
EWSR1	chr3	56651571	56651595	0.955174	+
EWSR1	chr1	6957625	6957649	0.954059	+
EWSR1	chr17	59255072	59255096	0.953363	+
EWSR1	chr9	134371697	134371721	0.953033	+
EWSR1	chr11	70251513	70251537	0.951959	+
EWSR1	chr19	9946350	9946374	0.951749	+
EWSR1	chr6	157468269	157468293	0.951515	+
EWSR1	chr1	165864004	165864028	0.951155	+
EWSR1	chr12	1380671	1380695	0.950895	+
EWSR1	chr10	6159110	6159134	0.94982	+
EWSR1	chr14	55112139	55112163	0.949007	+
EWSR1	chr14	70269724	70269748	0.948558	+
EWSR1	chr1	20238913	20238937	0.948384	+
EWSR1	chr20	21305433	21305457	0.947928	+
EWSR1	chr20	25715567	25715591	0.9479	+
EWSR1	chr9	91963172	91963196	0.947123	+
EWSR1	chr19	35174028	35174052	0.947106	+
EWSR1	chr5	122467571	122467595	0.947099	+
EWSR1	chr2	172596840	172596864	0.947084	+
EWSR1	chr10	111768184	111768208	0.946521	+
EWSR1	chr13	98653425	98653449	0.946443	+
EWSR1	chr8	21812742	21812766	0.944119	+
EWSR1	chr19	53854519	53854543	0.944083	+
EWSR1	chr21	44331514	44331538	0.943511	+
EWSR1	chr2	62935436	62935460	0.943336	+
EWSR1	chr10	49637417	49637441	0.942604	+
EWSR1	chr9	96224142	96224166	0.942303	+
EWSR1	chr4	146046057	146046081	0.942047	+
EWSR1	chr4	160183924	160183948	0.940563	+
EWSR1	chr18	72343756	72343780	0.940426	+
EWSR1	chr8	41362124	41362148	0.939511	+
EWSR1	chr3	138016663	138016687	0.939115	+
EWSR1	chr10	7900114	7900138	0.938279	+
EWSR1	chr13	92003555	92003579	0.938106	+
EWSR1	chr6	116916403	116916427	0.937667	+
EWSR1	chr10	125009478	125009502	0.937505	+
EWSR1	chr5	34957290	34957314	0.936996	+
EWSR1	chr3	100456406	100456430	0.936767	+
EWSR1	chr6	138509019	138509043	0.936478	+
EWSR1	chr5	103590959	103590983	0.936462	+
EWSR1	chr17	4754687	4754711	0.935951	+
EWSR1	chr4	148654836	148654860	0.935892	+
EWSR1	chr2	26305569	26305593	0.935659	+
EWSR1	chr6	167431706	167431730	0.934915	+
EWSR1	chr3	107525499	107525523	0.934357	+
EWSR1	chr8	106374309	106374333	0.934321	+
EWSR1	chr10	129204741	129204765	0.932925	+
EWSR1	chr7	73596579	73596603	0.932893	+
EWSR1	chr1	225137809	225137833	0.93205	+
EWSR1	chr9	134011975	134011999	0.93168	+
EWSR1	chr20	2100573	2100597	0.931511	+
EWSR1	chr10	124190308	124190332	0.92977	+
EWSR1	chr10	18490063	18490087	0.929521	+
EWSR1	chrX	64848172	64848196	0.929407	+
EWSR1	chr20	5193494	5193518	0.929385	+
EWSR1	chr16	53262969	53262993	0.929204	+
EWSR1	chr10	96404349	96404373	0.92825	+
EWSR1	chr5	151192269	151192293	0.927895	+
EWSR1	chr2	204087918	204087942	0.927795	+
EWSR1	chr1	198142700	198142724	0.927767	+
EWSR1	chr7	155519853	155519877	0.927056	+
EWSR1	chr7	5044009	5044033	0.926517	+
EWSR1	chr11	35014455	35014479	0.92552	+
EWSR1	chr10	114531309	114531333	0.925407	+
EWSR1	chr1	223051021	223051045	0.924982	+
EWSR1	chr15	64811885	64811909	0.923731	+
EWSR1	chr5	179201009	179201033	0.923169	+
EWSR1	chr1	24036332	24036356	0.922786	+
EWSR1	chr6	56974674	56974698	0.922424	+
EWSR1	chr12	70265645	70265669	0.922262	+
EWSR1	chr20	36700608	36700632	0.921542	+
EWSR1	chr7	131174543	131174567	0.921408	+
EWSR1	chr18	56372230	56372254	0.921329	+
EWSR1	chr3	61845081	61845105	0.919619	+
EWSR1	chr11	43702617	43702641	0.919376	+
EWSR1	chr12	50850544	50850568	0.917964	+
EWSR1	chr3	61695405	61695429	0.917938	+
EWSR1	chr11	43496008	43496032	0.917919	+
EWSR1	chr1	14092426	14092450	0.917	+
EWSR1	chr11	120257245	120257269	0.9167	+
EWSR1	chr14	60579358	60579382	0.915858	+
EWSR1	chr8	17816619	17816643	0.915508	+
EWSR1	chr5	112176986	112177010	0.914722	+
EWSR1	chr12	19762659	19762683	0.913437	+
EWSR1	chr13	33241051	33241075	0.912983	+
EWSR1	chr20	61573170	61573194	0.912968	+
EWSR1	chr15	68385860	68385884	0.912534	+
EWSR1	chr1	113213500	113213524	0.912387	+
EWSR1	chr3	159641273	159641297	0.912114	+
EWSR1	chr2	231973143	231973167	0.911948	+
EWSR1	chr16	56805270	56805294	0.911593	+
EWSR1	chrX	146997110	146997134	0.911453	+
EWSR1	chr18	9282456	9282480	0.911361	+
EWSR1	chr1	110093130	110093154	0.910793	+
EWSR1	chr21	38455734	38455758	0.909718	+
EWSR1	chr10	112331859	112331883	0.909286	+
EWSR1	chr5	103530875	103530899	0.909261	+
EWSR1	chrX	70787770	70787794	0.908922	+
EWSR1	chr10	125017190	125017214	0.908826	+
EWSR1	chr17	48832893	48832917	0.908401	+
EWSR1	chr19	57811083	57811107	0.908356	+
EWSR1	chr11	124566652	124566676	0.908204	+
EWSR1	chr1	150991589	150991613	0.908015	+
EWSR1	chr19	48195787	48195811	0.907849	+
EWSR1	chr6	1621892	1621916	0.907294	+
EWSR1	chr5	125964630	125964654	0.907178	+
EWSR1	chr1	200762607	200762631	0.90667	+
EWSR1	chr19	21719568	21719592	0.906595	+
EWSR1	chr1	51439919	51439943	0.906148	+
EWSR1	chr12	70689638	70689662	0.905618	+
EWSR1	chr5	14697616	14697640	0.904807	+
EWSR1	chr12	109926835	109926859	0.904236	+
EWSR1	chr12	22816536	22816560	0.90348	+
EWSR1	chr2	179407242	179407266	0.903088	+
EWSR1	chr17	48856313	48856337	0.902786	+
EWSR1	chr14	74579503	74579527	0.902674	+
EWSR1	chr20	5113181	5113205	0.902296	+
EWSR1	chr4	160090852	160090876	0.902256	+
EWSR1	chr2	63085103	63085127	0.901924	+
EWSR1	chr19	53057383	53057407	0.901802	+
EWSR1	chr19	44491960	44491984	0.901585	+
EWSR1	chr2	160621840	160621864	0.901582	+
EWSR1	chr12	132279593	132279617	0.900852	+
EWSR1	chr12	115135760	115135784	0.90032	+
EWSR1	chr3	171872499	171872523	0.900136	+
FUS	chr1	187283002	187283026	0.999957	+
FUS	chr10	28888844	28888868	0.999954	+
FUS	chr11	57440405	57440429	0.999918	+
FUS	chr7	18158277	18158301	0.999861	+
FUS	chr3	12427547	12427571	0.999854	+
FUS	chr19	4195391	4195415	0.999832	+
FUS	chr3	50881038	50881062	0.999782	+
FUS	chr18	21350904	21350928	0.999773	+
FUS	chr8	104821594	104821618	0.999745	+
FUS	chr2	217006300	217006324	0.999737	+
FUS	chr5	88869482	88869506	0.999649	+
FUS	chr3	158399788	158399812	0.999614	+
FUS	chr4	120393264	120393288	0.999607	+
FUS	chr9	132886079	132886103	0.999583	+
FUS	chr17	25639430	25639454	0.999577	+
FUS	chr22	47347204	47347228	0.999461	+
FUS	chr6	111415027	111415051	0.99946	+
FUS	chr2	3473879	3473903	0.999458	+
FUS	chr4	174244596	174244620	0.999352	+
FUS	chr5	82815887	82815911	0.999328	+
FUS	chr5	64261087	64261111	0.999283	+
FUS	chr6	24691641	24691665	0.99926	+
FUS	chr6	4961372	4961396	0.99925	+
FUS	chrX	131199628	131199652	0.999219	+
FUS	chr11	63788689	63788713	0.999205	+
FUS	chr5	37572928	37572952	0.999198	+
FUS	chr12	124552902	124552926	0.999151	+
FUS	chr2	86697802	86697826	0.999138	+
FUS	chr3	107525499	107525523	0.999129	+
FUS	chr13	45841457	45841481	0.999027	+
FUS	chr2	121051757	121051781	0.99901	+
FUS	chr2	239312356	239312380	0.998994	+
FUS	chr5	110822650	110822674	0.998968	+
FUS	chr10	35443210	35443234	0.998954	+
FUS	chr12	28587996	28588020	0.998947	+
FUS	chr20	32952022	32952046	0.998803	+
FUS	chr17	59356231	59356255	0.99873	+
FUS	chr18	34027097	34027121	0.998678	+
FUS	chr7	107578670	107578694	0.998658	+
FUS	chr12	105506742	105506766	0.998608	+
FUS	chr8	117801006	117801030	0.998558	+
FUS	chr14	103870448	103870472	0.998526	+
FUS	chr1	231689105	231689129	0.998429	+
FUS	chr4	68587170	68587194	0.998413	+
FUS	chr18	42532587	42532611	0.998345	+
FUS	chr2	71587484	71587508	0.998308	+
FUS	chr4	20356386	20356410	0.998297	+
FUS	chr8	79515299	79515323	0.99825	+
FUS	chr22	31600595	31600619	0.998211	+
FUS	chr1	42859143	42859167	0.998186	+
FUS	chr6	126798696	126798720	0.998181	+
FUS	chr10	26998673	26998697	0.998061	+
FUS	chrX	13726962	13726986	0.998055	+
FUS	chr3	193853970	193853994	0.997983	+
FUS	chr9	78642559	78642583	0.997833	+
FUS	chr4	117865395	117865419	0.997732	+
FUS	chr2	179443110	179443134	0.997644	+
FUS	chr17	29693487	29693511	0.997543	+
FUS	chr15	42060488	42060512	0.997393	+
FUS	chr12	32136593	32136617	0.997352	+
FUS	chr12	4654828	4654852	0.997286	+
FUS	chr17	32906711	32906735	0.997135	+
FUS	chr1	16226688	16226712	0.997096	+
FUS	chr5	61661092	61661116	0.997073	+
FUS	chr4	113704450	113704474	0.996964	+
FUS	chr6	26227591	26227615	0.996956	+
FUS	chr18	56417065	56417089	0.996869	+
FUS	chr5	64162077	64162101	0.996841	+
FUS	chr16	19564702	19564726	0.99676	+
FUS	chr13	48923481	48923505	0.996733	+
FUS	chr1	224347168	224347192	0.996376	+
FUS	chr16	53252302	53252326	0.996369	+
FUS	chr14	71939085	71939109	0.996202	+
FUS	chrX	47696489	47696513	0.996028	+
FUS	chr12	70690049	70690073	0.996019	+
FUS	chr2	44800974	44800998	0.995853	+
FUS	chr8	25366789	25366813	0.995834	+
FUS	chr1	230331338	230331362	0.995824	+
FUS	chrX	14911976	14912000	0.995663	+
FUS	chr21	15416319	15416343	0.995626	+
FUS	chr1	229771462	229771486	0.995567	+
FUS	chr7	98478559	98478583	0.995562	+
FUS	chr1	27057879	27057903	0.995538	+
FUS	chr20	11880527	11880551	0.995377	+
FUS	chrX	64486489	64486513	0.995332	+
FUS	chr12	50850648	50850672	0.995183	+
FUS	chr2	105965186	105965210	0.995174	+
FUS	chr3	180687482	180687506	0.994943	+
FUS	chr6	5426016	5426040	0.994941	+
FUS	chr17	8997319	8997343	0.994668	+
FUS	chr2	159378085	159378109	0.994608	+
FUS	chr14	64980207	64980231	0.994285	+
FUS	chr15	67892081	67892105	0.994223	+
FUS	chr13	20668250	20668274	0.993786	+
FUS	chr12	28560450	28560474	0.993641	+
FUS	chr10	96336441	96336465	0.993525	+
FUS	chr19	37854053	37854077	0.993304	+
FUS	chr5	154340980	154341004	0.993293	+
FUS	chr6	25966563	25966587	0.993151	+
FUS	chr6	143501000	143501024	0.993076	+
FUS	chr6	121007825	121007849	0.99305	+
FUS	chr3	173714938	173714962	0.99298	+
FUS	chr4	48369807	48369831	0.992803	+
FUS	chr19	37733681	37733705	0.992727	+
FUS	chr18	8291652	8291676	0.992502	+
FUS	chr2	54045360	54045384	0.992079	+
FUS	chr12	65859876	65859900	0.992052	+
FUS	chr1	52784964	52784988	0.991918	+
FUS	chr3	23317883	23317907	0.991782	+
FUS	chr8	1722033	1722057	0.99158	+
FUS	chr5	118454868	118454892	0.99146	+
FUS	chr10	121701689	121701713	0.991442	+
FUS	chr6	110052036	110052060	0.991401	+
FUS	chr5	103768384	103768408	0.99118	+
FUS	chr7	107249859	107249883	0.991178	+
FUS	chr5	56532669	56532693	0.991094	+
FUS	chr12	9261871	9261895	0.991037	+
FUS	chr3	101296712	101296736	0.990549	+
FUS	chrX	24782335	24782359	0.990489	+
FUS	chr7	156935519	156935543	0.990297	+
FUS	chr8	77633746	77633770	0.990236	+
FUS	chr3	149543582	149543606	0.990182	+
FUS	chr15	32935186	32935210	0.990051	+
FUS	chr2	239291188	239291212	0.989572	+
FUS	chrX	110988302	110988326	0.989186	+
FUS	chr9	36247520	36247544	0.989058	+
FUS	chr10	52940076	52940100	0.989019	+
FUS	chrX	131209945	131209969	0.988977	+
FUS	chr19	19446742	19446766	0.988918	+
FUS	chr3	155645061	155645085	0.987996	+
FUS	chrX	18590185	18590209	0.987866	+
FUS	chr6	90220329	90220353	0.987741	+
FUS	chr15	41582976	41583000	0.986962	+
FUS	chrX	18612398	18612422	0.986818	+
FUS	chr6	158356049	158356073	0.986816	+
FUS	chr12	62954705	62954729	0.986743	+
FUS	chr12	21606352	21606376	0.986395	+
FUS	chr10	69677670	69677694	0.986378	+
FUS	chr12	69899144	69899168	0.986294	+
FUS	chr12	903514	903538	0.986293	+
FUS	chr1	225164065	225164089	0.986177	+
FUS	chr8	77595158	77595182	0.986175	+
FUS	chr1	33138946	33138970	0.986084	+
FUS	chr12	42776966	42776990	0.985723	+
FUS	chr5	102187713	102187737	0.985718	+
FUS	chr19	39156875	39156899	0.985651	+
FUS	chr9	106898349	106898373	0.985476	+
FUS	chr8	73925377	73925401	0.98534	+
FUS	chr3	188593791	188593815	0.98526	+
FUS	chr3	168256419	168256443	0.984823	+
FUS	chr10	75834581	75834605	0.984653	+
FUS	chr3	188597215	188597239	0.984468	+
FUS	chr6	7600210	7600234	0.984431	+
FUS	chr18	12725712	12725736	0.983877	+
FUS	chr1	22430980	22431004	0.983814	+
FUS	chr1	244818558	244818582	0.983679	+
FUS	chr1	68153975	68153999	0.983598	+
FUS	chr5	170500164	170500188	0.982855	+
FUS	chr11	12964734	12964758	0.982457	+
FUS	chr8	103251922	103251946	0.982273	+
FUS	chr5	61762100	61762124	0.982049	+
FUS	chr11	9612228	9612252	0.981944	+
FUS	chr5	173885283	173885307	0.981873	+
FUS	chr6	120564278	120564302	0.981822	+
FUS	chr14	61335221	61335245	0.981735	+
FUS	chr5	154196244	154196268	0.981674	+
FUS	chr12	94075305	94075329	0.98146	+
FUS	chr11	11961719	11961743	0.981446	+
FUS	chr10	70428117	70428141	0.981418	+
FUS	chr8	42721265	42721289	0.981141	+
FUS	chr15	32930003	32930027	0.981141	+
FUS	chr1	26451223	26451247	0.981086	+
FUS	chr4	83831132	83831156	0.981061	+
FUS	chr10	89642077	89642101	0.980595	+
FUS	chr1	186441182	186441206	0.980589	+
FUS	chr3	192970348	192970372	0.979879	+
FUS	chr3	185006740	185006764	0.9798	+
FUS	chr2	23634503	23634527	0.979714	+
FUS	chr19	33085130	33085154	0.979449	+
FUS	chr12	66299364	66299388	0.97937	+
FUS	chr11	57582865	57582889	0.978472	+
FUS	chr6	71448476	71448500	0.97803	+
FUS	chr8	95684517	95684541	0.977831	+
FUS	chr5	118508177	118508201	0.977315	+
FUS	chr9	127120915	127120939	0.977294	+
FUS	chr4	48346741	48346765	0.977143	+
FUS	chr7	129785740	129785764	0.97691	+
FUS	chr6	18446156	18446180	0.976217	+
FUS	chr7	69067545	69067569	0.976147	+
FUS	chr1	38266427	38266451	0.975808	+
FUS	chr12	124518081	124518105	0.975802	+
FUS	chr6	158704282	158704306	0.97574	+
FUS	chr15	64824481	64824505	0.975697	+
FUS	chr9	72938967	72938991	0.975599	+
FUS	chr16	72841639	72841663	0.975186	+
FUS	chr1	236414905	236414929	0.975093	+
FUS	chr2	74251138	74251162	0.974739	+
FUS	chr21	40566598	40566622	0.974497	+
FUS	chr8	77654895	77654919	0.974337	+
FUS	chr4	6992665	6992689	0.974311	+
FUS	chr9	13293027	13293051	0.974275	+
FUS	chr6	119217485	119217509	0.974058	+
FUS	chr10	44110520	44110544	0.973945	+
FUS	chr1	110548853	110548877	0.973582	+
FUS	chrX	37922259	37922283	0.973313	+
FUS	chr5	108465595	108465619	0.973186	+
FUS	chr20	57471083	57471107	0.973146	+
FUS	chr19	44682490	44682514	0.972829	+
FUS	chr5	179201009	179201033	0.972585	+
FUS	chr4	126272480	126272504	0.972013	+
FUS	chr7	33288335	33288359	0.971634	+
FUS	chr3	16942077	16942101	0.971566	+
FUS	chr4	146046313	146046337	0.970935	+
FUS	chr11	92239642	92239666	0.970887	+
FUS	chr19	44411545	44411569	0.970793	+
FUS	chr1	236979767	236979791	0.970775	+
FUS	chr2	32536827	32536851	0.970637	+
FUS	chr6	57376965	57376989	0.97062	+
FUS	chr10	38313180	38313204	0.969789	+
FUS	chr18	42337824	42337848	0.96932	+
FUS	chr8	104485547	104485571	0.969057	+
FUS	chr3	50923306	50923330	0.968086	+
FUS	chr4	181217671	181217695	0.967036	+
FUS	chr14	31055387	31055411	0.966864	+
FUS	chr11	106267620	106267644	0.966721	+
FUS	chr13	76124566	76124590	0.966632	+
FUS	chr5	115554096	115554120	0.966318	+
FUS	chr9	134058775	134058799	0.965944	+
FUS	chr21	47680376	47680400	0.965773	+
FUS	chr12	12624532	12624556	0.965645	+
FUS	chr19	30783165	30783189	0.965323	+
FUS	chr11	35808993	35809017	0.96522	+
FUS	chr10	67428260	67428284	0.965023	+
FUS	chr1	167977967	167977991	0.96464	+
FUS	chr17	18770067	18770091	0.964254	+
FUS	chr4	120474323	120474347	0.964123	+
FUS	chr7	114261023	114261047	0.963793	+
FUS	chr4	174246013	174246037	0.962843	+
FUS	chr1	162044392	162044416	0.962317	+
FUS	chr6	28123034	28123058	0.962266	+
FUS	chr6	152084008	152084032	0.961844	+
FUS	chr20	47652027	47652051	0.961831	+
FUS	chr3	193854091	193854115	0.961298	+
FUS	chr7	64294778	64294802	0.961096	+
FUS	chr2	48670277	48670301	0.961003	+
FUS	chr17	37805490	37805514	0.960948	+
FUS	chr20	52934672	52934696	0.960892	+
FUS	chr19	34690668	34690692	0.960442	+
FUS	chr3	43853206	43853230	0.9594	+
FUS	chr12	16673931	16673955	0.959301	+
FUS	chr1	113506812	113506836	0.959077	+
FUS	chr7	105801590	105801614	0.959038	+
FUS	chr15	68444656	68444680	0.95902	+
FUS	chr21	38862527	38862551	0.958342	+
FUS	chr2	44912780	44912804	0.958239	+
FUS	chr12	102595912	102595936	0.958233	+
FUS	chr7	141298981	141299005	0.958119	+
FUS	chr10	97892648	97892672	0.958013	+
FUS	chr5	86662353	86662377	0.957926	+
FUS	chr9	140537069	140537093	0.957816	+
FUS	chr15	30965073	30965097	0.95764	+
FUS	chr19	38582852	38582876	0.957296	+
FUS	chr4	159705665	159705689	0.956786	+
FUS	chr18	13225978	13226002	0.956684	+
FUS	chr4	16240331	16240355	0.956535	+
FUS	chr16	2811885	2811909	0.956466	+
FUS	chr12	132234258	132234282	0.956449	+
FUS	chr13	42626370	42626394	0.956432	+
FUS	chr1	87816604	87816628	0.956361	+
FUS	chr12	57997182	57997206	0.956269	+
FUS	chr15	77244625	77244649	0.956223	+
FUS	chr13	33285449	33285473	0.956202	+
FUS	chr19	24280265	24280289	0.955949	+
FUS	chr4	91120972	91120996	0.955864	+
FUS	chr4	183622807	183622831	0.955355	+
FUS	chr3	16009087	16009111	0.955054	+
FUS	chr22	31121656	31121680	0.954621	+
FUS	chr17	80876147	80876171	0.954284	+
FUS	chr3	155680499	155680523	0.954254	+
FUS	chr11	105960422	105960446	0.953481	+
FUS	chr10	126495026	126495050	0.953414	+
FUS	chr19	21587606	21587630	0.953393	+
FUS	chr2	136341474	136341498	0.953338	+
FUS	chr7	92942874	92942898	0.952542	+
FUS	chr12	72279663	72279687	0.952438	+
FUS	chr11	118318774	118318798	0.952179	+
FUS	chr19	18668876	18668900	0.952166	+
FUS	chr5	66058831	66058855	0.951712	+
FUS	chr4	184027721	184027745	0.950957	+
FUS	chr1	33147096	33147120	0.950573	+
FUS	chr1	179959353	179959377	0.950274	+
FUS	chr7	106720058	106720082	0.94976	+
FUS	chr3	188060580	188060604	0.949695	+
FUS	chr14	71490855	71490879	0.949682	+
FUS	chr18	13759916	13759940	0.949638	+
FUS	chr12	42787004	42787028	0.949487	+
FUS	chr3	93731486	93731510	0.949143	+
FUS	chr13	40312381	40312405	0.949008	+
FUS	chr2	219569357	219569381	0.948938	+
FUS	chr18	32167273	32167297	0.948603	+
FUS	chr22	40724196	40724220	0.948115	+
FUS	chrX	12363913	12363937	0.948012	+
FUS	chr6	13103774	13103798	0.947984	+
FUS	chr4	39734177	39734201	0.947683	+
FUS	chr7	7749789	7749813	0.947571	+
FUS	chr13	100350357	100350381	0.947544	+
FUS	chr15	76212858	76212882	0.947508	+
FUS	chr14	64892399	64892423	0.946871	+
FUS	chr3	155691898	155691922	0.946863	+
FUS	chr10	13223257	13223281	0.946537	+
FUS	chr15	85593594	85593618	0.946439	+
FUS	chr6	119228938	119228962	0.945881	+
FUS	chr3	43770818	43770842	0.945789	+
FUS	chr10	49629007	49629031	0.945757	+
FUS	chr19	41773761	41773785	0.945641	+
FUS	chr6	52546840	52546864	0.945246	+
FUS	chr13	34410827	34410851	0.945051	+
FUS	chr11	92627060	92627084	0.944319	+
FUS	chr11	31617010	31617034	0.94413	+
FUS	chr22	26076945	26076969	0.943793	+
FUS	chrX	13710060	13710084	0.943739	+
FUS	chr10	53244659	53244683	0.943733	+
FUS	chr7	101560470	101560494	0.943432	+
FUS	chr2	228473995	228474019	0.943313	+
FUS	chr4	178438288	178438312	0.942891	+
FUS	chr2	135686744	135686768	0.94287	+
FUS	chr1	165881270	165881294	0.942865	+
FUS	chr3	136573374	136573398	0.942852	+
FUS	chr19	30490077	30490101	0.942824	+
FUS	chr2	97328578	97328602	0.94266	+
FUS	chr2	32617228	32617252	0.942645	+
FUS	chr13	98821686	98821710	0.942406	+
FUS	chr20	8487593	8487617	0.942373	+
FUS	chr2	205424314	205424338	0.94207	+
FUS	chr3	191049163	191049187	0.942065	+
FUS	chr6	83076013	83076037	0.942026	+
FUS	chrX	12167311	12167335	0.942	+
FUS	chr9	100785116	100785140	0.941988	+
FUS	chr2	217031208	217031232	0.941769	+
FUS	chr17	19191673	19191697	0.941291	+
FUS	chr2	73720141	73720165	0.940651	+
FUS	chr13	96930980	96931004	0.940561	+
FUS	chr6	157377209	157377233	0.940524	+
FUS	chr3	62069182	62069206	0.940425	+
FUS	chr1	84561930	84561954	0.940284	+
FUS	chr17	29490858	29490882	0.940142	+
FUS	chr7	111908819	111908843	0.939892	+
FUS	chr3	51615504	51615528	0.939825	+
FUS	chr10	104731465	104731489	0.939692	+
FUS	chr9	140547702	140547726	0.939323	+
FUS	chr20	17968030	17968054	0.939178	+
FUS	chr3	73073427	73073451	0.939103	+
FUS	chr3	196651946	196651970	0.938975	+
FUS	chr5	170593237	170593261	0.938893	+
FUS	chr1	184494530	184494554	0.938794	+
FUS	chr20	8382043	8382067	0.938529	+
FUS	chr7	37988548	37988572	0.937925	+
FUS	chr14	24033814	24033838	0.937843	+
FUS	chr5	87579183	87579207	0.937659	+
FUS	chr12	117282572	117282596	0.937658	+
FUS	chr6	153308229	153308253	0.937573	+
FUS	chr12	1193421	1193445	0.937517	+
FUS	chr21	38447389	38447413	0.937264	+
FUS	chr7	155256904	155256928	0.937182	+
FUS	chr12	19674553	19674577	0.936477	+
FUS	chr3	62310530	62310554	0.936326	+
FUS	chr1	63329469	63329493	0.93626	+
FUS	chr2	74283677	74283701	0.936075	+
FUS	chr11	92538408	92538432	0.935754	+
FUS	chr5	37538074	37538098	0.935723	+
FUS	chr10	52676850	52676874	0.935512	+
FUS	chr8	8864764	8864788	0.935369	+
FUS	chr15	38569944	38569968	0.935208	+
FUS	chr12	62790981	62791005	0.935032	+
FUS	chr9	103339256	103339280	0.934781	+
FUS	chr5	172534585	172534609	0.934729	+
FUS	chr11	94550832	94550856	0.934168	+
FUS	chr2	24779762	24779786	0.934096	+
FUS	chr18	72368791	72368815	0.934092	+
FUS	chr6	26522137	26522161	0.934003	+
FUS	chr7	23347749	23347773	0.933976	+
FUS	chr7	150794969	150794993	0.933933	+
FUS	chr6	15355554	15355578	0.933733	+
FUS	chr22	25939934	25939958	0.933604	+
FUS	chr19	44378169	44378193	0.933554	+
FUS	chr2	179466945	179466969	0.93352	+
FUS	chr19	30728346	30728370	0.933296	+
FUS	chr1	168220601	168220625	0.933009	+
FUS	chr11	14769541	14769565	0.932997	+
FUS	chr18	42316602	42316626	0.932983	+
FUS	chr6	8526257	8526281	0.93294	+
FUS	chr12	41109849	41109873	0.932884	+
FUS	chr2	172610769	172610793	0.9327	+
FUS	chr10	74990953	74990977	0.932396	+
FUS	chr22	32663412	32663436	0.932018	+
FUS	chr9	82261691	82261715	0.931868	+
FUS	chr6	151002778	151002802	0.931655	+
FUS	chr2	109748821	109748845	0.931587	+
FUS	chr1	87188298	87188322	0.931349	+
FUS	chr8	133829965	133829989	0.930937	+
FUS	chr6	57049581	57049605	0.930934	+
FUS	chr7	91722343	91722367	0.930738	+
FUS	chr14	69729924	69729948	0.930712	+
FUS	chr14	103908933	103908957	0.930676	+
FUS	chr6	5325255	5325279	0.930381	+
FUS	chr12	28567064	28567088	0.930168	+
FUS	chr13	50656491	50656515	0.930054	+
FUS	chr6	126532052	126532076	0.929899	+
FUS	chr5	122877984	122878008	0.92954	+
FUS	chr10	103272530	103272554	0.929494	+
FUS	chr7	98588482	98588506	0.928963	+
FUS	chr2	71629748	71629772	0.928954	+
FUS	chr18	54461185	54461209	0.928589	+
FUS	chr7	135359220	135359244	0.927773	+
FUS	chr1	235497508	235497532	0.927675	+
FUS	chr5	176677500	176677524	0.927011	+
FUS	chr14	55068543	55068567	0.92691	+
FUS	chr1	53288174	53288198	0.926678	+
FUS	chr7	76680259	76680283	0.926528	+
FUS	chr1	240412177	240412201	0.926492	+
FUS	chr6	133674350	133674374	0.92637	+
FUS	chr8	998892	998916	0.926357	+
FUS	chr7	89844766	89844790	0.926247	+
FUS	chr5	112872852	112872876	0.926204	+
FUS	chr6	126618880	126618904	0.926181	+
FUS	chr15	68380238	68380262	0.926054	+
FUS	chr4	166371370	166371394	0.925961	+
FUS	chr17	65932668	65932692	0.925611	+
FUS	chr21	9827060	9827084	0.925473	+
FUS	chr2	54987299	54987323	0.925236	+
FUS	chr2	46988821	46988845	0.925089	+
FUS	chr8	26199047	26199071	0.924956	+
FUS	chr8	6303676	6303700	0.924776	+
FUS	chr2	32536270	32536294	0.924727	+
FUS	chrX	147610425	147610449	0.924515	+
FUS	chr14	64990760	64990784	0.924362	+
FUS	chr5	60739722	60739746	0.924069	+
FUS	chr16	67277436	67277460	0.924018	+
FUS	chr1	109330879	109330903	0.923952	+
FUS	chr2	84690304	84690328	0.923939	+
FUS	chr7	35872643	35872667	0.9231	+
FUS	chr10	67382321	67382345	0.922565	+
FUS	chr13	34531520	34531544	0.922343	+
FUS	chr13	100526886	100526910	0.9223	+
FUS	chrX	150574059	150574083	0.92219	+
FUS	chr6	24442131	24442155	0.92201	+
FUS	chr2	99983717	99983741	0.92184	+
FUS	chr7	69139465	69139489	0.921807	+
FUS	chr11	75110742	75110766	0.921766	+
FUS	chr8	132922976	132923000	0.921761	+
FUS	chr19	32875874	32875898	0.921578	+
FUS	chr7	90308661	90308685	0.921481	+
FUS	chr11	14899574	14899598	0.921465	+
FUS	chr10	93689204	93689228	0.921369	+
FUS	chr16	12105793	12105817	0.921197	+
FUS	chr3	51019631	51019655	0.920836	+
FUS	chr16	81387135	81387159	0.920526	+
FUS	chr15	57386959	57386983	0.920437	+
FUS	chrX	12212250	12212274	0.920405	+
FUS	chr20	57237908	57237932	0.920385	+
FUS	chr20	37116822	37116846	0.92026	+
FUS	chr7	35936219	35936243	0.920256	+
FUS	chr14	103118751	103118775	0.919772	+
FUS	chr10	31702990	31703014	0.919446	+
FUS	chr1	224322804	224322828	0.919431	+
FUS	chrX	46310783	46310807	0.919341	+
FUS	chr11	107932430	107932454	0.919263	+
FUS	chr17	47123915	47123939	0.919248	+
FUS	chr4	106684945	106684969	0.919044	+
FUS	chr12	27397990	27398014	0.918903	+
FUS	chr6	12066997	12067021	0.91886	+
FUS	chr18	74613079	74613103	0.918717	+
FUS	chr20	14293672	14293696	0.918683	+
FUS	chr1	187224971	187224995	0.918499	+
FUS	chr4	40214183	40214207	0.918472	+
FUS	chr3	184594097	184594121	0.918401	+
FUS	chr17	61324862	61324886	0.91835	+
FUS	chr2	207162060	207162084	0.917951	+
FUS	chr21	34926536	34926560	0.91786	+
FUS	chr19	3765235	3765259	0.917811	+
FUS	chr7	101468859	101468883	0.91736	+
FUS	chr5	75017832	75017856	0.917082	+
FUS	chr2	24952463	24952487	0.916747	+
FUS	chr6	126527939	126527963	0.916613	+
FUS	chr3	93704653	93704677	0.916142	+
FUS	chr4	184064482	184064506	0.915963	+
FUS	chr22	41537180	41537204	0.91582	+
FUS	chr13	45766998	45767022	0.915751	+
FUS	chr2	174086114	174086138	0.915555	+
FUS	chr15	43031096	43031120	0.915292	+
FUS	chr12	19364996	19365020	0.91514	+
FUS	chr4	77913998	77914022	0.915002	+
FUS	chr12	14655112	14655136	0.914916	+
FUS	chr17	39847703	39847727	0.914913	+
FUS	chr1	2085315	2085339	0.914797	+
FUS	chr20	43704188	43704212	0.914791	+
FUS	chr12	98940746	98940770	0.914363	+
FUS	chr3	160136080	160136104	0.914266	+
FUS	chr4	79099887	79099911	0.913494	+
FUS	chr19	32196038	32196062	0.913254	+
FUS	chr12	70641413	70641437	0.913178	+
FUS	chr19	34669784	34669808	0.913073	+
FUS	chr12	12974636	12974660	0.912939	+
FUS	chr20	36695544	36695568	0.912761	+
FUS	chr17	7489372	7489396	0.912581	+
FUS	chr19	34797289	34797313	0.912536	+
FUS	chr7	148495077	148495101	0.91233	+
FUS	chr5	34922248	34922272	0.912214	+
FUS	chr9	22285798	22285822	0.911909	+
FUS	chr6	64348476	64348500	0.911876	+
FUS	chr17	49354881	49354905	0.911823	+
FUS	chr9	72923058	72923082	0.911621	+
FUS	chr5	83750192	83750216	0.911563	+
FUS	chr1	71704321	71704345	0.911518	+
FUS	chr10	65359223	65359247	0.911506	+
FUS	chr11	73891715	73891739	0.911187	+
FUS	chr3	170112374	170112398	0.91107	+
FUS	chr1	226259683	226259707	0.911053	+
FUS	chr18	2741863	2741887	0.911025	+
FUS	chr5	54674256	54674280	0.910944	+
FUS	chr15	72893761	72893785	0.910884	+
FUS	chr2	46242723	46242747	0.910804	+
FUS	chrX	38665628	38665652	0.910475	+
FUS	chr4	31103553	31103577	0.910359	+
FUS	chr4	20389834	20389858	0.910311	+
FUS	chr12	1005806	1005830	0.91029	+
FUS	chr6	124312110	124312134	0.910253	+
FUS	chr1	32629104	32629128	0.910159	+
FUS	chr17	61220192	61220216	0.909908	+
FUS	chr7	72392284	72392308	0.909864	+
FUS	chr6	90190800	90190824	0.909671	+
FUS	chr5	27482986	27483010	0.909558	+
FUS	chr6	157190968	157190992	0.909466	+
FUS	chrX	73184816	73184840	0.909459	+
FUS	chr15	72788094	72788118	0.909378	+
FUS	chr5	151185236	151185260	0.909378	+
FUS	chr3	136833742	136833766	0.909275	+
FUS	chr1	167365736	167365760	0.909272	+
FUS	chr6	163943763	163943787	0.908952	+
FUS	chr5	64867264	64867288	0.908947	+
FUS	chr3	99597897	99597921	0.908824	+
FUS	chr10	52901721	52901745	0.908325	+
FUS	chr15	67859669	67859693	0.908192	+
FUS	chr16	53262969	53262993	0.908145	+
FUS	chr9	125709083	125709107	0.908134	+
FUS	chr11	43361925	43361949	0.908093	+
FUS	chrX	12374716	12374740	0.907575	+
FUS	chr3	87287480	87287504	0.907575	+
FUS	chr20	62518919	62518943	0.907557	+
FUS	chr13	35871286	35871310	0.907514	+
FUS	chr1	187309398	187309422	0.907333	+
FUS	chr10	5464383	5464407	0.906997	+
FUS	chr17	11962952	11962976	0.906892	+
FUS	chr10	52934195	52934219	0.906724	+
FUS	chr19	30821336	30821360	0.906399	+
FUS	chr9	95186760	95186784	0.906359	+
FUS	chr4	79807579	79807603	0.90629	+
FUS	chr2	148819564	148819588	0.906257	+
FUS	chr17	37706214	37706238	0.906155	+
FUS	chr14	100172409	100172433	0.906117	+
FUS	chr12	27181592	27181616	0.906075	+
FUS	chr14	38089877	38089901	0.906041	+
FUS	chr16	22314264	22314288	0.905915	+
FUS	chr3	33908656	33908680	0.905781	+
FUS	chrX	73201385	73201409	0.90578	+
FUS	chr6	47501108	47501132	0.905775	+
FUS	chrX	123176009	123176033	0.905671	+
FUS	chr17	12004506	12004530	0.90556	+
FUS	chr1	82276078	82276102	0.905249	+
FUS	chr10	7876806	7876830	0.905115	+
FUS	chr4	183127403	183127427	0.904762	+
FUS	chr1	92796454	92796478	0.904705	+
FUS	chr4	30922087	30922111	0.904673	+
FUS	chr11	19185793	19185817	0.904583	+
FUS	chr7	3781192	3781216	0.904152	+
FUS	chr11	66412953	66412977	0.904043	+
FUS	chr19	37579232	37579256	0.904032	+
FUS	chrX	103218422	103218446	0.903929	+
FUS	chr19	44404579	44404603	0.903511	+
FUS	chr4	113582439	113582463	0.903342	+
FUS	chr1	93710904	93710928	0.903278	+
FUS	chr5	61615829	61615853	0.9031	+
FUS	chr8	105109142	105109166	0.902959	+
FUS	chr20	5139532	5139556	0.902904	+
FUS	chrX	51197682	51197706	0.902873	+
FUS	chr17	38996381	38996405	0.902661	+
FUS	chr17	42230289	42230313	0.902561	+
FUS	chr6	20578392	20578416	0.902388	+
FUS	chr6	108638131	108638155	0.902196	+
FUS	chr5	145620740	145620764	0.90219	+
FUS	chr12	19619863	19619887	0.901887	+
FUS	chr6	124242638	124242662	0.901883	+
FUS	chr1	218466022	218466046	0.901875	+
FUS	chr3	61241175	61241199	0.90152	+
FUS	chr16	78519432	78519456	0.901401	+
FUS	chr2	32436087	32436111	0.901341	+
FUS	chr9	129983030	129983054	0.90054	+
FUS	chr3	18090129	18090153	0.900037	+
FXR1	chr20	31023584	31023608	0.990992	+
FXR1	chr2	32445592	32445616	0.966639	+
FXR1	chr2	174055791	174055815	0.929255	+
FXR1	chr16	1750906	1750930	0.924557	+
FXR1	chr19	53854519	53854543	0.911049	+
FXR1	chr4	108832526	108832550	0.907173	+
FXR1	chr5	68464033	68464057	0.902371	+
FXR2	chr13	91859140	91859164	0.998643	+
FXR2	chr20	62626714	62626738	0.997315	+
FXR2	chr2	242662399	242662423	0.990975	+
FXR2	chr16	31088632	31088656	0.986792	+
FXR2	chr20	31023584	31023608	0.980484	+
FXR2	chr7	6692340	6692364	0.977021	+
FXR2	chr16	67662369	67662393	0.976265	+
FXR2	chr12	98991726	98991750	0.97384	+
FXR2	chr1	206906154	206906178	0.969589	+
FXR2	chr7	156755875	156755899	0.965092	+
FXR2	chr7	4805833	4805857	0.963014	+
FXR2	chr17	7400340	7400364	0.962389	+
FXR2	chr2	242285603	242285627	0.959635	+
FXR2	chr2	217081012	217081036	0.958082	+
FXR2	chr19	41778097	41778121	0.956233	+
FXR2	chr8	48878895	48878919	0.954707	+
FXR2	chr19	10369092	10369116	0.953187	+
FXR2	chr15	100255770	100255794	0.950005	+
FXR2	chr2	54880881	54880905	0.945577	+
FXR2	chr21	9826967	9826991	0.944753	+
FXR2	chr17	27010041	27010065	0.942767	+
FXR2	chr1	180010333	180010357	0.94195	+
FXR2	chr12	12941473	12941497	0.941368	+
FXR2	chr20	17469754	17469778	0.940407	+
FXR2	chr16	2820908	2820932	0.939924	+
FXR2	chr4	3215685	3215709	0.93439	+
FXR2	chr18	72998093	72998117	0.934288	+
FXR2	chr1	53676525	53676549	0.933777	+
FXR2	chr8	87572686	87572710	0.932492	+
FXR2	chr2	10193135	10193159	0.929715	+
FXR2	chr2	86719619	86719643	0.925074	+
FXR2	chr7	129772819	129772843	0.924457	+
FXR2	chr17	3629757	3629781	0.920507	+
FXR2	chr22	21976670	21976694	0.917879	+
FXR2	chr1	39950304	39950328	0.917542	+
FXR2	chr6	30691490	30691514	0.912813	+
FXR2	chr18	48610346	48610370	0.910901	+
FXR2	chr2	86362993	86363017	0.909226	+
FXR2	chr5	154183815	154183839	0.908834	+
FXR2	chr4	146049368	146049392	0.906834	+
FXR2	chr1	212277032	212277056	0.90638	+
FXR2	chr6	28180848	28180872	0.900285	+
IGF2BP2	chr17	8927273	8927297	0.99931	+
IGF2BP2	chr17	57061543	57061567	0.999096	+
IGF2BP2	chr19	58825632	58825656	0.998815	+
IGF2BP2	chr5	38886505	38886529	0.995534	+
IGF2BP2	chrM	10806	10830	0.991515	+
IGF2BP2	chr1	67451761	67451785	0.988347	+
IGF2BP2	chr3	49570389	49570413	0.988239	+
IGF2BP2	chr16	23680778	23680802	0.986909	+
IGF2BP2	chr12	69968049	69968073	0.986749	+
IGF2BP2	chr12	11324463	11324487	0.986064	+
IGF2BP2	chr19	58812446	58812470	0.985526	+
IGF2BP2	chr12	56506748	56506772	0.983467	+
IGF2BP2	chr1	39950304	39950328	0.98134	+
IGF2BP2	chr1	162495354	162495378	0.979849	+
IGF2BP2	chr1	180794412	180794436	0.978439	+
IGF2BP2	chr16	3533389	3533413	0.978111	+
IGF2BP2	chr10	29709557	29709581	0.976926	+
IGF2BP2	chr3	44450422	44450446	0.972227	+
IGF2BP2	chr6	13978828	13978852	0.971116	+
IGF2BP2	chr19	53059187	53059211	0.97079	+
IGF2BP2	chr22	20861234	20861258	0.966533	+
IGF2BP2	chr1	244870042	244870066	0.966378	+
IGF2BP2	chr1	229802383	229802407	0.964861	+
IGF2BP2	chr20	23334987	23335011	0.963524	+
IGF2BP2	chr14	58738635	58738659	0.962875	+
IGF2BP2	chr12	122269213	122269237	0.962299	+
IGF2BP2	chr8	77618434	77618458	0.962067	+
IGF2BP2	chr11	111384174	111384198	0.961505	+
IGF2BP2	chr7	156763728	156763752	0.961239	+
IGF2BP2	chr2	70314948	70314972	0.959991	+
IGF2BP2	chr4	57797659	57797683	0.959778	+
IGF2BP2	chr1	28824085	28824109	0.958574	+
IGF2BP2	chr1	25140618	25140642	0.955159	+
IGF2BP2	chr8	22279694	22279718	0.953252	+
IGF2BP2	chr6	15522002	15522026	0.953168	+
IGF2BP2	chr15	100255770	100255794	0.95227	+
IGF2BP2	chr21	45115134	45115158	0.952036	+
IGF2BP2	chr2	32445592	32445616	0.950817	+
IGF2BP2	chr7	130448382	130448406	0.949897	+
IGF2BP2	chr3	100467009	100467033	0.945513	+
IGF2BP2	chr18	18831104	18831128	0.94415	+
IGF2BP2	chr12	27468018	27468042	0.943757	+
IGF2BP2	chrX	110988053	110988077	0.943523	+
IGF2BP2	chr8	126021561	126021585	0.943487	+
IGF2BP2	chr1	29443634	29443658	0.941831	+
IGF2BP2	chr14	80164103	80164127	0.940227	+
IGF2BP2	chr19	36128549	36128573	0.939991	+
IGF2BP2	chr11	113146172	113146196	0.938823	+
IGF2BP2	chr2	10193135	10193159	0.938376	+
IGF2BP2	chr19	47113406	47113430	0.938321	+
IGF2BP2	chr17	36478668	36478692	0.934281	+
IGF2BP2	chr1	28864839	28864863	0.932302	+
IGF2BP2	chr5	36984449	36984473	0.93103	+
IGF2BP2	chr14	32626034	32626058	0.930771	+
IGF2BP2	chr1	52554208	52554232	0.930197	+
IGF2BP2	chr1	33150403	33150427	0.929983	+
IGF2BP2	chr4	87684319	87684343	0.928635	+
IGF2BP2	chr12	53805901	53805925	0.927723	+
IGF2BP2	chrX	19384427	19384451	0.926213	+
IGF2BP2	chr16	66920272	66920296	0.925774	+
IGF2BP2	chr13	113974671	113974695	0.925743	+
IGF2BP2	chr17	36455361	36455385	0.922726	+
IGF2BP2	chr3	5220475	5220499	0.920004	+
IGF2BP2	chr2	15747299	15747323	0.918728	+
IGF2BP2	chr13	48835974	48835998	0.918218	+
IGF2BP2	chr7	90896782	90896806	0.915789	+
IGF2BP2	chr12	93796306	93796330	0.915592	+
IGF2BP2	chr13	111957163	111957187	0.91313	+
IGF2BP2	chr2	87003456	87003480	0.912334	+
IGF2BP2	chr8	26221368	26221392	0.907881	+
IGF2BP2	chr12	56398950	56398974	0.906174	+
IGF2BP2	chr21	45114600	45114624	0.906093	+
IGF2BP2	chr7	141353874	141353898	0.904268	+
IGF2BP2	chr7	913018	913042	0.903845	+
IGF2BP2	chr4	57195249	57195273	0.903289	+
IGF2BP2	chr22	32894455	32894479	0.903186	+
IGF2BP2	chr11	58391714	58391738	0.902819	+
IGF2BP2	chr10	28905238	28905262	0.90257	+
IGF2BP2	chr1	46495522	46495546	0.900647	+
IGF2BP2	chrX	123046124	123046148	0.900503	+
IGF2BP2	chr6	155126552	155126576	0.900267	+
LIN28A	chr1	3645947	3645971	0.999954	+
LIN28A	chr2	109302441	109302465	0.999931	+
LIN28A	chr4	153784824	153784848	0.999913	+
LIN28A	chr1	228879290	228879314	0.9999	+
LIN28A	chr6	32948640	32948664	0.999885	+
LIN28A	chr10	60447741	60447765	0.999883	+
LIN28A	chr22	40725567	40725591	0.999881	+
LIN28A	chr1	27272780	27272804	0.999792	+
LIN28A	chr15	72883597	72883621	0.999768	+
LIN28A	chr12	98993735	98993759	0.999766	+
LIN28A	chr7	100028262	100028286	0.999765	+
LIN28A	chr12	120898416	120898440	0.999762	+
LIN28A	chr10	60272907	60272931	0.999712	+
LIN28A	chr5	127424922	127424946	0.999702	+
LIN28A	chr19	58941226	58941250	0.999691	+
LIN28A	chr5	71658333	71658357	0.99965	+
LIN28A	chr17	72898357	72898381	0.999648	+
LIN28A	chr20	33764612	33764636	0.999635	+
LIN28A	chr15	96880645	96880669	0.99962	+
LIN28A	chr8	61506087	61506111	0.999615	+
LIN28A	chr5	134193326	134193350	0.99958	+
LIN28A	chr8	90937957	90937981	0.999502	+
LIN28A	chr7	73085995	73086019	0.999426	+
LIN28A	chr13	108884732	108884756	0.999364	+
LIN28A	chr19	57133546	57133570	0.999255	+
LIN28A	chr2	102504264	102504288	0.999248	+
LIN28A	chr12	110786667	110786691	0.999244	+
LIN28A	chr1	173869539	173869563	0.999232	+
LIN28A	chr9	139235374	139235398	0.999168	+
LIN28A	chr12	121159842	121159866	0.999137	+
LIN28A	chr4	57196748	57196772	0.999046	+
LIN28A	chr12	46779044	46779068	0.998972	+
LIN28A	chrX	147019079	147019103	0.998927	+
LIN28A	chr12	6646329	6646353	0.998762	+
LIN28A	chr1	151862530	151862554	0.998759	+
LIN28A	chr16	66600182	66600206	0.998733	+
LIN28A	chr16	50349782	50349806	0.998627	+
LIN28A	chr19	4792246	4792270	0.998518	+
LIN28A	chr3	38456053	38456077	0.998501	+
LIN28A	chr14	50363670	50363694	0.998492	+
LIN28A	chr16	85709334	85709358	0.998442	+
LIN28A	chr3	9848283	9848307	0.998434	+
LIN28A	chr13	97490487	97490511	0.998384	+
LIN28A	chr19	1434971	1434995	0.998345	+
LIN28A	chr14	23790926	23790950	0.99833	+
LIN28A	chr16	82456507	82456531	0.998297	+
LIN28A	chr10	103923204	103923228	0.998282	+
LIN28A	chr8	98741071	98741095	0.99826	+
LIN28A	chr8	98656746	98656770	0.998094	+
LIN28A	chr19	14505684	14505708	0.997871	+
LIN28A	chr10	35443210	35443234	0.997868	+
LIN28A	chr19	48254225	48254249	0.997798	+
LIN28A	chr1	233519682	233519706	0.997768	+
LIN28A	chr5	129393302	129393326	0.997448	+
LIN28A	chr19	580430	580454	0.997297	+
LIN28A	chr4	2068727	2068751	0.997138	+
LIN28A	chr17	7322562	7322586	0.997002	+
LIN28A	chr15	44697350	44697374	0.996976	+
LIN28A	chr12	27183675	27183699	0.996922	+
LIN28A	chr14	96993481	96993505	0.99665	+
LIN28A	chr1	46073676	46073700	0.996273	+
LIN28A	chr19	33696972	33696996	0.996257	+
LIN28A	chr20	57566050	57566074	0.99616	+
LIN28A	chr20	5100713	5100737	0.995781	+
LIN28A	chr14	56766754	56766778	0.995628	+
LIN28A	chr15	85327422	85327446	0.995561	+
LIN28A	chr5	6718978	6719002	0.995514	+
LIN28A	chr2	28275910	28275934	0.995488	+
LIN28A	chr19	57731716	57731740	0.995277	+
LIN28A	chr17	16343359	16343383	0.995247	+
LIN28A	chr22	35820146	35820170	0.995037	+
LIN28A	chr16	71917158	71917182	0.994962	+
LIN28A	chr1	155289411	155289435	0.994737	+
LIN28A	chr10	72327350	72327374	0.994737	+
LIN28A	chr6	33169203	33169227	0.994704	+
LIN28A	chr16	11256692	11256716	0.994041	+
LIN28A	chr6	56911495	56911519	0.994025	+
LIN28A	chr1	16262031	16262055	0.993907	+
LIN28A	chr8	27668777	27668801	0.993896	+
LIN28A	chr12	1601741	1601765	0.993851	+
LIN28A	chr6	144184308	144184332	0.99368	+
LIN28A	chr20	33097056	33097080	0.99353	+
LIN28A	chr7	45757676	45757700	0.993316	+
LIN28A	chr17	65734651	65734675	0.992943	+
LIN28A	chrX	153662724	153662748	0.992277	+
LIN28A	chr22	31675022	31675046	0.992138	+
LIN28A	chr10	52395279	52395303	0.992014	+
LIN28A	chr4	1729499	1729523	0.991876	+
LIN28A	chr19	18054387	18054411	0.991873	+
LIN28A	chr15	68582341	68582365	0.991538	+
LIN28A	chr12	4409869	4409893	0.990701	+
LIN28A	chr1	203698807	203698831	0.990591	+
LIN28A	chr17	39978741	39978765	0.990358	+
LIN28A	chr6	1614101	1614125	0.990271	+
LIN28A	chr10	70100932	70100956	0.990179	+
LIN28A	chr2	26359121	26359145	0.989976	+
LIN28A	chr7	39833666	39833690	0.98989	+
LIN28A	chr21	38081651	38081675	0.988839	+
LIN28A	chr4	106767385	106767409	0.988839	+
LIN28A	chr11	82896692	82896716	0.988652	+
LIN28A	chr22	37969415	37969439	0.987743	+
LIN28A	chr19	55816064	55816088	0.987688	+
LIN28A	chr1	32819798	32819822	0.98739	+
LIN28A	chr12	51637527	51637551	0.987022	+
LIN28A	chr1	68153975	68153999	0.986962	+
LIN28A	chr20	3855884	3855908	0.986817	+
LIN28A	chr17	38153591	38153615	0.986749	+
LIN28A	chr19	3213446	3213470	0.986556	+
LIN28A	chr5	80522698	80522722	0.986405	+
LIN28A	chr4	76807571	76807595	0.986047	+
LIN28A	chr14	105879481	105879505	0.985758	+
LIN28A	chr19	47669262	47669286	0.985381	+
LIN28A	chr6	5684772	5684796	0.985339	+
LIN28A	chr14	20945037	20945061	0.984965	+
LIN28A	chr2	26596177	26596201	0.98459	+
LIN28A	chr1	114510388	114510412	0.984376	+
LIN28A	chr17	40718210	40718234	0.983016	+
LIN28A	chr12	14610196	14610220	0.982916	+
LIN28A	chr16	3541319	3541343	0.982406	+
LIN28A	chr1	52554030	52554054	0.982246	+
LIN28A	chr13	25910299	25910323	0.982108	+
LIN28A	chr11	33001366	33001390	0.981383	+
LIN28A	chr5	167850573	167850597	0.981302	+
LIN28A	chr2	238990745	238990769	0.981086	+
LIN28A	chr1	2518575	2518599	0.98057	+
LIN28A	chr13	113918394	113918418	0.97995	+
LIN28A	chr17	27005841	27005865	0.979921	+
LIN28A	chr10	8056838	8056862	0.979098	+
LIN28A	chr10	82339389	82339413	0.978736	+
LIN28A	chr19	19852255	19852279	0.978468	+
LIN28A	chr2	179059244	179059268	0.976558	+
LIN28A	chr20	2128558	2128582	0.975419	+
LIN28A	chr9	131231518	131231542	0.974915	+
LIN28A	chr7	77554274	77554298	0.974117	+
LIN28A	chr16	4741609	4741633	0.972996	+
LIN28A	chr22	40661036	40661060	0.97259	+
LIN28A	chr20	49575857	49575881	0.972568	+
LIN28A	chr10	76291960	76291984	0.972511	+
LIN28A	chr5	157184385	157184409	0.972051	+
LIN28A	chr5	6716770	6716794	0.971773	+
LIN28A	chr5	74696632	74696656	0.971666	+
LIN28A	chr16	3707065	3707089	0.971276	+
LIN28A	chrX	150573791	150573815	0.970867	+
LIN28A	chr6	30691368	30691392	0.970183	+
LIN28A	chr6	142519707	142519731	0.969619	+
LIN28A	chr1	82456356	82456380	0.969455	+
LIN28A	chr6	24789316	24789340	0.969177	+
LIN28A	chr22	25418102	25418126	0.968828	+
LIN28A	chr2	71375152	71375176	0.968741	+
LIN28A	chrX	70764614	70764638	0.967031	+
LIN28A	chr10	5454634	5454658	0.966317	+
LIN28A	chr17	1630123	1630147	0.966085	+
LIN28A	chr17	29877148	29877172	0.965966	+
LIN28A	chr1	173827371	173827395	0.965137	+
LIN28A	chr16	89985460	89985484	0.964183	+
LIN28A	chr12	12982714	12982738	0.963923	+
LIN28A	chr10	102748895	102748919	0.963795	+
LIN28A	chr10	97820468	97820492	0.963246	+
LIN28A	chr1	212274158	212274182	0.963035	+
LIN28A	chr7	149576718	149576742	0.962976	+
LIN28A	chr19	57839249	57839273	0.962959	+
LIN28A	chr17	45761286	45761310	0.962216	+
LIN28A	chr16	31093967	31093991	0.961322	+
LIN28A	chr1	99157196	99157220	0.960818	+
LIN28A	chr1	33318729	33318753	0.960654	+
LIN28A	chr1	242045245	242045269	0.960252	+
LIN28A	chr2	174131129	174131153	0.959413	+
LIN28A	chr7	90043266	90043290	0.958907	+
LIN28A	chr19	58134220	58134244	0.958418	+
LIN28A	chr19	11040608	11040632	0.958243	+
LIN28A	chr1	43240475	43240499	0.9581	+
LIN28A	chr17	7484873	7484897	0.955552	+
LIN28A	chr12	90103011	90103035	0.954965	+
LIN28A	chr10	38410873	38410897	0.954859	+
LIN28A	chr9	131571901	131571925	0.954627	+
LIN28A	chr1	27662024	27662048	0.954237	+
LIN28A	chr14	105905025	105905049	0.95318	+
LIN28A	chr6	30593280	30593304	0.953068	+
LIN28A	chr3	196468187	196468211	0.953029	+
LIN28A	chr22	21978094	21978118	0.951468	+
LIN28A	chr1	100548516	100548540	0.951234	+
LIN28A	chr19	57772058	57772082	0.950955	+
LIN28A	chr2	29121851	29121875	0.950688	+
LIN28A	chr3	107528825	107528849	0.95056	+
LIN28A	chr7	128586737	128586761	0.950493	+
LIN28A	chr8	144335387	144335411	0.950346	+
LIN28A	chr10	126523760	126523784	0.95017	+
LIN28A	chr3	37081756	37081780	0.949731	+
LIN28A	chr20	43992412	43992436	0.949298	+
LIN28A	chr6	90577242	90577266	0.948614	+
LIN28A	chr19	8530319	8530343	0.948488	+
LIN28A	chr22	39827378	39827402	0.948325	+
LIN28A	chr17	43222081	43222105	0.94806	+
LIN28A	chr21	46715451	46715475	0.947944	+
LIN28A	chr1	180856580	180856604	0.94768	+
LIN28A	chr6	38120143	38120167	0.946046	+
LIN28A	chr15	30258239	30258263	0.945303	+
LIN28A	chr21	37766924	37766948	0.942986	+
LIN28A	chrX	118370323	118370347	0.94225	+
LIN28A	chr2	74441439	74441463	0.941671	+
LIN28A	chr5	72880973	72880997	0.940852	+
LIN28A	chr21	9826709	9826733	0.940735	+
LIN28A	chr8	28429409	28429433	0.940628	+
LIN28A	chr19	50188041	50188065	0.940501	+
LIN28A	chr10	124239492	124239516	0.93992	+
LIN28A	chr7	44841406	44841430	0.939273	+
LIN28A	chrX	109418371	109418395	0.938439	+
LIN28A	chr13	111289556	111289580	0.938084	+
LIN28A	chr1	97243421	97243445	0.937807	+
LIN28A	chr10	102327776	102327800	0.93683	+
LIN28A	chr3	150128133	150128157	0.935836	+
LIN28A	chr4	156148325	156148349	0.934766	+
LIN28A	chr3	12876058	12876082	0.934703	+
LIN28A	chr13	108871006	108871030	0.934388	+
LIN28A	chr11	32959219	32959243	0.933515	+
LIN28A	chr14	55534965	55534989	0.933043	+
LIN28A	chr9	133341934	133341958	0.93274	+
LIN28A	chr6	158094883	158094907	0.932669	+
LIN28A	chr7	90654011	90654035	0.932079	+
LIN28A	chr8	22424602	22424626	0.931965	+
LIN28A	chr6	83076013	83076037	0.931715	+
LIN28A	chrX	129694565	129694589	0.93032	+
LIN28A	chr2	242102750	242102774	0.930011	+
LIN28A	chr1	151264179	151264203	0.929624	+
LIN28A	chr18	34191960	34191984	0.929265	+
LIN28A	chr16	1134052	1134076	0.928936	+
LIN28A	chr17	33331423	33331447	0.927277	+
LIN28A	chr2	174086114	174086138	0.926905	+
LIN28A	chr16	28845424	28845448	0.926505	+
LIN28A	chr1	244218061	244218085	0.92596	+
LIN28A	chr1	26137952	26137976	0.925877	+
LIN28A	chr5	167944965	167944989	0.925869	+
LIN28A	chr1	47915469	47915493	0.92523	+
LIN28A	chr2	46988821	46988845	0.924949	+
LIN28A	chr10	35650247	35650271	0.924751	+
LIN28A	chr7	75518057	75518081	0.924745	+
LIN28A	chr12	62949850	62949874	0.924516	+
LIN28A	chr1	145498599	145498623	0.924491	+
LIN28A	chr5	115628613	115628637	0.924457	+
LIN28A	chr19	41812575	41812599	0.924114	+
LIN28A	chr8	29489840	29489864	0.924107	+
LIN28A	chr10	13679741	13679765	0.923683	+
LIN28A	chr16	53360318	53360342	0.923225	+
LIN28A	chr17	37817081	37817105	0.922216	+
LIN28A	chr16	19083300	19083324	0.921905	+
LIN28A	chr19	47259296	47259320	0.921905	+
LIN28A	chr9	134373858	134373882	0.921467	+
LIN28A	chr6	79608530	79608554	0.920983	+
LIN28A	chr1	52886342	52886366	0.920051	+
LIN28A	chr16	46731641	46731665	0.919975	+
LIN28A	chr6	157522066	157522090	0.919753	+
LIN28A	chr21	44331514	44331538	0.919251	+
LIN28A	chr1	114516752	114516776	0.918741	+
LIN28A	chr1	227618348	227618372	0.917856	+
LIN28A	chr3	160564604	160564628	0.917773	+
LIN28A	chr7	28862151	28862175	0.916961	+
LIN28A	chr3	10046035	10046059	0.91559	+
LIN28A	chr7	107399399	107399423	0.914809	+
LIN28A	chr3	45721932	45721956	0.91364	+
LIN28A	chr1	237066868	237066892	0.913259	+
LIN28A	chr14	24586489	24586513	0.9132	+
LIN28A	chr1	15393781	15393805	0.913021	+
LIN28A	chr9	124546120	124546144	0.912735	+
LIN28A	chr21	37789199	37789223	0.912642	+
LIN28A	chr2	28004263	28004287	0.912184	+
LIN28A	chr11	73169386	73169410	0.911994	+
LIN28A	chr16	67877192	67877216	0.911143	+
LIN28A	chrX	150156914	150156938	0.910688	+
LIN28A	chr17	37884462	37884486	0.910579	+
LIN28A	chr10	95288795	95288819	0.910541	+
LIN28A	chr1	161206194	161206218	0.910314	+
LIN28A	chr16	2811885	2811909	0.910028	+
LIN28A	chr7	98581935	98581959	0.910026	+
LIN28A	chr6	147527552	147527576	0.909991	+
LIN28A	chr11	66044317	66044341	0.909962	+
LIN28A	chr6	357399	357423	0.909882	+
LIN28A	chr3	111440355	111440379	0.90891	+
LIN28A	chrX	73227619	73227643	0.908477	+
LIN28A	chr11	43965088	43965112	0.908173	+
LIN28A	chr17	63115304	63115328	0.907504	+
LIN28A	chr9	38622861	38622885	0.907344	+
LIN28A	chr17	42850429	42850453	0.90668	+
LIN28A	chr11	32949625	32949649	0.906139	+
LIN28A	chr11	65029718	65029742	0.905935	+
LIN28A	chr5	180634865	180634889	0.905703	+
LIN28A	chr17	62223696	62223720	0.905687	+
LIN28A	chr6	83076502	83076526	0.905478	+
LIN28A	chr9	4752958	4752982	0.905478	+
LIN28A	chr3	50098918	50098942	0.905419	+
LIN28A	chr8	87399587	87399611	0.904727	+
LIN28A	chr17	30692482	30692506	0.90456	+
LIN28A	chr14	93119296	93119320	0.904221	+
LIN28A	chr6	111219481	111219505	0.904138	+
LIN28A	chr4	148860976	148861000	0.90413	+
LIN28A	chr22	38029370	38029394	0.904075	+
LIN28A	chr12	113633078	113633102	0.903385	+
LIN28A	chr6	44122465	44122489	0.902221	+
LIN28A	chr15	44707521	44707545	0.902139	+
LIN28A	chr2	237040014	237040038	0.902047	+
LIN28A	chr12	51140702	51140726	0.90166	+
LIN28A	chr18	11882151	11882175	0.90146	+
LIN28A	chr22	47274571	47274595	0.901052	+
LIN28A	chr15	57308386	57308410	0.90012	+
LIN28B	chrX	70829299	70829323	0.999978	+
LIN28B	chr5	134193811	134193835	0.999974	+
LIN28B	chr4	184366035	184366059	0.999973	+
LIN28B	chr2	233671635	233671659	0.999956	+
LIN28B	chr17	7769934	7769958	0.999954	+
LIN28B	chr8	146278215	146278239	0.999939	+
LIN28B	chr22	24823079	24823103	0.999937	+
LIN28B	chr22	24530330	24530354	0.999936	+
LIN28B	chr14	50347510	50347534	0.999931	+
LIN28B	chr17	26684733	26684757	0.99993	+
LIN28B	chrX	24239771	24239795	0.99993	+
LIN28B	chr8	58990932	58990956	0.999926	+
LIN28B	chr4	154421752	154421776	0.999923	+
LIN28B	chr16	31933669	31933693	0.99992	+
LIN28B	chr11	76212291	76212315	0.999917	+
LIN28B	chr1	3645947	3645971	0.999917	+
LIN28B	chr5	110586570	110586594	0.999914	+
LIN28B	chr1	27660495	27660519	0.999911	+
LIN28B	chr5	150865923	150865947	0.999911	+
LIN28B	chr4	15586177	15586201	0.999909	+
LIN28B	chr10	70404926	70404950	0.999907	+
LIN28B	chr1	64939364	64939388	0.999904	+
LIN28B	chr7	155255966	155255990	0.999899	+
LIN28B	chr5	133482282	133482306	0.999895	+
LIN28B	chr16	30958518	30958542	0.999893	+
LIN28B	chr18	74659504	74659528	0.999892	+
LIN28B	chr6	158937156	158937180	0.999887	+
LIN28B	chr10	135256703	135256727	0.999878	+
LIN28B	chr4	25275131	25275155	0.999876	+
LIN28B	chr1	43824731	43824755	0.999875	+
LIN28B	chrX	15795289	15795313	0.999869	+
LIN28B	chr1	185074974	185074998	0.999864	+
LIN28B	chr10	81107230	81107254	0.999851	+
LIN28B	chr21	15515953	15515977	0.999848	+
LIN28B	chr2	61123808	61123832	0.999846	+
LIN28B	chr9	37503089	37503113	0.999837	+
LIN28B	chr19	44743574	44743598	0.999837	+
LIN28B	chr11	33534752	33534776	0.999832	+
LIN28B	chr8	95668264	95668288	0.999831	+
LIN28B	chr2	152296202	152296226	0.999825	+
LIN28B	chr1	82347639	82347663	0.999815	+
LIN28B	chr4	120202479	120202503	0.999806	+
LIN28B	chr10	98722865	98722889	0.999805	+
LIN28B	chr1	78345150	78345174	0.999804	+
LIN28B	chr19	40525735	40525759	0.999801	+
LIN28B	chr7	933419	933443	0.999795	+
LIN28B	chr5	37064054	37064078	0.999792	+
LIN28B	chr13	73438187	73438211	0.99979	+
LIN28B	chr9	81606328	81606352	0.999778	+
LIN28B	chr1	76257158	76257182	0.999776	+
LIN28B	chr3	122129603	122129627	0.999773	+
LIN28B	chr12	57923065	57923089	0.999771	+
LIN28B	chr10	135213756	135213780	0.999771	+
LIN28B	chr22	38464489	38464513	0.99977	+
LIN28B	chr14	24077132	24077156	0.999768	+
LIN28B	chr11	34149036	34149060	0.999768	+
LIN28B	chr22	33257690	33257714	0.999768	+
LIN28B	chr17	13334402	13334426	0.999761	+
LIN28B	chr1	11355275	11355299	0.999759	+
LIN28B	chr15	57524942	57524966	0.999758	+
LIN28B	chr1	156180095	156180119	0.99975	+
LIN28B	chr5	36928459	36928483	0.999743	+
LIN28B	chr14	71914061	71914085	0.999738	+
LIN28B	chr12	118855352	118855376	0.999732	+
LIN28B	chr11	76835501	76835525	0.999731	+
LIN28B	chr4	140378803	140378827	0.999727	+
LIN28B	chr11	28536439	28536463	0.999725	+
LIN28B	chr6	138657633	138657657	0.999724	+
LIN28B	chr5	179201647	179201671	0.999724	+
LIN28B	chr21	44329036	44329060	0.999723	+
LIN28B	chr4	124237958	124237982	0.999722	+
LIN28B	chr16	47545268	47545292	0.999722	+
LIN28B	chr17	77044408	77044432	0.999714	+
LIN28B	chrX	24866140	24866164	0.99971	+
LIN28B	chr3	122855833	122855857	0.999706	+
LIN28B	chr9	136215399	136215423	0.999694	+
LIN28B	chr5	176875572	176875596	0.999691	+
LIN28B	chr5	112359533	112359557	0.99969	+
LIN28B	chr6	109196659	109196683	0.99969	+
LIN28B	chr3	126753123	126753147	0.999689	+
LIN28B	chr4	88045791	88045815	0.999688	+
LIN28B	chr7	140404678	140404702	0.999687	+
LIN28B	chr14	74617992	74618016	0.999685	+
LIN28B	chr3	191116260	191116284	0.999684	+
LIN28B	chr20	30193267	30193291	0.99968	+
LIN28B	chr5	34980383	34980407	0.999679	+
LIN28B	chr15	75312175	75312199	0.999672	+
LIN28B	chr7	284845	284869	0.999671	+
LIN28B	chr1	3598933	3598957	0.999667	+
LIN28B	chr17	19284526	19284550	0.999666	+
LIN28B	chr11	43465082	43465106	0.999663	+
LIN28B	chr1	110038770	110038794	0.999662	+
LIN28B	chr16	19563155	19563179	0.999661	+
LIN28B	chr16	66998330	66998354	0.99966	+
LIN28B	chr1	9678216	9678240	0.999652	+
LIN28B	chr10	135234679	135234703	0.999652	+
LIN28B	chr7	87655521	87655545	0.999644	+
LIN28B	chr3	12601295	12601319	0.999644	+
LIN28B	chr19	56110695	56110719	0.999641	+
LIN28B	chr3	57311720	57311744	0.999639	+
LIN28B	chr11	63728893	63728917	0.999638	+
LIN28B	chr15	72843406	72843430	0.999637	+
LIN28B	chr9	139719975	139719999	0.999634	+
LIN28B	chr10	60047362	60047386	0.99963	+
LIN28B	chr4	47553460	47553484	0.999621	+
LIN28B	chr2	153245115	153245139	0.99962	+
LIN28B	chr6	150936857	150936881	0.999615	+
LIN28B	chr5	14461942	14461966	0.999609	+
LIN28B	chr6	31131548	31131572	0.999602	+
LIN28B	chr13	113887100	113887124	0.999598	+
LIN28B	chr7	105181073	105181097	0.999578	+
LIN28B	chr1	87879562	87879586	0.999577	+
LIN28B	chr13	29217260	29217284	0.999573	+
LIN28B	chr21	43819105	43819129	0.99957	+
LIN28B	chr13	96847303	96847327	0.999568	+
LIN28B	chr1	217875415	217875439	0.999566	+
LIN28B	chr5	138632890	138632914	0.999566	+
LIN28B	chr19	38877227	38877251	0.999564	+
LIN28B	chr6	7586184	7586208	0.999563	+
LIN28B	chr1	156025100	156025124	0.999563	+
LIN28B	chr16	23683744	23683768	0.999562	+
LIN28B	chr6	72327326	72327350	0.999562	+
LIN28B	chr19	44739772	44739796	0.99956	+
LIN28B	chr1	28176967	28176991	0.999545	+
LIN28B	chr18	74609734	74609758	0.999539	+
LIN28B	chr9	131153866	131153890	0.999532	+
LIN28B	chr11	66033989	66034013	0.99953	+
LIN28B	chr16	2569247	2569271	0.999527	+
LIN28B	chr1	161196680	161196704	0.999525	+
LIN28B	chr13	99968704	99968728	0.999523	+
LIN28B	chr3	121606551	121606575	0.999522	+
LIN28B	chr9	115635519	115635543	0.999517	+
LIN28B	chr14	61352671	61352695	0.999506	+
LIN28B	chr22	18570754	18570778	0.999506	+
LIN28B	chr7	99157157	99157181	0.999504	+
LIN28B	chr3	131106114	131106138	0.999499	+
LIN28B	chr16	85706759	85706783	0.999499	+
LIN28B	chr5	118506020	118506044	0.999497	+
LIN28B	chr8	96097682	96097706	0.999487	+
LIN28B	chr5	109125166	109125190	0.999485	+
LIN28B	chr15	89805819	89805843	0.999478	+
LIN28B	chr17	61771812	61771836	0.999474	+
LIN28B	chr11	75854971	75854995	0.999474	+
LIN28B	chr19	1205868	1205892	0.999471	+
LIN28B	chr14	104002147	104002171	0.999466	+
LIN28B	chr19	30982286	30982310	0.999463	+
LIN28B	chr2	9139605	9139629	0.999456	+
LIN28B	chr21	30864571	30864595	0.999454	+
LIN28B	chr3	49215384	49215408	0.999454	+
LIN28B	chr9	35404063	35404087	0.999452	+
LIN28B	chr17	28512744	28512768	0.999439	+
LIN28B	chr11	8710732	8710756	0.999436	+
LIN28B	chr3	155616230	155616254	0.999436	+
LIN28B	chr19	47775608	47775632	0.999435	+
LIN28B	chr7	140957036	140957060	0.999427	+
LIN28B	chrX	67803547	67803571	0.999426	+
LIN28B	chr15	75095111	75095135	0.999424	+
LIN28B	chr1	46757020	46757044	0.999423	+
LIN28B	chr20	34043064	34043088	0.99942	+
LIN28B	chr17	5248348	5248372	0.999416	+
LIN28B	chr12	132414232	132414256	0.999414	+
LIN28B	chr5	112050982	112051006	0.999413	+
LIN28B	chr19	45477394	45477418	0.999412	+
LIN28B	chr1	10104520	10104544	0.999409	+
LIN28B	chr9	79117955	79117979	0.999401	+
LIN28B	chr12	42774873	42774897	0.99939	+
LIN28B	chrX	77386217	77386241	0.999389	+
LIN28B	chr12	12940858	12940882	0.999384	+
LIN28B	chr12	58109892	58109916	0.999384	+
LIN28B	chr15	64967592	64967616	0.999384	+
LIN28B	chr11	46403446	46403470	0.999383	+
LIN28B	chr20	60741005	60741029	0.999377	+
LIN28B	chr1	32646965	32646989	0.999373	+
LIN28B	chr1	173869173	173869197	0.999367	+
LIN28B	chr11	34176732	34176756	0.999366	+
LIN28B	chr19	37266784	37266808	0.999362	+
LIN28B	chr7	30963704	30963728	0.999355	+
LIN28B	chr5	76438404	76438428	0.999351	+
LIN28B	chr6	138655917	138655941	0.999344	+
LIN28B	chr2	9697204	9697228	0.999328	+
LIN28B	chr16	89311383	89311407	0.999326	+
LIN28B	chr9	135906422	135906446	0.999323	+
LIN28B	chr15	68582006	68582030	0.999306	+
LIN28B	chr6	151458081	151458105	0.999306	+
LIN28B	chr22	43932553	43932577	0.999303	+
LIN28B	chr3	159483113	159483137	0.999296	+
LIN28B	chr21	17634467	17634491	0.999295	+
LIN28B	chr5	74076172	74076196	0.999291	+
LIN28B	chr11	14808500	14808524	0.999289	+
LIN28B	chr1	110019665	110019689	0.999286	+
LIN28B	chr1	151862530	151862554	0.999285	+
LIN28B	chr17	685911	685935	0.999272	+
LIN28B	chr11	36027567	36027591	0.999272	+
LIN28B	chr19	38887339	38887363	0.999269	+
LIN28B	chr2	27002320	27002344	0.999269	+
LIN28B	chr19	14076176	14076200	0.999266	+
LIN28B	chrX	149876349	149876373	0.999262	+
LIN28B	chr15	44751327	44751351	0.999257	+
LIN28B	chr19	13206442	13206466	0.999256	+
LIN28B	chr2	242845910	242845934	0.999253	+
LIN28B	chr2	26045365	26045389	0.99925	+
LIN28B	chr2	32546599	32546623	0.99925	+
LIN28B	chr4	88344132	88344156	0.999248	+
LIN28B	chr10	134563051	134563075	0.999243	+
LIN28B	chr11	76507554	76507578	0.999238	+
LIN28B	chr17	65888114	65888138	0.999235	+
LIN28B	chr19	58992473	58992497	0.999233	+
LIN28B	chr15	75190718	75190742	0.999231	+
LIN28B	chr2	232573687	232573711	0.99923	+
LIN28B	chr1	28833060	28833084	0.999225	+
LIN28B	chr2	101623782	101623806	0.999222	+
LIN28B	chr12	56983780	56983804	0.999206	+
LIN28B	chr2	10308320	10308344	0.999205	+
LIN28B	chr6	158415733	158415757	0.999203	+
LIN28B	chr10	70539903	70539927	0.999192	+
LIN28B	chr7	93379798	93379822	0.99918	+
LIN28B	chr8	11607624	11607648	0.999175	+
LIN28B	chr17	74683173	74683197	0.999172	+
LIN28B	chr9	103054656	103054680	0.99917	+
LIN28B	chr15	84233723	84233747	0.999162	+
LIN28B	chr10	11891222	11891246	0.999146	+
LIN28B	chr17	6352742	6352766	0.999141	+
LIN28B	chr12	96936471	96936495	0.999141	+
LIN28B	chr5	32655166	32655190	0.999126	+
LIN28B	chr5	137727053	137727077	0.999124	+
LIN28B	chr8	11698922	11698946	0.999123	+
LIN28B	chr21	38083227	38083251	0.999121	+
LIN28B	chr3	88191958	88191982	0.999117	+
LIN28B	chr17	57280384	57280408	0.999108	+
LIN28B	chr7	155495246	155495270	0.999102	+
LIN28B	chr14	74121146	74121170	0.999097	+
LIN28B	chr6	158777407	158777431	0.999095	+
LIN28B	chr12	70717969	70717993	0.99909	+
LIN28B	chr4	57854852	57854876	0.999081	+
LIN28B	chr19	37158071	37158095	0.999066	+
LIN28B	chr6	31526337	31526361	0.999061	+
LIN28B	chr16	30003274	30003298	0.999058	+
LIN28B	chr17	29567062	29567086	0.999048	+
LIN28B	chr20	30154064	30154088	0.999046	+
LIN28B	chr12	56148873	56148897	0.999041	+
LIN28B	chr3	133539895	133539919	0.999025	+
LIN28B	chr11	70728056	70728080	0.999007	+
LIN28B	chr12	124090024	124090048	0.999003	+
LIN28B	chr3	15478059	15478083	0.998998	+
LIN28B	chr1	214507876	214507900	0.998996	+
LIN28B	chr8	6724977	6725001	0.998993	+
LIN28B	chr4	154216989	154217013	0.99899	+
LIN28B	chr7	3352133	3352157	0.998988	+
LIN28B	chr19	36124061	36124085	0.998985	+
LIN28B	chr17	29707139	29707163	0.998985	+
LIN28B	chr17	48165129	48165153	0.998976	+
LIN28B	chr1	29580403	29580427	0.998976	+
LIN28B	chr11	67210127	67210151	0.998975	+
LIN28B	chr16	87438919	87438943	0.99897	+
LIN28B	chr5	141332515	141332539	0.99896	+
LIN28B	chr19	19039035	19039059	0.998956	+
LIN28B	chr3	45505658	45505682	0.998956	+
LIN28B	chr4	2068248	2068272	0.998953	+
LIN28B	chr16	47617616	47617640	0.998952	+
LIN28B	chr15	40359276	40359300	0.998952	+
LIN28B	chr1	36533233	36533257	0.998952	+
LIN28B	chr12	122252398	122252422	0.998939	+
LIN28B	chr3	33195671	33195695	0.998929	+
LIN28B	chr7	98515165	98515189	0.998917	+
LIN28B	chr9	88474249	88474273	0.998917	+
LIN28B	chr10	124957187	124957211	0.998904	+
LIN28B	chr21	43724052	43724076	0.998904	+
LIN28B	chr5	82808017	82808041	0.998895	+
LIN28B	chr17	45016764	45016788	0.998894	+
LIN28B	chr17	5345466	5345490	0.998892	+
LIN28B	chr2	120736377	120736401	0.998892	+
LIN28B	chr6	26137845	26137869	0.998885	+
LIN28B	chr17	38152080	38152104	0.998879	+
LIN28B	chr12	113717975	113717999	0.998875	+
LIN28B	chr15	48667545	48667569	0.998859	+
LIN28B	chrX	133663576	133663600	0.998858	+
LIN28B	chr3	57282279	57282303	0.998856	+
LIN28B	chr16	77228516	77228540	0.998852	+
LIN28B	chr22	21922225	21922249	0.998852	+
LIN28B	chr7	140956066	140956090	0.998843	+
LIN28B	chr19	58865825	58865849	0.998837	+
LIN28B	chr6	73475337	73475361	0.998818	+
LIN28B	chr9	108756397	108756421	0.99881	+
LIN28B	chr2	185248109	185248133	0.998806	+
LIN28B	chr17	2938137	2938161	0.998777	+
LIN28B	chrX	100651611	100651635	0.998772	+
LIN28B	chr3	11596409	11596433	0.998767	+
LIN28B	chr8	19231147	19231171	0.998759	+
LIN28B	chr10	60063396	60063420	0.998745	+
LIN28B	chr15	32988667	32988691	0.998738	+
LIN28B	chr9	96235886	96235910	0.998737	+
LIN28B	chr10	67358526	67358550	0.998732	+
LIN28B	chr3	119144060	119144084	0.998731	+
LIN28B	chr1	211544776	211544800	0.998731	+
LIN28B	chr22	30093352	30093376	0.998731	+
LIN28B	chr4	71555993	71556017	0.998725	+
LIN28B	chr6	168284508	168284532	0.998713	+
LIN28B	chr5	170825770	170825794	0.998708	+
LIN28B	chr17	12692820	12692844	0.998696	+
LIN28B	chr10	69673000	69673024	0.998693	+
LIN28B	chr12	69658113	69658137	0.998691	+
LIN28B	chr3	184045243	184045267	0.998678	+
LIN28B	chr5	32681285	32681309	0.998666	+
LIN28B	chr16	2283104	2283128	0.998665	+
LIN28B	chr1	237686647	237686671	0.998663	+
LIN28B	chr17	1427783	1427807	0.998662	+
LIN28B	chr5	173316887	173316911	0.998654	+
LIN28B	chr3	49715691	49715715	0.99865	+
LIN28B	chr3	4568135	4568159	0.99865	+
LIN28B	chr17	17094874	17094898	0.998645	+
LIN28B	chr12	110361838	110361862	0.998645	+
LIN28B	chr9	134309602	134309626	0.998642	+
LIN28B	chr2	175355530	175355554	0.998632	+
LIN28B	chr16	25114162	25114186	0.998629	+
LIN28B	chr17	7851010	7851034	0.998626	+
LIN28B	chr3	23598130	23598154	0.998621	+
LIN28B	chr19	36223340	36223364	0.998608	+
LIN28B	chr9	103068150	103068174	0.998605	+
LIN28B	chr2	18319968	18319992	0.998597	+
LIN28B	chr7	926232	926256	0.998595	+
LIN28B	chr12	94243970	94243994	0.998595	+
LIN28B	chr19	54625923	54625947	0.998581	+
LIN28B	chr16	3191290	3191314	0.998581	+
LIN28B	chr19	1224178	1224202	0.998567	+
LIN28B	chr5	33519078	33519102	0.998553	+
LIN28B	chr1	246887802	246887826	0.998551	+
LIN28B	chr6	158734739	158734763	0.998551	+
LIN28B	chr2	130935189	130935213	0.998549	+
LIN28B	chr12	106773580	106773604	0.998534	+
LIN28B	chr22	38128106	38128130	0.998529	+
LIN28B	chr15	72876138	72876162	0.998518	+
LIN28B	chr1	171553747	171553771	0.998509	+
LIN28B	chr1	44885420	44885444	0.998505	+
LIN28B	chr6	27806844	27806868	0.998499	+
LIN28B	chr19	41828410	41828434	0.99849	+
LIN28B	chr10	53000553	53000577	0.99849	+
LIN28B	chr12	122270395	122270419	0.998489	+
LIN28B	chr8	112806676	112806700	0.998488	+
LIN28B	chr2	39108669	39108693	0.998484	+
LIN28B	chr2	63125226	63125250	0.998483	+
LIN28B	chr8	42978777	42978801	0.998476	+
LIN28B	chr3	107519940	107519964	0.998471	+
LIN28B	chr7	39747055	39747079	0.998463	+
LIN28B	chr14	39777472	39777496	0.99846	+
LIN28B	chr6	31387423	31387447	0.99846	+
LIN28B	chr18	13754814	13754838	0.998459	+
LIN28B	chr5	10265808	10265832	0.998453	+
LIN28B	chr19	10225287	10225311	0.998442	+
LIN28B	chr2	237035208	237035232	0.998431	+
LIN28B	chr3	186300523	186300547	0.998428	+
LIN28B	chr13	39266217	39266241	0.99842	+
LIN28B	chr9	131926440	131926464	0.998416	+
LIN28B	chr3	54756976	54757000	0.998401	+
LIN28B	chr9	33353471	33353495	0.998399	+
LIN28B	chr16	1254159	1254183	0.998396	+
LIN28B	chr22	40475700	40475724	0.998388	+
LIN28B	chr11	96126063	96126087	0.998387	+
LIN28B	chr11	67818975	67818999	0.998383	+
LIN28B	chr1	214834032	214834056	0.998378	+
LIN28B	chr8	37654786	37654810	0.998364	+
LIN28B	chrX	55033385	55033409	0.998357	+
LIN28B	chrX	47775236	47775260	0.998347	+
LIN28B	chr18	21735814	21735838	0.99834	+
LIN28B	chr16	30977613	30977637	0.99834	+
LIN28B	chr16	88110617	88110641	0.998334	+
LIN28B	chr7	105210269	105210293	0.998331	+
LIN28B	chr19	39916753	39916777	0.998328	+
LIN28B	chr5	80396635	80396659	0.998318	+
LIN28B	chr18	41705331	41705355	0.998317	+
LIN28B	chr4	128706500	128706524	0.998309	+
LIN28B	chr12	118466888	118466912	0.998296	+
LIN28B	chr19	42788823	42788847	0.99828	+
LIN28B	chr17	36872092	36872116	0.998273	+
LIN28B	chr9	100132491	100132515	0.998266	+
LIN28B	chr2	26613655	26613679	0.998258	+
LIN28B	chr1	9427540	9427564	0.998249	+
LIN28B	chr21	37754249	37754273	0.998248	+
LIN28B	chr12	8904570	8904594	0.99824	+
LIN28B	chr22	40601498	40601522	0.998222	+
LIN28B	chr1	162797903	162797927	0.998221	+
LIN28B	chr19	37122748	37122772	0.998203	+
LIN28B	chr7	79700317	79700341	0.9982	+
LIN28B	chr14	96836771	96836795	0.99819	+
LIN28B	chr2	122524579	122524603	0.99818	+
LIN28B	chr2	29400734	29400758	0.998168	+
LIN28B	chr10	53290447	53290471	0.998145	+
LIN28B	chr3	65501298	65501322	0.998126	+
LIN28B	chr7	91051655	91051679	0.998124	+
LIN28B	chr3	97514165	97514189	0.998122	+
LIN28B	chr5	122169115	122169139	0.998113	+
LIN28B	chr3	121308302	121308326	0.998095	+
LIN28B	chr11	68698022	68698046	0.998093	+
LIN28B	chr2	179264714	179264738	0.99809	+
LIN28B	chr17	80887281	80887305	0.998081	+
LIN28B	chr10	112774041	112774065	0.998075	+
LIN28B	chr17	34948496	34948520	0.998065	+
LIN28B	chr5	172342214	172342238	0.998053	+
LIN28B	chr22	25436420	25436444	0.998051	+
LIN28B	chr1	39932368	39932392	0.998043	+
LIN28B	chr11	63676768	63676792	0.998039	+
LIN28B	chr9	80934057	80934081	0.998034	+
LIN28B	chr1	63789693	63789717	0.998033	+
LIN28B	chr20	44038776	44038800	0.998004	+
LIN28B	chr12	34184750	34184774	0.997999	+
LIN28B	chr5	108525308	108525332	0.997999	+
LIN28B	chr2	66878451	66878475	0.997994	+
LIN28B	chr12	58189368	58189392	0.997988	+
LIN28B	chr7	152629726	152629750	0.997985	+
LIN28B	chr9	4663320	4663344	0.997983	+
LIN28B	chr8	128944371	128944395	0.997972	+
LIN28B	chr20	47861014	47861038	0.997968	+
LIN28B	chr7	114003088	114003112	0.997963	+
LIN28B	chr1	202431566	202431590	0.997957	+
LIN28B	chr13	101138417	101138441	0.997949	+
LIN28B	chr19	19168926	19168950	0.997936	+
LIN28B	chr19	39144527	39144551	0.997932	+
LIN28B	chr16	4727337	4727361	0.997919	+
LIN28B	chr3	10063721	10063745	0.99791	+
LIN28B	chr7	102095326	102095350	0.99791	+
LIN28B	chrX	153119648	153119672	0.997906	+
LIN28B	chr19	49132937	49132961	0.997904	+
LIN28B	chr10	11916455	11916479	0.997893	+
LIN28B	chr2	85902281	85902305	0.99789	+
LIN28B	chr3	184055959	184055983	0.997874	+
LIN28B	chr19	10225110	10225134	0.997864	+
LIN28B	chr17	80419835	80419859	0.997863	+
LIN28B	chr2	42795876	42795900	0.997854	+
LIN28B	chr10	105762917	105762941	0.997838	+
LIN28B	chrX	16782786	16782810	0.997834	+
LIN28B	chr1	15736743	15736767	0.997821	+
LIN28B	chr2	166537398	166537422	0.997816	+
LIN28B	chr9	131671159	131671183	0.997814	+
LIN28B	chr10	102892888	102892912	0.997809	+
LIN28B	chr7	141456391	141456415	0.997798	+
LIN28B	chr19	35661753	35661777	0.997788	+
LIN28B	chr9	134374629	134374653	0.99774	+
LIN28B	chr10	115657939	115657963	0.997737	+
LIN28B	chr10	53462956	53462980	0.997737	+
LIN28B	chr1	156737413	156737437	0.997726	+
LIN28B	chrX	49832280	49832304	0.997723	+
LIN28B	chr1	154960991	154961015	0.997718	+
LIN28B	chrX	47780679	47780703	0.997704	+
LIN28B	chr3	183030378	183030402	0.997703	+
LIN28B	chr10	93690313	93690337	0.997692	+
LIN28B	chr5	68723135	68723159	0.997689	+
LIN28B	chr20	1357816	1357840	0.997667	+
LIN28B	chr2	152320766	152320790	0.997637	+
LIN28B	chr20	59862361	59862385	0.997622	+
LIN28B	chr2	182383960	182383984	0.997612	+
LIN28B	chr3	152554045	152554069	0.997604	+
LIN28B	chr13	111160403	111160427	0.9976	+
LIN28B	chr9	71686674	71686698	0.997593	+
LIN28B	chr17	17101983	17102007	0.997588	+
LIN28B	chr5	134032827	134032851	0.997584	+
LIN28B	chr8	55066681	55066705	0.997559	+
LIN28B	chr2	73455400	73455424	0.997545	+
LIN28B	chr19	4493753	4493777	0.997542	+
LIN28B	chr5	149900626	149900650	0.997539	+
LIN28B	chr2	174228107	174228131	0.997519	+
LIN28B	chr9	138378777	138378801	0.997499	+
LIN28B	chr4	186144596	186144620	0.997499	+
LIN28B	chr17	74921150	74921174	0.997479	+
LIN28B	chr19	42880432	42880456	0.99745	+
LIN28B	chr4	95562333	95562357	0.997438	+
LIN28B	chr12	54445441	54445465	0.997438	+
LIN28B	chrX	68751679	68751703	0.997431	+
LIN28B	chr20	42331519	42331543	0.997419	+
LIN28B	chr5	141548585	141548609	0.99737	+
LIN28B	chr13	32912444	32912468	0.997363	+
LIN28B	chr6	30894170	30894194	0.997356	+
LIN28B	chr16	68252907	68252931	0.997344	+
LIN28B	chr13	52027221	52027245	0.997302	+
LIN28B	chr11	12964734	12964758	0.997298	+
LIN28B	chr3	37081219	37081243	0.997295	+
LIN28B	chr16	53752861	53752885	0.997287	+
LIN28B	chr16	70508747	70508771	0.997255	+
LIN28B	chr12	69666424	69666448	0.997255	+
LIN28B	chr14	65208801	65208825	0.997249	+
LIN28B	chr21	45513255	45513279	0.997245	+
LIN28B	chr6	80835460	80835484	0.99724	+
LIN28B	chr4	30723058	30723082	0.997239	+
LIN28B	chr9	133465648	133465672	0.997235	+
LIN28B	chr5	80436876	80436900	0.997232	+
LIN28B	chr19	50886711	50886735	0.997232	+
LIN28B	chr5	121743081	121743105	0.997174	+
LIN28B	chr16	2036436	2036460	0.997159	+
LIN28B	chr11	125280188	125280212	0.997153	+
LIN28B	chr1	145692428	145692452	0.997142	+
LIN28B	chr4	106721580	106721604	0.997137	+
LIN28B	chr5	102895391	102895415	0.997136	+
LIN28B	chr2	74087194	74087218	0.997134	+
LIN28B	chr2	160614603	160614627	0.997114	+
LIN28B	chr17	29162963	29162987	0.997102	+
LIN28B	chr17	48845567	48845591	0.997099	+
LIN28B	chrX	148037249	148037273	0.997098	+
LIN28B	chr4	110737397	110737421	0.997089	+
LIN28B	chr16	30087704	30087728	0.997077	+
LIN28B	chr19	30950921	30950945	0.997077	+
LIN28B	chr12	111749935	111749959	0.997067	+
LIN28B	chr4	17633521	17633545	0.997067	+
LIN28B	chr19	1975392	1975416	0.997065	+
LIN28B	chr1	22856789	22856813	0.997006	+
LIN28B	chr6	30551451	30551475	0.997004	+
LIN28B	chr12	886951	886975	0.996995	+
LIN28B	chr18	53417090	53417114	0.99698	+
LIN28B	chr3	138655590	138655614	0.996974	+
LIN28B	chr15	38623402	38623426	0.996941	+
LIN28B	chr12	118577290	118577314	0.996924	+
LIN28B	chr11	62506597	62506621	0.996915	+
LIN28B	chr4	146058232	146058256	0.996901	+
LIN28B	chr3	16390989	16391013	0.996899	+
LIN28B	chr16	3022540	3022564	0.996897	+
LIN28B	chr19	1412445	1412469	0.996892	+
LIN28B	chr16	28905832	28905856	0.996886	+
LIN28B	chr1	29649918	29649942	0.996878	+
LIN28B	chr15	81336680	81336704	0.996853	+
LIN28B	chr12	54422273	54422297	0.996849	+
LIN28B	chr2	32670692	32670716	0.996835	+
LIN28B	chr17	59198509	59198533	0.996829	+
LIN28B	chrX	62531455	62531479	0.996828	+
LIN28B	chrX	102471097	102471121	0.99682	+
LIN28B	chr12	133784455	133784479	0.996817	+
LIN28B	chr5	138701954	138701978	0.996816	+
LIN28B	chr12	69664093	69664117	0.996814	+
LIN28B	chr1	117492667	117492691	0.996813	+
LIN28B	chr12	117187791	117187815	0.996783	+
LIN28B	chr12	123889467	123889491	0.996774	+
LIN28B	chr17	27871403	27871427	0.996732	+
LIN28B	chr11	1489828	1489852	0.996729	+
LIN28B	chr2	237259552	237259576	0.996721	+
LIN28B	chr16	30409026	30409050	0.996717	+
LIN28B	chr21	33765656	33765680	0.996696	+
LIN28B	chr12	4388756	4388780	0.996681	+
LIN28B	chr2	240270758	240270782	0.996675	+
LIN28B	chr15	42841080	42841104	0.996669	+
LIN28B	chr19	5640504	5640528	0.996661	+
LIN28B	chr18	11981692	11981716	0.996627	+
LIN28B	chr1	15987560	15987584	0.996617	+
LIN28B	chr16	2320620	2320644	0.996609	+
LIN28B	chr19	7747145	7747169	0.996583	+
LIN28B	chr21	38084508	38084532	0.996574	+
LIN28B	chr10	89695141	89695165	0.99653	+
LIN28B	chr17	76419643	76419667	0.996525	+
LIN28B	chr17	57327678	57327702	0.99652	+
LIN28B	chr2	67632350	67632374	0.99649	+
LIN28B	chr3	84727766	84727790	0.996476	+
LIN28B	chr15	89859183	89859207	0.996439	+
LIN28B	chrX	46696532	46696556	0.996436	+
LIN28B	chr7	99162461	99162485	0.996433	+
LIN28B	chr6	155136857	155136881	0.996366	+
LIN28B	chr10	26309550	26309574	0.99635	+
LIN28B	chr4	153906078	153906102	0.996339	+
LIN28B	chr17	7400683	7400707	0.996334	+
LIN28B	chr15	22873358	22873382	0.996239	+
LIN28B	chr12	85516161	85516185	0.996238	+
LIN28B	chr12	3121343	3121367	0.996227	+
LIN28B	chr9	34251145	34251169	0.996215	+
LIN28B	chr3	110445890	110445914	0.99621	+
LIN28B	chr10	8054230	8054254	0.996209	+
LIN28B	chr5	225570	225594	0.99619	+
LIN28B	chr10	121677493	121677517	0.996187	+
LIN28B	chr1	220960502	220960526	0.996186	+
LIN28B	chr15	49945173	49945197	0.996186	+
LIN28B	chr19	14072094	14072118	0.996184	+
LIN28B	chr16	78186684	78186708	0.996164	+
LIN28B	chr7	102736771	102736795	0.996151	+
LIN28B	chr10	98742220	98742244	0.996136	+
LIN28B	chr1	214815137	214815161	0.996118	+
LIN28B	chr5	79741160	79741184	0.996105	+
LIN28B	chr16	30749372	30749396	0.996101	+
LIN28B	chr3	113604297	113604321	0.99608	+
LIN28B	chr6	133192535	133192559	0.996071	+
LIN28B	chr3	16329014	16329038	0.996056	+
LIN28B	chr1	7831593	7831617	0.996035	+
LIN28B	chr14	105969859	105969883	0.996032	+
LIN28B	chr22	20096475	20096499	0.996002	+
LIN28B	chr11	111594328	111594352	0.995932	+
LIN28B	chr3	67061299	67061323	0.995928	+
LIN28B	chr12	28714452	28714476	0.995919	+
LIN28B	chr7	94294605	94294629	0.995905	+
LIN28B	chr20	37773670	37773694	0.995886	+
LIN28B	chr3	51624380	51624404	0.99585	+
LIN28B	chr16	89630504	89630528	0.995825	+
LIN28B	chr1	16256244	16256268	0.995815	+
LIN28B	chr10	114592131	114592155	0.995792	+
LIN28B	chr2	162250089	162250113	0.995782	+
LIN28B	chr5	139069275	139069299	0.995781	+
LIN28B	chr2	229579541	229579565	0.995781	+
LIN28B	chr3	128533323	128533347	0.995767	+
LIN28B	chr16	16230412	16230436	0.995742	+
LIN28B	chr15	44854515	44854539	0.995741	+
LIN28B	chr12	110785922	110785946	0.995729	+
LIN28B	chrX	72854544	72854568	0.99571	+
LIN28B	chr12	126929968	126929992	0.995692	+
LIN28B	chr4	141303036	141303060	0.995668	+
LIN28B	chr20	55944471	55944495	0.995634	+
LIN28B	chr11	65111284	65111308	0.995633	+
LIN28B	chr22	24683007	24683031	0.995633	+
LIN28B	chr6	56967880	56967904	0.995632	+
LIN28B	chr10	111864314	111864338	0.995617	+
LIN28B	chr19	44661738	44661762	0.995601	+
LIN28B	chr22	24970375	24970399	0.99557	+
LIN28B	chrX	15750857	15750881	0.995562	+
LIN28B	chr17	80548822	80548846	0.995556	+
LIN28B	chr11	7378901	7378925	0.995523	+
LIN28B	chr2	96051352	96051376	0.995514	+
LIN28B	chr20	21331741	21331765	0.995503	+
LIN28B	chr7	138270903	138270927	0.99549	+
LIN28B	chr6	79716484	79716508	0.995489	+
LIN28B	chr4	160062289	160062313	0.995407	+
LIN28B	chr2	219460494	219460518	0.995401	+
LIN28B	chr1	228347255	228347279	0.995387	+
LIN28B	chr15	68480088	68480112	0.995386	+
LIN28B	chr22	30091970	30091994	0.995364	+
LIN28B	chr1	25071448	25071472	0.99536	+
LIN28B	chr7	86783001	86783025	0.995322	+
LIN28B	chr16	53101597	53101621	0.995313	+
LIN28B	chr9	131832705	131832729	0.995283	+
LIN28B	chr7	45115723	45115747	0.99528	+
LIN28B	chr10	64564822	64564846	0.99524	+
LIN28B	chr5	125788149	125788173	0.995208	+
LIN28B	chr9	131670898	131670922	0.995183	+
LIN28B	chr19	1970472	1970496	0.99518	+
LIN28B	chr9	135906218	135906242	0.995169	+
LIN28B	chr3	18121098	18121122	0.995165	+
LIN28B	chr11	63668463	63668487	0.995135	+
LIN28B	chr6	79675782	79675806	0.995092	+
LIN28B	chr19	48950056	48950080	0.995079	+
LIN28B	chr12	58195195	58195219	0.995063	+
LIN28B	chr2	66899521	66899545	0.995003	+
LIN28B	chr6	32553485	32553509	0.994974	+
LIN28B	chr7	820303	820327	0.994952	+
[truncated: 3,146 more rows]
