# Supplementary material for: Predicting protein-binding regions in RNA using nucleotide profiles and compositions
Source: BMC Syst Biol. 2017 Mar 14;11(Suppl 2):16. doi: 10.1186/s12918-017-0386-4 (PMC5374631; doi:10.1186/s12918-017-0386-4)
Supplement: Supplementary file 4 — 6 training datasets with different ratios of positive to negative instances. 6 training datasets with different ratios of positive to negative instances (called 1:1, 1:2, 1:4, 1:6, 1:8 and 1:10 training datasets). (XLSX 3553 kb) [file 12918_2017_386_MOESM4_ESM.xlsx]

## Sheet: 1_1 train
positive					negative
protein_name	chromosome	Binding_site_start	Binding_site_end	sequence		chromosome	sequence
AGO1	chr21	9826967	9826991	GTCCGGCCGCGTCGGGGCCTCGCCG		chr1	CTATCTATCTATCTATCTATCTATC
AGO1	chr5	122924157	122924181	GATACAAAACGGGCTACACCAATAG		chr1	AGTGCTGGGATTACAGGCATGAGCC
AGO1	chrX	155173373	155173397	GTCTCATTTTAAATGACGCACAAAC		chr1	TCCTGAGTAGCTGGGACTACAGGCG
AGO1	chr2	176887209	176887233	GTATATAAACCAATGGCAGGAACTG		chr1	GGCTAATTTTTTGTATTTTTAGTAA
AGO1	chr16	731181	731205	CACCAACCGGGCCTTGTGCTACCTG		chr1	GAGGTTGCAGTGAGCCGAGATTGTG
AGO1	chr20	33128450	33128474	GTCATTCCTTAATTTAATGCCCCCC		chr1	CCACTGCACTCCAGCCTGGGTGACA
AGO1	chr12	3147137	3147161	GACCTCAACACCAACATCGAGGATG		chr1	CAATCTCAGCTCACTGCAACCTCCA
AGO1	chr13	100635102	100635126	GACCCCGAGCAACTGAGCAATCCCA		chr1	TTGTATTTTTAGTAGAGACAGGGTT
AGO1	chr15	44120272	44120296	GTAATTACCAGCTAGACCAGCTTAT		chr1	GAAAGACAGAGAGAGACAGAGAGAG
AGO1	chr8	125499707	125499731	GATTTATTCCACCCAATGAAACTCC		chr1	CTACCTCAGCCTCCCAAAGTGCTGG
AGO1	chr4	184369851	184369875	GAAAATCAAACGTAAGCACAATTTA		chr1	TGATCCGCCTGCCTCGGCCTCCCAA
AGO1	chr12	12976182	12976206	GCCGTTTCCTCTAAATACCAGACAG		chr1	GGAGGCCAAGGTGGGTGGATCACTT
AGO1	chr19	5691432	5691456	GACAAACGGGCCCTCAAATTTATCA		chr1	GGCCAACATGGTGAAACCCCATCTC
AGO1	chr19	49589737	49589761	GCCACCCCTGGAGAAACTGCCACAT		chr1	TACTCTGTCACCCAGTCTGGAGTGC
AGO1	chr6	30553076	30553100	GCCCACCAACCACCTGGACCTCAAC		chr1	GCTTCAGCCTCCCAAGTAGCTGGGA
AGO1	chr2	27277624	27277648	GCTATTTCCTGATACCAGCACCCCT		chr1	CTGGAGTGCAGTGGTGCTATCTCGG
AGO1	chr17	75091037	75091061	GACATTTCTGGAATAAACCACTTTG		chr1	CCAGCTACTCAGGAGGCTGAGGGAG
AGO1	chr9	115381436	115381460	GACTTTACAAAACCATACGTGGTTC		chr1	CTCCGCCTCCCGGGTTCAAGAGATT
AGO1	chr14	105715507	105715531	TTCAACAACGAGCTCATGGCCGACG		chr1	GAGTCCAGGAGTTTGAGACCAGCCT
AGO1	chr22	20079127	20079151	ATCAGTGCAAGATGCACCCACAAAG		chr1	AGTGGCACAATCTGGGCTCACTGCA
AGO1	chr1	168219182	168219206	GCCCGGCGCTGTAGACACTGCCATG		chr1	TTGGCCAGGTCTGGTCTTGAACTCC
AGO1	chr12	69235985	69236009	ATCAAACAAATGCCAAGCTATATTT		chr1	TTTTTATTTTTATTTTTATTTTTTA
AGO1	chr22	31816350	31816374	GCAAACCCCCCAACATTGGCTTTAA		chr1	CAGCCTTCCAAAGTGCTGGGATTAT
AGO1	chr4	41258999	41259023	GCTCAAGCCGATGGAGATCAACCCC		chr1	AGGTGTGGTGGCAGCACCTGTAGTC
AGO1	chr18	21046166	21046190	GCTTTAAAACAACATGCCTACTCAG		chr1	CTCCTGCCTCAGCCTCCCGAGTAGC
AGO1	chr2	176996622	176996646	GCCTCAACAACGTAAACTTCCTAAT		chr1	ACAGTGTCTATGGGGACTCCAGCAC
AGO1	chr13	115089594	115089618	GATAAACCAAAAAATCAGTTGAACA		chr1	TGATGCCATGGGTGAGGTGATGGCA
AGO1	chr17	26711420	26711444	TTCCTACTCTACCAATGGCACTAAG		chr1	GGGCAGGGGAGGGGTGAGAGTCGGG
AGO1	chr2	216177238	216177262	GACAAAACCGGCCTTGTGGAATTTG		chr1	GGGGAGGAGGTGAGAGTTGGGGGAG
AGO1	chr16	3200670	3200694	CGCAGGGCCGCGTGGCCTAATGGAT		chr1	TCACACCTGTAATCCCAGCACTTTG
AGO1	chr6	26104419	26104443	GTCACAGCCATGGATGTAGTATATG		chr1	AAGAATCATTTGAATCTGGGAGGTG
AGO1	chr1	44169976	44170000	GTTATCAACTCAAGATACCGGGAAG		chr1	GAGTGAGACCCTTTCTCAAAAAAAA
AGO1	chr7	28758454	28758478	GCCCAACCCTACAATGCCAGGATCT		chr1	TATTTATTGAGACAGTCTCACTTCT
AGO1	chr5	112352511	112352535	GTTTTCTTACCACAATACCCTCTTG		chr1	TTTTTTGAGACAGAGTCTTGCTCTG
AGO1	chr2	228398450	228398474	GACAATATCTTCAGTGCCGGGCAAG		chr1	TTGCCCAGGCTAGAGTGCAGTGGTG
AGO1	chr19	56171951	56171975	GCACATCACCCCAATGCAGTACAAG		chr1	TTAGTAGAGACGGGGTTTCACCACA
AGO1	chrX	51641217	51641241	GACACACCCAAGCTCGGTCTCCTCT		chr1	TTTTTTTTTTTTGAGACAGGGTGTC
AGO1	chr14	61909848	61909872	GATCTTCAAACATTTTACCAGGAAG		chr1	GACTACAGGCATGAGCCACCACGCC
AGO1	chr20	36685996	36686020	GACTACCCTGGCAGCTACTCTCCTC		chr1	AGAGATAGGGTTTCACCATGTTGCC
AGO1	chr7	100028575	100028599	GCCCCCCAACCCTATGAACTCAACA		chr1	TCTCTCTCTTTTTGAGATAGAGTCT
AGO1	chr1	222839323	222839347	GTACACCAGCTGAATACGGAGCAAT		chr1	GCCGAGATCCTGCCACTGCACTCCA
AGO1	chr12	68056301	68056325	GATTTTAATCCTAGTGGCCAGTTCT		chr1	TCACCATGTTAGCCAGGATGGCCTC
AGO1	chr17	40176296	40176320	GACACACACACACTTATGGCACCAG		chr1	GATCTCCTGACCTCATGATCCGCCT
AGO1	chr2	160605023	160605047	GAATCTTCAAGGATACCTACCTCTG		chr1	GAAAGAGAGACAGAGAGCACAAGTG
AGO1	chr15	91503138	91503162	GATATTTATATCTGGGGCTGGAATG		chr1	CTCACTGCCACCTCTGCCTCCTGGG
AGO1	chr2	97017634	97017658	GTCCACTCTCCACTGCCAGGACTAC		chr1	TCTTGAACTCCTGACCTCGTGATCC
AGO1	chr2	61413968	61413992	TCACATTTACCTCTTCCCTATCTTT		chr1	TAATCCCAGCACTTTGGGAAGGCCA
AGO1	chr14	75469682	75469706	GCTACCTTAAAGATGCCGGGATCCG		chr1	TTGAACCCAGGAGGCAGAGGTTGCA
AGO1	chr5	68464033	68464057	GATAAAAAACTACCAAAACCTCTTG		chr1	GCTGGCCTCAAACTCCTGGGCTCAA
AGO1	chr19	34912529	34912553	GCTTATGCCAGCACTGGTCAGCATG		chr1	AGCACGGTCGGGGACCCTATTCCCC
AGO1	chr19	32844280	32844304	GCCAATATCCACACCCAATCCAAAG		chr1	TGGCTCTCTGTCTGGCCAGGGTGCC
AGO1	chr1	181060721	181060745	GATTTTACTAAAATCACTGCCATTA		chr1	ACAAAAAAAAAAAAAAAAAAGCCAG
AGO1	chr19	9949120	9949144	TACTACTTCAACCACATCACTAACG		chr1	TCAAGTGATTCTCTAGCCTCAGCCT
AGO1	chr10	60157471	60157495	GAACATCATAACCAATGACCACTCA		chr1	TATCATGGGGAGGTGATGCCATTGG
AGO1	chr14	55528868	55528892	GAAATTATTATATACCAGGCACTCT		chr1	TAGAGAGGTGATGTCATGGGGAGGT
AGO2	chr1	210189550	210189574	GACACTTCTAAACAAAAAAATGCCG		chr1	CACTGCCGACGGGGCGGGCATGGAG
AGO2	chr18	43708090	43708114	GACAAAAGCCAAATAAACATCCTTT		chr1	ACACCTGTAATCCCAGCTACTCGGG
AGO2	chr1	52237789	52237813	GTCTAAAACGCCCAGATACCACAGA		chr1	GAGACAGACAGAAAAAGGGAAGTGT
AGO2	chr1	164819321	164819345	ATAATAAAAATTTTAAAAATGACCC		chr1	AGAGAGAGACAGAGACAGAGGAAAA
AGO2	chr13	58204700	58204724	AAAAATAAACAAAATAAATAAACCA		chr1	AAGAGGGAGAGACAGAAATAGGGAG
AGO2	chr13	114115409	114115433	CCAGATAACACTAATTTCCAATACG		chr1	TGACCAATGTGGTGAAACCTTGTCT
AGO2	chr5	65337695	65337719	AACAAAAACAAATACACTACTTCAT		chr1	AGAAGGCAGGAGGGCAAGAGGGGGA
AGO2	chr15	45023801	45023825	AATCCAAAAAGCACAATGGAATACT		chr1	AGTTTTTTTTTTCTTTTTTTCTTTT
AGO2	chr1	109445785	109445809	GCATACACAGCACTAGGAAATCATG		chr1	CCTCCTCTTCCTCCTCTCCTTCTCC
AGO2	chr7	56067395	56067419	GACACAAAAACAATGGCTTGAAACT		chr1	TACCAAAAATACAACAAATTGGCCA
AGO2	chr14	103807537	103807561	TTATTAAGCCCAATGAGACATCTAG		chr1	TTATTTATTTATTTATTTATTTATT
AGO2	chr7	64293656	64293680	CCAATTCTCAAATCTTACTAAACAA		chr1	CCTCCCAGGTTCAAGTGATTCTCCT
AGO2	chr12	995173	995197	TCTACCCCAGTCAGCACTACTACAT		chr1	TTAAAGGCATGTGCCACCATGCCTG
AGO2	chr1	174190252	174190276	GCCAAACAAATAAGCCATCTCTTCA		chr1	TATCTATTTATTTTTTGAGATGGAG
AGO2	chr15	89174368	89174392	GAAACAAGACAGTGGTTTGAATTCT		chr1	TGATTCTCTGCCTCAGCCTCCTGAA
AGO2	chr1	61922441	61922465	GCACCCCCAAACGTCCTGTATCTTA		chr1	TGGCCTCAAGTGATCCGCCTGCCTC
AGO2	chrX	33930167	33930191	GCCAACAAACTGTGCAATACTTAAG		chr1	AGGTTGGTGTGATGACCACGCTGCC
AGO2	chr6	31604068	31604092	GATTTCTCCACAATGCAAGCTACAG		chr1	CATCTCTGGGGCTCAAGTGATCCTC
AGO2	chr1	185070258	185070282	TTTCCCCATTAAAATACCAGAGATA		chr1	TCACCTCAGCCTCCCGAGCAGCTAG
AGO2	chr9	72969639	72969663	TCTTTTGGACACATGCCTATTTTCT		chr1	TGGCTAATTTATGTATTTTTTTTGT
AGO2	chr4	152586520	152586544	GCAAACTCACACGATAACACTAACT		chr1	CAGGTTGGTCTCAAACTCCTGGGTT
AGO2	chr11	63967647	63967671	ATCCCCAGGCCATGAAGCATTATAC		chr1	CTGAAGTGCTGGGATTACGGGCGTG
AGO2	chr18	9282456	9282480	GCAATATACTTTAAAAAAAATCCAG		chr1	ACCTCCTGGGTTCAAACAATTCTCC
AGO2	chr8	126449060	126449084	GCAAATCGCACAATGACATATTTTG		chr1	GGGTGTGAGCCACTGTGCCTGGCCT
AGO2	chr1	15988240	15988264	GTTCTCCATTCCCTTTAAACAAAAG		chr1	AAACAAACAAAAAAACCCCAAAAAA
AGO2	chr2	216177238	216177262	GTTCTTAAAAAAATGACATTAAAAG		chr1	TGCACCCCTGTGTGGATCCTCACCT
AGO2	chr12	112947524	112947548	GATAAACACAAATGACTACCACTTG		chr1	ACCTCCCGCACCCCTGTGTGAGTCC
AGO2	chr2	210887453	210887477	GTATTAATGGACAAATAAGTTTTTG		chr1	CTTCTTCCCACTGGGGATGAGAACT
AGO2	chr3	10192472	10192496	GAATAGGCAAGTGACTGTTTTAAAG		chr1	AAGCCACACGGATGGAGAAACCACT
AGO2	chr8	67342905	67342929	GTATAACTTCTGACACACACAAATG		chr1	CATAATCAATTTTGTCATGCTGTCT
AGO2	chr5	134193326	134193350	GCTTCCTCTTTTGATGACACCAATG		chr1	GACCGTGTCCCCACCCAAATCTCAT
AGO2	chr22	50279222	50279246	CTTACAATACCAAATCAGTGTTACT		chr1	AGAGAGTACATGTGAACTCTCTGTA
AGO2	chr7	40038791	40038815	GCTTTCCCACAAAATAAACCTAATG		chr1	AGGATTGCTTCAGGCCAGGAGTTTG
AGO2	chr7	142966169	142966193	GATAACAATACACTGAAATACTCCT		chr1	AGACTAGCCTGGGCAACATAGCAAG
AGO2	chr12	27475456	27475480	GCCAACCTGACCGTCAAGCTGCCAG		chr1	GCCTGGGCCACAGAGTGAGACTGTC
AGO2	chr22	38075631	38075655	GACCTATTTATCCTGAAACACCTTC		chr1	TTCACGCCATTCTCCTGCCTCGGCC
AGO2	chr16	57286342	57286366	GATTTTTTCCTACATACGCAAATTG		chr1	TTACAGGTGAGAGCCACTTCGCCTG
AGO2	chr2	131907344	131907368	GCATTCACAACCTGACTGCCTACCT		chr1	GAAAGGGAGAGCTTATGCCTTTCAT
AGO2	chr11	118947663	118947687	GCTTCACAAACTGAGGTAGATAATG		chr1	GCAGAGAGAGAGAGAGGGAGCAAGC
AGO2	chr6	411304	411328	GCTCATCACTGGCTGACAACTTTTG		chr1	TGAATTTGGAGGGGACACAGACATT
AGO2	chr13	89770258	89770282	GCAATTAGGGGTTAGATGCAATATG		chr1	CAGTGTGCAGAGGCTGCCACTGTGC
AGO2	chr4	156651945	156651969	GAATCAACAACCTGACACTAACTTG		chr1	CTCTCTGTCCCCATCCCTTTCCTGA
AGO2	chr11	93458927	93458951	GACTTAAAAAAAATGACTCTAAAAG		chr1	CTATTTCTCTGGTCCCTTTCTCTGG
AGO2	chr1	24078399	24078423	CATCAATAACTTACTGACCGAACAT		chr1	TCTGCTGAGGCTGTATCGTGACCAC
AGO2	chr16	53358890	53358914	GTAACATTTTACCATGCAGCTACTG		chr1	AGGGGATCATTGCAATGAGGAGAAT
AGO2	chr12	64868094	64868118	GACTCAGGCCAATGACTACTTCAAA		chr1	TGAGCTGAGGGTGAGGAAGTGGGGA
AGO2	chr19	46850449	46850473	CTATAACCATCTATCTTAAAATCAG		chr1	TGGGAAGGGTGTCCCTGGCCACCTC
AGO2	chr1	193221751	193221775	GTCCAGCCATGGCTTCCTATTCCAA		chr1	TTGACTGGGCAGGAGTCTGTGGGGG
AGO2	chr22	41924688	41924712	GAAACACAGGCATAATTGCATTACA		chr1	TCACAACACCTCCCTCCCCAGCCCC
AGO2	chr3	29744637	29744661	GTTTACAGACATGACTTTGTAAATG		chr1	ACAGGGTCTCACTCTGTCACCCAGG
AGO2	chr8	61779305	61779329	GTCCACATGCCAATGGACTGCATCA		chr1	AACTCCTGACCTCAGGTGAACTGCT
AGO2	chr2	131883427	131883451	TAAATAACAACATGGGCATTTCTTC		chr1	CTGAGAGAGCTGCCCTCTGCCTGAG
AGO2	chr15	32929898	32929922	GCACCACCCCCAAACACTACATTCG		chr1	ATTCAAAGCCAAATTCAATCCTGGA
AGO2	chr3	9490214	9490238	TTTTTCCTTTTATGTCCACAGAATG		chr1	GGCTCAGGCCTAAATCCCAGAATTT
AGO2	chr4	142155559	142155583	GCCCTTAATCATGCCGAGCAAACAT		chr1	GTGATGGTGGGTGCCTGTAATCCCA
AGO2	chr4	39077658	39077682	GCAAAATCAAATGAGCAAAACTAAG		chr1	AAAAAAAAAAGAAAGAAAGAAGAAA
AGO2	chr5	148734034	148734058	CATAACTCATACCTAACACTATTTG		chr1	CTCTGTTGGCTAGGCTGGAGTACAG
AGO2	chr14	64940731	64940755	GTAACTTTACAGGGACAAATCATAG		chr1	TGGGACTACAGACGCACATAACTAT
EWSR1	chr3	160141405	160141429	GCTTTAATATTCCAACAAAGACTAA		chr1	TTTTTGGTATTTTTAGTAGAGATGG
EWSR1	chr4	31145058	31145082	GAATCCTTCTCAACACACACTCAAG		chr1	GGTTTCGCCATATTGGCCAGGCTGG
EWSR1	chr1	67063316	67063340	GAGGTGACCCAGGACCTTCATTATG		chr1	TGTAAAGGTCAGGCCTAGAGGGCTG
EWSR1	chr2	242285603	242285627	GAGGACATATTCAGGGAGGGAAATG		chr1	GTGAGCCAAGATCATGCCACTGCAC
EWSR1	chr15	67011122	67011146	GCATCAGGGAAATAATTATTTAACG		chr1	CCCAGCCTGGGTGACAGAGTGAGAT
EWSR1	chr6	124436281	124436305	GAACGGGATGATTGGCAAGAGGGTG		chr1	GTAGGAGGTGGGACTCAACTCTTGG
EWSR1	chr15	101305894	101305918	GCAAATACACAAAACCATTTTAATG		chr1	GTTGGTGCAGGGAAAGGTTCTGGGC
EWSR1	chr4	84388717	84388741	TATCAAAAACAAAACTTCCATAATG		chr1	TGCTTCCTCTGGCTTCTGGTTGCTG
EWSR1	chr14	75304186	75304210	GACATCCCAACCACTCTTTCCCTAG		chr1	TCAGGTGGCCTGTTGGTTGTGCCCT
EWSR1	chr10	35467544	35467568	CCATTTTCTATGCTGCAGACACTAG		chr1	AAGCCCTGGTGCAGAAAAGCAGGGA
EWSR1	chr12	88554516	88554540	GTATACTCTTAAACACATAAACAAG		chr1	AGATTGGGAAGGTGAGGAACAGAGG
EWSR1	chr15	50620161	50620185	GACATTCATTTGACAGATGAACCCG		chr1	GCGATCCTCCCTCATTGGCCTCCCA
EWSR1	chr1	7431788	7431812	GCATCAAGCAGATTCTCTGCAAATG		chr1	AGTCGGGGACCATATTCCCCACAGT
EWSR1	chr3	58308154	58308178	GCATACAAACAAACAACAACATAAG		chr1	GGGACCCTATTCCCCACAGTGTCTA
EWSR1	chr6	124178063	124178087	GTAATACTTTACCATGGCAATAAAG		chr1	CATATTCCCCATGGTGTCTAGGGGG
EWSR1	chr12	19359820	19359844	GAATAAACCAATGTCCCAGCTCAAG		chr1	GGTGGCACATACCTGTGATCCCAGA
EWSR1	chr3	54256412	54256436	GAAACCAATCAACATTTAAACTCAG		chr1	ATGTGCACACACGTGCACACATCAC
EWSR1	chr14	71799757	71799781	GCAAAAAGGGCCCAGGGTTATAATA		chr1	ACACACCCAGGGCACACATGCACTA
EWSR1	chr19	40884347	40884371	GATAGGGGCAGGGCACTCATTAAAG		chr1	ATGCATGTGCATACATGCATAAGCA
EWSR1	chr16	2036076	2036100	GCATCACAACCACAATACTATAACG		chr1	GGCACACACTGATGCAGGGCACACA
EWSR1	chr8	28885741	28885765	GAAAATACGGACATTAACATTAAAA		chr1	GATGGCTGCCCTGGGGAAGGGAGGG
EWSR1	chr21	34730349	34730373	GACTTTTCACAGTACCAACTCAAAG		chr1	ACCAGGGAAGGCCTCCTGAGAGGGC
EWSR1	chr13	103513866	103513890	GATCTATTTTCATCCCCATAAAAAG		chr1	CCACCCGAATCTCATCTCCAGTTGT
EWSR1	chr13	96330488	96330512	GGGAGGGGACCTAGGGCACAGTGAG		chr1	CGGGAGACCATTTTGAAGTGTTGGA
EWSR1	chr19	46858123	46858147	GCATGGGAAGCTGGACAATATTCAG		chr1	AGGCAGGAAGAAGGCAGAGGGGACG
EWSR1	chr7	28549515	28549539	GCGGCAAGGTGGACACCAACACTCA		chr1	TGTGGAGGCATGAGGTGAGGGGCCC
EWSR1	chr6	15507419	15507443	GAAATCACCATTAAATTAAATATTG		chr1	AGTTCCTCCTCTGTCTGGAGTCTTG
EWSR1	chr1	165933393	165933417	CATCGAGCCTCTGTACCTTACCTAT		chr1	TTGTGTCCTTATAAGAAGAGGGGAT
EWSR1	chr6	111498418	111498442	GACCTATTTACTTCATCACATCCAG		chr1	AGAGGGAGGAGGAAGAAGAAGAGAC
EWSR1	chr13	80159165	80159189	GATTATTTTAACCCATCAAATCAAG		chr1	CACCACTCCTGGCTAATTTTTGTAT
EWSR1	chr3	97623204	97623228	GAAACTGCAGGATACTTGGAAAATG		chr1	AAAAAGCAAACAAAAAAACCTTCCA
EWSR1	chr5	80292258	80292282	GATTTTTCTCATTCCATACACACAG		chr1	ATATCTATATGTATATCTATATCTA
EWSR1	chr13	39018765	39018789	GAATTCCACCTAATTTAAAAATAAG		chr1	TGTCACCCAGGCTGGAGTGCCGTGG
EWSR1	chr1	119748412	119748436	TAAAAAGGAAAGGAAATATATAAAG		chr1	TCATATATATATATATATATATATA
EWSR1	chr14	52197154	52197178	GGTGCTGCTCCCTCACCTCCAAAAG		chr1	CCAGGCTCAGAAACAGGTGGCCCAG
EWSR1	chr6	24535037	24535061	GCAAACTCAAAATCTTCAATAAATG		chr1	GCTTGGGGACAGGTGATCCAGGCTA
EWSR1	chr2	176878441	176878465	GTATATACTTATCTTCTCATCCATG		chr1	CAGGTGACCCAGGCTCAGAAACAGG
EWSR1	chr13	98096026	98096050	AACTCCAAAATACTTCCCTACATTG		chr1	GGGGAACAGGTGCCCCAGGCTCAGA
EWSR1	chr1	93918544	93918568	GCATACAAATTTCCCTTACCTCCTG		chr1	CTTCCCCTTCTGCCATGACTGTAGT
EWSR1	chr14	53174512	53174536	GAAGAAGGGGGAGCTCTTTTTTTAC		chr1	TTCCTGAGGCCTCCCCAGCCATGCT
EWSR1	chr6	32948922	32948946	GTGGGGCATTGCTCTCTCTGCTGCG		chr1	GAACTGTGAGTCAATTAAACCTCTT
EWSR1	chr19	2275542	2275566	AATAACCCGTCATTCTCTCTCTCAG		chr1	TTAGACTCCATTTGTCAATTTTTGC
EWSR1	chr9	132866134	132866158	GAAAATAACAATATTCACAAACTAG		chr1	TTTTTTTTTTTTTTTGAGAGAGAGA
EWSR1	chr19	38026860	38026884	GGGGGCAGAGTCTGAGTAGGAGTAG		chr1	ATGCTTTGGGGAGAGGTGATGTCAT
EWSR1	chr15	79213769	79213793	GATTTATTAACATGGGGACACCAAG		chr1	GGGGGAGATGATATCATGGGTGAGG
EWSR1	chr6	90341963	90341987	GTATAAAAGGGTCAAGGGAACTTAG		chr1	TGGGGAGGGGATGTGTTGGGGAAGT
EWSR1	chr10	93040780	93040804	ACAACAACAACAACAAAACTCTATC		chr1	GATGCCATGGGGAGGGGACGTGATG
EWSR1	chr18	669969	669993	GTACCAAACTTTGCATGTATATACG		chr1	ATGGGGAGGTGATGCCATAGAGAGG
EWSR1	chr16	23910843	23910867	ATATACCTACTTATATTTAATTTAG		chr1	CGATTCCTCTGCTGCTCCTGTTTCC
EWSR1	chr10	49629007	49629031	GAAATAGGACTTGGTTAAAATAAAG		chr1	TCCTGGGAGCCGGGGAAGGGACGGC
EWSR1	chr2	70139586	70139610	GCATGGGTGAATATTTCTTTATTTG		chr1	CTGAGGCTGGCTCAGAGGAGGCTGA
EWSR1	chr12	16150220	16150244	GGGCAGGATTATTTTCATCAGGAAG		chr1	CTGGTCACCTGGCACCAGCTTGCCA
EWSR1	chr6	158664738	158664762	GAAATACACTCTTACCTACTAATAG		chr1	GTGATGATGTGGGATGGAGTGATGG
EWSR1	chr18	74660889	74660913	GCTCCATTTCTTCTAATCATCCAAG		chr1	GGGTTCAAGTGATTCTCCTGCCTAA
EWSR1	chr14	68459759	68459783	GCATCCACTATTACAAAAAAATATG		chr1	CTGGGGCACAGCAGTGGCTGTGACC
EWSR1	chr6	124257207	124257231	GCTCTGGAGAGTCAGAGACAATTAG		chr1	TTGCAGGATACGCCACAGAGAGGGG
EWSR1	chr1	180010333	180010357	GTACTATTAATACCATTTCATATCG		chr1	AGGGGGCCACACTGCCGACGGGGCA
EWSR1	chr3	153890890	153890914	GAATAAATATAACTTTTATAATCCG		chr1	GGCCTGGAGTTGCAGGACGTGTCAC
EWSR1	chr4	144475497	144475521	GAAATACATTTAAACAACTATTTTG		chr1	AGAGAGAGGAAGGGGCCACACTGCT
EWSR1	chr5	96355204	96355228	GACAATCATTCTTTTCCTTTCCTTG		chr1	ACATGTCACAGAGGGAGGAAGGGGC
EWSR1	chrX	12519537	12519561	GCATTTTAAGGAAGAGGATAAACTG		chr1	TGGTCATGTGGTACAGTGCCTCCAC
EWSR1	chr6	64395582	64395606	GAATAACCTGCAGATATTCATATTG		chr1	CTGTGGCCTCGAGCTCGCTGCTGGA
EWSR1	chr7	69215018	69215042	GCATACCATTAATTACAACCACCAA		chr1	CACTTTGGGAGCCTGAGGTGGGTGG
EWSR1	chr11	35829860	35829884	GTACACAATAAATACATCAATCCTT		chr1	AGGCAGGAGAATTGCTTGAACCTGG
EWSR1	chr1	214473702	214473726	GAATACAATTACTTTAATTTTACTG		chr1	CAACCTGGGTGACAGAGCAAGACTC
EWSR1	chr7	133211394	133211418	CTACAAATATATTAACTTTTTTTTG		chr1	TGTCTAAAAAAAAAAAAGAGTTCCT
EWSR1	chr17	8387369	8387393	ATACCATAAAATTTACCCATTAAAG		chr1	AAGGCAGGAGGATGGCTTGAGTCCA
EWSR1	chr17	38484696	38484720	GACACAAACAAAAAATTCTTTTTCG		chr1	AAAAATTAGCCAGGCATGGTGGCAC
EWSR1	chr3	193854091	193854115	GAAAATCATCCGAGTCCTGTTTCCT		chr1	AGGCCAGGCCAGGAGGCTGGAACCA
EWSR1	chr5	71490628	71490652	GAATAAAATTTCCAATTAATACCAG		chr1	GCCTTGAATGTCTGGGGCTAAGGGG
EWSR1	chr3	18226467	18226491	GAACAAAATCTACTTTACAATATTG		chr1	GAAGAGCAAGAGGAGTCCAGGCTGG
EWSR1	chr5	93966617	93966641	TAACTACTACTAAATTCAAGCACTG		chr1	GCTGGTCTCGATCTCCTTACCTTGT
EWSR1	chr10	98723160	98723184	GTGCAGCCTCCATCTCTAACCCATG		chr1	CCGCTCCTGGCCTGCCATCTGCAAT
EWSR1	chr10	6270800	6270824	GCATCCCTTTTAACCCTTCCTTATG		chr1	AAGGACAGAAAAAGGGAAGTGAGAG
EWSR1	chr1	145681699	145681723	TACAAAACTTTATTCACAAAAACAG		chr1	AAGGGAAGTGAGAGGCCGGGTGCAG
EWSR1	chr6	4914064	4914088	GAAATATCTTTTTACCAACTTTACG		chr1	ACAAGGTCAGGAGATCGAGACCATC
EWSR1	chr13	33287005	33287029	CCATCAATCCATCTTATTTTTTATG		chr1	AGGGAAGTAGAGACAGACAGAGACA
EWSR1	chr3	132144353	132144377	GAAATATATTTTTTTAAATGTAAGG		chr1	GAGAGACAGACAGAGAAAAAGATAC
EWSR1	chr7	93340046	93340070	GCTATCTTTTCTTCATACCCTCATG		chr1	TGTTGAAGTGGCAATAATATTTGAA
EWSR1	chr1	168152824	168152848	GTTTACCCATATTTTAATATCACAG		chr1	AACAGCACCCATGCATCACCAGCCA
EWSR1	chr6	12093970	12093994	GACACAACCAGCACTTTTTAACTCT		chr1	CAGGAGACTGAGGCAGGAGAATGGC
EWSR1	chr18	54435059	54435083	GCTTATTTCCATTCCCATCTCACAG		chr1	CCTTCTTGCTGCATTATCCCATGGC
EWSR1	chr8	125466625	125466649	GCATAAATTTCACACCAACTAAAAG		chr1	ATGGGGTTTCACTGTGTTGCCCAGG
EWSR1	chrX	9595575	9595599	ATACACACACACATCTCTTATTAAG		chr1	TGAGAGTCAGGGGAGGGGAGGGGTG
EWSR1	chr2	231579844	231579868	GCAATATTTTTAACCAACCCAAAAG		chr1	AATATTAATACTCTATTGACCTGAG
EWSR1	chr3	44450422	44450446	GATACTCATACTTTCTCCTTTACTG		chr1	CATATATTTATCTTCTATCTATTAT
EWSR1	chr7	18242109	18242133	AATAAATAAACCACTTTAAATCAAG		chr1	AGGCAGAGGAAGGGACCTGGCAGAA
EWSR1	chr2	178332893	178332917	CTGGACTTCAACAACTCACTTTCAG		chr1	ATGGAGTCTCGGTCTGTCGCCCAGG
EWSR1	chr7	93431550	93431574	GCACCTAACCTATTTTTATATCCAG		chr1	GAGACCGCAGCTGGGCTTTGGGAGC
EWSR1	chr8	98658085	98658109	TTATACACCAAAACTCCCCATATAG		chr1	GCTCTGCTCTGCCTGAGAATCACCC
EWSR1	chr19	41804123	41804147	GAATAAACTCAGGTACTACTTATAG		chr1	CTTTCCTGCTTCCGTGTTCTTATTT
EWSR1	chr8	21822892	21822916	GTTTATTTCTCAAAAAACCAGGGAG		chr1	GGACAAAAAAAAAAAAAAAAGAAAA
EWSR1	chr1	114454537	114454561	GATAATTATTTTCTCCTCTTCCTAG		chr1	AATACTAACATTGAATGTAAATGGC
EWSR1	chr11	7447334	7447358	GCACCAATATCACACTCCCTTAATG		chr1	CTAAATGCTCCACTTAAAATATACA
EWSR1	chr10	6306182	6306206	GATTCTCATAAACATATTAATAAAG		chr1	AATAACCTGCTCCTGAATGATCACT
EWSR1	chr5	72384467	72384491	GAAAATATACCACTTTTTAAACATG		chr1	AGTAACAAGCAATGAGATTGAAATG
EWSR1	chr6	76332723	76332747	GATAATAATTTTTATTATTATACAG		chr1	CTTCTTCCTCTTCCTCTTCCCCTTC
EWSR1	chr5	103507246	103507270	GAAATTTTTCATTCATCTCATCAAG		chr1	CGTGTTAGTCAGGATCGTCTCGATC
EWSR1	chr3	56651571	56651595	CTAAACATCTCCCTTTACCTACCTG		chr1	CTCTCTCTCCTTTCAGCTTCTCCAA
EWSR1	chr1	6957625	6957649	TTAAACTATCAAAATATATTCTCAA		chr1	AGGCAGGCAGCTCTCCTCTGCAGAG
EWSR1	chr17	59255072	59255096	GTTTTTACAAAGGGGAAAGGAAAAG		chr1	GGAGGAAGGAGGAGGAAGGAGGGAA
EWSR1	chr9	134371697	134371721	GTAAGGGCAAAAATCCCTTTAACAG		chr1	GTGTACCTTAGCGGGTGCCTGCCCA
EWSR1	chr11	70251513	70251537	GATACCTCTCGGCCTAATGCACCTG		chr1	AGAGGGAGGAAGGGGAGAGGGAGAA
EWSR1	chr19	9946350	9946374	GCATCAGGAAGTGTTTATGGGAAGG		chr1	ACTGTTGCCAGCACTGGGTATGAGA
EWSR1	chr1	165864004	165864028	GAAATGTTAGCTACATTATCGTCAG		chr1	TACCTGGCATCCTCACTCTGGACCC
EWSR1	chr12	1380671	1380695	GGTGGCTTTTCCTAACATTCTCATG		chr1	CTCTGCCCATCTCTTTCTCCCCATC
EWSR1	chr10	6159110	6159134	GCAATATCTTTTACATTAATTTACG		chr1	AGACTGGGTTTCACCGTGTTAACCA
EWSR1	chr14	55112139	55112163	GTATAACAAACCACCCCCAAATTTG		chr1	GGATGATCTCGATCTCCTGACCTCA
EWSR1	chr14	70269724	70269748	GAGCCTCCACCAGCACTAAGCTCAG		chr1	ACCGCGCCCGGCCCTTTGGAGCAGT
EWSR1	chr1	20238913	20238937	GATTTTAAATTTCTATTTCTAACAG		chr1	TTTTAGGTCCATCCCACATGTGCGC
EWSR1	chr20	21305433	21305457	TATCATCTCATCCTCTTCATCCCTG		chr1	CACTGAGTAGTGGGCCTTTGGGCCG
EWSR1	chr20	25715567	25715591	GCAACTATGAAAAGGATGAGCTATG		chr1	AAAGGTGGTTCAGTTCTTGAAGTCT
EWSR1	chr9	91963172	91963196	CTTAAACAATTCTATATTTTTCCTG		chr1	TTGCTGTGCGGTTTAGGGTCAGATT
EWSR1	chr19	35174028	35174052	GCATATCAGCTCTGTTCCTTACTAG		chr1	CATGCCACATGCAGCTTTCAGGGTG
EWSR1	chr5	122467571	122467595	GCATTATTCCCATATTCCACAAAAG		chr1	GCGATAGGACCAGGAATTTATAGGT
EWSR1	chr2	172596840	172596864	GCGGGGCCAAGGGGACTTCTCATTG		chr1	AATGTTAGGTGGTTGCTTTCCGAAG
EWSR1	chr10	111768184	111768208	GCCATCCTTCCTTTTTATTTCTATG		chr1	CTTCTCCAGCTCTGCAATCGTCCTG
EWSR1	chr13	98653425	98653449	GAATTAAACAACTTTCTTTTTTATG		chr1	ATACACTTTGGCCCACTTTGGTCCT
EWSR1	chr8	21812742	21812766	GAATTCTTCATTACTCACACAAAAG		chr1	TTGGCCAAAAACCTAGGGCTCTAGT
EWSR1	chr19	53854519	53854543	GTAAACTTACCTAAAATCCACTATG		chr1	TGAGTGTGTCCTTGTCTAGTGTCAA
EWSR1	chr21	44331514	44331538	TTTAAAAACATTTACCTTTATTCTG		chr1	ACGGTGGAGAAAAGAAAGAGGGAAA
EWSR1	chr10	49637417	49637441	GTAATTCTTAATACCCTTCCTCTCA		chr1	AGAGCAATGAGGTTTGCTGTGCTCT
EWSR1	chr4	146046057	146046081	ACATAATTTTTCAATTACAAATCAG		chr1	CTTGGGATCGCAGATCCACTAATCA
EWSR1	chr4	160183924	160183948	GCACATTATCTTGGCAAAACACATC		chr1	GGGAGAAAGCTCTCCTCCCTTACTG
EWSR1	chr18	72343756	72343780	GAAATAATACTCCTAATTTATTACG		chr1	TTTCAGCTCTTGTGGGTTCCTGTTG
EWSR1	chr8	41362124	41362148	GCATTTTTAACACAAAACACTATAG		chr1	GGGTCTCTGCCGACACTGTCACAGG
EWSR1	chr3	138016663	138016687	GTTCAAAATATATAATCAAAATAAC		chr1	GTTTATTGGGGGCTGGAGTGTGAGA
EWSR1	chr10	7900114	7900138	GAAACTCAAACCCCTTTCTACACAG		chr1	ATAGAACAAATGTGGAATTTCCATA
EWSR1	chr13	92003555	92003579	GAATAAATTTTATATATTTCTCCAG		chr1	TTTTCCCTGAGCATTGGGAGGCCTC
EWSR1	chr6	116916403	116916427	ATACCACATTTCTTCCCCACTTCAG		chr1	TTTCATGTTTCTTGAACCAGAATTA
EWSR1	chr10	125009478	125009502	GTAAAACAATAAACTAAAATACATG		chr1	GAGGGCTTGCCCTGGAGATTTCTCT
EWSR1	chr5	34957290	34957314	GCATTCCACTTCAAAACAAACACCA		chr1	GTGCCAGCACCGACCTTTGTTTTTC
EWSR1	chr3	100456406	100456430	GCACTCTTAATTTTCCTCAACTTAG		chr1	AAACTGCATTGTGTTCAGGCCAGGC
EWSR1	chr6	138509019	138509043	GAATTCCTATTTCTTCATTTTTCAG		chr1	GATCCTGGAGAAGAAAATGGTAAAT
EWSR1	chr5	103590959	103590983	CCATCATTCCATTTCACCACACTCC		chr1	CACCACCAGTTTGGTGGTACTTTGA
EWSR1	chr17	4754687	4754711	CATGGTGCCTGGTACAGTAAATATG		chr1	CATCTGGTTTTCTTTCTCAACCTGC
EWSR1	chr4	148654836	148654860	GACTCATCTTAACTAAATACATCTG		chr1	CTGCTGCAATTTACTTTTCAGAGTC
EWSR1	chr6	167431706	167431730	GAACATAAAACCAACCATACATAAG		chr1	CTCCAATAACTGGTCTATGCGTATG
EWSR1	chr3	107525499	107525523	GCATACTATTTTTTTAAATCCTACG		chr1	TTCAGGTGTCACAGTTGTGTCCAGA
EWSR1	chr8	106374309	106374333	GCAATATATTTATCACACTTCACAG		chr1	GGGAGAGACCGGGTGGAATGCGCTT
EWSR1	chr10	129204741	129204765	GACCACTCTTCTCTATACTACTATG		chr1	ACTTCATCACTTCTGAAGTTGGAAT
EWSR1	chr7	73596579	73596603	CTATTACTTCAATACTCATATTTAG		chr1	CCTTCCCTTTATTTTTTTAAAGATA
EWSR1	chr1	225137809	225137833	GAAACAACTTCTATACAATTTAATG		chr1	ACTTCACTGGGCCAGGTGCAGTGGC
EWSR1	chr9	134011975	134011999	GTTTAATTCTTTCATTCTACAAACG		chr1	CCAGCTACTCCAGATGCTGAAGTGG
EWSR1	chr20	2100573	2100597	GACCTCTACTTTTTGTCACTAATAG		chr1	AAAAAAAAAATTTCACTGTATGGAA
EWSR1	chr10	124190308	124190332	GCATTACTATTTTATTCATTCAATG		chr1	TTGTAGGTTGACTTTATTTATTTAT
EWSR1	chr10	18490063	18490087	GCATCCAGGTCCCATACATCTTCTG		chr1	TAGGTTGGCAATTTTTTGTTCCTTC
EWSR1	chrX	64848172	64848196	AAATATCTACTAAATCCCCTTTTAG		chr1	AGTACTTTAAAGATGTTGATCCACT
EWSR1	chr20	5193494	5193518	GATTCAAATTGAGACAAGCACAAAG		chr1	GTCTTCTTGCTTGAATCATTTCCCC
EWSR1	chr16	53262969	53262993	GTTAAATTAAAATCAAAACTCTAAA		chr1	TAAGAAATCGGCTGTCATTTTAATC
EWSR1	chr10	96404349	96404373	TAAATAAAATAACCCCTTCCTCCAG		chr1	TTTGTTTCTCTGTATGCAACATATC
EWSR1	chr5	151192269	151192293	GCACATTCAACAATATTTACCTTTG		chr1	TTTTTCCTCAGGCTGCTTTCAGGAT
EWSR1	chr2	204087918	204087942	TAATATCATTTCCATTCTTAATAAA		chr1	ATTCTCCTTCTCACTGGGGTTAAGC
EWSR1	chr1	198142700	198142724	TTTTCCATCTACCCATCACCTAATG		chr1	AGTTTGATTGGGATGTGCCTATATG
EWSR1	chr7	155519853	155519877	ATTCCATTATCTATCTAAATCTTTG		chr1	TTTCTTGTGTTTGAGGTTCATTGAG
EWSR1	chr7	5044009	5044033	CTACTACCAAACAATTTTCCAAATG		chr1	CTTCTTGAATTGGTGGGTTTCTGGT
EWSR1	chr11	35014455	35014479	TACATAATTCACAAAACCTACAATG		chr1	TTCTTTCAAATTTGAAACATTTTCA
EWSR1	chr10	114531309	114531333	GATCAACTAATCACCCAAACAAATG		chr1	GCCATTATTTCTTCAAATAGTATTT
EWSR1	chr1	223051021	223051045	GTTTCCTCTCTCCCCACAAACTCAG		chr1	CTGCTCTGCTCTCCTCCTTTGGAGA
EWSR1	chr5	179201009	179201033	GTGGATGTGCCCGGCCGCCTCTCAG		chr1	TTCCAATTACATGTATATTAGGCTG
EWSR1	chr1	24036332	24036356	GACATCTTTTTCAGTACCTGCTATG		chr1	CTTGACATTATTCCCAAACTAATTC
EWSR1	chr6	56974674	56974698	TAAAAATAATCAATTCTTTTCCTCG		chr1	TCTGTTAGTTTTTTAAAATTATTTT
EWSR1	chr12	70265645	70265669	GGGGGGGACCAACTTCATTCTTTTG		chr1	TTTCTCTTTGTGTTTTGTTTTGGAT
EWSR1	chr20	36700608	36700632	TTTTCCCTAAATGTTTCCCTACTAG		chr1	ACTTTGTATTGCTATGTCCTTATGT
EWSR1	chr7	131174543	131174567	GACCTCTTTTGGACTGGGATTACAG		chr1	TCACTGATCTTTTCTTCTGCAATGT
EWSR1	chr18	56372230	56372254	GAATTACCCTTTATCTAAAATCATG		chr1	CTAACCTGCTATTAATTCTATCCAA
EWSR1	chr3	61845081	61845105	CTGCTCCTGGCCTTCCCCTCCCCAG		chr1	TGCAGTTTTCTTTTTTTTCTTTTTA
EWSR1	chr11	43702617	43702641	GGTAAGATTATGAGATCTGAGGGCT		chr1	TGGGGTTTCTCCATGTTGGTCAGGC
EWSR1	chr12	50850544	50850568	GACTATTACTCCTTCATTTCCCAAG		chr1	TGGTCTTGAACACCCGATCTCAGGT
EWSR1	chr3	61695405	61695429	GAATCTACATTATTTTTTCAATTTG		chr1	CCCTGCCTGGCCAAAGTTGTAATAA
EWSR1	chr11	43496008	43496032	GAACTCTAACTTTACTCCAAACCAG		chr1	CGTTTTAAACGTTCTTGTCTGCCAA
EWSR1	chr1	14092426	14092450	TTAACAAATTAACAAATTCTTACTG		chr1	TTCTAGCATCTATGTCCATTCTGAG
EWSR1	chr11	120257245	120257269	GCATACATTATTTTTACACAAATTA		chr1	TCAGTTTTGATTGATCTTTCTTCTT
EWSR1	chr14	60579358	60579382	GCACCTATTTTTAAAAAAATACATG		chr1	CCCATGGGTCATGTTTTCATGCTCC
EWSR1	chr8	17816619	17816643	GAACTAACCTCCAACCAACAATCAG		chr1	TTTGCATGCGTAGACTGTTTTGATT
EWSR1	chr5	112176986	112177010	TATTAAAAACATATAATTACCCATG		chr1	GGATGTGAGACATTGACATTTTATT
EWSR1	chr12	19762659	19762683	GACCTAACACAAACCCATTTTTCAG		chr1	TCTTGCTCTGTGGCCCAGGCTGGAG
EWSR1	chr20	61573170	61573194	GCCATTCTTCTTAAACTCCCCAAAG		chr1	TAGCTCGAATTACAGGTGTGTGCCA
EWSR1	chr15	68385860	68385884	CCATTTATTTTTTTAAACATTCAAG		chr1	CCAGGCCCGGCTAACTTTGGTATTT
EWSR1	chr1	113213500	113213524	TCATTCATTCTACAAATATTTCTCG		chr1	GGCATGAGCCACCATGTCCGGCCGA
EWSR1	chr3	159641273	159641297	AAATTCTTTATATAATATATTCTTG		chr1	CATTGACATTTTATATTGTTGGTTG
EWSR1	chr2	231973143	231973167	AACCCAAATAATTCTTTATACCTTG		chr1	CTAGATTTTTGCTGTTGTTGTGATC
EWSR1	chr16	56805270	56805294	TCATAACCTCCAAATTATTAATTAG		chr1	ATTTCTAAAGTATTCTTGAGCTTTG
EWSR1	chrX	146997110	146997134	GATATAAACTATAACATTCAGGGCG		chr1	TTCGGGGATGCAGTTAAGTTCCTTG
EWSR1	chr18	9282456	9282480	GTTAGGAGACTGCTTGTTAAATTAG		chr1	GGAACATTTTGATCTATTCAGAGCT
EWSR1	chr1	110093130	110093154	GACTACTCATAAACCCTTTACCTAG		chr1	TGTTTTTAAAAATTTCAAATCAGTG
EWSR1	chr21	38455734	38455758	GAACTCACAATTCATTACAATTTTT		chr1	TTTGGTCTAGGGATAATTATTTCCA
EWSR1	chr10	112331859	112331883	CTTAACATAAATAACATTAACTCTG		chr1	TGACGGAGGCAAGACCCTTCTGAGT
EWSR1	chr5	103530875	103530899	GTATCCAATTTAATCCAATCCATAG		chr1	AGTTTACCCGATGCCATGTGAATTC
EWSR1	chrX	70787770	70787794	GACTTTTGTCAGTTCAAATATAATG		chr1	TAAGATTTTCCCGTCTGGCTGGTAG
EWSR1	chr10	125017190	125017214	GCTTTAAAATCCAATCTTCTTAATG		chr1	GAGCAGTAACAACCCACCCTGTGTG
EWSR1	chr19	57811083	57811107	GAAAAACAACACAAAATATTGTCAG		chr1	AACACGGGGAGCTGCTTCCTCCAGT
EWSR1	chr11	124566652	124566676	GAATATTCTTCATCACAGATTCCTG		chr1	CTTTTTGGGTGCTTCTTTGCCCAGC
EWSR1	chr1	150991589	150991613	GCAATTCCTTAAAGACAAAGGGCAG		chr1	CTTGAGTCGTTTCCCTGCCTACATG
EWSR1	chr19	48195787	48195811	GACTTACACTAATAACCATCCACCT		chr1	CACTAATTGTTGCTTTGCTGAGTGC
EWSR1	chr6	1621892	1621916	GAAATACAATTATTTTTCACTTTAG		chr1	CTGGAGGGGACCCTCTGCATGTCTC
EWSR1	chr5	125964630	125964654	TTAACCACTACTCAACCCTTACTAA		chr1	CAGAGCTCTCTGTGCAGCTCTCTCC
EWSR1	chr1	200762607	200762631	GGGGGAGCCACAAATCTTCAATAAA		chr1	TGTTGTGTCCTGTGAACCTTCCTGC
EWSR1	chr19	21719568	21719592	GCATATTGGTGCAGCACATTTTAAG		chr1	CTTGGCTTCCCTGGACTCGGCTCTG
EWSR1	chr1	51439919	51439943	GAAATCTACTACCAGGAATGTCGGA		chr1	TCTCCTCCACTCGGGGAGTCCATTG
EWSR1	chr12	70689638	70689662	GCATTATAAACTTCTTCCTTCCCTG		chr1	GTCTCAACCTGGGTTCCCCATCCCT
EWSR1	chr5	14697616	14697640	GTTTTCACATAAAATCTTTATTCAG		chr1	GCACCGCAGCCTGGAAGCTCACCCG
EWSR1	chr12	109926835	109926859	GAATATAAACTCACTTCCCAAACAG		chr1	ATGGGAGAAGCTTGGGGAATGTTAG
EWSR1	chr12	22816536	22816560	GATTAAAATCTAGTAGGAAAGGAAG		chr1	GGCTCACCTTGCTAGTTTTCCTCCT
EWSR1	chr17	48856313	48856337	GAACTACTCAAATAAAATATTAAAG		chr1	CTCAGGAATGTCTGTCCTTTGCTGC
EWSR1	chr14	74579503	74579527	TTATCTCACTTAACATATCCTCCAG		chr1	CTGGTGTCTCATGGCCTGAAAACCA
EWSR1	chr20	5113181	5113205	GCATTTATATTCTTAAAACTTTTTG		chr1	TTGCTTCATACTTTTTTTTGTTGTT
EWSR1	chr4	160090852	160090876	GTAAGGCTTTTAATCATCAATCAAG		chr1	GTTTTGGTTGGTTGGGAGGGTACAT
EWSR1	chr2	63085103	63085127	GTAAACTAACAATTATTTTTCCCAA		chr1	CCAATCTCTGTTACTACACTTGGCC
EWSR1	chr19	53057383	53057407	GCACTTAATTCTCAAATCTCTACAG		chr1	AGAAGCATTAGTCTCTGCCTAATCA
EWSR1	chr19	44491960	44491984	GACAACAATTTCACAAAACATTTTG		chr1	TTTAATCAGGGTGAAAATGTCAGGA
EWSR1	chr2	160621840	160621864	GAAATTCCATCTAACCCTTTCCCCG		chr1	AAATAACACTAACATTTACTGAGCA
EWSR1	chr12	132279593	132279617	GAAATCTACAACCTTAATTTTATAG		chr1	CTCCCAACATGCCAGATGCAGTGCT
EWSR1	chr12	115135760	115135784	GATTCTTTTTTTCCCACACATAACG		chr1	AAGAACTTCATTTTTTTTATCTGTA
EWSR1	chr3	171872499	171872523	GATACACCAAAAAAATACAAAATTG		chr1	GAATCCTCGCATTGATTTGCATAAG
FUS	chr1	187283002	187283026	GCTTTATTTGGGAGGGGGAAGGGTG		chr1	CTGGTGATATTATGACACCATTTTC
FUS	chr10	28888844	28888868	GATATTATTACTCCACACCCTACAG		chr1	CACATGAGGTCCCTGAGTTTTGCAG
FUS	chr11	57440405	57440429	GCATCTCTAACACACCACATCACAG		chr1	AGGCCATGGAGCTAGTTAGTGGTAT
FUS	chr7	18158277	18158301	GCATCCAGGAGGACAAGTGTAGGAG		chr1	AATCGCCACTCAAGCCCTGGTCAGT
FUS	chr3	12427547	12427571	GAACCTAACTCACACTACTCTAAAG		chr1	GGGGCTCTTGGCCACACCGCTGTCC
FUS	chr19	4195391	4195415	CTCAATAACACATATAATTTCTTAG		chr1	TGCCCTATTGGTGGGCAGGTGTCAT
FUS	chr3	50881038	50881062	GAATCAACAACATATACTAAATAAG		chr1	GCTGCAATAGGAAGCTCCAGGAGGC
FUS	chr8	104821594	104821618	GACTTTACACATAAAAAACAATCAG		chr1	TTTTTTCAGGGGCCATTCCAGGACA
FUS	chr5	88869482	88869506	GATTTAATTTTTTCAAAATAACAAG		chr1	CCGAGGGCTGTCTTTGAATGGAATT
FUS	chr3	158399788	158399812	GCCAATAAAACACAAACCACTTCAG		chr1	TGACAGTACTTTCTGTGGGTCTTCA
FUS	chr9	132886079	132886103	GCAATAAACCAATCTAAACTACCTG		chr1	AAAACAGATGTGACCCTTCTCAAGA
FUS	chr22	47347204	47347228	GCAGGTAGGGAAACGCTTGGCAAAG		chr1	AGCTTAAACTTCTGGTGATAACCTT
FUS	chr6	111415027	111415051	GCAAAATAAACCAACTATAAAAAAA		chr1	AATTTAGTCATTAACTTTTTACTTC
FUS	chr2	3473879	3473903	GACACCATCCACACTCATTTAGAAG		chr1	CTTATCCCATTGTGTGGTCTTCCAT
FUS	chr4	174244596	174244620	ACTTCTATTACAAAATCCAACACAG		chr1	TGACTTGAATTTCTCCCAGGGTTGG
FUS	chr5	82815887	82815911	GCAAATCAAACACTAAACAAAATAG		chr1	ACATATGAAGGGGTCATAGAGGTCT
FUS	chr5	64261087	64261111	GCAAACAATAACCAAACAAAAACTG		chr1	GGCCACAGTGGAGACCCTCTAACTT
FUS	chr6	24691641	24691665	GAACTCTACTTAATAAAACAAATAG		chr1	TACATGTGGGGGCATTTCTCTGGAG
FUS	chr6	4961372	4961396	GCTCTCTACCATGGGCCATGCAGGG		chr1	TTAGTAGCAGAAGGTCCAACATGAA
FUS	chrX	131199628	131199652	TAACTCCCCAACTTAAAACCTCTAG		chr1	CTAGCTTAACCACAGAGATCTATTA
FUS	chr11	63788689	63788713	GAAAACACAAAATAACAACAATATG		chr1	TCTCATGTGAGCACAGGTTCTGAGG
FUS	chr5	37572928	37572952	GAAAAACCACTACAAATAACTACTG		chr1	CAAGGTGGGCTGCAGGCACCATGTG
FUS	chr12	124552902	124552926	GAAACATCAATACTATAATCTTAAG		chr1	ATCAGGGCTGCATCTCCCTTCCTTT
FUS	chr2	86697802	86697826	GTCACACACACTCTTCCCAAAGACG		chr1	GACTCTGCCTCCCCTTGTCCTGAGG
FUS	chr3	107525499	107525523	GATTTATGCAGTCTGGGGACCTCAG		chr1	CCCCCTCCCTCACGGCTTTAGGATG
FUS	chr13	45841457	45841481	GAAACAAATCAAACTTTCAAAAATG		chr1	GCCGCCTGCCTGCTGCAATGAGAGG
FUS	chr2	121051757	121051781	GATCAAATAAAAACCAAATAACCAG		chr1	AGCTTGCTCATTCACAGCTGGTGGG
FUS	chr2	239312356	239312380	GAATTCATTATCCCCAATAACAACG		chr1	AGAAGGACAGGTGGAGTGAAAGTCC
FUS	chr5	110822650	110822674	GAACAATCAAAATCTTCTAAAATAG		chr1	TTCTCACCTCTCTGATTGGCCAGCC
FUS	chr12	28587996	28588020	GTATTCCTCAAACCACAACCTCCAG		chr1	TAGGGCATGTGCCTGCTCCTGGACC
FUS	chr20	32952022	32952046	GATAAAACTATAACCCAACTCAAAG		chr1	TATTAGAGTCACCAGAGGGAGTCTG
FUS	chr17	59356231	59356255	GCCTCACAAATACTTTATATATTTG		chr1	TGTGCTGATTGGCTGAAATAATCCC
FUS	chr18	34027097	34027121	GAATCCCAAATATACAATCAACCTG		chr1	TGGCAAGGAGGATGACATACTGTGA
FUS	chr7	107578670	107578694	GCTTACTTTCACTTTAAAACACCTG		chr1	TTGGCTAATTGGGATCCGTCCAGAG
FUS	chr12	105506742	105506766	GAAAAAAATAACAATTTACATAAAA		chr1	TGAGAGATGTGCTCAGCCTCCCAAG
FUS	chr8	117801006	117801030	GAACCTAACCATTTCTCTCTTTCAG		chr1	TCCATGGGCAGCGCAGAGAAGGGGC
FUS	chr14	103870448	103870472	GTTCCACACAAACTCCCACGTAAAG		chr1	CAATCTTTTTGGTTTTGGGTGCCAA
FUS	chr1	231689105	231689129	ATAACCACAATACAACACATTTAAG		chr1	ACCCAGAACTGGTTCCTATAGGGAA
FUS	chr4	68587170	68587194	GCCTACCAAATCTAATTATATATTG		chr1	GGAGGGAGTGGAGAAGGCAAACAGA
FUS	chr18	42532587	42532611	GCTAACAAAATTCTCATTAATACTG		chr1	ATGGCTGGCGAAGCTGTCAACCAGG
FUS	chr2	71587484	71587508	GTGGCAGGGCTCTGGACTGGTGACG		chr1	CAGAGGTGGACGGTGCAGCGGGTGG
FUS	chr4	20356386	20356410	GAATTAAATCACCTCAAAATCACAG		chr1	AGAGCCAGGCCTTGTCCTGGGTCCT
FUS	chr8	79515299	79515323	GCACTATTCTACTTTACAAATAAAG		chr1	CCAGCACGTCACTGTGGGCAACGGG
FUS	chr22	31600595	31600619	GCAATATTCATCATAACAACTCCCG		chr1	CAGCTCCCAGACCAGGCTCCCTTCC
FUS	chr1	42859143	42859167	GATACCCAGCTCTTCCATACAATAG		chr1	TGCTCCTGCAGACTGGGAGGACTGC
FUS	chr6	126798696	126798720	GAATCCCCCGTCTACCTCTCTCCTT		chr1	AGGACTAGCTGCACAAGACAACTGG
FUS	chr10	26998673	26998697	GCAAATCAACATTCACATCCATTTG		chr1	CATTTCTGGGGTGCATGCTTGGTGC
FUS	chrX	13726962	13726986	GAGTTTTTCTAGTAGATAAGGCAGC		chr1	TGCCTCAGCACGATGTGAAGGCTGC
FUS	chr3	193853970	193853994	GAACAATTTTAACTTACAAAAATAG		chr1	GTGTGCACCGTCCCATCCCGGAGCC
FUS	chr9	78642559	78642583	GATCATAACATTCCTAAACCAATAG		chr1	TCCCGACTTCTCTTGGGGAGGGGAT
FUS	chr4	117865395	117865419	GATATATTTTTTATCTGCAACCATG		chr1	CATGATCACTTCAGTTTAGAGATAA
FUS	chr2	179443110	179443134	GATACCTCTTACAATTCCCAAATAG		chr1	GGAAACAGGCGTAGAGAAGTTAAGA
FUS	chr17	29693487	29693511	GTTTTCTTCCTCTTATACTCCATAG		chr1	AACTTGCTCCAAGTCAAACAGCTGG
FUS	chr15	42060488	42060512	GCAAAATACCCTATTAACCTTATTG		chr1	TGAGCAACAGAGCCGGTGCTGACGC
FUS	chr12	32136593	32136617	GAAATAAACCTCATACTCCTTTCCG		chr1	CTGTGTCCCTGGGACAGGCCATGTC
FUS	chr12	4654828	4654852	GAAATAAAACCTATTTAACATAATG		chr1	CCTGGCAGCCCTAAACCAGGACACC
FUS	chr1	16226688	16226712	CTTTTTATATCATTAAATCCACCAG		chr1	CACCTGGCTGGGACAGGAAGGGCAG
FUS	chr5	61661092	61661116	CCCACACCTAACATTATACTTCATG		chr1	CGCCAGGTTCTGGGGTCTCCTCCAT
FUS	chr4	113704450	113704474	CTCCCCAAATCATCACATTAACTTG		chr1	CCCCTCCCTCAGGACCTGCCTAGAG
FUS	chr6	26227591	26227615	GCAAAATAAACTTTTCATCTTAAAG		chr1	CAGCTGACTGAGAAATCCTCAGGAG
FUS	chr18	56417065	56417089	GAAAAATTATCTAAAATCCACCCAG		chr1	GATGTGACGATGACTGATGCCTTCA
FUS	chr5	64162077	64162101	GAAAAACCATAAAGTAACATCCAAG		chr1	AGCTCCCACTGGGCACACACAGGCA
FUS	chr16	19564702	19564726	AATCCAAAAAACCACAAACTCAAAG		chr1	ATTCCTCCATGAAAAGAGATGAATT
FUS	chr13	48923481	48923505	GCTTTTCTCTTTTCTAACATCACCG		chr1	CACAAAGGAGAAAGTGTATAAAATA
FUS	chr1	224347168	224347192	GATATTTATCTACTCTCCAAAATAG		chr1	TTAAGAAGACATTAAGCTGAGGACA
FUS	chr14	71939085	71939109	GAAATACAACCTCTACCATATACTG		chr1	CGTGAACCCCTGGGCAGCGAATGCA
FUS	chrX	47696489	47696513	GCAAATCTCTACCACTAAAAACAAG		chr1	GGAGGCGGGGGCTGTGCCTCTGGAC
FUS	chr12	70690049	70690073	GCATCAGCGGTGCGGGCATGGCTAG		chr1	GCTGCAGCTGGGCTGGAGCCCTCTC
FUS	chr2	44800974	44800998	GAATAAATATTTAAACTCAACAATG		chr1	CCTGCCACCATGGAAACAGCAATAT
FUS	chr8	25366789	25366813	GACATCACCATAACCAAAATTCTAG		chr1	CAGAAAGCACAGTCCTGGTTAGCGG
FUS	chr1	230331338	230331362	GCCAACAACAATATCTACAACATCG		chr1	CGTGCTCGTGCCATGTGCCTGTCAG
FUS	chrX	14911976	14912000	GTAAACTTCATATTAAAAAAACCAG		chr1	TTCTGCAAGCATTTGTTGGATGTGA
FUS	chr21	15416319	15416343	GTCCCCGGCTCCATACCCCTCCCAG		chr1	CACAACAGGTCAGTACATTCCCAGG
FUS	chr1	229771462	229771486	CTACCTACCATACCCCACACCTTAG		chr1	ACAGTCCTGAAAGGTGGGTTCTCTT
FUS	chr7	98478559	98478583	GCAAATACCATATCTATCATATCAG		chr1	TTTTCCATTATCCAAATAAGGTCAA
FUS	chr1	27057879	27057903	GTCCATCAACATCAACACAACAAAG		chr1	GGACTCAGAGAAGCCACATAACCTA
FUS	chrX	64486489	64486513	GAACAAACTCAACATCCTTATTCAG		chr1	GCTAGGAGGAGGGTTCAAGCTGGGT
FUS	chr12	50850648	50850672	AAAAAAATCACTCATTATCCCATTG		chr1	CTCCCTGTCCCCAAGCCACACTCTG
FUS	chr3	180687482	180687506	GCAACTACCTCTAATCCTCCTAAAG		chr1	GACCCCCCCTCCTGACGCTGAATAA
FUS	chr6	5426016	5426040	ACATACACATCTATATAAATACTCG		chr1	CTGAGGTCTCCTTCTGGCCCCCTCC
FUS	chr17	8997319	8997343	GAACACCTTTATTAAATCCACTTAG		chr1	CCACCTCACTCTGCTCGGGACACGT
FUS	chr2	159378085	159378109	GCTCAAAACATCACAATAAAATTTG		chr1	GGCTGCATAGGGCTTCTATGCCCCA
FUS	chr14	64980207	64980231	TTTCCACATAACTTTTATAATCCAG		chr1	AGTCCCTCTCCTAATTGTTGTGTTG
FUS	chr15	67892081	67892105	GAACCCAGGAGGAACGTCAAAAATT		chr1	CAGGCAAAAGGGTGCGGACAGCTGA
FUS	chr13	20668250	20668274	GAAATCAAACCTCAAAACACACCAG		chr1	GGCTCCTCACTTCCCGCTCCAAAGC
FUS	chr12	28560450	28560474	GTCCTCTTTTCTTCAATACAAAATG		chr1	TCAGAACCTCCCTTCCCTCCTGGAT
FUS	chr10	96336441	96336465	GCTCAATATCTAAAATCAAAAATCG		chr1	CCAACAGAAGCAGCGGCCGCTGCTG
FUS	chr19	37854053	37854077	CAGGGCCGGGCCTGGTTAGTACTTG		chr1	CCTGTGCCTCTCAAACTTGTCACCC
FUS	chr6	25966563	25966587	GCAAACTACATTCAATAATTTTTTG		chr1	ACGGATGCTGGGAAAAATGCACATA
FUS	chr6	143501000	143501024	GCTTATAATCAACATACCATAAAAG		chr1	AAAGTAAGATTATGATATTTTTTGT
FUS	chr6	121007825	121007849	GAACTCACAATTTATTCAACATCAG		chr1	AAATAAGTGATGCAGCAACTCAGAT
FUS	chr3	173714938	173714962	GCACGGGTGAACATCTTACAAAATG		chr1	CTGATTTGGGCCGTCAGCCCAATCC
FUS	chr4	48369807	48369831	GATTCCAAAATAAATCTCATCCAAG		chr1	AGCAGAGAGAGAGATGGCTGCAGAA
FUS	chr19	37733681	37733705	TCAACACAATCCCAATCAAAATACG		chr1	GCATTTGCGTGTGTTCTCAGGGAAC
FUS	chr18	8291652	8291676	CCCTAAACATCAATACCACATCAAT		chr1	GTTTATTGTGGAAAGCTGGGCTCCG
FUS	chr2	54045360	54045384	GAACACAAAACTACCTATAATTATG		chr1	ATAAAATTTTCATATAAATTATTCA
FUS	chr1	52784964	52784988	GTCTTCTGAGTAATGGGCAGAGAAG		chr1	TTGTGGAATTCAGATGAAATGCCAA
FUS	chr8	1722033	1722057	GATTTTACAAACAAAATACAAAATG		chr1	ACACCCTCCCACTAAGGGACTGCCT
FUS	chr5	118454868	118454892	GATATAACTCCCAAATATCCATCAG		chr1	TTACTTCTGAAGAGAGAGTCTTAGC
FUS	chr10	121701689	121701713	GAAATCCACTTAATAATCTAATCTG		chr1	ATCTAACGCCATCAGATGCTACTTA
FUS	chr6	110052036	110052060	TCTTTTAAATAATCCCCCACAAAAG		chr1	GTGGGGAGAAATGGATTGGTCTGCT
FUS	chr5	103768384	103768408	CTCACCCCTCTCCAACTACTCAATG		chr1	GAGAGAGTACTGACCTTATGTGCGG
FUS	chr7	107249859	107249883	CTAAAAAATAAACAACCTTCTACCG		chr1	GTCTCTGAGGATACCTGGCTTTTCT
FUS	chr12	9261871	9261895	GTACCCCCTAACTCTAAAATAAAAG		chr1	TAAAGGAGCCAGTGGACCACATGCC
FUS	chr3	101296712	101296736	TCACATACAATAAACTACATAAAAG		chr1	AACATCCTGCCCGGGACCTCTGATT
FUS	chrX	24782335	24782359	GCAGGTCGGGGAGGATGAGGGACAT		chr1	GTCCCTGTCTCTCTTGCTGCCTGTA
FUS	chr7	156935519	156935543	GAATATCTTCTACATAATCAACAAG		chr1	CTTGAGAGGAAAGTGGGTGGCGCCT
FUS	chr3	149543582	149543606	GATTCTTTTTTACTTCTAACCTCAG		chr1	ACAGCACAGCCCTCTGAAGCTCACA
FUS	chr2	239291188	239291212	GAAAATAAATATTTAAATTTCACAG		chr1	GGGCACCCTTTGGGCCCAATCCAGT
FUS	chrX	110988302	110988326	GCATCCAGCTCCAAGCCCTGCCCTG		chr1	GGGTCTGCTCTGGGAGAGAGTTGGG
FUS	chr10	52940076	52940100	GTATTACCCTAATATATAAAAATAG		chr1	GCAGGTGCTATCTCTCTCTCTCTTT
FUS	chrX	131209945	131209969	GCTCATAATCAATACAATTTTAATG		chr1	ACTATCACCCAGCCTGGAGTACAGT
FUS	chr19	19446742	19446766	GCAACAATCATCTCAATTAATTTTA		chr1	CAAGTGATCTGCCTGCCTCAACCTC
FUS	chr3	155645061	155645085	GTATAACAAATAACCCAAAACTCAG		chr1	AGCCAACACGCCTGGCCTGTCTCTC
FUS	chrX	18590185	18590209	TACCCAATACTTTAACATCCACTAG		chr1	ACTATAGAGTCATATGCCGCCATGC
FUS	chr6	90220329	90220353	GCATATCAAATATTTTTAAATCCAG		chr1	CCTGCTATTTTTTTTTTTTTTGTAT
FUS	chr15	41582976	41583000	GCTCTCTACCAACACATAAAAACTG		chr1	TTTTAATTAGAAGATGAAGGCTCAG
FUS	chrX	18612398	18612422	GCATACCCATACCCTTTCTACACTG		chr1	AGATTGTTATGGGCTGAATTGTGTA
FUS	chr6	158356049	158356073	GAACATCACTCCTAAATTAATAAAG		chr1	CCCCCTTACCAAATCCACATGCTGA
FUS	chr12	62954705	62954729	GAAATACTAATTCCATAAAATAAAG		chr1	AGTCCTTACCCCCAGAACCTGTGAG
FUS	chr12	21606352	21606376	GACTACCATTTTACATTCTCTACAG		chr1	TGCGACCTTATTTGGGGATAGGGTC
FUS	chr10	69677670	69677694	GTCTCTACAACCATAAAAACCCTAG		chr1	TTGACAGAATTAAGTTGACATGAAG
FUS	chr12	69899144	69899168	GAAAAAAATAATAAAATCTCTCATG		chr1	TCATTCAGATGGGCCCTAATCTCAT
FUS	chr12	903514	903538	CATCAAATACTACTATTTCTCCATG		chr1	AGGACTGGTGTCCTTCTAAGAAGGG
FUS	chr1	225164065	225164089	GAATCAAAATCAAACACATCCACAG		chr1	GAGGTTTGGAGACAGGCATGCGCAA
FUS	chr8	77595158	77595182	GTACAACATATTCTTATTTTCCTAG		chr1	GCACACACAGAGGCCATGTGACAGT
FUS	chr1	33138946	33138970	GCAATCAAATCCACAACCTAATAAG		chr1	GAAAAAAGCCATCTGGGAGTCAAGG
FUS	chr12	42776966	42776990	GTCCTTACACCTTACCTACCAATAG		chr1	GGAGAGGCCTCAGAAAGAACTAGCC
FUS	chr5	102187713	102187737	GTTTTTTATATATACACCAACCAAG		chr1	CTGTCCACACCTTCATCTTGGACTT
FUS	chr19	39156875	39156899	GAATTCCTATATACCTAATACCCAG		chr1	CTGGCCTCCGGGACGAGGAGAGAAT
FUS	chr9	106898349	106898373	GTTCAATCCATAATTCATCAAACAG		chr1	AAGTTTCTGTTGTTGAAGCTGCCCA
FUS	chr8	73925377	73925401	GAAAAAATGAGTGCTGAAATTAATG		chr1	GTTTGTGGCTTCAGGAAACCAACAG
FUS	chr3	188593791	188593815	GCATCCATAAAATCTTCTTTTATAG		chr1	AGATGGGGGCACTTTTCAAGATCTG
FUS	chr3	168256419	168256443	TAATACATCATTATTTTCTAATCTG		chr1	CCTTAGTGGAGCGGGACTCACCGCC
FUS	chr10	75834581	75834605	GTACAATAAAATTTTATTTCCTAAG		chr1	TTGGCCGTGCGATCCTGCCTGCTGG
FUS	chr3	188597215	188597239	GTACGGGACTCCACAGTCCCATCAG		chr1	GCTCACTTTGCCAAGTCACCCTGAG
FUS	chr6	7600210	7600234	CTAAACAACTAAAAATACAATCTAG		chr1	GCCCCCCGTGACGCCAGGACGCAAT
FUS	chr18	12725712	12725736	GAAACACAATACCTACAATAAACTG		chr1	GAGAGCGAAGCTTAAACAGGAACTC
FUS	chr1	22430980	22431004	GTAAATTAAAAAATCAACCAAAATG		chr1	TGCTACCGTCTTTATTTCTTCCCTT
FUS	chr1	244818558	244818582	GAACACGGTACTTTGCGCTAGCCTG		chr1	TGAAGAACCCTGGAAAGCTCTCTGT
FUS	chr1	68153975	68153999	TTAAAAATACTTAAACTAACAAATG		chr1	AAATATTTGCGAAGTTAATTTCACA
FUS	chr5	170500164	170500188	GCCATAAATATTTCTAACAAACTTG		chr1	ACCCACAGATGAATACATGGATGAA
FUS	chr8	103251922	103251946	GTTCTAACCTTCTAAATTCTACATG		chr1	TGAGTGAGTGAGTGCCAAACACAGC
FUS	chr5	61762100	61762124	AAATACACTTTTCAAAACCTTCAAG		chr1	GCTGTCCCGACACCTGCCCTGTGTG
FUS	chr11	9612228	9612252	GAAACAAACACTACCATCTTTTTTG		chr1	CTCAATGACCAGATGTGACTTCCTC
FUS	chr5	173885283	173885307	GCTAACCACTTCACACCTACCATCG		chr1	TAGGGCCCTGAGCCAGCCATAGCTT
FUS	chr6	120564278	120564302	AATCACATAAACTCTTTTAAAAAAG		chr1	CAAGTCACTCCTGTGCCCTGAGGGC
FUS	chr14	61335221	61335245	GAAAAAATCCTTACCTTTAAAATAG		chr1	AGGGGTGCCAAGGGGTGAGGTCCAG
FUS	chr5	154196244	154196268	GAAACCAATATTTTTCTCATCAACG		chr1	TGGGCTGCTACGCCCTCAGCGCGGG
FUS	chr12	94075305	94075329	GTAAATATAACAACCAACAAATCAG		chr1	GGCCTCTCGGACTCAGCCTTCGGGA
FUS	chr11	11961719	11961743	TATTCTAAAATAGCCAAGCAAAATG		chr1	AGAGTTGAGGTCTGCCCTCCGAGGC
FUS	chr10	70428117	70428141	ATATACCTTTTTAATCTCTTCACTG		chr1	AGTCACTGGTGGGAGAGGAGGGTGA
FUS	chr8	42721265	42721289	GTCCATCATTAACAATTCAACATAG		chr1	GGAACACGCCGCCCAGAGCTGTAGC
FUS	chr1	26451223	26451247	GACAATCAATTTACCAATTTTTCCT		chr1	TGCCGGGCAGCCTGGGCTTCGCTTT
FUS	chr4	83831132	83831156	GACAAAAATATCCTTATTCTTCTTG		chr1	TCCCTTCCAAGGCTTTCCCTGCATG
FUS	chr10	89642077	89642101	ATACCACTCCCTCCAAAATAACTAG		chr1	GCGAAGTGGCTGGCTCTGTTCACAT
FUS	chr3	192970348	192970372	TCATCACTCAACTCCACTTCTTCTG		chr1	TCAGGCATGGCCCAGAACAGCTTCA
FUS	chr2	23634503	23634527	GATAACAACTATTCCACACCAAATG		chr1	CATGCACCTCAGATGATCTTTTAGG
FUS	chr19	33085130	33085154	GCTTAAAAAACAACTAAAACTACAG		chr1	GGTTTTTAAATTTTCATTTTTTAGC
FUS	chr12	66299364	66299388	GAACAGTATGTGTGGATCATAACAG		chr1	AGTAGTTATCATTTTCTTTTCCCAT
FUS	chr11	57582865	57582889	GTTCACTCCAAACTTATTCAATCAG		chr1	AGGGAGAAACAGGTGGTGCCTAAAC
FUS	chr6	71448476	71448500	GACTCTGCTGGCACTTTTACCTCAA		chr1	CCTCTGACATTTACTGGATTTCTGC
FUS	chr8	95684517	95684541	GAATTTACAATAAAAATAATAAAAG		chr1	TGAAAATATTGAACAGTTCACAAAG
FUS	chr5	118508177	118508201	GTTCATTTAACACTCACTCATCAAG		chr1	GGGCTTTTGATCCTGAGAACCTTTC
FUS	chr7	129785740	129785764	GCACGTGGGTGAACAGGTGCACATG		chr1	AGATCTTTGGTGCTTTTGTGCTCAC
FUS	chr6	18446156	18446180	TAACTATTAATATCTTCCATAAATG		chr1	CGATTCCAGGCCAGGACACCAATGC
FUS	chr1	38266427	38266451	GCACTAATCTTTTTAATTTACTATG		chr1	TCCCACAGCCTTGAAGCCCAGCGGG
FUS	chr12	124518081	124518105	GTAAATACCCCGGACACACCCCATG		chr1	AATGGGCCGGTCCAGGCTCAGCAGC
FUS	chr6	158704282	158704306	GCAAAATATAATACTCTCATAAAAG		chr1	CCCATGGCTCTCCCTCTCCTTTCTT
FUS	chr15	64824481	64824505	CCTCAATTACTTTTTTCTCATTTAG		chr1	CATTTTCCACCAGCTCAATGTCCCT
FUS	chr16	72841639	72841663	GAACATTCTCTAACATTAATACCAG		chr1	TGCCTCGCCCCACTGCATCCATACA
FUS	chr1	236414905	236414929	ACAGTCCTCTTTCTTCTTTCTAAAG		chr1	CATGTGTTTTGGTTTTGATTGTTTG
FUS	chr2	74251138	74251162	GTCTAATCCTTTTTCCTCTCCAAAG		chr1	CTGACACTTTTTGTTAGCGGCTCAT
FUS	chr21	40566598	40566622	GTCCATTCCAACTTATACCACACTG		chr1	TGAAGATTTCCAGTCTGCAGTAAGG
FUS	chr4	6992665	6992689	TTCACCTTCAACTTACATTTCCTTG		chr1	ACTCAGCCATAGAACCTTCTGGAGT
FUS	chr9	13293027	13293051	GCATAACATCATTCTTTAACATAAG		chr1	CCTTGCAGCCTGGCTGAACCACGAG
FUS	chr6	119217485	119217509	ACTAACATAAACCCAAATCCTATAG		chr1	CTGTCCCGTGTGCTGCCCATCCTAC
FUS	chr10	44110520	44110544	CTGCAGTGTCTTCAACGTGGCTTTG		chr1	GTTCTGTCTGCAGGGAACGTTCTTT
FUS	chr1	110548853	110548877	TACTACACTTATTTTTTCAACACTG		chr1	ACCAGCCCGGTCCAGGCTTTGGGGT
FUS	chrX	37922259	37922283	GCATCATAAATTTCATTTTCATATG		chr1	CTGCCTGGCTGTCTCCTTGTCCTCC
FUS	chr20	57471083	57471107	GCAAAAAACTTCATAACCAAAAAAG		chr1	GCTGCCCCGCCACTCCTGTCCCCAG
FUS	chr19	44682490	44682514	GCTATTTAAAAATCAATAACATATG		chr1	CCTGGACCCAGACCACTGTGTCTTG
FUS	chr5	179201009	179201033	GTACATACAATATAACTATAACTAG		chr1	GCCTTTGTCAGGCTCCGTCTATCCC
FUS	chr4	126272480	126272504	GCTAACACTATAAAACTCTTCAAAG		chr1	CGCACCTCAGGGCCTGGTCCCTGAA
FUS	chr3	16942077	16942101	GATAAAAGTGGGCGGACTCTTTCCG		chr1	CCAGTGCCTGACTCTGAGGGTCCAC
FUS	chr4	146046313	146046337	GCAATTTTTATTAAAAACCAAACAG		chr1	TCTGGCCTCAGTGAGTGACAGGCTC
FUS	chr11	92239642	92239666	GTGGGAGTTGGGATATGAGAAACCG		chr1	TCAGATCGCCACGTAAATGAATCAA
FUS	chr19	44411545	44411569	TAATCAATTTCTCTCTACTAACAAT		chr1	CTTCTGGAAGAAATAATGACAACAT
FUS	chr1	236979767	236979791	GCTAAACCTATCACAATTCAAAATG		chr1	GGGTGTTTAAAAACATTTGTTCATT
FUS	chr2	32536827	32536851	GTAACTCTCACATACACACAAAATG		chr1	CAGCGTCTACCCTATCTTTGGAATG
FUS	chr6	57376965	57376989	TTTTTTGGTGTGGGGGGCAGAGGGG		chr1	ATGCCTTTTTTTCCCTCTGAAAAGA
FUS	chr10	38313180	38313204	GAATCATCTTTTTCCTCCTTTACTG		chr1	GCAGCATTTGGGGAGAGAGCGGGCC
FUS	chr18	42337824	42337848	GTCAAAACAATCACATTTTTTAAAG		chr1	CTCGCCGGCGGCATTGGCGGAACCC
FUS	chr8	104485547	104485571	GAAATCATCTTCCAATCATCTCTTG		chr1	AGGATGGGAGCCTGCCATGCCAGAC
FUS	chr3	50923306	50923330	GCTCCAAATCAACCACTCTTAATAG		chr1	GCCAGACACCCCAGGGTTCCCGCAC
FUS	chr4	181217671	181217695	TATCTTTTAAATACATTTAAATAAG		chr1	ACCTGTTCCCGATTGCATGAAGCGG
FUS	chr14	31055387	31055411	GACAACCACAAAATCTTCTCATCAG		chr1	AGGGGCCTCCTCCTCCCTCTTTGTT
FUS	chr13	76124566	76124590	TCTCAATCTACACCTTCCTAATATG		chr1	TGTGTTTTCCCCCTCCCTCTGTCCC
FUS	chr5	115554096	115554120	GCACTCCTCACTACCATATTAAATG		chr1	TCCCACATGCCCCCACCCTGAGTCG
FUS	chr9	134058775	134058799	GCCTCATCTCATTCAATTTTCTCAG		chr1	GGATCTGTGCCGCGGTATAGACTGC
FUS	chr21	47680376	47680400	AAATCAAGTCAACAAAACAAACAAG		chr1	AGTGAGTTTTGACCTCCTCCTCGCC
FUS	chr12	12624532	12624556	AAATACTATAATTCAAATTTTTCAG		chr1	ATCCTCCTTGTCTTTTATTTAAAAG
FUS	chr19	30783165	30783189	GCAAAACTCTCTCTCCTACCATTTG		chr1	GCAGCAGAAATGGGACTCTGGTCTC
FUS	chr1	167977967	167977991	GTATCCTTCAAATTACCTTTAAATG		chr1	TCTCCCCGCCCCTCCCGCCAACAGC
FUS	chr17	18770067	18770091	GTTATCCATCACTTCAAAACAAACG		chr1	TGCACAGTGTGGAGTTCACTGTTCT
FUS	chr4	120474323	120474347	GTACTCTTAAACTCAGTATCACCAG		chr1	GTGGCTCTGGGCCTTTGTGTCTGGG
FUS	chr7	114261023	114261047	AAAATCGCAGTGAGCCGAGATCACG		chr1	CGCCCGTAGTCCTGAGCCCTGCACG
FUS	chr4	174246013	174246037	GAAATCCCTTACCTCCAATAATAAG		chr1	GTGGGGAGAGGTGAGGGCAGAGACA
FUS	chr1	162044392	162044416	GCATGGCACTAACCAAACATACAAG		chr1	AGAGTGAGGTGATGGGACAGCCGCC
FUS	chr6	28123034	28123058	GCAATACCTCACAAAACCACATATG		chr1	TTGTCCTCAGCGTCCCTCCAGGAGC
FUS	chr6	152084008	152084032	ATATAATCCAAAACTTCTAAACATG		chr1	CCCTCAAGGTTGGAATGGCAGGCAC
FUS	chr20	47652027	47652051	GACATACTTTTTTCATATAAAAATG		chr1	CAGGTCCTTCCTGGAGCCTCTCGTC
FUS	chr3	193854091	193854115	GTTTATCCCTTACCACAATCCAATG		chr1	TCTGCTAGGCAGTGATGTGTTGTAA
FUS	chr2	48670277	48670301	GCACACTTCCAATTCCTTCATCCAG		chr1	CATGTTCCTGGAGCACTTCCTCACC
FUS	chr17	37805490	37805514	CCTCATAATATATAATAATTTAATA		chr1	GTCTGTCTCCCTAGCTGGATTATCA
FUS	chr20	52934672	52934696	CCATACTCACACAATATTTCTCAAG		chr1	CTCCACTCCGAGAGAGGGGTTCCAA
FUS	chr19	34690668	34690692	GACACTTCTTTTTCCTCCCTCTCAG		chr1	TTTGCAATTGTAAATTGTCTTTTTT
FUS	chr3	43853206	43853230	GAAATGCTGTCCTACAACCTCTATG		chr1	CCCCCTTTTCACTCCACATGCAGGG
FUS	chr12	16673931	16673955	GAATCCTTTATAAACACTCTAAATG		chr1	ACTCTGACAGCTTGAAGGGACTGTC
FUS	chr1	113506812	113506836	GCTCACTTATATAAATTATCAAAAG		chr1	GTGGTGTGCAGTGAGCATGGCTTGT
FUS	chr7	105801590	105801614	GACACATAATTTATAATTTATCATG		chr1	TTTCCACACGGCACAAAACACATTC
FUS	chr15	68444656	68444680	GCAATAAATATACATTTACCACTTG		chr1	CCTCTGGAGTCCCTGGGGGGATGGG
FUS	chr21	38862527	38862551	TAATACTATATTACAATACTATATG		chr1	GACAGTCCCCAGGGGTGCTGGGTGG
FUS	chr2	44912780	44912804	CCAAAATACTCTCAAAAATAAAAAG		chr1	GCGGTGGAGGCCAGGTGAGTAGGAG
FUS	chr12	102595912	102595936	GTCTCTAAAAAATAAAAAATACCAG		chr1	AGACACACAGTCTTTCTCCAAGTTG
FUS	chr7	141298981	141299005	AAATAACTATACAACTCACCAAATG		chr1	ACCTCGGGCTGATTCCTGGACTCGA
FUS	chr5	86662353	86662377	GAACGTCTTTAAACTTTTTTTTTAG		chr1	CCCTGGACTCCTCCAGAGAATCGAG
FUS	chr9	140537069	140537093	GCACACATCCTTATCTTCATCCACG		chr1	AGCCCATCCTGATGAGCTCATGTGT
FUS	chr15	30965073	30965097	GATTTCTTCTTCTCCCACATCTAAG		chr1	GCAATGAGGTAAGAGCGGATGGCAC
FUS	chr19	38582852	38582876	GAACTCACTCATTAAACACTTACTG		chr1	CGGTGGCACCTGACCTCTCGCCTCT
FUS	chr4	159705665	159705689	GCACCCTCATCATAACTCCATACAG		chr1	GTTCCTTTCCCGTGAAAGCCTTTAC
FUS	chr18	13225978	13226002	AATAAATTATTCAATCCAAATTTCT		chr1	ACCACAGGGCAAGGGCCAGAGGGCT
FUS	chr4	16240331	16240355	GTATAATTACATATTCCCACCATTG		chr1	TCCTTGCTACACAGCCGGGCCCTGT
FUS	chr16	2811885	2811909	GAAACCTACTAAAATTTTATAACAG		chr1	CACTTCCCCCACATGGCACCCTTCA
FUS	chr12	132234258	132234282	GTATTTATACTACAAAAACAAAAAG		chr1	CTCTCCTCACCCTGCTGGGCCCTGC
FUS	chr13	42626370	42626394	GCCCATCTCCTTACATATAATATTG		chr1	TGCCCTCTCTGTCCCGGGGGACACC
FUS	chr12	57997182	57997206	ATTTCACTTACTCTAACTCTTCCCT		chr1	GACCTCCTCATCGTGCCTCGAACAC
FUS	chr15	77244625	77244649	GAACATCATCATCATCTTAACTCTG		chr1	ACCAGGGCGCCTTTCATAGGCATCT
FUS	chr13	33285449	33285473	GCTAATTTCCTCCAACAAGTACCTG		chr1	GCCCCGCAGACAGCTTCACTGCTGA
FUS	chr19	24280265	24280289	GACCTTAATTCTACATTTCCATAAG		chr1	ATTCTACCAAACATCTGAAGAGGAG
FUS	chr4	91120972	91120996	GACACACAAACACATAATTTTAATG		chr1	TTAATATCAGATCTTCACAAACACC
FUS	chr4	183622807	183622831	AAAAATATACACAACTCATTCTTTG		chr1	TCCAAAAGACGGGAGGAGAAAATGC
FUS	chr3	16009087	16009111	TTATCTTTTTACCTTATAACCACAG		chr1	TTCTCAGCGCCTTTTGAATCCAGTG
FUS	chr22	31121656	31121680	GAAACAATATATACCACTATCCTCG		chr1	ATCCCTAGGTGCCAAAGCCGGACAA
FUS	chr3	155680499	155680523	GTAATCACACAACAAATTAATTCAG		chr1	AGATACCACAGGACATGGAGCTGGC
FUS	chr11	105960422	105960446	GCAATAATTACTTTCCAGTAGGAAG		chr1	AGGCACAGCCTCTCCCAGGTCTCAC
FUS	chr19	21587606	21587630	CCTCAGTTTCCCCGTCTGCTCAATG		chr1	CCTCCCAGGAGGCTCCCTCCCGCCG
FUS	chr2	136341474	136341498	GCTTATTTAATCCTTATAACATCTG		chr1	CTGACCAGGGCCTCAGCTTGAATGC
FUS	chr7	92942874	92942898	AAATACTCAACAATTTAAAAAATAG		chr1	CTGCCTGGGAGGTTTCCTGATTGTT
FUS	chr12	72279663	72279687	GCATGCCATGGGCTCTCTTATCTAG		chr1	CTAGCACCGGCTGCTCAGTGCCCCA
FUS	chr11	118318774	118318798	GATCATTTTTCCTTCTTTCTCTCTG		chr1	TCCCTCCCCCAGCCTTGCTCCCCTC
FUS	chr19	18668876	18668900	GAACTCTTATTTATTTCTTCTTTAG		chr1	CCTATGGGGTCCTGCTGGGCACATG
FUS	chr5	66058831	66058855	TCTACTTCATACTTTATCTACTCTG		chr1	TGCCTGGCCCACCTGTCCGACGCCA
FUS	chr1	179959353	179959377	GAATTTTAAACACATAAAACATACG		chr1	CCCCCCTCTCTCTGTCCCTGGGCCG
FUS	chr7	106720058	106720082	TATTTCACTTTTATCAAAACCACAG		chr1	ATGATCCCATCTGGTTGACGCTTTC
FUS	chr14	71490855	71490879	GTTTAATTTAGGAGAAAATCAAATG		chr1	TCTCGTGTTTGCATCGGCTGTACCC
FUS	chr18	13759916	13759940	GTTTTTTTTATCTCATTCAAATTAG		chr1	AGAGCGGCATCTGGTTGCCAGAGGG
FUS	chr3	93731486	93731510	GAATATACCACAATTTATATATCTG		chr1	CACCTCTGCTTGCATGGCGTGTAGC
FUS	chr13	40312381	40312405	GAAACAAATCTTTACAACACATATG		chr1	AGAGATAATGGCTCCCAAGATCCTT
FUS	chr2	219569357	219569381	GCTCCTTACTTAATTTTTAAAAAGT		chr1	GGCCATGGACCCTTGGCCATGGACT
FUS	chr18	32167273	32167297	GAAAATCTCTCCTATCTCTAAAATG		chr1	TGTCCCCTCATAGTCAGGGTGGGGT
FUS	chr4	39734177	39734201	GATATCATACCCAAAAAAATCATTG		chr1	GGGCCTTGCCTCTGTTCCTGGAGCT
FUS	chr7	7749789	7749813	GCAAATATCTCATCCTTACCATCTG		chr1	GTCCCTCCCATGGCCTTCGATGGCA
FUS	chr13	100350357	100350381	GTAACATTCTCCATTCTCATCACTG		chr1	CCCCTGCTTGGGTCTTCACCTCCCG
FUS	chr3	155691898	155691922	GAATACAACACTTATTCCTTTCTAG		chr1	CACCCTTGCATGGATACTTACCTCC
FUS	chr10	13223257	13223281	GACACACCATTATATTTAATTCTAG		chr1	CTCCTGCGCCCCTGCGTGGGTCCTC
FUS	chr15	85593594	85593618	GTCCAAACTCCTTATTTTATCAAAG		chr1	GGCTGCATCAACAAGGTGCATGGAT
FUS	chr3	43770818	43770842	GTATTCCTACCCATCTCCCCAAAAG		chr1	CTGGCATGTTGCTGGCTACAAAGCC
FUS	chr10	49629007	49629031	GAATTTATTGCCTGGGCTACTCAAG		chr1	CCTTTGGTGCCTCTTCTGCACCTTG
FUS	chr19	41773761	41773785	GCAATATTTCTTCTTTCTTTTAAAG		chr1	TTGCAGGGTTGATCTGCACCGAGGT
FUS	chr6	52546840	52546864	GAAAAGTTTCCTCTCTAATATCAAG		chr1	CAGCAAAATGCTTTTGGCTCCTCCT
FUS	chr13	34410827	34410851	GATATACAACTTAATCTTTACAATG		chr1	GTACAGAGAAGGAAATCGAGGCTGG
FUS	chr11	92627060	92627084	GATTCTACTTTTAAATTAACAAATG		chr1	CACATCCCAAGATGGAGATGGCGTT
FUS	chr22	26076945	26076969	GAAATATACTTCTCATTATCCCCAG		chr1	CACGACAGCCAGGGGCCAGGGGATG
FUS	chrX	13710060	13710084	GTATTCATTTTTCTTTATCACATAG		chr1	ATGAGCTGGTTTGTCCCAAGAGAGG
FUS	chr10	53244659	53244683	GAACATATTTAAAACCACCATACTG		chr1	GTGAAGCTTGTGACATGTATGAAGC
FUS	chr2	228473995	228474019	GAATATAAAAAAATACTTTTCTCAG		chr1	ATGGGTGGGCAAGGTGGCACGCGGG
FUS	chr4	178438288	178438312	GAAAATATCTTTGCTGGATGCAGTG		chr1	CACCCAGTTCCAGTCCAGTTAATCC
FUS	chr2	135686744	135686768	GTCAAAAATCCACTTATAACTCTTG		chr1	TCAGGGTTGAGCTCAGGACCAGCAG
FUS	chr3	136573374	136573398	GAATGTAAACTAATTAAACCATTTT		chr1	AGCCAGGGCCAGACCTGGTGCATGG
FUS	chr19	30490077	30490101	GCTCCACTTTCATCCTCCACTATAG		chr1	ACCTGCAGGCCTATAGGGCATCTAG
FUS	chr2	97328578	97328602	GTTCTACTCTTTTCCACATTCTCAG		chr1	TGAGGGGGTCCCCTTCAGGCGATAC
FUS	chr2	32617228	32617252	TTCAACCCCTAACACTAAACAAATG		chr1	AGGGACCGTTCTCCAGGGGCCACTA
FUS	chr13	98821686	98821710	GTTTCCCTACATACACTATTCATAA		chr1	GGAAATCTCAAACCCACAGTTGGGC
FUS	chr20	8487593	8487617	GTTTTCTTAAAAAATAACTACAATG		chr1	CCAGGGCAGCAGCAATGTCGAGTTC
FUS	chr2	205424314	205424338	GCAAAATCCCTTCTACCCTATAAAG		chr1	AAGAATAATGTCCAGTGGGAGGCTG
FUS	chr6	83076013	83076037	GAAACAAATAAATATAAAAACCCAG		chr1	AGCTTTGTCTAAGGCCTGCAGAGGA
FUS	chrX	12167311	12167335	GAACTTCAATTTTTCTTTCCTCACT		chr1	TCCCTGGGGATGCTGTGGGGTTTTC
FUS	chr9	100785116	100785140	TCACAACTCTACCCTTTATCACAAG		chr1	ATAGGACCTGGAAGGAGTGTGGGAT
FUS	chr2	217031208	217031232	TTGATTTACTCTCAATTTTTTTAAG		chr1	CTGGGAACTTGAAGCCCAAGGTACA
FUS	chr13	96930980	96931004	ATCATGTCTGGTGAGTAGTTTGACT		chr1	GCCATTCAGCACCATAGGTGTGGCC
FUS	chr6	157377209	157377233	GACTCTACCATAATCTACTTAACTG		chr1	CAATTTCTAGGGTAAAGATGACAGT
FUS	chr3	62069182	62069206	GCAAATACTTACCATTATATTCCTG		chr1	TGCTCAATTTTGAGGTCCAGGGTGT
FUS	chr1	84561930	84561954	GAAAATTTATCAAACTAAAATCAAG		chr1	TTTTTCACCAGCTCCGCTTCCCAGA
FUS	chr17	29490858	29490882	GACCTTACCATTTTTTATATCAATG		chr1	AGGGCCCCGTTCCTTTTTGGGGTTT
FUS	chr7	111908819	111908843	GACTATATAAAACTCATAACCAAAG		chr1	CCTAAAGGCATCAGGGCCTGTTTCT
FUS	chr3	51615504	51615528	GACCTCTTTCCTTTCCATCATTTAG		chr1	TAGACTTGAGATCCAAGGCAAAGGG
FUS	chr10	104731465	104731489	GACATTCCTCAAAACTCCACCTTTG		chr1	GCCTTTGCTCACTTTAAAAAATTTC
FUS	chr9	140547702	140547726	GTCTCAAACAGGACCGCATTTCCGG		chr1	TTTTTTATTGGTGCATAATAGGTGT
FUS	chr3	73073427	73073451	GCAATATTACAATTCTTATACATTG		chr1	ACAGACTTTCTGCATACATGTAATA
FUS	chr3	196651946	196651970	GCTATTTCCCATTCACTTAACCAAG		chr1	ATTTAATACATTAATATAATTTGTA
FUS	chr5	170593237	170593261	GCATCTCTTTTATTCCATCTTCCAG		chr1	AAGATCCAATCAGCGTAATTAAGGC
FUS	chr1	184494530	184494554	GCCATAATAACTTTTCTATATATAG		chr1	ATCCATCACCTTCAATACTGGTCTT
FUS	chr7	37988548	37988572	AATCCATACACAATATATATTATTG		chr1	TTCTTGATGCTGGAGACATTCAGAT
FUS	chr14	24033814	24033838	TATATTCAATATATTTCCCACCAAG		chr1	TATTCTTTTCTGGCTGTTTTGAAAT
FUS	chr5	87579183	87579207	AATAATTATCTCTCAATATTTTAAG		chr1	GTACAATAGATTATTGTGAACTATA
FUS	chr12	117282572	117282596	GACCAATATAATAAACATTAAAAAG		chr1	GTCACCCTGCTGCTCTAACACTAGG
FUS	chr6	153308229	153308253	TTACCTATAAATAAACAATACAATG		chr1	ACTTATTTCTTCTATCCAACCGTAT
FUS	chr12	1193421	1193445	GACATTTACTTTCTCAATATCACTG		chr1	ATTTGTACCCATCAATCACCCTGTC
FUS	chr21	38447389	38447413	GCAAAATTCACTCTATATTTCTTAG		chr1	TTCATCCCCCCACTCCCTTCCCCTT
FUS	chr7	155256904	155256928	GCATCCCTATTTTACACCCTCTAAG		chr1	CCCGGTCTCTGGTACCCACAATCTA
FUS	chr12	19674553	19674577	GAAATTAAATACATTTCCTTCTTTG		chr1	CTGTCTACCCCCGTGAGATCCACCT
FUS	chr3	62310530	62310554	GCATTCCCTTTTCTTCATATCCTTG		chr1	TTTAGCTCCCCTGTGTGAGTGAGAA
FUS	chr1	63329469	63329493	TACTTTTCTTACAAAAAAAATCTAG		chr1	CATGCCGTATTTGCTCTGCTTTGCT
FUS	chr11	92538408	92538432	GTCATCTTTTATACTTTTCCAAAAG		chr1	CATTTCACTTAACATGGTGGCCTCC
FUS	chr5	37538074	37538098	GTTTCACTTTTATTCTTTTCAAAAG		chr1	AGCTCCTCCATGTTGCTGACTTTCA
FUS	chr10	52676850	52676874	GATTCCACTTTATCTCTACTCTTAG		chr1	GGACCTCATTCTATGGTAGCTCCAT
FUS	chr8	8864764	8864788	GAACGTCTCTTCCCTACCCTACCTC		chr1	CCACTCCCCCCAAAAAAATCCTCTG
FUS	chr15	38569944	38569968	GAATTTTCACCTAACCAAACCAAAG		chr1	CCGTCCTTATGTGCCCTGAGAAGAC
FUS	chr9	103339256	103339280	TAATATATAAATATCTATTAATAAG		chr1	TGTTTCCCAAATAATGCTACGGTCC
FUS	chr5	172534585	172534609	GAAATCTTAAAATTTTTACTCAAAG		chr1	CCCTTCTTCCCCCTGCCCCAGGGCC
FUS	chr11	94550832	94550856	TTTACTTCATAATTTCTTTTTTCTG		chr1	TGAGTCCACTCCCGCACACCAGCTC
FUS	chr2	24779762	24779786	GTAAATTAATCAATTTCATAATAAG		chr1	CCACCTGCTCCCAGCCTCCCCCTCC
FUS	chr6	26522137	26522161	GATAATAAGGAACCATATCTTAAAG		chr1	CATCTGCGCCGGCTGGGTTTTGGCT
FUS	chr7	23347749	23347773	GCATATAATAATTTTACCAACATAG		chr1	TTAATTTCAGCAAACACAGGCAATT
FUS	chr7	150794969	150794993	ATATATTTCAATTATATACAATATG		chr1	TGCAGAAATACCACAGCGAAGGCAG
FUS	chr6	15355554	15355578	GTCCTTCTTTTTAAATAATTCCCTT		chr1	CCTCCTCGGCTCCTACCAGCCAAGG
FUS	chr19	44378169	44378193	GCATTCTAAAAATACTATCTCTAAG		chr1	AAAAGCAAAAATCCATAGGCGCTGC
FUS	chr2	179466945	179466969	GATTCACTTATAATCTTTATCTTAG		chr1	GCAGGGTGTGATTTACCTCCCGAGA
FUS	chr1	168220601	168220625	GAAAAAAATTAAAATTTTAATACAG		chr1	AGTGCACATTCCCTCCACCCGGCAT
FUS	chr11	14769541	14769565	GACTTAATTTCATTTTATCTTATAG		chr1	CGTCATCATCGTGTTGATCTCCTTC
FUS	chr18	42316602	42316626	GAAAACCTTTTTTCCCCATCCCCTG		chr1	TGGAGCGTCCACAGCGCTCCCGACA
FUS	chr6	8526257	8526281	GTTTTACTGGCAGGACACAAAACAG		chr1	ATGCGAGTCTTCCCCAAATGGCATC
FUS	chr12	41109849	41109873	CCTTAAATTTTCTTACTCCTTTAAG		chr1	TCTTTCATAAAGCGAGACACAGGTC
FUS	chr2	172610769	172610793	GATCATTTTACAATCATATTCCCTG		chr1	CTGCAGTCCAGGGAGGAGGCAGAGG
FUS	chr22	32663412	32663436	GAAAACCACCTATAATTTACCACTG		chr1	GGAGTGCTCGGCTCCACACCTGGGC
FUS	chr9	82261691	82261715	GCTTCACATCCCCCTAATATTATTG		chr1	CGTGGGACCGGTGTGAGTTCAGGTA
FUS	chr6	151002778	151002802	GCTACCTTTAATACATCAAAACTCG		chr1	TCATACACTCAGTGAAAGCAGTGTT
FUS	chr2	109748821	109748845	GTAAACAAATACGGGTCCTGCTTAG		chr1	CCTGATGAGTTTGAGTCAGCGCCGG
FUS	chr1	87188298	87188322	ACTCATCTACTCTATCCCCCACAAG		chr1	GAAATTAGGGTCAGAGTCAACTGCA
FUS	chr8	133829965	133829989	TTCCATTTACAACTCCCCCTCCTTG		chr1	GCAAATCAACAGCCTCTCTGCCCCT
FUS	chr6	57049581	57049605	GAAATACTTAACTCCTTTCATTTTG		chr1	CAGTCTTCTCCTCCGCAGAGTGGGC
FUS	chr14	69729924	69729948	CTTAAACATTTTCCCATATATAATG		chr1	TGGAAGGTCAGTGCTTGCTGGAACT
FUS	chr12	28567064	28567088	GTCATCAATACTTAAAACAATCTAG		chr1	GTCATCTCTGTGCTCAATGGTGATT
FUS	chr13	50656491	50656515	AATCTTTTTTTCTTATTTCTCTTCG		chr1	GCAGTGACTGGCGTGAACAGCCTTC
FUS	chr6	126532052	126532076	GATTTTTACTACCTTTTTTCAAAAG		chr1	AAACGGGTCCTTGGCAGGGGTGGGA
FUS	chr5	122877984	122878008	GCAAAAACTTTATTTCTAATTCACG		chr1	AAGTGGAGGGGGGCACGCCGTCACA
FUS	chr10	103272530	103272554	GACACTCTTACATCACTATCCTAAG		chr1	CAGGCTCCTTATTAGGGATTTCTTT
FUS	chr7	98588482	98588506	GCTATTCTTTTCCTCTATTTCAAAG		chr1	CCCTTTCTGACCTTAGAAGGATGCC
FUS	chr2	71629748	71629772	ATACTTAAATAATTCTATACCCATG		chr1	AGAGATCTGGAGCTTTGGCGGTGGA
FUS	chr18	54461185	54461209	GTCTACTCATATCCTCCTTAAAAAG		chr1	TGGACCTGGGTGTGAGTCATGGCTC
FUS	chr7	135359220	135359244	GTTTCTCAATTATCTATTATTCAAG		chr1	AGCCATTTGCCAGCTGTGCAAACTC
FUS	chr5	176677500	176677524	CCTATCAAAATAATACATTCTCAAG		chr1	AGACAAGCTGCTTAAGCCGCGTCAC
FUS	chr14	55068543	55068567	GTATATCTATTTTTAATTTTAACAG		chr1	ACTTTCTGTAAAGGGAAGGTAGATG
FUS	chr1	53288174	53288198	GTATCACATTATTTTATTTTTTAAG		chr1	GGGGATCAGATATCGTACAGGGTGC
FUS	chr7	76680259	76680283	GTTTCCAAACCACTCTCTTCTCCAG		chr1	ATGGCCCTTAGGAGTGTCTGGTCCA
FUS	chr1	240412177	240412201	GTCTAAGTACGCACGGCCGGTACAG		chr1	TAGTGAGGGCCCCGTGCATGGAAGA
FUS	chr6	133674350	133674374	GAAAATTAATTTTTAACTACTTAAG		chr1	CATAGCAACCAGGATGTGTGCTTTC
FUS	chr7	89844766	89844790	GCATTAACTAACAACCTTTCTATAG		chr1	TCTGAGCAGTGGCTTTGCTCTGTGG
FUS	chr5	112872852	112872876	GATAAAATCCAAATTATTTAACAAG		chr1	TGTCCACAGCTTGTACACTAATTTT
FUS	chr15	68380238	68380262	TTTACTCCTATTCATAATTTAATTG		chr1	GAGGACCTGGAGCTGGTTTTGAGGA
FUS	chr17	65932668	65932692	GAATACATTTTATTTATAACAAACT		chr1	CCCTCCCTAGCAAGTACTTAGGAGT
FUS	chr21	9827060	9827084	GTTTAAATTTTAAAAATTCCTTAAG		chr1	CTGCCACACACAGGTTGAGCATGGA
FUS	chr2	54987299	54987323	GATTCTACCAATAATCCTTTTACAG		chr1	TTCATCTCTGGCTTCAACTCACAGC
FUS	chr2	46988821	46988845	GTATCCAAACCAAACCCCACTACTG		chr1	TTTCCCGCTGCTTTCCTTAGGCCGG
FUS	chr8	26199047	26199071	GCATACATTTTAAAATTTAACTCAG		chr1	TGGTTGACGTGGTCTCCATGAGCTG
FUS	chr8	6303676	6303700	GTCACCTAATTTTATAATATAACAG		chr1	TGTGCATCCTCCAGTGACAGGACAA
FUS	chr2	32536270	32536294	AATAATTTTATATAAACACATATAG		chr1	GATTTGTGCCCCCACAGGAAGGTCC
FUS	chr14	64990760	64990784	GAATTAACATCCAAAATATATAAAG		chr1	CCAGCCTCCCCCCACCTGCCCTCTG
FUS	chr16	67277436	67277460	GTATCAACACTTCTAAATTATTTAG		chr1	AAAATCTTCCTTGATTTCCTTTCAT
FUS	chr2	84690304	84690328	GCGTTCCTGCGGGCCGCGGATGGCG		chr1	CCGTCCCTCAGGGGTCCTGTCTTTG
FUS	chr7	35872643	35872667	GATTTCATTATTATTACCCATACTG		chr1	TGATGTCAGCGTGAAGTGGAATTCG
FUS	chr13	34531520	34531544	GACTTTTATTCTAATACACACATTG		chr1	CAGAATGGCTAAAGTGGAGGGAAGA
FUS	chr13	100526886	100526910	GAAAAAACAAAAACACATCCTCTTG		chr1	CTTAAAATGCATTGGATGATGATAG
FUS	chr2	99983717	99983741	GTAATAAACTCAAAACTTTTTTTTG		chr1	CAGCGTCATTTACAATCACCACGAC
FUS	chr7	69139465	69139489	GTCATATTTTTAAAAAATCCATTCG		chr1	TTGGAAGCAGCCGAGATGTCCTTTG
FUS	chr11	75110742	75110766	GCAATTATACTTTTTTAAAAATCTG		chr1	GCAGATGATTGGAGAAATGAACTGT
FUS	chr19	32875874	32875898	GTCAACATATAAAAACACCATTAAG		chr1	GGCACGTCCATGCAGACCATGAAAT
FUS	chr11	14899574	14899598	GCCCAATTCTTATATTTTTCCTACG		chr1	ACTATTCAGTGCTAAAAATGAGTGA
FUS	chr10	93689204	93689228	GACCATTTACTAATTTCATAATTAG		chr1	GCTTTCCATCCATGAAAAGACATAG
FUS	chr16	12105793	12105817	GCATCTCAACTTTTAACAAAAAAAG		chr1	AGAAACCTGAAATGCAGATCACAAA
FUS	chr3	51019631	51019655	TTCCTTTTACCCTTTTTAATCATAG		chr1	GTGAAAGGCCAATCTGGAAAGGCTA
FUS	chr16	81387135	81387159	GCATCATACTCCCATACCCATCTTG		chr1	CACACCCTATGACTCCAACCTGTGA
FUS	chr15	57386959	57386983	GCTCATTTTTACTCCACACACATTG		chr1	CATTCCCAAAGAGGGATTTTTCCAA
FUS	chrX	12212250	12212274	CATATTACCTCTTATTACTCTCTAG		chr1	AGAGGAAAAATTATGGGGACAGTAA
FUS	chr20	57237908	57237932	GTTTCTCTCATCAAACCATTCCAAG		chr1	AAAGAGGAGCTGCCATCATTAGGGA
FUS	chr7	35936219	35936243	GACCCCTTAATTAATACATATAATG		chr1	AGCAGGAGTTGAGGAGAGTCAGAGT
FUS	chr10	31702990	31703014	GTCTACATTTAACATCTACGTTAAG		chr1	GACACCACTGAAAAATCTTCTCTGT
FUS	chrX	46310783	46310807	GAATAATAAATCTCTCTCTCTCATG		chr1	CTTGAGACTAACAAGGTACCTTCCT
FUS	chr11	107932430	107932454	CTTCCTTCTCCTCCAATCAAAACTG		chr1	TGCCAGTCACAACCCATGGTCCTAA
FUS	chr17	47123915	47123939	GTACCATTTACTTCAAAATCATTTG		chr1	GATGGTCACAGCTAAGGAGGCAGCT
FUS	chr4	106684945	106684969	GAAACAATTACATCATCCTAAATTG		chr1	TGGTACTGCCTGCAAGGACAAACTC
FUS	chr18	74613079	74613103	GTACTGCAGCACCACCCATATCATT		chr1	CTAAAACAACAGAAAGCCCAGATGT
FUS	chr20	14293672	14293696	GATTTACCATCTAATAATAACCTTG		chr1	CCCAATACCCATAGCAATATGTGCT
FUS	chr1	187224971	187224995	GATCCTGTCCAGCTCACCACATATG		chr1	TTCAAGATAATTATAGATGTGCTTT
FUS	chr4	40214183	40214207	GTCATCCCGCAGTTTGTCAGCATCG		chr1	GATGTACTCATGTACTAGACTGTTA
FUS	chr3	184594097	184594121	AAATCTAACTCTACATCTAAACCAG		chr1	AGGATAGTTTTCTTTAAATCAGTAG
FUS	chr17	61324862	61324886	CCTTACTCTTCTCCTTCTCCTACTG		chr1	GCTCCCCCTCACAGAGTCGCAGCTT
FUS	chr2	207162060	207162084	GCTTTCTCATACTCCTTCTCAACAG		chr1	GGTTTAGTCATTACGTAGACAAGAC
FUS	chr21	34926536	34926560	GAATCCAGGGCCTAACATGGGACAG		chr1	CCCTATATAAGAAAAACTTAAAACA
FUS	chr19	3765235	3765259	GAACTCCTTTATTATTCTAATAACA		chr1	AAGACGGTGCATTCTCTCGGAAGGT
FUS	chr7	101468859	101468883	GAATTCTTCCAAAACCACATCTAAG		chr1	CCCGTGCTCTGTAATGGAGTAGGTT
FUS	chr5	75017832	75017856	GTATTCAATAACTTTATTAAATTAG		chr1	TTAATAAACGTGCTTCCTTCGCTGC
FUS	chr2	24952463	24952487	GAACTTCTATAAATTTTATTTAACG		chr1	ACCTTGTGACTCGCCTTGAATTCCT
FUS	chr4	184064482	184064506	GTAAATTCTGATGGGAAGAAACCTG		chr1	TCATGCGTGAGATCCAGAAACCCTC
FUS	chr22	41537180	41537204	GCAATATCAAATAACTCTAAAACCG		chr1	TCTTGGGGTCTGGATCAAGACCCCT
FUS	chr13	45766998	45767022	CTTTTGACAAGGGAACAAATCTCAA		chr1	TTTCTGGTAACACCATGGGTTGGGG
FUS	chr2	174086114	174086138	GAAATTTCTTTCTCCCCACAAAAAG		chr1	AGAGGGAGGGGTGAATAGGTGAAGC
FUS	chr15	43031096	43031120	ATATATATATATAAATTATAAATAG		chr1	ACAGGACTTTTTTTGGGGCAGTGAA
FUS	chr12	19364996	19365020	TTTTTCCTCTTTACTCCTAAACATG		chr1	ACTCCTCTGTATCATACTGTCACAG
FUS	chr4	77913998	77914022	GATTAAACTAATTACCTCTACAAAG		chr1	TGGGTCCATGTCATTAAACATTTGT
FUS	chr12	14655112	14655136	CAAACAAACAAAATATATATACATG		chr1	CTAAACTCATAGACTGTACAACACC
FUS	chr17	39847703	39847727	TTTACTCTTCAAACTTCTATTATAG		chr1	AACGGTGAGCCCTAATGTGGACTAT
FUS	chr1	2085315	2085339	GAAACATTTCCTCACCATACACTTG		chr1	GGACTTGGGGTGATTGATATGGTTT
FUS	chr20	43704188	43704212	GCATCACTAACAACTTCCCATTCAG		chr1	CTTGAATTTCCATGTGTTCGGGGAG
FUS	chr12	98940746	98940770	GTTCCCAGGTGCTTCTGACTTACAG		chr1	GGACCCAGTGGAAGGTAATTGAATC
FUS	chr4	79099887	79099911	GATACCTTAATAAAATTATATCTTG		chr1	ATGGGGCAGGTCTTTCCTATGCTGT
FUS	chr19	32196038	32196062	TATTAATCACATATAATTACTTTAG		chr1	TCTCCTGACAGTGAATAAGTCTCAT
FUS	chr12	70641413	70641437	GAATTATTATATTAAAACAAAAAAG		chr1	GAGATATGATGGTTTCATAAACAGG
FUS	chr20	36695544	36695568	TACCAATACATATTTCACCACACAG		chr1	AGTTTCCCTGCACATGCTCTCTTCT
FUS	chr17	7489372	7489396	GAAATATATATTCCCCCTACACCAG		chr1	CTTGTCTGCCACCATGATTATGAAG
FUS	chr19	34797289	34797313	GAATTCACACTACTACTTACAATTG		chr1	CCTCCCCAGCCACGTGGAACCATAA
FUS	chr7	148495077	148495101	GCACACAAAAAACTCATTTTACTAG		chr1	GTCCAAAAAGCCTCTTCTGTAAATT
FUS	chr5	34922248	34922272	GTCAACATTTATCTTTTATTTCCAG		chr1	GCCCAGTCTCAGATATGTCTTTATC
FUS	chr9	22285798	22285822	GTTACTTTTATTTTATCAAAATTTG		chr1	AGCAGCGTGAAAATGGACTAATACA
FUS	chr6	64348476	64348500	GCTTAAACACCATTAAATTATTATG		chr1	GTGATAATGACATGTTAATGCAGGT
FUS	chr17	49354881	49354905	ATTAAAATACATTAAACTATACCTG		chr1	TCATCAGTTGTAATAAATGTACTAT
FUS	chr9	72923058	72923082	GTTACCTTTTTCTCTTTTCACACTG		chr1	TTGGTGGGGGATATTAATAGTTGGG
FUS	chr5	83750192	83750216	GAATCATCTGTGTGAGCACGGGGAG		chr1	GAGGCTGTGTGTGTGGGGGTGGGAC
FUS	chr1	71704321	71704345	TTATTTAAAACTTTTTTTAATCCAG		chr1	CCTTCTGTTGGATTTTGCTGTGAGC
FUS	chr11	73891715	73891739	GCCTTAACAAACTCATCTTTTTATG		chr1	CTAAAACCGCTCTAAAACCATATAA
FUS	chr3	170112374	170112398	CTTCATTAAAATTTAAATCTTCTAG		chr1	AGTCCATCTACAAAAGTATCTGAGA
FUS	chr1	226259683	226259707	TAATTCATTTAACTCCTCTTACATG		chr1	GGCTAAATCTATCTCTATAAGAAAT
FUS	chr15	72893761	72893785	GTTCCTTCTTTTCTTACATAAATTG		chr1	ATGAGGAAAGAAGTAGCAGGGGAGA
FUS	chr2	46242723	46242747	TTATGGTAGGAGGACTAACCTATAG		chr1	TGCAAAAGGGGAATGGGGTGGGGGT
FUS	chrX	38665628	38665652	CATATTTCTCTAAATTTTTTCCTTG		chr1	ATTAGAGAGGATTTCTGGAATTTGC
FUS	chr4	31103553	31103577	GAATACTCAAACTCACCTACTAATG		chr1	CCTGTGAGAGGCTCTGAGACAGATA
FUS	chr4	20389834	20389858	GTAAACTCTATATCACCTTCTCAAG		chr1	TAGGAGGAAGAGAATTAGGGAAGGG
FUS	chr12	1005806	1005830	GTATCAAAACACAATATTTATACTG		chr1	AGAAAAGAAGTATGGCTGTGGGCTA
FUS	chr1	32629104	32629128	GCATCTCCTTTACATAAACTTAATG		chr1	TAAATTAGATCCACGCTGAGGCAGG
FUS	chr7	72392284	72392308	GATTAACCTATAATTTTTCCTCCTT		chr1	ACCTTATCTCTATCAAAAAAAAAAA
FUS	chr6	90190800	90190824	GTTTATATTTCTTACTCTATTTTTG		chr1	ATAATAAAAAACAGGGCATGGTGGC
FUS	chr5	27482986	27483010	GCTCTTCCATACACACATAAATACG		chr1	ACATGCCTGTAGTCCCAGCTACAAG
FUS	chrX	73184816	73184840	GACTTTCTTTTCATTTTTTAATCAG		chr1	AGGCTGAGCAGGGAGGATTGCTTGC
FUS	chr15	72788094	72788118	GAATTTTATATTTTATCTTTTAATG		chr1	ACCCAGGAGGTCAAGGCTGCAGTGA
FUS	chr5	151185236	151185260	CAATACAACTTCTATCAAAATAACT		chr1	TCAAAAAAAAAAAAGTTAGATCCAT
FUS	chr3	136833742	136833766	GACTATAACAAAAACCACTCAATTG		chr1	GATCATTTTCCTGAAGAGATTCGAG
FUS	chr1	167365736	167365760	TTCATCACCTCAAAATAAAATCCTG		chr1	GACAGCTTAGTGCTACCTTTGATGC
FUS	chr6	163943763	163943787	GCTACTCCATCCGCCACTCAATAAG		chr1	TGTATTCTACTTTTTTTTTTTTTTT
FUS	chr3	99597897	99597921	CATCTAAAAAACTCCACTAAAATTG		chr1	ATGATTGCAAGCTCCGCCTCTCGGG
FUS	chr10	52901721	52901745	GTAAACTTACCACTAACATCTTAAG		chr1	GCCTATTCTTCTTTGAATTTAATTT
FUS	chr16	53262969	53262993	TCTCTTTAGACCAGAGGATCTCTAG		chr1	CTCATTGAGACTGGACCACATGGGA
FUS	chr11	43361925	43361949	GTTTTCTGGGCTGCAGGGGGCATTG		chr1	TCCTAGCTTACATCTGGGTTACATT
FUS	chrX	12374716	12374740	CTTCTTTCTTTTCCCCTTAATTTTG		chr1	TGTAGATTAAGTTTAACCCATTTAT
FUS	chr3	87287480	87287504	GTCTTCCTCTACTCTCTCCCTCATG		chr1	GCCTAGTGTTCCATTATTGGAACGC
FUS	chr20	62518919	62518943	GCATTCTTCCATATCTCTTTCTAAG		chr1	TAAGCTTGTGGGAATAATTTATATC
FUS	chr1	187309398	187309422	GCATCATACCATCATTTTTTAACTG		chr1	TGGCTGCTCAAGGTCACCCACAAGG
FUS	chr10	5464383	5464407	GTTAAAATCCACATAACAAAATTTG		chr1	TCTGATTTTTCACAAAAAATATTTG
FUS	chr17	11962952	11962976	GACTGCGCGGCTGGCTCTCCTCTAG		chr1	CTTCTGGACAAGACAGAATTAGGAT
FUS	chr19	30821336	30821360	GAATATTATCATACTTTATCTTTCG		chr1	GAGAACCCCTTCTAACTTGAAAATA
FUS	chr9	95186760	95186784	CTCTTTCCTTTATCTTCATCTCCAG		chr1	CCTGTAGTGACCACAGTCTGACTTC
FUS	chr17	37706214	37706238	GTATCACATTTATACTTATCCATTT		chr1	TCCCTCCTCACATGAACCTTTTGGG
FUS	chr14	100172409	100172433	GAATTATTACTCCTTTATTAAACTG		chr1	GCATTCGATGAAGGAGCAGTCACTC
FUS	chr12	27181592	27181616	AAACCAATTTTCTTTCATTTTACCG		chr1	CCTTCCTTCCCCAGTGGGGAACAGC
FUS	chr14	38089877	38089901	ATTGAGGACCAGCCCTGCTCTATTG		chr1	AACAGATTCTGGCAGGTGAGTCTGC
FUS	chr16	22314264	22314288	CTCTTATCCCCACCCCATATTTACT		chr1	TGCAGAAGAGACAAGTTCTTATTTC
FUS	chr3	33908656	33908680	GCCCTAATTAACTTTAATACTACAG		chr1	AGCTGCGTGGAGCTGTGTCTGGGGC
FUS	chr6	47501108	47501132	GCCCTTCTGCACCTTCTTTCCAAAG		chr1	AGGTCGTTGACTTTGTCTCCTTAGG
FUS	chr17	12004506	12004530	GTCTTTATTTTTTCTTCTATCCCTG		chr1	GTAAACAGCAGAACATGGATGGTGT
FUS	chr1	82276078	82276102	CTTTCACATCAACTATCTTTCTTAT		chr1	TTGATGCCCGCATGAGTGAATGTAC
FUS	chr10	7876806	7876830	GAATCTTTCAAATACAATCTTCATG		chr1	TCTTATTTTTACACAGTTATTTTTG
FUS	chr4	183127403	183127427	GAATATTAAAAACAACTCATTAAAG		chr1	ACCATAAATTGCTGGATCTGCTGTA
FUS	chr1	92796454	92796478	GTTCTCCAAACAAAATTTAAATCTG		chr1	GCTATTGATCCACCAAAGATCTATG
FUS	chr7	3781192	3781216	GAAATCAATAAAATATCAATTATTG		chr1	CTCTCCATCCAAGCTGTAGGGATGT
FUS	chr11	66412953	66412977	GCAATAATCTAATTCAACATACATG		chr1	AATTGGGAACTGGCATTTCAGGTGG
FUS	chrX	103218422	103218446	CTTCCACTTACCTACCTTTTCACTG		chr1	GGATCACATTTCCAGCCTCTATTAT
FUS	chr19	44404579	44404603	GCTTTTTAAATTTTTAAAAATTCAG		chr1	GTCTAGTAGGGCCATGTGACTGAGT
FUS	chr4	113582439	113582463	GACCATTTAAAATCCATTATTAATT		chr1	TATGGATAAGAAATGTGGGCGGAAG
FUS	chr1	93710904	93710928	GCAATTACCATTTATTTTTATATTG		chr1	TGTTGTGTGCCCCTTCCAGGCCTCA
FUS	chr20	5139532	5139556	ATCTAACTCTTTCTTCTTCCATATG		chr1	CTTCTAAGGTGTTTCCTTCTCTCCC
FUS	chrX	51197682	51197706	GAATCTCCTTGTAAACTGGCAACAG		chr1	TTCCCCAACTAGTGACTGGATGGAG
FUS	chr17	38996381	38996405	GAAAATTTTCTAAATTTTTCACCTA		chr1	ATGACCCAGGAAGGGGCCCTGTTGC
FUS	chr17	42230289	42230313	TATTCCACAACATACTAAATTAATG		chr1	CCAGGAAATGGGCTTGTCCTGAACC
FUS	chr6	20578392	20578416	GATCTACCCACCTCCCATTTCTAAG		chr1	ACAGCTTGAAGGAGAGCCACCGACT
FUS	chr6	108638131	108638155	GTATAAAATTTTACTTAATATAATG		chr1	GATCAGGAATACCCAACTGGACTTT
FUS	chr5	145620740	145620764	GACAAAGGGATCTTCGGTGGACAAG		chr1	TGTGCTGGGCCATGGTATATTATTG
FUS	chr6	124242638	124242662	GTTCCATAACCATACAACACACATG		chr1	GGTTTCTTTTATTAGAACACTTGGC
FUS	chr1	218466022	218466046	GACTTCTGGGTTATGGGAGAAACCA		chr1	ATTACCTTCACTAATATACACTCAT
FUS	chr3	61241175	61241199	GCCCCAGGGCAGTCAACTCTTCTAG		chr1	CATAGTAGACATTTTCACTAGTTAT
FUS	chr16	78519432	78519456	TAAAAATACAAAACAAGATCCCTTG		chr1	AGATGATATGCACTATTTTCCCTTC
FUS	chr2	32436087	32436111	GACTAAACACTCCATACCCAGGTGG		chr1	TGAAACAGAAATTTGCAGCAGCACT
FUS	chr3	18090129	18090153	GCTGGACATGCCCGTGGACCCAAAC		chr1	ATCATAGAATGACTGGAGTTCATGT
FXR1	chr20	31023584	31023608	GATGCCCACCACCAATGGGCACACA		chr1	CTCTGCAAAGAACATCTAAGCCCTA
FXR1	chr2	174055791	174055815	GCCCTTCGGCTGCGAGGAGTGCGGC		chr1	AGCCATCCAGAGTGGATGAGGCATC
FXR1	chr16	1750906	1750930	GACATGCACTTCAAGCGCTATCACG		chr1	TCTGCATGAGTTAAATTACACACTC
FXR1	chr19	53854519	53854543	GACTTTCCTTGGCTACTCCATGCAG		chr1	CAGCTGCTGTAACCAAGAAGGAGTT
FXR1	chr4	108832526	108832550	GCCTCCTCTCCTCCTCAGCTGCATG		chr1	TCACAGTGGTCAAAACGTCGTAGAA
FXR1	chr5	68464033	68464057	GACACCCATGCTCAAGGCTGCCAGG		chr1	GTTTAGTTCTCATGCATGTAACAGT
FXR2	chr13	91859140	91859164	GTTAATCCCTCACCAGTCGGGCCGA		chr1	CCAAACGCAGCTCCACAGTGGCAAG
FXR2	chr20	62626714	62626738	GATGCAGGGCTCTGCCCGTAACCAG		chr1	GAGCCAGCGTCCTTTCTCTTGCTGT
FXR2	chr2	242662399	242662423	GCATTTTCTCCAGGGCCCTTGGATG		chr1	CCTGCTGTGCTCAAGAGGTGGCTTC
FXR2	chr16	31088632	31088656	GAAAACCGGGGACGGGGGTACTTTG		chr1	TGTCTTTGAGTCCAACGTGGCTGCT
FXR2	chr20	31023584	31023608	GTGCGGGCGCTGCCACACCACCCAC		chr1	CTGGCCCCAGCCATCATTTCTATAC
FXR2	chr7	6692340	6692364	GACCTGCACATCATGGACTCCCTAG		chr1	TCCAGCAGGTGGCAAGTGGGAAGAA
FXR2	chr16	67662369	67662393	GAACACACCCACATCCACATCTCTG		chr1	TTTAGGGACACATGGCCTAGTGCTG
FXR2	chr12	98991726	98991750	GTGCGGCTGGTGGACACAGGGGACA		chr1	CTCACATCACCCTGCTCACCTTGTG
FXR2	chr1	206906154	206906178	GCAGGTGCTGAGGCAAACCTTCCAA		chr1	TTGGGACCAGAGTCTAGTCACATGG
FXR2	chr7	156755875	156755899	GATATTAAATGAGCCAAAGTGCCTA		chr1	CAGCAAATAGCTGTGAGGAATATTG
FXR2	chr7	4805833	4805857	AAGTGCACGTGTTAGGACCTGAAAG		chr1	GGAAAGGTTGTCTTTGGCTACTTGG
FXR2	chr17	7400340	7400364	GCCACAAGGAGTGTCCCTTCTTCCC		chr1	CCTCATGACCATCGGAAACTGCTGT
FXR2	chr2	242285603	242285627	GCCCTGTCCTGGCATTTGATCCATG		chr1	ACTACAAAAGGTGGGTTCTGATCAT
FXR2	chr2	217081012	217081036	GCAAGTTCCGGTGCAAAGACTGCAG		chr1	CTTAGTTGGGAATGCTGTGACAAAT
FXR2	chr19	41778097	41778121	GACCCCTGCCGTCACTCCACAGAGC		chr1	GACCATAGCCTGGGGGCTTAAACAA
FXR2	chr8	48878895	48878919	GCACAAGGTGCTTGGGAACTGCTGG		chr1	CAAACATTTATTTCACACAGTCCTG
FXR2	chr19	10369092	10369116	GTTATTCCACTACAAAAACCACAAG		chr1	GAGGCTGGAGATCCAAGATCAAAAT
FXR2	chr15	100255770	100255794	GTCCCCTCCCTCATCCCTTAGGGTC		chr1	GCTGGCTGGCTTGGTGTCTGGTGAG
FXR2	chr2	54880881	54880905	GAATTTTGTTTCCAAATGGAAACTG		chr1	GGCTTGCAGACAGCCACTTGTTGTA
FXR2	chr21	9826967	9826991	GCCCTATAATCACAGGTCTGTGGTG		chr1	TCCTCAAATGGTAGAGAGAGAGAGA
FXR2	chr17	27010041	27010065	GACCACACCAACCTACGGGGATCTG		chr1	TCTCTTGAGCCTCTTATCAGGGCAC
FXR2	chr1	180010333	180010357	GCAATAAACACTTAACGCGCGTGCG		chr1	TAATCCCATCTTGAGGGGTCCCTCC
FXR2	chr12	12941473	12941497	CAGGCTGTGATGATTGGCGCAGGGG		chr1	TCATGGCCTAATCAATCATCTCCCA
FXR2	chr20	17469754	17469778	GTGGGCTGGGTGATGGATTCCCGTG		chr1	AACGCCTCAACTCCCAACACCATCA
FXR2	chr16	2820908	2820932	GCAAAAAACCCCTAACTTTACTCTG		chr1	TGTTGTGGGTGAGGGTTTCAGCACA
FXR2	chr4	3215685	3215709	GCCAACCCAACATCACTTTCTACAG		chr1	CACCTTAGAGTGTGTGTCCCCACAG
FXR2	chr18	72998093	72998117	GCTAATCCATTGTGCTCTGCACACG		chr1	GAAAGCAATGTCCTTCAACATCTCT
FXR2	chr1	53676525	53676549	GCGTGTTTGTGTTAGCAAAAGAAGA		chr1	TCCCTCTCACTTTATTACTGCTCCT
FXR2	chr8	87572686	87572710	TTTTCCAAGGACAATGGCAACAATG		chr1	ATCCATACAGGTTTGGGCAGGAGAA
FXR2	chr2	10193135	10193159	GAATAAGCAAACTCAAAAATAACAG		chr1	CAGGAGCCACACTCAGTATTTAGAG
FXR2	chr2	86719619	86719643	GCTTACTACCCAACTTCAAAACTAG		chr1	AGAGAGATTGACTTAATCCAGGAAA
FXR2	chr17	3629757	3629781	GACTTTCCAAAAAACACATAATTTG		chr1	TCAGAGGCTCACACAGACATTGGAA
FXR2	chr22	21976670	21976694	GATATTGGCACACACAAGGAACAAC		chr1	GGGAGCGGTGAAGGTCAGTTTTAGG
FXR2	chr6	30691490	30691514	GCCACTCATTCTGCAGGAGGAGAAG		chr1	AAACCCAGAAGTGCAGAGATGACGA
FXR2	chr18	48610346	48610370	GTTCTCATTGGTCCAGACGAGGAAG		chr1	GGAAGCCCCGAAATGCCCCTGGAAG
FXR2	chr2	86362993	86363017	GCAAATAACACAGAATGGGACACTG		chr1	CCCGCAGTGCCCAGTGAGCCATTCC
FXR2	chr5	154183815	154183839	GATGCATTATTTCAAAACAAAACAG		chr1	CAGGGAACGCCTGGGAACCACCAGA
FXR2	chr4	146049368	146049392	GATTTGGGCTTCAGACCCAAACAAC		chr1	GGCTGACAAGCCTGGAACCACTGGG
FXR2	chr1	212277032	212277056	GTTCTTCTCCACCTAGGACCGCCAG		chr1	GGAGGGGACCTGGGAAACTGGGGAG
FXR2	chr6	28180848	28180872	GCTGTATTTACAGGACAAAAACAAG		chr1	AACATGGAGGTGACGGGATGACGCT
IGF2BP2	chr17	8927273	8927297	GTTTTCTTCCTTATCAACCCCACCA		chr1	GAGTTGGAACGGACAACCCAATGCA
IGF2BP2	chr17	57061543	57061567	GATCACATATCAACCACCGCCCAGG		chr1	GGCTTCCTCTCCTCGCTTCTCAGCC
IGF2BP2	chr19	58825632	58825656	GTCCATCCACAGATGAAGGGATCAG		chr1	CAGCAGGGTGGCTGGCTCATTTGTG
IGF2BP2	chr5	38886505	38886529	GGAGGAGAAGGAACTTCTCATACAG		chr1	GGATTTATCACCAACTAAGGGTTTT
IGF2BP2	chrM	10806	10830	GAATCCATACTGGACAGAAATCTTG		chr1	CAGGGGGTTGAAAATGGCTCATTAT
IGF2BP2	chr1	67451761	67451785	GCTCGCTCACCTTCACCTATCAAAT		chr1	CCCTCCTAGATAATGTTGCCTCTTA
IGF2BP2	chr3	49570389	49570413	GAATCTAATGTCTACCCCAAAAAAG		chr1	GTAGAGGATTTGATGCTTTGACCCA
IGF2BP2	chr16	23680778	23680802	GCATATTCATCACAGATGGGGCATC		chr1	GACATGATTCCTCCTGTGGGCATGA
IGF2BP2	chr12	69968049	69968073	GAACAAACAACGGGACTTCAACCAG		chr1	AAATATATATTTTTTCTTTTCAACT
IGF2BP2	chr12	11324463	11324487	TATTTTAAATTTCTACTCCAGTCCA		chr1	TTTAGTCTAAGTTCCAGGGTCCATG
IGF2BP2	chr19	58812446	58812470	GCATATTTATTTTCGGAGGGAGCAG		chr1	TGCAGGATGTGCAGGTTTGTTACAT
IGF2BP2	chr12	56506748	56506772	CTAGGCAGTGTAGTTAGCTGATTGC		chr1	AGGCAGATGTGTGCCATGGTGGTTT
IGF2BP2	chr1	162495354	162495378	AAACAAACACACCCCACTCACTAAG		chr1	GCTTTGAAGCAGAGACTGGTGGGTG
IGF2BP2	chr1	180794412	180794436	GTAGGAAGCATCATTGGGAAGAAAG		chr1	CGGAGCAAGGCCAGTTCCGCCCTGC
IGF2BP2	chr16	3533389	3533413	GACCAAAAATTACTCAACACAGGTG		chr1	TCCAGCCTCTCCTGGCTCTGCCCCC
IGF2BP2	chr10	29709557	29709581	TATATTTTCTATATACAAAAACAAG		chr1	TGCCCTCCACTCAGCACTTGGTTTC
IGF2BP2	chr3	44450422	44450446	GACCCACCCACCATTTATAACTTTC		chr1	TGCAGTCACCTCCCCTCTCCGGTCT
IGF2BP2	chr6	13978828	13978852	GACCTCATTTTCCAGATGCACCAGC		chr1	CTCCGGGTATGGCCCCTCTCTGGGT
IGF2BP2	chr19	53059187	53059211	GAATATTTAACAATTACAGAAACAG		chr1	CACTCCCATCAGCATTCATCCTCGT
IGF2BP2	chr22	20861234	20861258	GCCAAACGGGCCATATAATCCAACA		chr1	CTCCAGGCATGGGAGGTCTCCGTGA
IGF2BP2	chr1	244870042	244870066	ATACTAATTTCCATCCTCACCAACA		chr1	CCCCATGCCCCTGAGCACCGCTGCC
IGF2BP2	chr1	229802383	229802407	GACTGGACCTCAACAACCTCAGCAG		chr1	GGCCAGAGTCCTCAGAAGAGCTGGC
IGF2BP2	chr20	23334987	23335011	GACTTCAAACTTACAACCACCACCA		chr1	TGCCCACCGCCTCTCCTCCCGCCCC
IGF2BP2	chr14	58738635	58738659	GAAAAAATTTACCCACAAATACCTG		chr1	CCCACCCCCCTGCCACATCACATCA
IGF2BP2	chr12	122269213	122269237	GCCCATTTATTTCCAACCCCAACAG		chr1	GGGGGCCTGCCCTCTGTCCTCCTCT
IGF2BP2	chr11	111384174	111384198	GAACAACCCCAATATTAAAATCAAT		chr1	TCTGTTTCCTCTTCGTTGCTTTTCT
IGF2BP2	chr7	156763728	156763752	GCCCCAAAACCAGTTTCAATAAATT		chr1	CACGCTTGGCCCTTCATCCCTTCTC
IGF2BP2	chr2	70314948	70314972	TTCCAACACCACAGACACACACACG		chr1	TCCTGGGCTCCCCGGACCTCCTGCG
IGF2BP2	chr4	57797659	57797683	GAGAACGCACCTGCAATAAAACAGT		chr1	CATGGGTTTCTTTCTGCCCCTGTCT
IGF2BP2	chr1	28824085	28824109	GCCATGGACACTCTTCTTTTTTAAA		chr1	CTTTCCCTGCATTCTTGTCCTCTTC
IGF2BP2	chr1	25140618	25140642	GAAAACCAAAACTTCCCCCCTGGGG		chr1	TCGGCATTCTGTTTTCAGTCTGTCC
IGF2BP2	chr8	22279694	22279718	GACATCTATGAACATAAATATATGT		chr1	CTCTGCCATGTGACTGTCCAGTACA
IGF2BP2	chr6	15522002	15522026	GCATCAAACTATGTACAGGAAAAAA		chr1	CGTGAGTACATGGGATATGTTCCCC
IGF2BP2	chr15	100255770	100255794	GTCTACACAGTCCAGAATTCTTTCT		chr1	AAACCATGGAGGCTGGGCTTAGCCA
IGF2BP2	chr21	45115134	45115158	GCAACAATTATTAAATATTGGCTAG		chr1	TGTGACCTGCTTTGGCCAAGGATGT
IGF2BP2	chr7	130448382	130448406	TCAGGATCATCAAACACCAAAACAG		chr1	TTTGACAGCACTGCACAAGCAGAGG
IGF2BP2	chr3	100467009	100467033	GTTCAAAATACTACTGACGCAGGCA		chr1	TCTCAGCTGTGCTTCTGCGGCGGCG
IGF2BP2	chrX	110988053	110988077	GACTCTCAGGACTTCATCAGGACAG		chr1	GGGCTCCCCCCCGGGGCTCCTGTCA
IGF2BP2	chr8	126021561	126021585	GCATACTACAGGACCCTTTTCTATG		chr1	CCTGTCTGGGGAGAACGTGCTCCAG
IGF2BP2	chr1	29443634	29443658	GCTTCTCAACATCAACCCCAACAAG		chr1	GCGCGGCCCTTCCAGAGAGTGTGGA
IGF2BP2	chr14	80164103	80164127	ATATCATCTCTTTCAAAGGAGGGAC		chr1	ATCCCCGGGGAAGCCCAGATGATCC
IGF2BP2	chr19	36128549	36128573	GAATACGGTCCTTCCTAAACCCCAG		chr1	ACAGCCAGACGCTGGCTGAGGTTGA
IGF2BP2	chr11	113146172	113146196	GTAATGCACAGGTGACACAAACAAA		chr1	GAAACTGGCACTTGTTGATGTCAGC
IGF2BP2	chr2	10193135	10193159	GCAATGGAATATAAATATCACAAAG		chr1	CACCGAGTTTGGAGTTTTGGAGTGG
IGF2BP2	chr19	47113406	47113430	GAACTCCACAAACCTTCCAAATCTG		chr1	CTTGTCAGACAGCAGCATTGTAGCA
IGF2BP2	chr17	36478668	36478692	GATCATATACGTTACCTCTTCCTAG		chr1	ATGGCCGAATCATCCATGAAGACGC
IGF2BP2	chr1	28864839	28864863	GATCATTCACTCATGCGGGCACAAG		chr1	TGAATTTCATTTTTGTTTTTTGTTA
IGF2BP2	chr5	36984449	36984473	GAAAAGAGCCACCTCATATTCATAG		chr1	CGGCAGCATAACTTTGCTGATCTGG
IGF2BP2	chr14	32626034	32626058	GACTTAAATATGGAAAACAGGCCTG		chr1	TCTGTGACAAAATAACTTTTTCCTC
IGF2BP2	chr1	52554208	52554232	CACCCAAGGACCTTCCCTCTTTGGA		chr1	TGTCAGTCTTTCTCTTTTCATTAAA
IGF2BP2	chr1	33150403	33150427	ACGCGGCCAGTCCCCTTCTCCACTG		chr1	AAAAAAAATGTAGTCATTATTTACT
IGF2BP2	chr4	87684319	87684343	GCCCGACATCTTTTAATCATTCACC		chr1	CTCCTCCACTCCCTCTCCACTCCCA
IGF2BP2	chr12	53805901	53805925	GAAACACTGGAATCCTTCATGGACG		chr1	TCTCTACGTCACAGTAAGTCCTGAG
IGF2BP2	chrX	19384427	19384451	GCCTTTTTATCATCATACACATGTG		chr1	TTTGTGTCTCCACTGCCACCGCCGC
IGF2BP2	chr16	66920272	66920296	GACAGATTTCCCTTTAGACCCAGCA		chr1	CCTGGCCTACGCCTGCACCTGCTCC
IGF2BP2	chr13	113974671	113974695	GCTATACATACCCTTCTTCTCCAAG		chr1	TGCCTGGACGGTGTTATAGCCCCCG
IGF2BP2	chr17	36455361	36455385	GAAAATCTCATAAAACACGTTCAAG		chr1	GCGGGGGTGTCCCCGCTGCTGCCCA
IGF2BP2	chr3	5220475	5220499	GCAGCACCCATTCTTTACTGGTCTG		chr1	GGGCGGAGCAGATGCTGAGTGAAAT
IGF2BP2	chr2	15747299	15747323	GCCAAAATTGTCATACTGTTGTTAA		chr1	TCTTCTGCACACTCCCTGCCTGCGT
IGF2BP2	chr13	48835974	48835998	GATGGAGTTGGTGCCGCAGCCACTG		chr1	CCCCCAGGCCTCCTGGCTTCTTGTC
IGF2BP2	chr7	90896782	90896806	CCTGCAGCCAGAGGTTCCATTGCTG		chr1	GCTCTCCCCTCACACCCACCCTACT
IGF2BP2	chr12	93796306	93796330	GACAATACCAAAGAGGGTGTTATTG		chr1	CCTCTTCCCTGTTTCCATTTGCACA
IGF2BP2	chr13	111957163	111957187	GAAATCAAAGCCGCCTCCTACATCG		chr1	CGGCGCCCACCTTACTCTGCCTGGA
IGF2BP2	chr2	87003456	87003480	GGGAGGGATGCAGGGACATTTACTG		chr1	ACGCTCTCTCTGCCTAGTGGCTGCC
IGF2BP2	chr8	26221368	26221392	GAACCTCCCCCGAGTGTTACAGCTC		chr1	CACGGCCGGCTCCTCCTTATTGGCT
IGF2BP2	chr12	56398950	56398974	GCTCACCATACCTCCCCACCCCATG		chr1	CCTTTCCCACAGGCCATGCCCTGGG
IGF2BP2	chr21	45114600	45114624	GACTGGCCCAGGCACACAGGTCCCG		chr1	GAGAACTGCGGTTCCACCAATAAAA
IGF2BP2	chr7	141353874	141353898	GAAATACAAAACCAACTCTTTATAG		chr1	CCGGAATCTGGACCTAGGAAGGACA
IGF2BP2	chr7	913018	913042	TCTACAAGGGGGTTGCTCCTCTCTG		chr1	GACTTCATTCAAAAGGATGACTGCA
IGF2BP2	chr4	57195249	57195273	CACTCTCAACGCGGAGACCCCTAAG		chr1	AAGAAGAGTGGTTGACTGCAGTGGG
IGF2BP2	chr22	32894455	32894479	GCCTGGGACAAAGGAGCCCTCTCCG		chr1	GAAGGGGCTATTGCTTGGGGGAGGG
IGF2BP2	chr11	58391714	58391738	GCCGCCCAGGGAGAGCCCGGCTACC		chr1	GAATATTTCTTTAGGGGAGGGAACT
IGF2BP2	chr10	28905238	28905262	GTGCAGCTGGAGGACAGGCACCATG		chr1	ATTGCAGTGGGGGAAGGGACTATTG
IGF2BP2	chr1	46495522	46495546	GATCTTGCCAGGTGGCAGAGATGAG		chr1	ACGTGGAGATAGGAGACTCTCGCAG
IGF2BP2	chrX	123046124	123046148	GCCAGTCCCAACCTTCCACATTTAG		chr1	TGGGGATAGGGGCTACTGAATGGGG
LIN28A	chr1	3645947	3645971	GGCTGCCCAGGCCTGGCTGATGCCC		chr1	GATGTGTGTCAAAAGTAAAAGTTCC
LIN28A	chr2	109302441	109302465	GTTAATTACTCTCCAGCCCCCTCAG		chr1	CCTTCAAAGTTTCCCTTCTTGTTAA
LIN28A	chr4	153784824	153784848	GAATACGTTAGGAGCCAGTACCCCA		chr1	AGAATAAATCATAAGTGTTAGAAAT
LIN28A	chr1	228879290	228879314	GTGGCTCTGCTTCCACAATCCCCAG		chr1	GATAGTTTCTTTTAAAGACTAACTT
LIN28A	chr6	32948640	32948664	GACAAATAGAAACACTGCCAACTTG		chr1	CCTTTAAGCCTCCTTACTTTATGCT
LIN28A	chr10	60447741	60447765	GACTCAACTACAGGGGCCTGGGAAG		chr1	AATAACTCTTTGTTGGGCCCTATCC
LIN28A	chr22	40725567	40725591	GTGCCTAGGGCTATACCACCACTAG		chr1	TATGTAGCTGTTAACCATGCTCACA
LIN28A	chr1	27272780	27272804	GTACGCCTGCAAGGAGTGCGGCAAG		chr1	GGCACGTAGTACATCCTATGTCCTT
LIN28A	chr15	72883597	72883621	GCCAAATGCAAGGAGTGCATCTCTG		chr1	GTACCTTAACCAAAATATTTGTGCT
LIN28A	chr12	98993735	98993759	GTTTCTTGCCCATGGCAACCTCAAC		chr1	GGACCTGCTCACAGGCACGCTCCAG
LIN28A	chr7	100028262	100028286	GCTGCAGCTGGTGCTCGGCCGCCTG		chr1	CTTGCAGCCTATGCCTCTTCCCTAT
LIN28A	chr12	120898416	120898440	GGGATGTGGTTCTGGAGCTGCCCAG		chr1	TTGGCTTAAGCAACTTTCTCTTTCT
LIN28A	chr10	60272907	60272931	GATCTTTCAATAAAAAATACCCACG		chr1	CTTTTTCTTTGTCTTTCCATTACTT
LIN28A	chr5	127424922	127424946	GGAGAATGACGATGAGGCTTTTTAG		chr1	TTACCTGTTTTAAAAAGTTTTAAAC
LIN28A	chr19	58941226	58941250	GCACCCATTTTTCTCAACCTAACAG		chr1	TGTTAGCCAATCAGGTTTTAGTTTA
LIN28A	chr5	71658333	71658357	GTTCGTCATGGGTGTGAACCATGAG		chr1	GATTGTGCCGCCTGGCTCCAGCCAA
LIN28A	chr17	72898357	72898381	CCACCACCACGCCTGACTAATTCTG		chr1	TAGAGACAGGACACAGTAGCAGGGA
LIN28A	chr20	33764612	33764636	GCAGCTCCGAGGTGTGGGGTTGCAG		chr1	CAAACCGCCTAAGGGATAAAACTTG
LIN28A	chr15	96880645	96880669	GCACAAGTGAGGTCTGTTTTTCTAG		chr1	CTTCCCTCCTTTGTTCAGGTGTGCT
LIN28A	chr8	61506087	61506111	GCCACCTGGAGGTGGTGCGCTACCT		chr1	TTTGCCATTGTTTCATCTGTGATGC
LIN28A	chr5	134193326	134193350	GATATAAAAGAACACCAGAGATCAG		chr1	TCACCCTTTCTGCAGAAAGTTAAAA
LIN28A	chr8	90937957	90937981	GATCTCCCCAAACTAAAAAGTACAG		chr1	ATGGCCTTGTTGAGAGAATTAAATT
LIN28A	chr7	73085995	73086019	GAAAATGCCAGGGATCCACCACAAG		chr1	TTTGTTCAAGTACTATCTCTTTGTG
LIN28A	chr13	108884732	108884756	GTCTGGGCGGGCCTGGAGCCAGAAG		chr1	GCACCGGGGAACAAGCATTCTATTT
LIN28A	chr19	57133546	57133570	GTCTCTGTCCTCTAGAACTAGGGCA		chr1	AGTGTGACCATAAGCTCTGCGAGCT
LIN28A	chr12	110786667	110786691	GACAATCACAAACTTGGCGGCAAAG		chr1	CTCAAGAGTTTGGCAGAGGGGTTTT
LIN28A	chr1	173869539	173869563	CTCCGGGCCCTGGGCCTGGTTCGGG		chr1	CTTTCAGCGTGGAGTCAACAAGGCT
LIN28A	chr9	139235374	139235398	AGACAGACATGGTCCAAACTCCTAC		chr1	GAGCCATTCTTCTGTCTCCAGTTCC
LIN28A	chr12	121159842	121159866	GACATGCCCCCTTCAGAACCTTAAC		chr1	CATCCCGAAGGCTGACTCAGCATAG
LIN28A	chr4	57196748	57196772	GACATTATGCAGGGTCAGGGATCCG		chr1	GCACTCACTAAATGTTTGTTGAGTG
LIN28A	chr12	46779044	46779068	GAGCTGGCAGGACGAGCTGGCCCAG		chr1	AGTGAATGGGCGGATGTTCACGGTC
LIN28A	chrX	147019079	147019103	GCCCTCATCCATTTCCCCATCCAAG		chr1	TCGGGCTGCACGGCTGAAAGGACAG
LIN28A	chr12	6646329	6646353	GAAGCTGGCCAAGCAGGGCGAGCTG		chr1	GCCTGGCTGGGAATGAAGTGTGGTT
LIN28A	chr1	151862530	151862554	TCATACATATATGATACAAATCCAG		chr1	GCGGCAGAGCCCACGGGCTCTTGGG
LIN28A	chr16	66600182	66600206	GCCCATGGGCACGGCCAACATCCAG		chr1	ACTGCTCTACTGGCCTGAGTGGCAG
LIN28A	chr16	50349782	50349806	GATGCCCCACACTGCCCAGAGCCAC		chr1	GGTCCTGTGTGAGTGTGGCAGAGGC
LIN28A	chr19	4792246	4792270	GCTGGGGAACAGATGGAGGGGGCAG		chr1	CATGGGCTCTTGGGACTGCTCTACC
LIN28A	chr3	38456053	38456077	GCACCACTATCAGTTAACCCTAAAG		chr1	GGCCCGAGCGGCAGGGTTCTGCTAC
LIN28A	chr14	50363670	50363694	AATAATTCCCTCTCCACCATGAAAG		chr1	TCAGAAAAGCTCTCAGGGAAATCCC
LIN28A	chr16	85709334	85709358	GAAAAGCCTGGGCAGGAGGCTCCAG		chr1	AGCTGGAGGGGCTTAGTGGGGTGAG
LIN28A	chr3	9848283	9848307	GCCTGCCGACCGCTGCAACAACCAG		chr1	GAAGAACTTCCTGTTAAGCAAGATA
LIN28A	chr13	97490487	97490511	TCCAAAGGAGCCCTGAACCCTGCTG		chr1	ATTCCCTTCTCCAAGGATAACTTCA
LIN28A	chr19	1434971	1434995	GCTCCCCGCGAGGCCCGCCCCCTAG		chr1	GGAACTCAAAGGGGACTGGGAGAGA
LIN28A	chr14	23790926	23790950	GCAAAAAGGGCTACAGTTCACCCTG		chr1	GGCTTAGGGCGCATGACCTTGAGCT
LIN28A	chr16	82456507	82456531	GCCAACCTGAACCTCGTCCCCCACA		chr1	CCTCACCTCTCCTGGCCTCAGTTTG
LIN28A	chr10	103923204	103923228	GACACTTGGAGAAGGGGCTGCCCAG		chr1	CCCATCTAGAAATTGGTGGTATGGC
LIN28A	chr8	98741071	98741095	GAAGATACAGTGTCTGGGTTTGAGG		chr1	ATTAAAGGAGGATCTTTCTCTCCGC
LIN28A	chr8	98656746	98656770	GAAATCACTAATAGGAAGTGCCGTC		chr1	TGACTGCTGTTGGGCCCAGCGTGGC
LIN28A	chr19	14505684	14505708	GAAATACCCGGAGCACGCCATCCAC		chr1	GCTGTTTGTCCTAGTCAGAGTCTGC
LIN28A	chr19	48254225	48254249	GAATCCAAGTGATCTGTATCTGCCA		chr1	AGGGTTCCTCATTTCATTTTCTCCC
LIN28A	chr1	233519682	233519706	GATGGCGAGAAGGAGCACGCCAATG		chr1	AATATAACAAAGTAGGGGGCCTGGG
LIN28A	chr19	580430	580454	GCTGCAGCAGGAGCCCCAAGGAGTG		chr1	ACCTTGGACCGGCATCATGTAGACT
LIN28A	chr4	2068727	2068751	GCCCATGGCCATGGCCACACTCACG		chr1	CATTGGATTCTGGAATCCTTGCTCC
LIN28A	chr17	7322562	7322586	GTTCGGTATGTGCATCCACCCACAG		chr1	CTCCATCCTGGAATCTCTGCCCTAT
LIN28A	chr12	27183675	27183699	GCGGCTGCGGCAGTAGGGACAGCAG		chr1	ATTCCATGCTGCAGGCATCCATGCC
LIN28A	chr14	96993481	96993505	GAATGAACACTCCCACGCTGCCCAG		chr1	CTGTCCTGCAACATGGTTTATATTC
LIN28A	chr1	46073676	46073700	TAAAAATACACTCAACCTCAATAAG		chr1	AACTTTCCCTGTCTCTTCTCCCCTG
LIN28A	chr19	33696972	33696996	GCATTCTCCATCACTTCCCCTCCAG		chr1	AGCTTGTCATTTCTGGAGGGCAGGG
LIN28A	chr20	57566050	57566074	GAATACAGATGATTAATGGCAGTGA		chr1	GCTGTGTGTGAGCTAGGCTTCCTCC
LIN28A	chr20	5100713	5100737	GACTTCATTGGCAGTGGATGAAGCC		chr1	CAATGGCTCAAGACGGAGCCTTGTA
LIN28A	chr14	56766754	56766778	GTCAGAGCTCAGCACCCCAGGTCTG		chr1	TTCAGTAGGTACTCAGTATGCTCAC
LIN28A	chr15	85327422	85327446	GTTTAATTTAACTAGGCTGGGCATG		chr1	GTAGATTCTGTTTGATCAAAATTGC
LIN28A	chr5	6718978	6719002	GACTCCCCTCACCTTTGGGGTGCAG		chr1	ATGTTCAGTCTGTAAGCCAGAATGG
LIN28A	chr19	57731716	57731740	GAAAGGGCTGGCTTCTGTTTACCTG		chr1	TGAGAAGCGGGTTGTGTGCAGGGAG
LIN28A	chr17	16343359	16343383	GATAAAGGTGCCAAGAAAAACAGTG		chr1	GACGCGCTTATACTGTCAGAAGTGG
LIN28A	chr22	35820146	35820170	GCTGACACCGACCTCCTGGGGGATG		chr1	TCTTCATTGCATCTGAGCTCCTTCT
LIN28A	chr16	71917158	71917182	GCCCAGCTGCCGCGGCTCAAACAAG		chr1	TTCTCCTTAGTCCTTTAGGGGTATA
LIN28A	chr1	155289411	155289435	GAATGGCCATGGGATGACGCCATTG		chr1	ATTTGATACCCAGACACTTAGCAGA
LIN28A	chr10	72327350	72327374	GACATCCTGCTTCTTCTTCCAAATG		chr1	CACCTCCTGTTGTCGCCCTCACAGT
LIN28A	chr6	33169203	33169227	GCGATGCAGCTCCCTGGGGACACAG		chr1	GTGGGGTGTGGGAGGGGTCCTGCCT
LIN28A	chr16	11256692	11256716	GTCACCCTCCCTCTGCTGGGATGAG		chr1	GTCAGCTGGCCTGGGCTTGAAAGGA
LIN28A	chr6	56911495	56911519	TCTTCTCACCACTAAATCCAATACG		chr1	TTCAGCCACGAGAATCCATATTCTG
LIN28A	chr1	16262031	16262055	GTTTTTTTAAAAAAGGAAAAGCAGG		chr1	TCATCTCCCAGCCTAGAGGGCCAGT
LIN28A	chr8	27668777	27668801	GAAATGGGCCTGGAAGAGCTGCAAG		chr1	GCATTACCCACACTTTACAGATGAG
LIN28A	chr12	1601741	1601765	GATCCAGAGGCTGCCGGGGGCTGGG		chr1	GAATTGGAGGCTCGGAAAAGCTTTA
LIN28A	chr6	144184308	144184332	GCACTACAAAAAAATCCAAAAAATG		chr1	GAAACTTGCCCAAAGCCACATGGTT
LIN28A	chr20	33097056	33097080	GAACATATTTCTATTTTAAGTAACG		chr1	AGTGTGTGTTTGGAGCAAGATTTGA
LIN28A	chr7	45757676	45757700	AGTTGATAGCCTGGGTGTGGAAGTG		chr1	ACTCTCTCTTCAAGTCCCTGTGCCT
LIN28A	chr17	65734651	65734675	GCTCCACACCCCTGCCCGGCCCCCC		chr1	GCTTGTGTGTGTGTGTGCGTTCATG
LIN28A	chrX	153662724	153662748	GACACAAATACTCCTTCCTCTTTCA		chr1	GGTGTGCATCCACACAGACGTGTGT
LIN28A	chr22	31675022	31675046	GACTATTTTGAAGATTTGAATAAAG		chr1	ACACACATGCATAAGCATGAGCATG
LIN28A	chr10	52395279	52395303	GTTTCCTCCCAAATCGTACAACAAG		chr1	TGTGCCTGCGAGGGTGTACATGGAC
LIN28A	chr4	1729499	1729523	GTTTCAGGCCATGCAGGGCCTCCTG		chr1	GTGTCTGTAAACCACACTGCTTGCC
LIN28A	chr19	18054387	18054411	GCATGGGAAATGGGCCCAACCACCG		chr1	ACGGTATGTCCCTCACTGAGTGGCT
LIN28A	chr15	68582341	68582365	CACGTTCGTGGGGAACCTGACATTA		chr1	GGCCTGGCTGCATGGGCAACAGCGT
LIN28A	chr12	4409869	4409893	GCATTTCTCAGGAGCCCTAGGGTAG		chr1	GGATTAGGATATCCCGGGAAGCTCC
LIN28A	chr1	203698807	203698831	GTCACCTGTGGCTTTCTTCCCTCAG		chr1	TGGATCCAGGGCCATGAGGAGACTC
LIN28A	chr17	39978741	39978765	GCTATTTCCATCACCCTTACCCTAG		chr1	TGGAGGGAATTCTTTCAGGCAGGAA
LIN28A	chr10	70100932	70100956	GCCCTACCACACATCTGTGGAGATG		chr1	GCCCTTGGAGCAGGAGGAGCTTGGC
LIN28A	chr2	26359121	26359145	GACTTTCTCCATCCTGGTGCATACG		chr1	AGGAAGAGGCTGTGCCCTCCTTGCC
LIN28A	chr7	39833666	39833690	GAATGCCCACTCTCATGGCAACCAG		chr1	CTTTGAGCCGCCTTTTCCCCCAGTG
LIN28A	chr21	38081651	38081675	GCCCATGGGTGACTCTTACCCACAG		chr1	CCCCAGGTCCTGGCATGGGTAAAGT
LIN28A	chr4	106767385	106767409	GCACCACCATCCTTTCAAACTCCTG		chr1	CCCCTTCCCCAGCCCCTAAGTGGCC
LIN28A	chr11	82896692	82896716	GTCCAGGGTGGGTACAGGAGAAGGG		chr1	TGTGGCTACTGCCGAGCCTCTGACC
LIN28A	chr22	37969415	37969439	GTCAAGGTACACAGCGGTGCCTTTG		chr1	TGGTGTCCCAGTTCACCACCTCTCA
LIN28A	chr19	55816064	55816088	GTTATTGAAGCAGCTTTCTCAAATG		chr1	GGAGGCCTGGGTCCCCCCAGTGCCA
LIN28A	chr1	32819798	32819822	GCAGCCCCGGATCCCTCACGTCCAG		chr1	CTCCAGGCCCGGAGGCGATGCAGCC
LIN28A	chr12	51637527	51637551	GCTACCTCCCATCCTCGTGCACACG		chr1	TGGGGTCTGCAGGGACTCTCTAGGG
LIN28A	chr1	68153975	68153999	GCCGGGCTGCGGCGCTTCGGGTGCG		chr1	GTCTCCTCTACCCGGACACCATCTT
LIN28A	chr17	38153591	38153615	GTTCAAAGCTGGCGAATGGATGACG		chr1	AACCAAGCCCCTCCTTCCACCCTGT
LIN28A	chr19	3213446	3213470	GACCCAGCTGCGGATCCGTAAAGAG		chr1	GCTATTCATTATTTTGTGTCCTTCA
LIN28A	chr5	80522698	80522722	GAGGACTGAGGCTGGAACACACCGC		chr1	ACACGGGACTAAGCTGGCTGAAGGG
LIN28A	chr4	76807571	76807595	GACATGGTTGATTCTGTTCAGTTGT		chr1	GGCAGAGGTTTGGGGTCACAACTCC
LIN28A	chr14	105879481	105879505	AGGTTCGATTCCTGGTCAGGGAACC		chr1	AAGCTCTGAGAAGCCGGTTGGGTGG
LIN28A	chr19	47669262	47669286	TGCTGGAGATCGCGGCTCGGTGCAG		chr1	AAGCAGGTGGCCCCTGGTGTGTATC
LIN28A	chr6	5684772	5684796	GACAACACGGGTGTATCTCTGATCC		chr1	AGGGTGACCTGATTACCCCATTGTA
LIN28A	chr14	20945037	20945061	GATGCGGTTAAGTGACCTCTCTACA		chr1	TTATTTAGGTTCAGAACATTCATCC
LIN28A	chr2	26596177	26596201	GTTATCTGGGATGCAGGAGGCGTCC		chr1	ACCCAACCCCTGGGGGCTGAATCCT
LIN28A	chr1	114510388	114510412	GACGGAGCCCCTGGCTGGAGTGAAG		chr1	GGCCTGGAGCCTCTGCTTCCCCAAA
LIN28A	chr17	40718210	40718234	GTTCAATCTTCCAACTCTACTACAG		chr1	CTTGCGGGGAAAAGCCTGGTCTTCT
LIN28A	chr12	14610196	14610220	GCCCTTACGCCAGCCACTGCCCTAG		chr1	CTCTGTCCTTTCCCCACCAGCCAAA
LIN28A	chr16	3541319	3541343	TAAAAGCCCTCGGAGGCTGGGCATG		chr1	CATCTTAAATCACCCTCATTTATTT
LIN28A	chr13	25910299	25910323	GATCATTATCAGAAAGAATCCCCTG		chr1	GGCTAATTGAGGAGGAATGGTAGCA
LIN28A	chr11	33001366	33001390	GCCTAAAACTCAGCAACACCTCCAG		chr1	ATGAGTTGGGCAGGTTGGTGAGTTT
LIN28A	chr5	167850573	167850597	ATCTTACTCCTGTTAAGCTGCCACT		chr1	CTCTGAGACATTAATATTCTGATTC
LIN28A	chr2	238990745	238990769	GCTCTCTATGACGTCTACCTGGATG		chr1	TGAGAGGGATCTGTCTGAATTCCTC
LIN28A	chr1	2518575	2518599	GAATTTTATCTTCTTTCAACAAAAC		chr1	AGTTACAGATAATACAATTATATTT
LIN28A	chr13	113918394	113918418	GACACCGTGGTCGAGCCCTACAATG		chr1	CTAAATTCTTCCCCTAAATTAGTAC
LIN28A	chr17	27005841	27005865	GCACACGCTCCAGCTAATACACCAG		chr1	AGATGGTTAAAAATACTCGCCTTTT
LIN28A	chr10	8056838	8056862	GCAGATGCTTCATCTTTAATGCACA		chr1	AATTAATCGTTGGAACAATAGTCTT
LIN28A	chr10	82339389	82339413	GAAAATACCTTGGAGAAGGGGTCAG		chr1	ATGAATACAAATGAATCATTATCCC
LIN28A	chr19	19852255	19852279	GTCACATTCCGGAAGATGCTGGAAG		chr1	AGGGGAGGGGCAGCTGCGGATTTGT
LIN28A	chr2	179059244	179059268	GTCAAATCTGCCAGCCATAACCATG		chr1	CGGTGGTCCTGTCCCTGGAGGTCGA
LIN28A	chr20	2128558	2128582	GAATCGCCTCAGAATAGAGCAGGGC		chr1	AGGTTGTGGGGTCTCAGCCGGATGG
LIN28A	chr9	131231518	131231542	GCCCCACCCCCTCCTCCGTGCCATG		chr1	CAGGGCTGGGCCTCAGTGAAATTGG
LIN28A	chr7	77554274	77554298	GAAAACCCGGGACAGCTTCCAAATG		chr1	GAGTTGTAGCCCCCGGGGATAGAAG
LIN28A	chr16	4741609	4741633	GAACCCCGTCCGTGCCTGAGACCCG		chr1	CAGGGGCCCCCCAGCCCATTCTTTT
LIN28A	chr22	40661036	40661060	GAAATGAGAGTCACAAATTTTTCTT		chr1	TAGTCCTGCCTCTTTGTTTTTTGAG
LIN28A	chr20	49575857	49575881	GACTGGCTGGGCCATGCCTGGGCTG		chr1	CACCCCACCCCACCCGGCTAATTTT
LIN28A	chr10	76291960	76291984	GACATGAGTAGGGTGTGCTCTTCTG		chr1	GAGCCACCACGTCCCGCCGTCCTGC
LIN28A	chr5	157184385	157184409	GATGACCTTCGGTCCTGGGAAGCCG		chr1	CTCTTAAATCCTGTTAGCCTTTGGT
LIN28A	chr5	6716770	6716794	GTCCACTAAATAAACACTACTCAAG		chr1	TGTGACTTTTGTTTCCCAGGCAGGA
LIN28A	chr5	74696632	74696656	GCAAAATTGAAGGAGCTGGTACCAG		chr1	GAGCCCTTTTGGTTGAGAAGAGTTT
LIN28A	chr16	3707065	3707089	GTCTTTCCCTTTACAGACGGGGCAG		chr1	AGCAGGATGCCGTGTCTCTGTCCTC
LIN28A	chrX	150573791	150573815	GCCCCCAGCGGGGGAAGCTGCTGGA		chr1	TCCTTCCGGATCTGGTTAGGAACTC
LIN28A	chr6	30691368	30691392	TATTTTCCCTTTTACAAGGGAACAG		chr1	CCTTGTCCTCCTTCCAGGCTCAGCC
LIN28A	chr6	142519707	142519731	GACCCATTCCATCTAGTGGCCACCG		chr1	CCAGTGTTCCCTCTGATGTGAGGCT
LIN28A	chr1	82456356	82456380	GATCATCCAACTTTAACATTTAATG		chr1	GGCGTGACCTCTCAGGCAGTTTTCC
LIN28A	chr6	24789316	24789340	GCACTCAAAATGGCAGCATCCTTCG		chr1	TCGCATTTTCCTCTGTGTGTGTGTG
LIN28A	chr22	25418102	25418126	GACAGTCAAAGTGACCAGACCTCCA		chr1	CGTGGGTGTGCGCTTTCTAGAAGGT
LIN28A	chr2	71375152	71375176	GTATATCACTCAATTCTTCTCCTAG		chr1	GTGTTCGGTGCCATCACTGAGATGT
LIN28A	chrX	70764614	70764638	GACTTTCTTCTACCTCATGCCACTG		chr1	GACTGTTGCTGTTGTGTGTCTATCC
LIN28A	chr10	5454634	5454658	GTGGGAGATCCAGATTTTTAAATGG		chr1	ATCCCACAGGCAGCCCCGAGTCTTC
LIN28A	chr17	1630123	1630147	TTCATCACTGGCAGAGCTGGTCATG		chr1	TTTTGTGTCCCTGGATTCTAGCACA
LIN28A	chr17	29877148	29877172	GTGGGGGGGTACCCTTATTTCCTCG		chr1	GGGCTGGCCTTGGAGAAGGCCAAGC
LIN28A	chr1	173827371	173827395	GCTCCCTTTTCTCCACACCCACACG		chr1	ACCACTGAAATCACTGTGCTTTAAA
LIN28A	chr16	89985460	89985484	GAAAATACTCTGGCTGGTCTCAGTG		chr1	CTTCATAAAAATTAAAAACTTTTGT
LIN28A	chr12	12982714	12982738	GCAAGTGCTCTGGGGATGAGGCATG		chr1	GCATCAATGAACACTACCAACAGAA
LIN28A	chr10	102748895	102748919	GATTTTTTTCTCCTCACCCCAAAAG		chr1	TGAAAAGACAACCCATGGACTGGGA
LIN28A	chr10	97820468	97820492	GAACTCCTCCAGCAACCCATACCTG		chr1	GAAAACACTGGCAAACCATATATCT
LIN28A	chr1	212274158	212274182	TCTCCTCATTTACCACATCCCCCAG		chr1	AATAAGGAGTTAAAATCCAGAACAT
LIN28A	chr7	149576718	149576742	GTTACATTGGGATGAAGGCAGTGAA		chr1	TTAAAGACCTATAATTCAACAACAA
LIN28A	chr19	57839249	57839273	GCCCTGGCTGCTCCAAAACCAAAAA		chr1	AACAAAGGACTTCAATAGACATTTA
LIN28A	chr17	45761286	45761310	GTTTCTGGATCAAATGCTGATGATG		chr1	ACAAGCACATGAAAAATGCTCAACA
LIN28A	chr16	31093967	31093991	GAAGTATTCAGGGTTTGATGGACTG		chr1	TTGCTGGTCATTAGCAAAATGCAAA
LIN28A	chr1	99157196	99157220	GTTTCTTCTCCTGGGATTCTGAACG		chr1	GCAAAACCACAGTGTGATACCGCTT
LIN28A	chr1	33318729	33318753	GTCCTCCTACTGCAGATGCACACTG		chr1	CACACCCATTAGGATGACTGTTTAA
LIN28A	chr1	242045245	242045269	GTCCTAATTCTGGTGCGATTCATGG		chr1	AAACAACAAACAGGCCAAGTGCTAT
LIN28A	chr2	174131129	174131153	ACGTGGCTGGGTCACCTTCTTTCTT		chr1	TAAATAAATACAACAAACAGAGAAT
LIN28A	chr7	90043266	90043290	GTCTACTAACCTACCTTTAAGTAAA		chr1	AACAAGTGTTGGCAAGGATGTGAAG
LIN28A	chr19	58134220	58134244	CTAAATAATCCCAACATCCCAAATG		chr1	AAATCGGTATCACTGTGCGTTGCTG
LIN28A	chr19	11040608	11040632	GCCACACAATCAGTGGGGCAGCCAG		chr1	GTGGGAAAGACAAATGGTTCAGCCA
LIN28A	chr17	7484873	7484897	GATTTTCTGGGAGGCCAAGGCCCAG		chr1	CTGTGGAAAACAGTATGGCAACTCC
LIN28A	chr12	90103011	90103035	GCCACAAGAGGTGCTGGGGGCAGTG		chr1	TCAAACATTAGAAACAGAATTACTG
LIN28A	chr10	38410873	38410897	AAATGAGTGCCTATATTTAAGGCTG		chr1	TATTATCCAGCAGTGCCACTTCTGG
LIN28A	chr9	131571901	131571925	GCATCGGGGAGGGGTGCTCCTGAAG		chr1	GTATATACCTCAAAAGAGCTGAAAG
LIN28A	chr1	27662024	27662048	ACCTGGATTTTATTTCCTTGTGTCC		chr1	CAGGGGCTGAAACTGGTATCTGCAC
LIN28A	chr14	105905025	105905049	GCCATCATATGGGATGTCAGCAAAG		chr1	ACCTGTGTTCACAGCAGCCTTGTTC
LIN28A	chr6	30593280	30593304	GATCATGGCTGCCGAGGATGTGGTG		chr1	ACAAGAGCCAAAAGAAAGGCGGAAG
LIN28A	chr3	196468187	196468211	GCCCACATGACTAAGGAACTGAATG		chr1	AATGGGTAAACAAAACGTGGTCTAC
LIN28A	chr22	21978094	21978118	GCCTCCTCGCGGGCGGGCGCGACGA		chr1	CCACACAATGGAATGTTATTCAGTC
LIN28A	chr2	29121851	29121875	ACTTTACCAAAAAAATACTTTTTTG		chr1	TTAAAAAGGAAGGAGATCCTGACAC
LIN28A	chr3	107528825	107528849	GCCACGCTGTATGTGACGGCCATCG		chr1	AGGGGTCAACGCAGATGAACCTTGA
LIN28A	chr7	128586737	128586761	GACCCAGCTCTGGGCTGAGAGCTGG		chr1	GGACAATATATCTGCTATAGGCTAA
LIN28A	chr8	144335387	144335411	GCATGGTGGCTCACTGTCTGTAATG		chr1	GTGATGTAAGCCAGCCACAACAGGA
LIN28A	chr10	126523760	126523784	GAAGGCAGGGCCAAACTTTTCTTAG		chr1	CAAATACTATACAATCCCACTTATA
LIN28A	chr20	43992412	43992436	GTACACTGGGCGCTCCTTGCTGGAC		chr1	TGAGGTCCCTAGAGTCATCCAATTC
LIN28A	chr6	90577242	90577266	GATAATCACATTTACAAAAAATAAC		chr1	AGAGAGACAGAAAGCCTAATGGTGG
LIN28A	chr19	8530319	8530343	GACTCCCTCCCCCACCAGCTCCCTG		chr1	GTGCCAGGGACTAGGGGAGGGGGAA
LIN28A	chr22	39827378	39827402	GCAGCCGGCTATGTCCCTGCCTCCG		chr1	TGGGGAGTGAGCGTTGGATGGGGAC
LIN28A	chr17	43222081	43222105	AATAGAAAACAAATAAAAATAAATA		chr1	AGAGGTTCATCTTGGGAAGAGGAAG
LIN28A	chr21	46715451	46715475	TTGGGTAGGGAACTGGACAGGCTTG		chr1	GAAGTTCTGCAGGTGGATGGTGGTG
LIN28A	chr1	180856580	180856604	GAGTAAGTGCGGCTCGGGGACCCCG		chr1	ATGGTTGCGTGACACTGTGAAAGTG
LIN28A	chr6	38120143	38120167	TTACTTCTATTTCAAAACACCTCTG		chr1	CTTAATACCACTGAAGTGGACACTT
LIN28A	chr15	30258239	30258263	CCTCAGTCAGTCCCACCACCACAAT		chr1	AAAAAATAGTTCAGATGGTATAGGG
LIN28A	chr21	37766924	37766948	GTCTGTGTCCTTCCCCTCCTTCATG		chr1	TTAGGGTCTCTGTTTGGGCCTAAGA
LIN28A	chrX	118370323	118370347	GATATTGTGTGCCACAACCCCCACA		chr1	ATTAAACCAACTTAAGACAGATTGA
LIN28A	chr5	72880973	72880997	GATTTCGGCAGCCGCACTCTAATCG		chr1	CAACAGAAAAGGAAACAAATTTTAC
LIN28A	chr21	9826709	9826733	GTCTACATCCACAAGGAGGTGGACA		chr1	ATGTACATGGAAATCCTTAAAAGAA
LIN28A	chr8	28429409	28429433	TCGCTCTCTCTCTCTCTCTCCCCGC		chr1	AATGAAGAGGCCGGGCACGGTGACT
LIN28A	chr19	50188041	50188065	GCCTTTCACTTCTTTTTTTCCCCAG		chr1	GGTCAGTTGTTAGAGACCAGCCTGG
LIN28A	chr10	124239492	124239516	GACTGCCTGGAGGAGCTGGGCATTG		chr1	CTAAAAATATAACAGTCAGCTGGGT
LIN28A	chr7	44841406	44841430	CTGTCCCCGTCCTGGGAAACGGGTG		chr1	AATTGCTTAAACCTGGGAGGTGGAG
LIN28A	chrX	109418371	109418395	GCACGTGCTGGGTAGCAGGGACAAG		chr1	CTGCACTCCAGCCTTGGCAACAGAG
LIN28A	chr13	111289556	111289580	GACTCATTCAACTCCCTCCATCCCG		chr1	AAGAAAATGAAGACCTGAAGTGACC
LIN28A	chr1	97243421	97243445	GACTCGGTCTTGAGGGAGCTGGACC		chr1	AGAACAGACAGCTTATTTACCTTTT
LIN28A	chr10	102327776	102327800	AATGTGGACATGGAGTGGCTTTACG		chr1	AGACAAAGAAGTTTGTGAGAAAGTG
LIN28A	chr3	150128133	150128157	GACTTATTTCTCCACACTCTCTGTG		chr1	GCAAGACAAAGAGGTTTGGGCTAGG
LIN28A	chr4	156148325	156148349	GCTTACCCTGGAGCTGGGGCTCCAG		chr1	GGTAGTAAAGTGTGGGGAAGAGAGA
LIN28A	chr3	12876058	12876082	CCTCTAAACAATCTTCTAAAACATG		chr1	GGAGCTGGGGTGCAGGAGGCTCTGG
LIN28A	chr13	108871006	108871030	GCCCTTCAGGAGCTCGCAGCTGGTG		chr1	AAATTAGGGGTTATTTGGTAGGCTG
LIN28A	chr11	32959219	32959243	GACTGGGTGAGCCGGGAGCAGAGTG		chr1	GTTTATAGGTTAATTTCAGCACCGA
LIN28A	chr14	55534965	55534989	GCCATATACAATCAAATACACTATG		chr1	GTCCCTGTCTCTGGTGATGGGGATG
LIN28A	chr9	133341934	133341958	GGTCATCCCAGGGCTGCCTCCCTCC		chr1	CTCTTCTCTTCTTGGTAACAGGGAG
LIN28A	chr6	158094883	158094907	GACACAAGGTCGGTGGCCCAAAAAA		chr1	GTCACCTTTCTCAGGGAGATGTTAT
LIN28A	chr7	90654011	90654035	GCTTAAATAACAATTCTTCCTCTTG		chr1	GACCTGCTTTTAGGTAGAAAAGGGG
LIN28A	chr8	22424602	22424626	GATAAAACTGTTGCTTTGTCATGAG		chr1	AGGCCAGAGAGGCCTTCTTGCACCT
LIN28A	chr6	83076013	83076037	GACAACACCCTCATCTCCTATGACG		chr1	GCTGTTTCCCAAGTGTCTTCAGCTC
LIN28A	chrX	129694565	129694589	GACAATATCAGTCGGGCAGCTGTGG		chr1	AAAATAACCGATGTGCCAAAGCGGT
LIN28A	chr1	151264179	151264203	GATGCTGTGGTGCTCCTGCGCGCCC		chr1	ATATTTTGGGGTGGCATGTCCTGAC
LIN28A	chr18	34191960	34191984	GCCCCAACCCCTCCTTGGTCTAATG		chr1	CTCTTTCAATGATAAGTTTTGTGTT
LIN28A	chr16	1134052	1134076	TAATAATTTTCCACAACTAAAAATG		chr1	TTGCATATTTTACCATAATTTTTTT
LIN28A	chr17	33331423	33331447	GTATATATGTGCCTGTATGATTAAG		chr1	AAAAAAGCCAAGTTTCCTTGGCCAG
LIN28A	chr2	174086114	174086138	GAGGCTAAGTCTGGGCAGTGGGCTG		chr1	ACAGCCTAACACTGGACATCGGTCA
LIN28A	chr16	28845424	28845448	GATGATGGGCGGCCCGCTGCAGTCG		chr1	GGTTGGTATCCCCCAGCCTGGAACT
LIN28A	chr1	244218061	244218085	GCAAAACTGGTTACGTATTACTCTG		chr1	CGCTCAGTGGAGGGTGATAGTAGAG
LIN28A	chr1	26137952	26137976	GCTCATGCGGTGTTGAGGAAAGCAG		chr1	GCTGTCAAAGAAAATGGGAGTCATT
LIN28A	chr5	167944965	167944989	GTCACACTGCCTCTCCCCATTCGTG		chr1	AAAGTGCTAAAATAAGTTTTTTTTT
LIN28A	chr1	47915469	47915493	GCTTTTGGTGGCCATGGGATTCCAG		chr1	TGGCGCAACCTCAGCTCACTGCAAC
LIN28A	chr2	46988821	46988845	GCACCCCCTCCTCACCATTATAATC		chr1	TAGTGACGGGGCTTCACCATATTGG
LIN28A	chr10	35650247	35650271	GTAGCCGGGACCACAGGCGTGTATG		chr1	ACCCACCTCGGCCTTCCAAAATGCT
LIN28A	chr7	75518057	75518081	GATTAAATGGTTTTTGAGAACCTTG		chr1	GGGATTACAGGCGTGAGCTGCTGCA
LIN28A	chr1	145498599	145498623	GACACCCGGGAGCTGGAATTCAATG		chr1	CCCGGCCTAAAATCAGATTTTATTT
LIN28A	chr5	115628613	115628637	GACTCCGTCCCCCAACTTGTCACAG		chr1	GGGACCATTACAATGGGAGAAAGGG
LIN28A	chr19	41812575	41812599	GAGCAGGAGCTTGGGTCTCTCTCGG		chr1	GACTTTAGTATAGAACTGAGCTCGA
LIN28A	chr8	29489840	29489864	GTATCACCCATCATCTTCCCACCAG		chr1	GTGATGCAATCTCAGCTCATTGTAA
LIN28A	chr10	13679741	13679765	CTTGGTTGTGGAATCTTTAATTCTG		chr1	TCTGTAGTCTCAGCTTTATAAGTAG
LIN28A	chr16	53360318	53360342	AGGGTGTGTAGCTCAGTGGTAGAGT		chr1	CTGGGATTACAGGTGCACACCACCG
LIN28A	chr17	37817081	37817105	GTACTCCTTGTCGTCAGGCACCACG		chr1	CCGCCCACATCAGCCTCCTAAAGTG
LIN28A	chr16	19083300	19083324	GACTCTGCAGGGGGCATCCATTTAG		chr1	CTGGGATTACATGTGTGAGCCACTG
LIN28A	chr19	47259296	47259320	GATGGCTGGAAGGGGTCCAGCCTCG		chr1	CGTCTGGCCCTGAGCTTGATTTTGA
LIN28A	chr9	134373858	134373882	GCTTACCACTGGGCTACTGTAAATG		chr1	ACACAGCATCGGCAAGTGAAGATTT
LIN28A	chr6	79608530	79608554	GACTAATAGGGAGTTTGGTTTGGAG		chr1	ACAGCTAAGGAGCAGGGTGGGGTCT
LIN28A	chr1	52886342	52886366	GCTACCTCCAGCTGGCAGGCGTCAT		chr1	GTGGATGGAAAACAACTAAGAGGAA
LIN28A	chr16	46731641	46731665	GACAATTACTTTTAAAAATATTATG		chr1	ACCTCAGGGGTCGGGGGGATTCTGG
LIN28A	chr6	157522066	157522090	GCGGGTGGGCGGGTAGCAGTGCTGG		chr1	CTCAACCCGCCTAACAGGATTCTTG
LIN28A	chr21	44331514	44331538	GCCCTCCCGTCACCGTGACCCTCCG		chr1	TTGAAACCAGGCCAGGAGATCAGAC
LIN28A	chr1	114516752	114516776	GATAAACAGTGCATACTACCCTTAG		chr1	ATCACCTGCGGGATGTTGAGGATGA
LIN28A	chr1	227618348	227618372	GAAACAACATATCAAATTCTGTGAG		chr1	AGAACCCAACTGGATGTAGAGGGTG
LIN28A	chr7	28862151	28862175	GCTGTGAGTGTGTGCGGGGAGGCGC		chr1	GTGGGGGGAGTCTCGCTCACCTGGC
LIN28A	chr3	10046035	10046059	GCAATCCTATGGAGAGGCCCATGTG		chr1	TTAACAGGGTTTTTGCTGAAATTGG
LIN28A	chr7	107399399	107399423	TTCTCCATTCTCTTATTTCCTTTCC		chr1	GTGAGCCAGGCCTGTGAAGGACCGA
LIN28A	chr3	45721932	45721956	GTCCGTGGTGAACCTGGCCGATGTG		chr1	AGAGGAGCCACAGCAGAGTCAGGTC
LIN28A	chr1	237066868	237066892	GTCGGAGCTGGGTGGGCCGGCTCCC		chr1	CAGGAGAGGACTTGTCAAGGACCAG
LIN28A	chr14	24586489	24586513	GACGCGCTGTCTTTGAGCCCCCGCC		chr1	GAGCTGGAAAAGAGGCTTCCCTGCT
LIN28A	chr1	15393781	15393805	GCAACTTCATAACTTCTTTGACAAA		chr1	GCAGCCCAGGTCAACCTAAATGAGC
LIN28A	chr9	124546120	124546144	GCTCCTCGGGAGTCTGAGGCACAAG		chr1	CTACCCAGGGGAGGTCCCACTGATG
LIN28A	chr21	37789199	37789223	GATTCTGCTACTGGCTACTATTATG		chr1	CGTTCAGGCTCAGGGCTGACACCGC
LIN28A	chr2	28004263	28004287	GAATAATAACACGGATTCTACTTTG		chr1	CGTTACTGACACTTCCTTTTGGTAA
LIN28A	chr11	73169386	73169410	GCCTCTTTTCCCCAGTGCTGGACAG		chr1	TTGGTCCCATAGACAAATTCCTCTG
LIN28A	chr16	67877192	67877216	GACCTCCAGCACGGAGATGCTGCAG		chr1	TCTGGTAAGGCCTGAGTCTTTAGCT
LIN28A	chrX	150156914	150156938	GACAAAAGGAGCTTACTCTACCCAG		chr1	GGGGCTCTCAAAGCCTCACGCCCAG
LIN28A	chr17	37884462	37884486	GTATAAATGACCAAGGATTGTACAG		chr1	CAGTGCCTAGTCCTGCTGTTGTTTG
LIN28A	chr10	95288795	95288819	GTAATGCCAGAGGCCCATGGCCCCA		chr1	CCAGCCATGGCTGCATTTTGTAGGC
LIN28A	chr1	161206194	161206218	GCTTCCGGGCTGCAGCTGGGGTCTG		chr1	CCAAGGCTGAGCTTTGGCCACATGC
LIN28A	chr16	2811885	2811909	GACGGGGATGGGGATGGGGCTCCTG		chr1	AGTGAAAGCGTGGGAAAGGCTGAGG
LIN28A	chr7	98581935	98581959	GAATCAAAAAATACCCCTAGTAATG		chr1	ATTCAGAAAGTCAAGGTTGGCCTTA
LIN28A	chr6	147527552	147527576	GCATTTCTAGGCAGGGGCAGGGAAG		chr1	GCTGGGAGACAGTGCTGTGCTGGTG
LIN28A	chr11	66044317	66044341	GCATCTAGAGATGCACTGTCCACTG		chr1	ATGCTCAACAACCGGCTCTCTGATA
LIN28A	chr6	357399	357423	GCAACCACCTGCTGTTACTTCTCTG		chr1	AAATGTGCAGACGTTATTACTGATA
LIN28A	chr3	111440355	111440379	GTCCGGAATCCCTAAGCCAGTGCGT		chr1	TAAAGGATACAGATCACACGATTGT
LIN28A	chrX	73227619	73227643	GATTTTATCTCTAAAAGGTATTCAG		chr1	CATTAACATCTACAATACTGTGTAT
LIN28A	chr11	43965088	43965112	AATCAGGAAGAGAGGATTCTTGTGG		chr1	TTTAAATTCCATATGATGAATTCAT
LIN28A	chr17	63115304	63115328	GAAAAAAAAATGGGAGGGGCAAATG		chr1	TCTCAAAGGTCACGTTTGTTGATTT
LIN28A	chr9	38622861	38622885	GACAAACACTGGCGCCACCGCCGGG		chr1	TTTGTTAAACTCTTGTATCTGTTGT
LIN28A	chr17	42850429	42850453	GAATGAAGACCAACATCTTATCCTG		chr1	AGTGAAAGCTTGCAATTGATGAACA
LIN28A	chr11	65029718	65029742	GAACAATCCACCCACCACTCTTCAG		chr1	AGTATAGTTCTGACGTGAATGTCAG
LIN28A	chr17	62223696	62223720	GCAAATGGAGGCGAGAAGGCCTCAG		chr1	TTTGTATTTTTGTTTATATTAATGA
LIN28A	chr6	83076502	83076526	ATCTGGGCAGGAGACTTCTCCCCAG		chr1	ATATATTTCTAAACATCATCATTTT
LIN28A	chr9	4752958	4752982	ACATGCCGGCACAGGGGCTCTTCTG		chr1	GTCAATTATGTGAGTGGCTCCTTTG
LIN28A	chr3	50098918	50098942	AATACAATTCAGGAAGAGCCAAATG		chr1	CTGAATTGGATGATAGTTTCCAAAT
LIN28A	chr8	87399587	87399611	GCTTTGGGCCCCGGCGGGGAGCTGG		chr1	AGTCAAAGAATATTTCCTCATTTTT
LIN28A	chr17	30692482	30692506	GACTACCCCAAAACATCTATTTTTG		chr1	TCTGTGCTCATCACAGTGCAATGAA
LIN28A	chr14	93119296	93119320	GATCAAACACAAACAAAAACCTTTG		chr1	CGGCCAGAAACACAACAATGTACTT
LIN28A	chr6	111219481	111219505	GAAAATCCAGGGCAGACCTTTCTTG		chr1	TAGAGTTTAGTCCTCATTATTAGCA
LIN28A	chr4	148860976	148861000	GCCTCAAGCCACCCTCTTATCTCAG		chr1	ATTGCTCTCTTTTCTAAGACTAGGC
LIN28A	chr22	38029370	38029394	GCATGGGACACGGCTGTGCACGACG		chr1	GATCTATGGAACAGTAAATCTAACC
LIN28A	chr12	113633078	113633102	GAGGGGATCCAAACCATATTACCTG		chr1	TTGATTGACAGCGTTTGCCTACTTC
LIN28A	chr6	44122465	44122489	GACAATACAAGGGAAGTACTTCATG		chr1	CGTGGTGTAAACACTGCAACTATGG
LIN28A	chr15	44707521	44707545	GATCATCTCAAGGGGAGAAGTAACG		chr1	CTGATTTGAAGCCCATGACTGTGCC
LIN28A	chr2	237040014	237040038	TTTCAGGACACCATCTCACTTTATG		chr1	ATCACCGAATGAGGGCTGAGAAGGG
LIN28A	chr12	51140702	51140726	GATTTGGCCCTGGGAAGCAGCCCAG		chr1	ACCGGTGGTGCCACCACACACTCCC
LIN28A	chr18	11882151	11882175	AAACTGGCCAGGGGTCCTGTTAACG		chr1	CACCGTGCAGCTGCTGCAGACAAGA
LIN28A	chr22	47274571	47274595	CCCTGAGGAGAAGCTGCTTCTCAAG		chr1	GCCACCTGGTGTACGTGGTATGCAG
LIN28A	chr15	57308386	57308410	GATCCCTCTCTCTCGGGCCAGGGTG		chr1	TCAGATGCAGTCAAGTGACAGGGAA
LIN28B	chrX	70829299	70829323	ATTTTTCAGCTGGAAGGGCATCACG		chr1	GAGATGAATTGTGAGTACTTAATAT
LIN28B	chr5	134193811	134193835	GACAAGGCCATGACGGGGACAAATG		chr1	GTTCATTTTTATAATTTACTTAATT
LIN28B	chr4	184366035	184366059	GTTTATCCTCAAAACACCTCCACAG		chr1	ATAATGGCTGTGTTTAACTACTGGC
LIN28B	chr2	233671635	233671659	GCTAGGCCGGAAGGGGCTGCAGCCG		chr1	TCCTAAAATTCCTGAAAATTTAACA
LIN28B	chr17	7769934	7769958	GACCCTTTTAAAGGGAAGAGTGAAG		chr1	CGAGCGCCTGCCAGGTGGAGGGCCA
LIN28B	chr8	146278215	146278239	TCATAAACAAGGGGTCCTAAATAAG		chr1	TGCACACCGCAGAAGGCTGGTGGCT
LIN28B	chr22	24823079	24823103	GCCTTCTGGGCGCGCGCGACGTCAG		chr1	TCTGTAGTGCCCAGGAGATGCGTGT
LIN28B	chr22	24530330	24530354	GCAACCTACACAACCATTTCTATAG		chr1	ACAGCTGGGCCCTGAGATGTGCACA
LIN28B	chr14	50347510	50347534	GACCTCCCAACAACATTTTACACTG		chr1	GGCGCAGCCCTCCTACTGTGGGGCC
LIN28B	chr17	26684733	26684757	GTGTCTGTGGCCGCCGGCAGTGAAG		chr1	CTGAGCTCACCAGGAAGAGCGGCCT
LIN28B	chrX	24239771	24239795	GTTATACAGATAGGAAGAGAAGTAG		chr1	GATCGGTTTCCAGGTCTGCTCAAAA
LIN28B	chr4	154421752	154421776	TCATCAATATGGCGACCTCCGGGAG		chr1	CCACGTGAGGTTTCAGGGCCCTGGG
LIN28B	chr16	31933669	31933693	AATACACCATTCTCAGCCAGGCATG		chr1	TGGTGGAATACTTTTGTCCAATCCT
LIN28B	chr1	3645947	3645971	GAAATCACACACCATCCCCCCTTTT		chr1	GCTGCCATCTTTAAACAAGGAATGG
LIN28B	chr5	110586570	110586594	GCATATAACTCTCCAGCACATGGTG		chr1	GGGAAAGAATACTTTCCTATAGATC
LIN28B	chr1	27660495	27660519	GCACTGGCTCTTTAGCCAAAATAAG		chr1	ACATTCCGAATATTTGGGAAACTTG
LIN28B	chr5	150865923	150865947	GATGGGAAAGGAAGAGCTGATCCAG		chr1	GGTTGGATGCAGCGGCTCAGGCCTG
LIN28B	chr4	15586177	15586201	GCCATCCCTCCGGCGGGACCCCATG		chr1	AGTGGGTGAATCACTTGAGGCCAAG
LIN28B	chr10	70404926	70404950	GAGGATAGAGGAGGAGGCACTTCAG		chr1	AGTTCAAGACTAGCCTGGCCAACAT
LIN28B	chr1	64939364	64939388	GATGAAGCAAGGAAACTAAACTCAG		chr1	GGTGAAACCCTGTCCCTACCAAAAA
LIN28B	chr7	155255966	155255990	GTCATTTCTTCTATGACACCTAATG		chr1	ACACAAAAATTAACCAGGTGCAGTG
LIN28B	chr5	133482282	133482306	GCTATTAATGTGGAAAAGGCAATCG		chr1	GTGCAGGCCTACAGTCCCAGCTACT
LIN28B	chr16	30958518	30958542	GAAAATTCCTATAACAATGCATAAG		chr1	CCTGTCTCAAAAAAAAAAATTGAGA
LIN28B	chr18	74659504	74659528	GCTGAGCCTTGGGAGCCCCTGCCAG		chr1	GGGTGGTCTCAACATGCAACAACCA
LIN28B	chr6	158937156	158937180	GAAGTAGACGGGGCTGGATTATCAG		chr1	GCTCTGAGGTTCACAGGGTCCCCTA
LIN28B	chr10	135256703	135256727	GCTAAGGGCAGGCTGGATCTATCTG		chr1	TGAACATGTCCTAGGCAGTACCCCT
LIN28B	chr4	25275131	25275155	ATTTTGGCCAGGCACGGGGCTCACG		chr1	CACTGTCCCTCAGAGCAGGGTGATT
LIN28B	chr1	43824731	43824755	GCTGGGCCAGGCTGAACTAGTTGTG		chr1	TGGGGGAAGTTACTGAAGCTTCCTG
LIN28B	chrX	15795289	15795313	GCCCTGGGCAAAGAAGGGTCTTTCG		chr1	GGGTTCAGGCATCAGTGATATTGAG
LIN28B	chr1	185074974	185074998	GACAGAGTCTCTGCCCAGGCTGGAG		chr1	AGGTGGGGCTTGGACACTGGACCAA
LIN28B	chr10	81107230	81107254	AATGAGCGGCGATCAAGGTTTCTAG		chr1	ATTGAGGACTAGATAAAACAGGGCC
LIN28B	chr21	15515953	15515977	CATAAACACGAGTCTTCCACCAATG		chr1	AGGGCAGAAGCAGGTTTCCATAAGA
LIN28B	chr2	61123808	61123832	GCCTCATGAAGGGCCTCTCGGCCAG		chr1	CATGCCCACCATTGTGCCATGTCAG
LIN28B	chr9	37503089	37503113	GCTAATTAATACAACCAAATCACAG		chr1	TTTACCATTGCCATGGCAACACCTG
LIN28B	chr19	44743574	44743598	GATTTGCTGTGGGACCCCTAACAAG		chr1	GAAGTTACTACCTCTTTCCATGGCA
LIN28B	chr8	95668264	95668288	GAAATCACTTTAATGCCAGAACATG		chr1	ACGACCCTGACAACCAGGAAGTTGC
LIN28B	chr2	152296202	152296226	GACACCTTTGAGGCCCCAGGTGAAG		chr1	CAGGCTTTTCCTAGAAATTTCTGCA
LIN28B	chr1	82347639	82347663	GATAAGCACAGAGAATTATGATACG		chr1	TAAACTGCCCCTTAATTTGCATGTC
LIN28B	chr10	98722865	98722889	GATCTCCACAGAGGTTTGGCCATAG		chr1	ATTAAAAGCAGGTATAAATGTGAGT
LIN28B	chr1	78345150	78345174	GTTCTACTCTCCCACCAAATAACAG		chr1	ACAGAAGTAGTTCTGGGTGGCTACC
LIN28B	chr19	40525735	40525759	CTTCAGCCAGAGCCCTGCCTCACAG		chr1	CTGGCCACACTGCCTATGTGGTAGC
LIN28B	chr7	933419	933443	GACTACAGCACGTACACCTTCTTAG		chr1	CCTGGTTCTCAAGGAGCCGTACCTC
LIN28B	chr5	37064054	37064078	GCTCTATAATAACCAACACTCTCAG		chr1	TCCTGCTGCTGTGCGCTGCCACTTC
LIN28B	chr13	73438187	73438211	GGCCCTCTCTGCACACATCCTCAAG		chr1	AATAAAAGTCGCTGTCCAACGCCAC
LIN28B	chr9	81606328	81606352	GTTTTTTCCCCAAACCAAATACCAG		chr1	TGGCTCACCCTTGAATTCTCTCCTG
LIN28B	chr1	76257158	76257182	GTTTTTCACTATTCAAACAATACAG		chr1	GGTGAAGCCAAGAACCCTCCTGGGC
LIN28B	chr3	122129603	122129627	GGGCTTGCTGGGGGCCGCTCCAGAG		chr1	TAAGCCCCAATTTTGGGGCTTGCCT
LIN28B	chr12	57923065	57923089	GTAACCCAGGAGAAGAACTGTAGAG		chr1	GTCCTGCATCAATATGGTGTGATTA
LIN28B	chr10	135213756	135213780	GCTTTATAATTCTCGTGGGCCATAG		chr1	TAATAGGTAGGGATGAAGATTGCAC
LIN28B	chr22	38464489	38464513	GCCTACCTTAGAGCCTCCATACCAG		chr1	TGTGAGCCTATTGTGTCCCCAGCGT
LIN28B	chr14	24077132	24077156	GACCTTCATTGCCTGGCAAGAGCTG		chr1	TCAGCACGAGGCCCAGCCCATGATG
LIN28B	chr11	34149036	34149060	GATCCTTCCCAGTGGACAGATGAAG		chr1	CTCCAAAGCTGCAGCACATGAATAG
LIN28B	chr22	33257690	33257714	GCAATAATAACCACAACATACAGAG		chr1	ATGATTGAGGCCATGGCTGCAGGCA
LIN28B	chr17	13334402	13334426	GCATTCAAGGACAGGGAAACTTACG		chr1	AGTCAGCTGGTTCCAGTGTGGCTCC
LIN28B	chr1	11355275	11355299	GCGGTGCGGGCGAGGTGGTGCGCTG		chr1	TGCAGAGGGGCTGATTTGCCAGTGC
LIN28B	chr15	57524942	57524966	AATAACAAGGCACATTCCTTGCCAG		chr1	TATGGCCCTGGGCTTGGGGTAGTGT
LIN28B	chr1	156180095	156180119	GAAAATGCAAGGATGAGTCTGCTTG		chr1	CCTGGGGCTGTGGTAGCAAAGTATC
LIN28B	chr5	36928459	36928483	GTACACATCTTTAACCCCCCATAAG		chr1	ACAGACTGCTGTGGAGGTTCATCAC
LIN28B	chr14	71914061	71914085	GCCCAGTCCACCGCCACCTCCCCTG		chr1	GGCAGGAGCTGGCCCCTGCACCACT
LIN28B	chr12	118855352	118855376	GCATCTCAGCAGCTGCTGCCCTTCG		chr1	CTGCAGGCTGGGAGCCTGGGACCAA
LIN28B	chr11	76835501	76835525	GAAGCTCTTGCTATGGAGACTGCAG		chr1	GGTGTCTGCATGGCTGCACTCTCTC
LIN28B	chr4	140378803	140378827	GATCAAAGGTGCGGCCTGGTACCTG		chr1	TGAAGTCTGTAGAGAGGATCCTTCC
LIN28B	chr11	28536439	28536463	GCATACATTCCTGTCAGACAACTAG		chr1	CCAGCAGTCCTTGGCATTCCTCGGC
LIN28B	chr6	138657633	138657657	GAAAACATCGCCCCCTTCGGGGGTG		chr1	TTGCAGGTACATCGTCCCTTGGCCA
LIN28B	chr5	179201647	179201671	GATGAGCAACACTGAGCTGTCCCTG		chr1	TCTTTTCCCTGTGCCTCTGTCTTCC
LIN28B	chr21	44329036	44329060	GCCCCATACCCCACACACTCATCAG		chr1	CATGGCTGTCTTCTCAGATGGACCC
LIN28B	chr4	124237958	124237982	GTTCCACAAACTGTACAGAAGCATG		chr1	CAGCCATATTGGATTAGGGCCCACC
LIN28B	chr17	77044408	77044432	GCCCTGGGGGAGGCCCTTATTATAG		chr1	CTACTCCAGCATGAGCTCTTCTGAA
LIN28B	chrX	24866140	24866164	CCCTGGGCGCCCGGTTGGGGGGCAG		chr1	CTAATAACATCTGCAATGGACTTAT
LIN28B	chr3	122855833	122855857	TCTAATTCTAAAACAACCAAATAAG		chr1	TTCCAAATAGGGTCACATTCCGAAG
LIN28B	chr9	136215399	136215423	GATTGGTGTCCAGGAACATGAAAAG		chr1	TATTTGGGGTCAGGTCTTCAACATA
LIN28B	chr5	176875572	176875596	TATCTAATATCATAAGTAACATCAG		chr1	TCTTTTTTAGGAGGATGCAATTCAT
LIN28B	chr5	112359533	112359557	GGGGCCGTGCCCAGGATTGGGGCTG		chr1	CCCATACCAGAGTGAGAGTGGAGAT
LIN28B	chr6	109196659	109196683	GACTGGAGACAATGTGGGCCCTCTG		chr1	CCGTCATTCATTCATTCATTTGGTG
LIN28B	chr3	126753123	126753147	GATATCTACTTGAGCCCAGTGGGAG		chr1	CATTGACTGAGCACCTTTCTTCTCC
LIN28B	chr7	140404678	140404702	TATGAGGACAACGAGGGCAATGGAG		chr1	CTTGTCTTTGGTGCTGATGTCTGGT
LIN28B	chr14	74617992	74618016	GAAAATAACCAGTTAATTTACTTTG		chr1	GATGCTTGAGACAGGTGCAGTTCCT
LIN28B	chr3	191116260	191116284	GTTCTATTAAAACCTGCCACACCCG		chr1	GCCTGCATGGAGATCTGGGTCTAAC
LIN28B	chr20	30193267	30193291	GGGCTGTTGGAGACGGTGGCGGGAG		chr1	AGACAGGATGGCAGCAAACACCTCA
LIN28B	chr5	34980383	34980407	GACCTCCAGTGACCTGCCCTCCTTG		chr1	GTCATCAGAGGTATGAGAGGGAAAG
LIN28B	chr15	75312175	75312199	GAAATCACAACATTCCTTTCCTTAG		chr1	CACAAGTGGAGGCCTCTCCCATGTG
LIN28B	chr7	284845	284869	GCTCACCCGCAACCTCCACCTCCCG		chr1	GCCCCTTGCCCCGTGGGCCCTGCCC
LIN28B	chr1	3598933	3598957	GCATCTTCTGGCCTACACAAATAAG		chr1	AGGTGTGGCCATAAGGCTCCTGGAT
LIN28B	chr17	19284526	19284550	GATATAAAACCATTACTCCTTCAAG		chr1	ACCCACAGTCACCTGTATGTGTGCC
LIN28B	chr11	43465082	43465106	GACTACTATTTATACAAAAATAACG		chr1	ACCATCCTTTTCCTGTCCCACTTGG
LIN28B	chr1	110038770	110038794	GACTTAACATTTGGGATGGACAGTG		chr1	AATGTGGGTGGGACCGGAATGTCAG
LIN28B	chr16	19563155	19563179	GCCCGCATGGGGAGGCGCCCCTCCG		chr1	CTCTGGACGTCCTGGGACCTCCCCA
LIN28B	chr16	66998330	66998354	GAAAATCCCGGTGCTTGCAGTAGAG		chr1	GGGCCAAGCTCCACACAAGTGATCC
LIN28B	chr1	9678216	9678240	GACACTGACGCCCGGGTCACCGCTG		chr1	CAGATTGATCCTTGAGGTGATGGTG
LIN28B	chr10	135234679	135234703	ATACAGCTAGTGATGGAGGAGCTAG		chr1	GGAGGTGCTGTCCCAGGCAAATATG
LIN28B	chr7	87655521	87655545	GTTCACCAGAGGGTCCACAGGGGTG		chr1	GAAGGAGAGCTACCTGGTGACTCGA
LIN28B	chr3	12601295	12601319	TCATGGAGAAGGGTGGGATTGGGTG		chr1	AAATTCCATTTAAATTAGAAGCACC
LIN28B	chr19	56110695	56110719	CACACAGTACTGCACACAGGTGCTG		chr1	AGGGGACCGGGAACCAGTGTTGTTG
LIN28B	chr3	57311720	57311744	GTCCCTCCCCATCTGCAGCCCCCTG		chr1	GGACCTGACCACACTGAGACTCTGC
LIN28B	chr11	63728893	63728917	GGGCAGCTGCGGCCGGGGCTGCATG		chr1	AGGCGAGTCTTGGACCTCATGCCAA
LIN28B	chr15	72843406	72843430	GAGCGGTACCGGCATTGCGGCCATG		chr1	TTTCTCAAAGGTTGGGTAGTCACTC
LIN28B	chr9	139719975	139719999	GTATTCCCAGCACAGATGGAGGGAG		chr1	ACATACCTGTGTCCAGCCCAACCTC
LIN28B	chr10	60047362	60047386	TATATCATTCTTTATACCACTCAAG		chr1	CACTTTCACTAGCAGATTGATCTTG
LIN28B	chr4	47553460	47553484	TTTAAAAAAATAACAAACCAATAAG		chr1	GGTCAAGTTTTTAACTTCTCAGCCT
LIN28B	chr6	150936857	150936881	GATAAGGGCCAGTTTCATTCACTTG		chr1	CCTTCCTCATCTGGAAAATGGGTGA
LIN28B	chr5	14461942	14461966	GCACTTCCTCTACAAGCTGGCCCAG		chr1	CAACAGCTTCTACCTGGAAGGTTTT
LIN28B	chr6	31131548	31131572	CAAATGAGGCTCCCTTTAGGGGTAG		chr1	CAGTGAAGTTTGAATGCAGAGCAGC
LIN28B	chr13	113887100	113887124	GACTGGCAGGAACAATTAATTTAAG		chr1	CGAGTCTTCCCTGTAAGGAGACCCA
LIN28B	chr7	105181073	105181097	GACTCATAAAATTGGACAGGCGGTG		chr1	TGGGTGTTTTCTAACCCCCAGATGA
LIN28B	chr1	87879562	87879586	GAATACCCAAGATTATCTAAACCAG		chr1	GAACTGTGCAGTTGCAGTATCCAGT
LIN28B	chr13	29217260	29217284	GACACTTTTAAACAGCGGGCAAATG		chr1	GATGTGTCAGTTAGGCTAAGGGAAG
LIN28B	chr21	43819105	43819129	GCGGGTGGCGGCACTTGCTGCCGCG		chr1	GCTGGCTGCTACAATAAATAAACCT
LIN28B	chr13	96847303	96847327	CTGGGGGCTCTCCTCGCCCGCCCTG		chr1	TGATCTTATTGGTGACTTTGCACAA
LIN28B	chr1	217875415	217875439	GCCTCTGCAGCCAATGACACCACAG		chr1	GTTTACACACAGAGAGAATGCCTTG
LIN28B	chr5	138632890	138632914	GCAATTAGCAGTGTGGGACACTCAG		chr1	AGATAATAAAGGCAGAGAGATCAGA
LIN28B	chr19	38877227	38877251	CAACTCTATCTCACAGGGTGCCCAG		chr1	GTGATGCAGCTGCCAGCTGAGGAAT
LIN28B	chr6	7586184	7586208	GCAATTTCACAAATCAGGGCCAGTG		chr1	GCCAAGGGTTAATGACCACACCAGA
LIN28B	chr1	156025100	156025124	GAACCTGCTGCGTAAAACCATAAAG		chr1	AATTGGAGGAGGCAAGGAAGGATTC
LIN28B	chr16	23683744	23683768	GAATGGCCAACCTCGCCGCACTTCG		chr1	TACCCAGAGTATCTGAGTGACTGTG
LIN28B	chr19	44739772	44739796	GCATAACCACAGTACAACTATCCAG		chr1	ACCCTGCTCAGATGTTGATCTTAAA
LIN28B	chr1	28176967	28176991	GCAACTTTATGGGCCAAGCCAATAG		chr1	CTTGTAGCTTCCAGAGCCACAAGAG
LIN28B	chr18	74609734	74609758	GAAAATTCAGAACCAGGGAAACTAG		chr1	AATAAACTTCTGTTGTTCTACTAAA
LIN28B	chr9	131153866	131153890	AATCTCCACCATTTCCAAATCCATG		chr1	CTGCTCTATTTGTGGTACATTGTTA
LIN28B	chr11	66033989	66034013	GGCCTCCCGCCACTCGCCTTCTTAG		chr1	CAGCAGCCCCATTAAAATAACACGT
LIN28B	chr16	2569247	2569271	TTAAGAGACAGGGTCTTGTCCCATC		chr1	GCATGAATGGACTATTATGACATCT
LIN28B	chr1	161196680	161196704	GTGGGGCCTCAGGGGCAGGTGGGAG		chr1	TGTAGATATGACTTTTGTACCCACC
LIN28B	chr3	121606551	121606575	GATAGTCAACATTCAACCACACTAG		chr1	TAACTTTTTAAAAAGCAAACATTAC
LIN28B	chr9	115635519	115635543	GATCAGGGCGGGGTCGGGTGCACTG		chr1	TAAACACCTGATACATGCCCTAAAA
LIN28B	chr14	61352671	61352695	GCTTAAATTTTAGTGGGGGACATAG		chr1	GGTGCTAGGTTTTGAGGTTACAAGA
LIN28B	chr22	18570754	18570778	GCCATGAGGGCAGGAGATCATTCAG		chr1	ATGGGTGAGACATAGTTCTTGTTCT
LIN28B	chr3	131106114	131106138	GTGGTGGTGGGAGGGGAAGGGATGG		chr1	CATAAAGCTCATAATACCATGGTTT
LIN28B	chr5	118506020	118506044	GATTTTCCCATTAAAACCAACCTAG		chr1	ATATGCACAAGTCAATAGAGAAAGT
LIN28B	chr8	96097682	96097706	GTTACATCATATGGAGTCCCTAAAG		chr1	CAAAAGGTTGTTATAGGTATGACAG
LIN28B	chr15	89805819	89805843	GAAACATGGAAGAGTTATCAACTTG		chr1	ACAGGCTAGGCATGAGGAGTCCCTG
LIN28B	chr11	75854971	75854995	AAACACAGCTGGGCAGGCACTCCTG		chr1	GAGCACCTAGGAGGGATGCCCAGCA
LIN28B	chr19	1205868	1205892	GATAAAATCATAGAGGAGCTGCAAG		chr1	CAAGCTGGCAAAGAGAGTGACAGGG
LIN28B	chr14	104002147	104002171	GACATCTCTGATGCTGGGGAGGATG		chr1	CACTGGAAAGATAGTTAGGTTAGAA
LIN28B	chr19	30982286	30982310	GCTAGCGGCGAGGGGCCGCCCCAAG		chr1	TAGGTCTAGGATGGGATCAGGGCTC
LIN28B	chr21	30864571	30864595	GTTTCTTCAGACACCTGCAGGCCAG		chr1	AGGTGCGGAGAGACAGAGTTCCTCC
LIN28B	chr3	49215384	49215408	GATGGGGCACAGGGTGAGCCGGCTG		chr1	AGGTAGCTAAGTCCTGGGGCTTGGA
LIN28B	chr9	35404063	35404087	GAATATATTAAAAGAGCCCAAACTG		chr1	CCAGAAGAAGAGAGTGTGTAAGGCA
LIN28B	chr17	28512744	28512768	GATCTAAATTCTACACAGGGAGTAG		chr1	TGACAGGAATGGAGTCACTCTACAT
LIN28B	chr11	8710732	8710756	GTACCTCCAGCCCAACATGGCGGCG		chr1	GACTGGATGTGGAGTGTCTCGGTGG
LIN28B	chr3	155616230	155616254	GATCCCAGGAGGTGCAGTGGAGGGG		chr1	GACTGGGAAGGAGACATGAGGTCAT
LIN28B	chr19	47775608	47775632	GATAAAAACAATTTTAAAAATCTTG		chr1	AGAGGTCACAAGGAGCCACTTCAGG
LIN28B	chr7	140957036	140957060	CCTGAAGGCCGGTGGTGGGGACCTG		chr1	AGGGGTCTTATGAGCCAAAGTAAAC
LIN28B	chrX	67803547	67803571	GTGGCATACCTAGTCAAAAAGTAAG		chr1	TGAGGCAACCTAAGAACTTTATACC
LIN28B	chr15	75095111	75095135	GCAGCGGCTGGAGAACTGTGCTCAG		chr1	CCCAGAAAGTAGGGATGATCAATAA
LIN28B	chr1	46757020	46757044	GGGGCTGGGGGCCGCCGTCCCCGTG		chr1	GTATTATGATTTAAATCATGGACAA
LIN28B	chr20	34043064	34043088	GTTAAACTTCTAGTCAGCCATGGAG		chr1	TTAAAGCCAATGCAATGGATACAAA
LIN28B	chr17	5248348	5248372	GCTACCACTTTCCCAAATCTCAAAG		chr1	TTGGATATCTCTGGAATCATTCACA
LIN28B	chr12	132414232	132414256	TACCAAAAAATACAAAAACATTCAG		chr1	TATCCATGTCTGGCCTAACCACAGA
LIN28B	chr5	112050982	112051006	GTCTGGGTTTGCAGGATGGGCGGAG		chr1	GTGGGCTACCCAAGGGCTCCTGCCT
LIN28B	chr19	45477394	45477418	GCACCTCCAAACCTACCCAAAAATG		chr1	TTCCTCTACCCTGGGCAGAATTTTA
LIN28B	chr1	10104520	10104544	GTTCCAGGCTTGTACAACAAACTAG		chr1	CACATTGTGAGTGGCCCCTGGCTAA
LIN28B	chr9	79117955	79117979	GAACTGGAGCAGAGGACAAGCATGG		chr1	TGGACAAAGCAAAAACATTATCCGA
LIN28B	chr12	42774873	42774897	ATCCCGGGGACAGGAGGCTGAGGTG		chr1	TGTCTCTGGATGTCCCACTTGCAGT
LIN28B	chrX	77386217	77386241	GACACAAATCCAAACCATATCTAAG		chr1	GCCTGAGGCAAGGGCTGCAGCACAG
LIN28B	chr12	12940858	12940882	GACCCCTGAGACAGCAGGACCCCTG		chr1	GGAGCTTAATGGAGAGTAGATTCCC
LIN28B	chr12	58109892	58109916	GAAAACAGTAACAGCCCATCCACTG		chr1	AGGAAGCTGGAGAGTAGCTTGATGG
LIN28B	chr15	64967592	64967616	GACAAATTTTACCGCCCCTGGGGAG		chr1	ATAAATCAAGGATTCATTGTTGAGC
LIN28B	chr11	46403446	46403470	GACTATATTACTCAACAATAAAAAG		chr1	TAGTTACTGCTGTGGACAGCTAGAT
LIN28B	chr20	60741005	60741029	GAAAAACCATCGAAGAATGAAACCG		chr1	CTTAATTCTGCTGGAGACCCTGTGA
LIN28B	chr1	32646965	32646989	GCTGGGGCCGGGCCGGAGGGTGGAG		chr1	GGAATTTTGTAGAAGGCATTTTAGA
LIN28B	chr1	173869173	173869197	GCCCATGCCTGGCCCAGTGTGGACG		chr1	ATTGCTCTCCGGAGGATGCAAGGTG
LIN28B	chr11	34176732	34176756	TATCGAAGGGACTATGTCTTCACTG		chr1	GGAGCATTTATCCACCAACTCCCAA
LIN28B	chr19	37266784	37266808	AATACACCAACATCCCTCTTACTAG		chr1	TTTCATTTGAAGGTTGTCTCTGTGT
LIN28B	chr7	30963704	30963728	GTCCTCGCGCTGCCGCGGCATCCAG		chr1	GTGGGACATTCTGCAGCTTTGGAGA
LIN28B	chr5	76438404	76438428	GTCCGGGCCGCCGACACCAATGAAG		chr1	GTCAAGGCAGCCCAGGTTTGAACGA
LIN28B	chr6	138655917	138655941	GCTCCTCCACCTCCCGGCACTGCAG		chr1	AGACCCCATCAACATGCACGGAACT
LIN28B	chr2	9697204	9697228	ACATGAAGCAAATAAATTATTTAAG		chr1	GTCCACGATAGCAGTGCTGAAATCG
LIN28B	chr16	89311383	89311407	GCAGAGGCTGGGCCTGAGGTCTCAG		chr1	GGCGGGCCAAGGGGAGCCTGCTACA
LIN28B	chr9	135906422	135906446	GTATGGGAAGGAGTGGGAGAGGAAG		chr1	GTCCGCCCCTTAACTGTTAATCTGC
LIN28B	chr15	68582006	68582030	GCCCTCGGGGGCCGAGGGCTAGGCG		chr1	ACATACCCCACCTTATGTTCCCTCT
LIN28B	chr6	151458081	151458105	TACGCGTTAGACGGGCCTGGGCCAG		chr1	GTCACTGAATCTTTAACGTAGTGGC
LIN28B	chr22	43932553	43932577	GCTTACTAAAGAGACAACTCCACAG		chr1	CAGTTGAACTCCCTAATGAAAGGCT
LIN28B	chr3	159483113	159483137	GCCCAACCTCTCTCCCCAACTGCAG		chr1	TAAGCCGGAGGGATCTGTCAAACAT
LIN28B	chr5	74076172	74076196	GCCCTCCAGGCAGACCACATAAATG		chr1	AGCTAGTATTGCTGCTGTAGCAGGC
LIN28B	chr11	14808500	14808524	GTATTTTTCAATCATCAAAAATAAG		chr1	CCTGAGCGGTCATAACTGAAATTCA
LIN28B	chr1	110019665	110019689	GAAAAAGTGACAGAAAAATCTAATG		chr1	GCAGCTCTTTCCTTCACCACTCATC
LIN28B	chr1	151862530	151862554	CCTCCCGCCGAGTGGGCCTCTCCTG		chr1	CTAGATTTCTCAGAGCCTGCTTGGA
LIN28B	chr17	685911	685935	GCCACATGGCAGGGACAGATGCCAG		chr1	ATATGCTGATCACTGACACTAGTTA
LIN28B	chr11	36027567	36027591	GACCCAATGAAGGCAGTGATGGAAG		chr1	TTGGTCCGGAGGTAATGAGGAGCGG
LIN28B	chr19	38887339	38887363	GAAAATATCACCTCTCCCAAAAATG		chr1	ATCACCTTACGGAGCATTATCAGAT
LIN28B	chr2	27002320	27002344	GTCTCCTTAAATCTTAGGGCCATGG		chr1	GAAGGCTTGCCTTTTCATAGTCACC
LIN28B	chr19	14076176	14076200	CATGCTTCAAAGTGAAGGGGCCGGG		chr1	AATTAAGAGGGTTTTCCTCTCTAGA
LIN28B	chrX	149876349	149876373	GATTTTTCAAAACATAAAACCACAG		chr1	AAGGGGGAGAAAGTTCCCTCTTTCA
LIN28B	chr15	44751327	44751351	GTATGCTGACTGCCAGGGCCTGGGG		chr1	GTTTGGAGGGGTCAATGGATAAGGT
LIN28B	chr19	13206442	13206466	GACACTAAGCCAGGCTCTAAGGCTG		chr1	CCCAAATTCTCAGGTGCATTCTTCC
LIN28B	chr2	242845910	242845934	GTATAGGAGGAAGAGGGCGAGTCAG		chr1	ACATGTCTCCATCCCTGGACTCAGG
LIN28B	chr2	26045365	26045389	GACACTAATATCAGGGACAACTAAG		chr1	GTCCCACTCTTTCTATATTGATCCC
LIN28B	chr2	32546599	32546623	GAACACAGTAAGAGATACATTCAAG		chr1	TGACATTAGCCTTGGAGACCTGTCA
LIN28B	chr4	88344132	88344156	GAACTCATCTCTAAAAAGTAAAAAG		chr1	AGGCTATGCATTCAGTCTCTTTTAT
LIN28B	chr10	134563051	134563075	TAATCAACAAATTACACCAATAAAG		chr1	GGTTTTTCCACCTTTAGATTTAATT
LIN28B	chr11	76507554	76507578	GAATTTCACAAATGGAAGGGTGCAG		chr1	ACAGTCCTGATTTTCAGCACCATCT
LIN28B	chr17	65888114	65888138	TAAATCCACAGGTGCCAAGAATCTG		chr1	GCCCTCTGGCTGCAAGAGATGAGGG
LIN28B	chr19	58992473	58992497	TAAACACAAAAAATAAAACAAATTG		chr1	TCACTGTAAATGCTGCTATGGAGGC
LIN28B	chr15	75190718	75190742	GACTCCGGAGGAGAAGGTGGATATG		chr1	GTTCTGGCTTTGACAGCATAGCCTG
LIN28B	chr2	232573687	232573711	AGTGACAGCCCTTTCTCAGGCCCTG		chr1	AGCTGATAATTGGCTGACCTGAGCT
LIN28B	chr1	28833060	28833084	GTCAGCCACCGTGCCCGGCCTATCG		chr1	TGTCATTCTCTTTCATCAAATCTAA
LIN28B	chr12	56983780	56983804	GCGCTGGCCAAGGGAGAAGTGACAG		chr1	GGCAGTTAACAAAACCCAGCAAACT
LIN28B	chr2	10308320	10308344	ATTTTGGGGGGATTCCAATAATCAG		chr1	CTCCCATCATTATAACTACCACTGC
LIN28B	chr6	158415733	158415757	GATCAGGGGGAGTCAAAGGATAAAG		chr1	TTTCATACACTTCAAGTGCTAGTTA
LIN28B	chr10	70539903	70539927	ATCCTCCCAGCCCAGCCTCCCAAAG		chr1	GTGTATAAGCCAATGCTTTCCTTTT
LIN28B	chr7	93379798	93379822	GAATCCTGGAGGGAGCAGCCTCCAG		chr1	GCCTGGACCTCATCCCAACACACTA
LIN28B	chr8	11607624	11607648	GCAACCAGCTCATGAACACCCTCAG		chr1	CAGGCAAAATATTTTATAGTTTAGA
LIN28B	chr17	74683173	74683197	GCCCACATCCAGAGGGCTGGCCGTG		chr1	GGGATTATTGTCACACTTAACATCA
LIN28B	chr9	103054656	103054680	GGCCATTCAAAAACACCCCTCCATG		chr1	CCTAGGGATTTATCCATCAACTCCC
LIN28B	chr15	84233723	84233747	GCACATCCGAGGCAGCCCGTTTAAG		chr1	AATCTTCAACATTTGAGGGTTGTCC
LIN28B	chr10	11891222	11891246	GAAAAATAACATGGAGTTGGAAAAG		chr1	CCGTGTGGGGGATATTCTGCAGTTT
LIN28B	chr17	6352742	6352766	GCCTGGGCCCCCTGGACCACCCATG		chr1	TGGAGAAAGTCTTGGGGCAGAAAAG
LIN28B	chr12	96936471	96936495	GCAACTGAGGAGGTGGGTCTTAAAG		chr1	TGGAGAGTCAAGGCAGCACAGACTT
LIN28B	chr5	32655166	32655190	GAGCTGGTGGAGGAGCTGCCGGCCG		chr1	GAAGCAAGATCCCATCAATGTGCAC
LIN28B	chr5	137727053	137727077	GTCCGGCCCATCCCAACAACTCCAG		chr1	TGAACTGCTCATGAGGAAGTGCTTA
LIN28B	chr8	11698922	11698946	GAAAAATACAAGGGAGTGACCTGAG		chr1	ACATGTTAACTTAAGTGATTAACAT
LIN28B	chr21	38083227	38083251	GATGGCCAGGACTGGGGTTTCACTG		chr1	CCCTGAAGACCCCGTCATGAAGTCT
LIN28B	chr3	88191958	88191982	GAAGGCTGGCAGGGCTGGCCACAAG		chr1	TTGTTGCTGTCTTTCCAGGGAACAG
LIN28B	chr17	57280384	57280408	GTCTTGTTTTACCCTGCAGAGCATG		chr1	TCCAGTTCCACTATTCTATTCTGAG
LIN28B	chr14	74121146	74121170	CTCCCCCGGGGCTGGAGGCCGGGTG		chr1	GATTGCTTTCTTCGTTAAGTTTGGA
LIN28B	chr6	158777407	158777431	GTAAAACCAATGCCACTCCATAATG		chr1	TTCCCTAGAAACAGAGTCTGAGACA
LIN28B	chr12	70717969	70717993	GAAATCTCCAAGGCATCAAACAAAG		chr1	AGGTCTTGGATGCAGCTACTTTCAT
LIN28B	chr4	57854852	57854876	TAAATGAAGGATTTATCTTTAATAG		chr1	GGACCGGTGATCCCAGGGGGTAGAA
LIN28B	chr19	37158071	37158095	CATGAGCCACGTGCTGGGTGGCCAG		chr1	GCAGGGATAGTGGGGGTGGAATAGG
LIN28B	chr6	31526337	31526361	GATCCCTTGGTGTCTGCACTCAATG		chr1	GCAGGAGGAAAGTTCAATGAAAGCA
LIN28B	chr17	29567062	29567086	GCCTCCCAAAATATCTTCACTACAG		chr1	TTTTCTATTGAGATGATGTGTTCAA
LIN28B	chr20	30154064	30154088	GACACTCCCGGGACCGGTGCCTTGG		chr1	CTGAGCTCTAGTTCTACTGGGGACT
LIN28B	chr12	56148873	56148897	GTGCAAAGGCGTGCATATATATCTG		chr1	CTGGGCACCGTGTAGAATGCCTCTC
LIN28B	chr3	133539895	133539919	GAACTCCAGGCGGCATGGAGGAACG		chr1	ATTATTGTGCTTCTGAAGGAAGCGA
LIN28B	chr11	70728056	70728080	TTTCTCTTTTCTAAAGTGAGGCCAG		chr1	GGCTGGGCCATTTGTCCATCAACTC
LIN28B	chr12	124090024	124090048	TCCCATCCCAATGCTGGGATTACAG		chr1	CCGTCCCCTATTCTTTCAGGTTACC
LIN28B	chr3	15478059	15478083	GAAGAGTACACATTTTAAATCTTTG		chr1	TCTGGGAATGTCCCCTTCCCATGCC
LIN28B	chr1	214507876	214507900	GGGCGTGCTGGGCCAGGCGCAGTGG		chr1	TCTGGGCTGTGCCAGTGAAAGGCAG
LIN28B	chr8	6724977	6725001	GTCCAAGGCCTTCCAGTATTTCATG		chr1	AGCAGCCTCTATTGCATCAGAGAAA
LIN28B	chr4	154216989	154217013	GAATCCCACCAGCTCCCTCCACATG		chr1	GCTCTGACTCCAAACAGCAGAGAGA
LIN28B	chr7	3352133	3352157	GCCATGCCAGGCTGCCCTCCACATG		chr1	TGCAGGGTTCCTGAGGTGGGGGACT
LIN28B	chr19	36124061	36124085	GAAGTAGCCAGTGATCCCTTATATG		chr1	TGTCCATGCCAATAGTGCTGAGGTC
LIN28B	chr17	29707139	29707163	GCCCGCCCGCTGCGAGACGCACTAG		chr1	AAGTGGGCTGAGGCACTAAGGTGTG
LIN28B	chr17	48165129	48165153	GCCTAGGCCGCAGCCTGGGCGGGAG		chr1	AAATATCACCAGCATCTGCTACTCC
LIN28B	chr11	67210127	67210151	GGGCTATGAAGAAAAATAAACCAAG		chr1	CAGCAGGCAGATTTGGATCCGGAAG
LIN28B	chr16	87438919	87438943	GCAAACATGGGAGATGCGGGTGCAG		chr1	GCTTCTACAATGTTCGAACATGTCA
LIN28B	chr5	141332515	141332539	GAAACATACCAATAAGGCAGACGTG		chr1	ACTGCTGAAACCTTGCCTGCCATGG
LIN28B	chr19	19039035	19039059	GTAGTTTCTAGGGGAACTGGAGCAG		chr1	ACCATGCCTTTGTTCCACAAACCTC
LIN28B	chr3	45505658	45505682	GCCCCTTTCAGTGCAGACGGGGCTG		chr1	ATTTCTGTTCCCTGTGGTCCTGGCA
LIN28B	chr4	2068248	2068272	GACAAAATATCCATTCTTTAAAATG		chr1	CTTCAACCCAACCTCCAAAGTCCCT
LIN28B	chr16	47617616	47617640	TTCTGGGCCCCTCCTCCATACCCCG		chr1	ATGGGTTTCCATGAATGGGGGCACA
LIN28B	chr15	40359276	40359300	GACACCATAGCCCCCTGGTTCCATG		chr1	CAGCATCTGTATCAGGAGAGCAGAC
LIN28B	chr1	36533233	36533257	AATAAGAGGAAGTTAAGAGGGGCTG		chr1	GGCAGTACACCAGCTGGGCACCTGC
LIN28B	chr12	122252398	122252422	TTCACATATAACACCAAACCACATG		chr1	TTATAACTTGTTTGTCAACTCCTGT
LIN28B	chr7	98515165	98515189	GCCTGGCCACATAATTTTTTATATG		chr1	TTATGCAGGAAAAAGCAGACAGCCA
LIN28B	chr9	88474249	88474273	GCACACACCACTATGCCCGGCTAAG		chr1	GCTGTCACGCTGTGCATGGATAAAA
LIN28B	chr10	124957187	124957211	GATTCTTCCACCCCATAAACACAAG		chr1	CATCACATCAACTCCTGTTTTTGTA
LIN28B	chr21	43724052	43724076	AAAATTACCCTGCTAGAAAACAATG		chr1	TTTCGGTTGAGTAGTCTGCTGGGGC
LIN28B	chr5	82808017	82808041	GCAGGCTGGGAACTGCAGGACCTTG		chr1	CCCAGGGGGTGTCAGGCCAAAACAC
LIN28B	chr17	45016764	45016788	GCAATATGAAGGTGCTTGAGAAAAG		chr1	TGTAATCCCTGGCTGGGATAAGTAC
LIN28B	chr17	5345466	5345490	GCAACTCCCTAAAATACAACAAATG		chr1	TGCCTACTCCATTTTTCTCAGTTTG
LIN28B	chr2	120736377	120736401	GCCTCAAAAAACAAAAAAATCACTG		chr1	GACTCCTGGAGGCAAATGTCAGCTG
LIN28B	chr17	38152080	38152104	GCCTGCGGAGACTCCCGGGTCCCCG		chr1	TTTCATCAAAAACAAAATGCTCCCC
LIN28B	chr12	113717975	113717999	TTTCTCTAGGGGATGGAAAAATAAG		chr1	TGTGGGACGATTTCAGCAGCTCACC
LIN28B	chr15	48667545	48667569	CAAGGGGCCTCTAAACCAATTTAAG		chr1	TGTGAAGGGTATTACTTTTTCCTCC
LIN28B	chrX	133663576	133663600	GATTACAACTTACCAAAACTCAACG		chr1	ACTTCTGAAAAGTCTGTCCTAGTTT
LIN28B	chr3	57282279	57282303	GATGCCAAGGGCACCGTCATCCACG		chr1	TCTCTTCTGCCTGCACCAACCTTCA
LIN28B	chr16	77228516	77228540	GTAAATCATACCAATCCTAACAAAG		chr1	TGTTCCCCCTTCATGAATGAGGGAC
LIN28B	chr22	21922225	21922249	GACTCGAGCAATCCACCCACCTCAG		chr1	CTGGGAGTGCTTGCTGAGGGCGGCA
LIN28B	chr7	140956066	140956090	GCCAATGGCAGCAGTGCTGGGTCAG		chr1	TGTGGCTCTCTGAAAAATATACTAT
LIN28B	chr19	58865825	58865849	GTCTTCTCTTTGGGTTGCAGGGATG		chr1	GGTCTTGACCTTGCTAACTGCAGAA
LIN28B	chr6	73475337	73475361	GACCTCCAGCGCTGAGGCCCTACTG		chr1	GCCCATCAGAGTGGGACTGGACAGC
LIN28B	chr9	108756397	108756421	GTCCAAGTCCCAAGGGGTGGACACG		chr1	CCAGGTGTGGAAAGATCTGAAGACC
LIN28B	chr17	2938137	2938161	GAGCAGTTTGCATCCCTGGGCCCCG		chr1	AGGTGGGCAAAGGGGACGTTAGAGA
LIN28B	chrX	100651611	100651635	GTACTCATTCCATTCACACCATGAG		chr1	GCAGGTGGCTCCTGGGTGGAACTTC
LIN28B	chr3	11596409	11596433	ACCCAGGCTGGAGCGCAGCGGCAAG		chr1	CTGAGCACTTCAGCAAATGCAGGGG
LIN28B	chr8	19231147	19231171	GCTGGAGGGCCTCAAGAATTTTTTG		chr1	CAACCCGTGGTGGCTTCTCTACTTT
LIN28B	chr10	60063396	60063420	TTAAAGAGTCCTCCCTTAAAATATG		chr1	GGGGCCCCCCCAGGACACCAGTAAG
LIN28B	chr15	32988667	32988691	GCCCCATCTCCACCACCCCCTGAAG		chr1	AAAAAATGGAGGACAGAAGATTTGA
LIN28B	chr9	96235886	96235910	GGGAAGTCTCTATAAACCTCCACAG		chr1	GGATGTAAACAATTCCCAAATTGTC
LIN28B	chr10	67358526	67358550	TTCCTTTTCCTATCCCCTCAGGCAG		chr1	TTTGAATTTTCTGAGAGCCCAGGAC
LIN28B	chr3	119144060	119144084	GCTGGTCCTGGAGTCCCTGGAGAAG		chr1	CAAAGGCTATTTCCCCGGGGGCAGT
LIN28B	chr1	211544776	211544800	GCCACCTTCCAGAGCCTGCACAACG		chr1	GGGAAGAGCCTGTGTGGGGAGTGGA
LIN28B	chr22	30093352	30093376	GAACTGGAGTCCTTGGTCCCCAATG		chr1	CCTTGAGGTGACTCTCACTTCCCAT
LIN28B	chr4	71555993	71556017	GCGCGCACCTCATCGCGCATCAGAG		chr1	TTGTCTTGTATAACCTTGAACAAGT
LIN28B	chr6	168284508	168284532	GTATGGGGGTCCCCGGGGGGTACAG		chr1	GACAGAGTCTCTCTGAGGCCTGGCT
LIN28B	chr5	170825770	170825794	GACACCACACTACCACCCTGGGCTG		chr1	CCTTCGTTTCCAACAAGGGCATAAC
LIN28B	chr17	12692820	12692844	GGTGGCCCGGGAGCAGGTGGACCCG		chr1	ATTTTTCACCCCATAGGGTTGTCAT
LIN28B	chr10	69673000	69673024	GCTCTTTCTCCAAAGGATCAGCACG		chr1	GGGATTAATGAGGTGACACGGGCAA
LIN28B	chr12	69658113	69658137	GAACCCAGGAGAGGTGGTTGCAGTG		chr1	CTTGCTGGCCCTGCATGAGGCTTAA
LIN28B	chr5	32681285	32681309	TTCCATCATAATCTCAAAGTCAAAG		chr1	CAAAAGCTACCTTCTTTTCCTTTTC
LIN28B	chr16	2283104	2283128	GAAAATCTTGGGATGGGGAAAGGGG		chr1	CTGGTGTGTAGGGAAAAAAGATCAA
LIN28B	chr1	237686647	237686671	GAACCAAGATGCAAGATGGAGGATG		chr1	GCTCTGTGGTTCATTGCCTGGAAAG
LIN28B	chr17	1427783	1427807	GTTTCATGATGATGAAGGTAGGGAG		chr1	CACACAGGCTTGGGGATGGTGAGCC
LIN28B	chr5	173316887	173316911	GTCAGTCTCGGCCCACACCCCAAAG		chr1	ACACCGTCGTCCCGCCAACCTCCAG
LIN28B	chr3	49715691	49715715	GCCTTTGACATCAGGGTGCCCCAGG		chr1	GCAGTCTGAAGCGTGATTAAAAGAA
LIN28B	chr3	4568135	4568159	GAATAAAAGGCTGGGACAATAAAAG		chr1	TGGCTTCAGATGTTGGGAGCACCAG
LIN28B	chr17	17094874	17094898	GCGGGTAGACTCCATCATCCATATG		chr1	GAGCTACCTCCCTCTTTGATCTGCT
LIN28B	chr12	110361838	110361862	ACCTCCTCCAAAAACACCCTCACAG		chr1	CGATTAAAAAAATTCTGTCCTTACC
LIN28B	chr9	134309602	134309626	TTACACATTCCCAAATGGGGCAAAG		chr1	ATAGCCTCACTTCAGGCTTTTCAGT
LIN28B	chr16	25114162	25114186	GACCAGGTCACACAGGGCCTCAAAG		chr1	TCTGCAGGATTTCCTAATCCTCCTT
LIN28B	chr17	7851010	7851034	GAAAGTGAGGCATTAAAATCCCCTG		chr1	TAAATAAAGATCAAAAAGGAACCAG
LIN28B	chr3	23598130	23598154	AGATGACAAACCAAAGGAACAACTG		chr1	CACTTAGCAGCTGCTTCTTTTTCCT
LIN28B	chr19	36223340	36223364	GCCATCAAACCTGGGTATAGTGCAG		chr1	GCTGGTCATTACTCTGTAGAGGTTT
LIN28B	chr9	103068150	103068174	GTCAATCAACTAATAACAATAAAAG		chr1	GGGTTGAAAGTCCTAGTGAATGACT
LIN28B	chr2	18319968	18319992	GAAAGAAAGGTCCTGCCCAGGATGG		chr1	CATGAGGATGGAGAATACTAGAGCT
LIN28B	chr7	926232	926256	GACAGTGAAGGCATAATAATACTAG		chr1	GAGGCTCCAAACTAGTTGGAAAATG
LIN28B	chr12	94243970	94243994	GCATCTCACCACCAGCAAGTAGTAG		chr1	TGATCACCTGGTACCTGATCCAACA
LIN28B	chr19	54625923	54625947	GACACTGCCCCGGCTACAGGGACAG		chr1	CCTGATCTGTTTCTTTCTAGGTTTC
LIN28B	chr16	3191290	3191314	GTTTCACTTTGCCTTCCACAACCTG		chr1	TAAAAGAATAGGTGCAAGTCTGTCA
LIN28B	chr19	1224178	1224202	GGGAGCCTGGAGATTTACGGTTCCG		chr1	TTGTGCTAAGCACAGAGAAGCTTTA
LIN28B	chr5	33519078	33519102	GCCATCTCCTATTCAACAATACCAG		chr1	TAGGTGTTAACTCATTGGCTCCTAA
LIN28B	chr1	246887802	246887826	GACTTCACTCAACACAAACTCAACG		chr1	CAATACCCTAGAAGGTAGATGTGTT
LIN28B	chr6	158734739	158734763	GAGCCATCAGGCAGGGACACTAAAG		chr1	AGTCTGTTTGTGTTGCTATAAAGGA
LIN28B	chr2	130935189	130935213	GACTTTAAGAGGATGCACACATCAG		chr1	ATCCCTGAGGCACGGTAACTTATAA
LIN28B	chr12	106773580	106773604	GAAAGTGGAGACTCAGATGGCCGTG		chr1	AGAAAAGAGGTTTATTTTGGCTGAT
LIN28B	chr15	72876138	72876162	GAAACCTCCAACTCTTGGACTCAGG		chr1	GGTTCTGCAGGCTGCACAGGGAGAG
LIN28B	chr1	171553747	171553771	GAAACTGGGAAATAAAAACCTGGGG		chr1	GCCTCAGGGAGGTTACAGTATTGCT
LIN28B	chr1	44885420	44885444	GTCCCACCCCCACTGGGAGGCAGAG		chr1	CCTGGAGAGGCCTCAGGGAGGTTAC
LIN28B	chr6	27806844	27806868	GTCTCACACTTCTGGAGATCAAACG		chr1	AGTCATGGCAGAAGGTGAAGAGGGG
LIN28B	chr19	41828410	41828434	GATGGGCGCCGGGGGACGCAGGATG		chr1	GCTGGCATATCACATGGTGGGAGAA
LIN28B	chr10	53000553	53000577	GCACAACAATCAAACCCGGGTACAG		chr1	GGATCAAGAGACAGGAGGGAGGTGC
LIN28B	chr12	122270395	122270419	GAACTCAGCCCTCAATATACATCAG		chr1	CAGGCTGTTTTTAAACAACCGGGTC
LIN28B	chr8	112806676	112806700	GCATCATGCAGCGAGACCTCAACCG		chr1	TCACATGAACTCATAGAGAGAGGAC
LIN28B	chr2	39108669	39108693	GAAAAAAAAAATCCCAGGGGAGTAG		chr1	TCACTTGTTATTGTGAGGACAGCAG
LIN28B	chr2	63125226	63125250	GAAAAACTCCCCAAGTGACTATAAG		chr1	CAAGCCATTCATGAGGGATCTGTCC
LIN28B	chr8	42978777	42978801	GATCAGCCCGCCTCAGCCCCCAAAG		chr1	CCACGACCCATACACCTCCCACCAG
LIN28B	chr3	107519940	107519964	GAAATTAAAAATTTAATTCCTCCAG		chr1	GCCCATCTCCAACACTGGAGGTCAC
LIN28B	chr7	39747055	39747079	GCATAAACCAACTTTAAAAAATCAG		chr1	ATTTCAACATGGGATTTGTAGGGGA
LIN28B	chr14	39777472	39777496	GCGAGCCCCTGCCGGGTCCCCCCTG		chr1	CACACATCCAAACTATATCAGTTGG
LIN28B	chr6	31387423	31387447	GCATCCGGGAGGAAGCTGGGAGCAG		chr1	TGCTCATTATTGTCACCCATTTTAC
LIN28B	chr18	13754814	13754838	GGGGGCTGAGGGACAGGAGCCATTG		chr1	GGTGGAGAAACTTACCTAAGGTCAC
LIN28B	chr5	10265808	10265832	GAAGTCAGAGAATTAACCAATTAAG		chr1	ACAGAGTAAGTGGGAGAGCTGGGAT
LIN28B	chr19	10225287	10225311	GCTCGGTGCGCCTGGCCCTGGGGAG		chr1	TTTGGCCACAGTATTTTGGATCCAG
LIN28B	chr2	237035208	237035232	GTGGAAGAGGATGTCCCAACTCAAG		chr1	GTACTACCAAGAATTCAACCAAAGG
LIN28B	chr3	186300523	186300547	GAAACACTAATCATCATCAACCTAG		chr1	TAAATTCTCTATTCTTTTAAAAATT
LIN28B	chr13	39266217	39266241	CAATACCCCCAAATCAAAAACCATG		chr1	ATTGATTGATTGATTGATTGATTGA
LIN28B	chr9	131926440	131926464	CTAAACATATACGACAAAATAGGAG		chr1	GACAGGGTCTCACTTTGTTGCCCTA
LIN28B	chr3	54756976	54757000	TTTTTCTTTTTCTCTCCTCCCACAG		chr1	AAGTCCTGAGATCACAGGCATGCAC
LIN28B	chr9	33353471	33353495	GATCCCCACTATTGGAGATGGGACG		chr1	CACTGTGCCCTGTCAAGTTCTCTAC
LIN28B	chr16	1254159	1254183	GCACTGCCAGGATCAAGCATGAAAG		chr1	TCTTACTAGATGTCCAGAACAATTC
LIN28B	chr22	40475700	40475724	CTCTCAAACATACCATAATTCTAAG		chr1	CTTGTGCAAAGAATGTGTCTTCCAC
LIN28B	chr11	96126063	96126087	ATCACACAAACTTTTCCATCTCCAG		chr1	TGCAGCTCAGGGGCTCCTGTGCACA
LIN28B	chr11	67818975	67818999	GACAACAAGTACCCCCACCATCCAG		chr1	GGGCTGACTGGACGTTTGAGACTCC
LIN28B	chr1	214834032	214834056	CTCAACCCAACTCCTCCCCATTCTG		chr1	GTCTATTGGGACTACAGCACGGCCG
LIN28B	chr8	37654786	37654810	GCAACCTCCGCCTCCTGGGTCAAAT		chr1	TGGGGACTCCAGCACGGTTGGGGAC
LIN28B	chrX	55033385	55033409	TGGTGGGAGACACATGGGGATCTAG		chr1	ACTCTAGCACGGTCAGGGACCCTTC
LIN28B	chrX	47775236	47775260	GCCATTCCTTCCTCCCAAATAGAAG		chr1	AGGGCAGTTCCAGCACGGTCGGGGA
LIN28B	chr16	30977613	30977637	TTCCCACGCATCACCCAGCTCCTTG		chr1	GGCTCCAGCACGGTCGGGGACCATA
LIN28B	chr16	88110617	88110641	GAAAAATGGCAATGGTAATGCCAAG		chr1	TTCCCCACAGTTTCTGGGGGGACTC
LIN28B	chr7	105210269	105210293	CTCGGGGGGCATCGGCGCGGCCGTG		chr1	TGTCTAGAGGGACTTGGAGAGTGAA
LIN28B	chr18	41705331	41705355	TCACGATACCACCCACTTCACAAAG		chr1	TATGGAGCAGCCCATAACGTTTGAC
LIN28B	chr4	128706500	128706524	GTCCATCATCTCTTGGGGCCTGGAG		chr1	ATCCTGGGAGATCGGTGGCTGTGGG
LIN28B	chr12	118466888	118466912	GGGGCTCTCACAGAGCCTGGGGGGC		chr1	GCCTGATCATCCAGCTTGACTGTAC
LIN28B	chr19	42788823	42788847	GCGCCGCCCCACCTGGGCGAGACTG		chr1	CCAAATAAAGCAGAAAATACCTACT
LIN28B	chr17	36872092	36872116	ATAATTCAGTGGCCACATGGGACCG		chr1	AATTTAGTTCCAGGGTTAGTTACAG
LIN28B	chr9	100132491	100132515	CCCTCGGGCGAGCTGGGCCGCAAAG		chr1	GTGAAACATAGAACTGAGGAGCGAT
LIN28B	chr2	26613655	26613679	GCTAGCAGTGGGCCCCTGCCTACAG		chr1	TTTTCTCCTTTTGACCTTAAAACAA
LIN28B	chr1	9427540	9427564	GAATGCGGCCCCCAACACAAATTTG		chr1	CTTTGCTCCCCAGAAGCTGCTAGTC
LIN28B	chr21	37754249	37754273	GCACTTACCAACCTTCAAAAGTAAG		chr1	CCAGTTGTTTCTGTCTGAGGGGAGT
LIN28B	chr22	40601498	40601522	GTCACCACAACCTATACAACCTATG		chr1	TTGGGAATTGGGGCTCTGGTCCCCG
LIN28B	chr1	162797903	162797927	AATTTCCTCTTCTCCAATCACACAG		chr1	TGTGCAGTGAGCAGATGGGGCAAGT
LIN28B	chr19	37122748	37122772	TCAACCTAAACCAGCAGCCATCCCG		chr1	GGGTGGTGTGGGTGGGGGAGAGGCA
LIN28B	chr7	79700317	79700341	TATAATACAAAGGTGGGAGGAATAG		chr1	TCATCGGTTGTGAGGTCAGCAGACA
LIN28B	chr14	96836771	96836795	GTTTCCCCCTCCCCCTCAGGACACG		chr1	TTTATCTTCAGAAAGAGAAAGTCTC
LIN28B	chr2	122524579	122524603	GCCCATCTCATCTTTACTCACCTAG		chr1	AAAGCCGGGCGCAGTGGCTCACGCC
LIN28B	chr2	29400734	29400758	GTCTCTGGGTCCTGGGCCAGCCAGG		chr1	GAGACAGGTGGATCATCACTTGAGG
LIN28B	chr10	53290447	53290471	GATACAAATACTGTCATCCGTGGAG		chr1	TCAGGAGTTTGACACCAGCCTGGCC
LIN28B	chr3	65501298	65501322	GATCTGGAAGCGGGGTCACCCCAGG		chr1	AAAAATACAAAAATTAGCTGGGCAT
LIN28B	chr7	91051655	91051679	CACCCAATGGGGAAGGATGCCCCAG		chr1	GAATTGCTTGAACCCAGGAGACGAG
LIN28B	chr3	121308302	121308326	GAAACACATGGGGCAGGCTGGGCAG		chr1	GCTGCAGTGAGCCAAGATCGTGCCA
LIN28B	chr11	68698022	68698046	GCCTCTCACGCAGCTGGGACCACAG		chr1	CAAGGCCCTGCCTCAAAAAAAAAAA
LIN28B	chr2	179264714	179264738	GCAGGTGGAGTATGGGCCGCTACAG		chr1	AAAAAAGAGAGAGAGAGAGAATGCC
LIN28B	chr17	80887281	80887305	GTATTTATCGCTGTGACGTGGCGAG		chr1	TCAAGCAAAGGGAATTTTCCCCTGG
LIN28B	chr10	112774041	112774065	GAATGGGGAGACAGAAGAAGTACTG		chr1	AGGAGAACTGTGTGCTGAGCAGGCA
LIN28B	chr17	34948496	34948520	CTCGGCGGCGCTGGAGCACCCGCTG		chr1	GTGGGTCCTGACTCAGGGGTGTGGC
LIN28B	chr5	172342214	172342238	GCGGGCGGACATGGCGGCCAACATG		chr1	CAGAGCAGGGTGGGTACTGCCCTTC
LIN28B	chr22	25436420	25436444	GACCAAAAGGCTTTAGGAAGTGAAG		chr1	ACTCTCATCGCCTCAGTGGAAGGTG
LIN28B	chr1	39932368	39932392	GCAGATCAAGGACATGGAGAAGATG		chr1	ACTTCCAGATCTGTTTCAGGACAGG
LIN28B	chr11	63676768	63676792	GATCAATCCATCTCTACAAAATCAG		chr1	CAGGGGTGTGAGATGGCCTGAGGAC
LIN28B	chr9	80934057	80934081	GTCCATCAACAATGAGGGCACCAAG		chr1	AGTATGAGTTTGGGAGTAAGCTGCC
LIN28B	chr1	63789693	63789717	GATGGGGCCTCCTGGGGGTCCCCCG		chr1	TCCCAGCAGCCTCCCACACTCTCAC
LIN28B	chr20	44038776	44038800	GCTTAAGGGTCGTGCCAAAATCAAG		chr1	CCCAGGGCATACATGTACACACACA
LIN28B	chr12	34184750	34184774	GAGCACACACAGGTGCACAGCCATG		chr1	TGTGCCACCACACATATGCTCATAC
LIN28B	chr5	108525308	108525332	GCTGGACTCTGGCAAACTGCCAAAG		chr1	TGCACAACCACATACACATACATAC
LIN28B	chr12	58189368	58189392	GAATACAAAAATTCTATACACTTTG		chr1	ATGCACGCACATAAGCACACATGCA
LIN28B	chr7	152629726	152629750	GTTTCTGCCGGGGCTAGCCCTAGAG		chr1	CTTATACAGTGCATGTGTGCACATA
LIN28B	chr9	4663320	4663344	GAATGCAGCAAGTGCCCTTCTAAAG		chr1	TACGCACACGGCACACATGTACACG
LIN28B	chr7	114003088	114003112	GCGGCGGGTGCTGGAGGGGATGAAG		chr1	CATGCACAACGATACATGCAAATAC
LIN28B	chr1	202431566	202431590	GCACAATGAGGCTTGCCCACTTTTG		chr1	ATGCGTGCTCACACACACAAAGCAT
LIN28B	chr13	101138417	101138441	TTAAAACAACATAACATTAACATAG		chr1	GCACATGCTTATATAGAGCACACAT
LIN28B	chr19	19168926	19168950	ACAAAAATCCCAACCTAAAAAACAG		chr1	GTATGCACATATGCACAGATGTACA
LIN28B	chr19	39144527	39144551	GAAAGTGTTGACATTCAAGATCAAG		chr1	AACCACATACATGCACCTACATGAA
LIN28B	chr16	4727337	4727361	TACATTTATATAAAATACAAAACCG		chr1	TGGGCACACACACAGAGGCATGCCC
LIN28B	chr3	10063721	10063745	GTCCCTGGGCCGGCTCAAAAAGAAG		chr1	GACTCCCAGAGCAGGAATAGTTCTA
LIN28B	chr7	102095326	102095350	GCTGCCCATGATGCCCGTGGCCGAG		chr1	GGGCTCTCCTTTAAGGCTTGGCATC
LIN28B	chrX	153119648	153119672	GAGAGGAAGGAATGGGGAATAACTG		chr1	CTTGCTGGGGCACTGACAGACACTC
LIN28B	chr19	49132937	49132961	GACCTGGGCATAATCTCACAAACTG		chr1	CAGGGTTTACCCTGGGGACTCAGCG
LIN28B	chr10	11916455	11916479	GACACCATCCACTGACTTCTATAAG		chr1	CCAGATGCCTTTGGTAGCAGGGGCT
LIN28B	chr2	85902281	85902305	GACAATGAGAGTGGCTCTACCATAG		chr1	GCTCCCAGGAATTTGAGGGGAAGCC
LIN28B	chr19	10225110	10225134	GCCCTGGGGAAGGGAAGGCCAGTGG		chr1	CGCCAGAAGAGAAGAGCCAGTTAAG
LIN28B	chr2	42795876	42795900	GCCTGAGCCGGTGGCCATGGCGCGG		chr1	GCAGACGACCTGCAGCACCTGGAGA
LIN28B	chr10	105762917	105762941	GATTCCAACTCCGATTCAGAAGATG		chr1	ACGCTGCCACTGTGCCTTTAGCATG
LIN28B	chr1	15736743	15736767	GAATCCATTCCCCAGGGAGTCCCAG		chr1	AGTCTTCATTTAGATGTTAATTATT
LIN28B	chr2	166537398	166537422	GTCCAGAGGCCTGCTCAAACTCCTG		chr1	CACTCAAAAAGATTTACTGAGCACT
LIN28B	chr9	131671159	131671183	GCACATGGGACTCTCCTTCAAGAAG		chr1	TACTGGGTGCCAGGCATGGCTGTCT
LIN28B	chr10	102892888	102892912	GCAGCGCCGGCACTTGCAGGAGATG		chr1	AGGGTGCCATGGTCAGCAAAGCAGA
LIN28B	chr19	35661753	35661777	GGCAATAACAAATGGTCCTTTGAAG		chr1	CAAAGCCCTGCCCTCGTGGAGCTGG
LIN28B	chr9	134374629	134374653	GGATGGGCACTGTCCTCTTGGAGAG		chr1	CATGCCAGTGGAGGCAGCAACAGTA
LIN28B	chr10	115657939	115657963	GCTCTTTTCAGCTGGGGAGGGGAAG		chr1	TTTTAAAAAGTAAAATGTGTTTCTG
LIN28B	chr10	53462956	53462980	GACCCTGCCCTTCTCGCCCTCCCAG		chr1	TTTGAGGCTGAGTACCGTGGAGAAG
LIN28B	chr1	156737413	156737437	GACAATATGACACGGCCTGGCCAAG		chr1	GCATAAGGGATGAGGCAAACGGAGA
LIN28B	chrX	49832280	49832304	GAAAATGAAGATAACAAATATACTG		chr1	GGAGAGCCGCGATTGGAAGCAGGTG
LIN28B	chr1	154960991	154961015	GCCCGGCCTGCCTCCCACCTGGAAG		chr1	CAGGAATAGGTGCAGACCTGGAGGA
LIN28B	chrX	47780679	47780703	CGAGGCGAGGTAGAAGGATCAATTG		chr1	GGGGAGGGAGGAGCCCTGCAGACAG
LIN28B	chr10	93690313	93690337	GCTCCGCCCCTGACACGTCCCCGAG		chr1	CAGGGAAAGAGCACTCCAGCCAGAC
LIN28B	chr20	1357816	1357840	GTTTTCCTTTTCACTGGGGGTGCAG		chr1	GCACAGCAAGTGCAAGTGCCCTGAG
LIN28B	chr2	152320766	152320790	GAATGGGGCATATATAACATACATG		chr1	GCACTGAGAGGGTGTGGCTGTGTCC
LIN28B	chr2	182383960	182383984	GCCTGGCTGTGCGAGTGGACGGCCG		chr1	AATCCCCATCATCCCCGCGTGTGGA
LIN28B	chr3	152554045	152554069	TTCTAATTCTTGACTGAGAATACAG		chr1	GGGAGGGACCTAGTGGAAGGTGATT
LIN28B	chr13	111160403	111160427	GCCATCACAGAGGAGTCGGCCACTG		chr1	GGACCACAGGGGCGGTTTCCCCAAT
LIN28B	chr9	71686674	71686698	GAACCTGGGAGGTTGGGCTGCAATG		chr1	GCTGTTCTCGTGATAGTGAGTGAGT
LIN28B	chr17	17101983	17102007	TAATTGTCTTGGGGTGCCATGGCAG		chr1	TCTCACGAGATCTCATGGTTTTATA
LIN28B	chr5	134032827	134032851	GGACCGCGGGATGGGCGCGCGGCTG		chr1	AATGGCGGTTTCGGCTTTTTGGTCT
LIN28B	chr8	55066681	55066705	GCATTTTACAGGTGAAGACACCAAG		chr1	TTCCTGCTGCCTTGTGAAGAAGGTG
LIN28B	chr2	73455400	73455424	GACTCGGGGGATAGGGACTTTAATG		chr1	CTTGTTTCTTCTTTGCCTTCTGCCA
LIN28B	chr19	4493753	4493777	GAATGAGGAGCAGTAGGAGATGAAG		chr1	TGATTGTAAGTTTCCCGAGGCCTCC
LIN28B	chr2	174228107	174228131	GCCAGGGATGCCCCTGCCCCCCATG		chr1	TCAGCCATGCAGAACTGTCAATTAA
LIN28B	chr9	138378777	138378801	GCCATGACAACCGTCAACTCACAAG		chr1	ACATCTTTCTTTTATAAATTACCAG
LIN28B	chr4	186144596	186144620	GCACATTTCACAATGGAGGAAGAAG		chr1	TCTCGGGTGGTATCTTTATCGCAGT
LIN28B	chr17	74921150	74921174	ACTAACTGACCATGGACTAGAGGAG		chr1	GTGAGAATAAGTGAATATGGGCAGA
LIN28B	chr19	42880432	42880456	GCACCTAACAATCACTCAACAAATG		chr1	AACACATGGCCAGTCTCCAGGAGCA
LIN28B	chr4	95562333	95562357	CAACTAAAGGCTTCCACTCAAAAAG		chr1	GACAGGAGGCCCGAAGGCCGGAGCG
LIN28B	chr12	54445441	54445465	GATGCCCAGGTCCCACCCTATAAAG		chr1	CGCTGAAGCCGCGTCCCGAGGGCCT
LIN28B	chrX	68751679	68751703	GCCTCCTCCAATCATCCAACCAATG		chr1	GGAGGGCGGCTCTGGTGACCTTGGC
LIN28B	chr20	42331519	42331543	GCAACCACTTCCGAGGTGGAGGCGG		chr1	TCTTGCTCTGTGTGAGCCAGGAGCC
LIN28B	chr5	141548585	141548609	GGAGATCAGCGACCTGGACCGGCAG		chr1	ATGTGAGGGTTTCGAGCAGAGGAGT
LIN28B	chr13	32912444	32912468	GCAACCCCATGGACTTACCTCATAG		chr1	AACATGGTCTGATTTCATTGTTTTG
LIN28B	chr6	30894170	30894194	GACAGGCTCAGACGACGCCATCAAG		chr1	GGCTGGAGGGACTGGAAGATGGAGT
LIN28B	chr16	68252907	68252931	GAAATAGATCATGGAAATCACAAAG		chr1	TGCCGCTGAGCTGAGAGATGGCTGG
LIN28B	chr13	52027221	52027245	GCTGCCCGCAGGAAGAGCTACACAG		chr1	GGACAGCTCTGGGGAATGTGGATTT
LIN28B	chr3	37081219	37081243	GAACAATTTGGGGCTGAAGGGAGTG		chr1	GGACGCGGTAATATGCAATGCTTAT
LIN28B	chr16	53752861	53752885	GCCGGCCGCCGCTACGGGCTGGTAG		chr1	TGGACATCCCAGTGGCGCTACTGGG
LIN28B	chr16	70508747	70508771	GAAAAATAACTTACCACAGACTCAG		chr1	GAATCTTTAGGAAAAGTGGACCTGA
LIN28B	chr12	69666424	69666448	CCTCCATACCTCCCTCCTTCATATG		chr1	CATTTGGAGGAAAGATCACAGATGG
LIN28B	chr14	65208801	65208825	GAAGTCGGAGGCTAGTAGCGGGATG		chr1	AAAACGTGCTTTCGGGAGATTTGAG
LIN28B	chr21	45513255	45513279	GACAATACACATTAGCCTGTGCCAG		chr1	TGTAGGGCTGAGGCTGGACGCGCTC
LIN28B	chr6	80835460	80835484	GGCAATGACATCAGCAGTGGCACAG		chr1	ACCAGGGGTGAGTGGGCAGAGAGAG
LIN28B	chr4	30723058	30723082	GTCTCTATAAAAGATGCAAAGATGG		chr1	GGAGAGATCCCAGAATGAAAACCCG
LIN28B	chr9	133465648	133465672	GAAATCAAACTTATAAACTTATAAG		chr1	GGTCCCACTGTTAGGAGGCAGGGGA
LIN28B	chr19	50886711	50886735	TATACACACATGCACCTCAGCCTAG		chr1	GGAGTGGGATCCACAAGGGCAAAGC
LIN28B	chr5	121743081	121743105	GACACAGGGAGCTCAGCGGCCTCAG		chr1	AGCCACGTCCCCTGACTACGGGGTC
LIN28B	chr16	2036436	2036460	GACTGGCGGAGCCCAGAGCCAGGTG		chr1	ACCATTCACCTCGCAGGCCATGTGA
LIN28B	chr11	125280188	125280212	GAATGATAAGCCAGTCCGGCCAGGG		chr1	ATCGCACCCCTGGAACTGTGCAGGG
LIN28B	chr1	145692428	145692452	GCAATATGGCCTCATGGAGGTGGAG		chr1	CCCACCTGTGTGGCCACACGCAGTG
LIN28B	chr2	74087194	74087218	GAGTGAGCCATCTGCAATCTCAAAG		chr1	ACCCTGAGCAAAGGAGTGACCACAG
LIN28B	chr2	160614603	160614627	GAAATCATAGACCGACCAGGTAAAG		chr1	AAGTGCATGGCAAAGCAGAAAGGTG
LIN28B	chr17	29162963	29162987	GTTACAGGACAGGCTAACACCAATG		chr1	TGACGTCTTGGAGGACGCGGGAGGA
LIN28B	chr17	48845567	48845591	GCATACAGAGTTGCAATTTCAACAG		chr1	AAGCACGCCCAGCGGACAGGAGCCA
LIN28B	chrX	148037249	148037273	GGAAGAGTCCAATATAATCAACCTG		chr1	TCACGCGGCTGCGGGCTGCTGCTGA
LIN28B	chr4	110737397	110737421	GAACTAGCGGCAAACAATCTCAACG		chr1	GAACCTGGCGTGGGCCACCGTCGTC
LIN28B	chr16	30087704	30087728	ATAAAACTCATAAGGATTATCTCAG		chr1	AGCAGCGTGGAGGTAACTGACGACC
LIN28B	chr19	30950921	30950945	GAGTGAGAACTGGCTGGGTCCACTG		chr1	TTGGCCAAGAAGTTGGGTGGCAGCG
LIN28B	chr12	111749935	111749959	GTTTTAACACATAAGTAAAAACCCG		chr1	TGGAGGTCATGCTCAGAGTGAGTGG
LIN28B	chr4	17633521	17633545	GTATATACCACTTACAACTAAAGGG		chr1	GCGCAAGAGACGGTGGCGGGAGAGG
LIN28B	chr19	1975392	1975416	GTGCTGGGCTCCTCGGCTGGCGGCG		chr1	GAGTGGAGATCATAGGCGTGGATGG
LIN28B	chr1	22856789	22856813	GCCACCAAGCAGTTCTCCCGGGGTG		chr1	CTCTTATGAGCCTTTTCTCTGTAGA
LIN28B	chr6	30551451	30551475	GCATCAAGTTAACATCACACAATAG		chr1	GGGGAGTGGGGGAACGGGGGAAGCT
LIN28B	chr12	886951	886975	GCGGACCAGGCGGTGAAGGCCTTAG		chr1	AGGAGGGAGCTGTGCCTTGTGCGTT
LIN28B	chr18	53417090	53417114	GATGGGCATGGAAACTGGGGCAGTG		chr1	GTGTGCTGTGTGCTTATCAGTTAAG
LIN28B	chr3	138655590	138655614	GCTCTGCCCGGATCAAACACCAGCG		chr1	GGGAAAAACAGCGGCAGGTGAGTTT
LIN28B	chr15	38623402	38623426	TCACTCCTGGCCTGGCCGATCCACG		chr1	CGTATGTTGCTGGGGATGACGTGGC
LIN28B	chr12	118577290	118577314	GCCTACCACGTGGATCCCACAATTG		chr1	AGAGGGACTATCCCACGAGGGAGCA
LIN28B	chr11	62506597	62506621	GACTCCCCCAGCCCGGCCTGCCCAG		chr1	GACGGAAGCAGGCTTGCTGGGGTGA
LIN28B	chr4	146058232	146058256	GCCAACCCGTGGGACCCGGCGTCCG		chr1	AACTTAGTGCACAGTGGGAGGGCTG
LIN28B	chr3	16390989	16391013	GTGGCTGGGACTACAAGTGCACGAG		chr1	GCGCTGGAGAGGGGCCTGGACTGGC
LIN28B	chr16	3022540	3022564	GGCGGCGCTGGCGGCCGGCCCCTGG		chr1	CCCTGGGGTGACAAGGGAGAAGGTG
LIN28B	chr19	1412445	1412469	GCCATGGAGGCTGAGGGCAGTGGAG		chr1	GAAGGCATGGGCACTGAGGTGGGTT
LIN28B	chr16	28905832	28905856	GGCGCGCTTCACGCGCGGGAAGTCG		chr1	GTGGAACCTCCTGGAAACTCCCATT
LIN28B	chr1	29649918	29649942	GCTAAAATAACCCCAAACAATAAAG		chr1	TGAGACAGTGACATGATGCCACCAC
LIN28B	chr15	81336680	81336704	GACCCCCCCGGGAAGTCAGGATTTG		chr1	TCAGGAGACTAGCGTGTGGAGGGGC
LIN28B	chr12	54422273	54422297	GTAGCCCACTCCCATTTCAAAACTG		chr1	TGGGGGCCGGGCCAGCAGGGAGGAT
LIN28B	chr2	32670692	32670716	GCATACACACTTTTACACATACAAG		chr1	GAGGGGCCCCCTTGAGATGCATGGG
LIN28B	chr17	59198509	59198533	TACTACTCTCTGGGTTGGGCAAGTG		chr1	CTGAATGTAAAGTGAGGCCGATGGC
LIN28B	chrX	62531455	62531479	TACAAAACATAAAATTTTAAAAATG		chr1	ATGAGCTGTTCCTCATCCTCGTTGA
LIN28B	chrX	102471097	102471121	ATCATCATCATCATCACATCAAAAG		chr1	GCCGAAGGATGCGGGTGCTGCGAGT
LIN28B	chr12	133784455	133784479	GACTCACAAACTGGCTGACATCGTG		chr1	TGGGGGATGGGCGACTGTCCCTGGG
LIN28B	chr5	138701954	138701978	GTCCACAGTCAGCCTGGCACAGTCG		chr1	ACTGAAGTTTTGCAGGCTGCCAAAG
LIN28B	chr12	69664093	69664117	GACTACAGAAGTTGACAGTAATCAG		chr1	CGACAGGGCATGAGGGTCTTGCAAG
LIN28B	chr1	117492667	117492691	GCAACAGTGAGCTGGGACTGGGCTG		chr1	GAGACCTCTAAAGATGAAGCAAATG
LIN28B	chr12	117187791	117187815	TTTACAACTAATTTACCACAACCAG		chr1	CGAGGGGGGCTGAGGAGCTGTTGGA
LIN28B	chr12	123889467	123889491	CATACAAAGGCTAGAGAGCAAAAAG		chr1	GGGGTGGGAGTCGGCGGCAGAAGTG
LIN28B	chr17	27871403	27871427	GACAACTGGAGGTGGCATTTCTACG		chr1	CAGGGAGGGCCACAGGGGTTGAGGG
LIN28B	chr11	1489828	1489852	GCACTCTTTATGAGTCGGAACCCAG		chr1	GAAGGGCTGTGGCAGTCGGCGTGGC
LIN28B	chr2	237259552	237259576	GCCGGTGAGCGAGGCGGAGTGCACG		chr1	CCAGGGAGGGGCCAGGAGGATGGCA
LIN28B	chr16	30409026	30409050	GCCCATGGGAAGCAAAAAATCAAAG		chr1	GCAGTGGTTGTGAGGGTGTCTGACA
LIN28B	chr21	33765656	33765680	GCATTTGCCCTTTTCTCGGCTACAG		chr1	TTGCGTGGCCATGAGGGAGGAGTTC
LIN28B	chr12	4388756	4388780	GCTTTACAAAACATTACGGCCTCAG		chr1	AGCCAATGCTCGGTGAGGGCCAAAA
LIN28B	chr2	240270758	240270782	GACCCCCATCTCAATCAATCAACCG		chr1	ACTCCTCATGACTGGGTGGGAGTGG
LIN28B	chr15	42841080	42841104	GTCACCTCCTTCCCTCCACTGAAAG		chr1	GACGGGGGCAGGGCATGAGTGACAA
LIN28B	chr19	5640504	5640528	GAATGAACAGCTGATGAAGGTAATG		chr1	AAGCTGAGCCTTCCAGGAACCAGGG
LIN28B	chr18	11981692	11981716	AATTATCATCTGGAAGTAAAAGATG		chr1	CTGGAGGGGGACTTGGCAAAGGGGA
LIN28B	chr16	2320620	2320644	GACAGGACCTCGGAAGAGCTGACAG		chr1	TGGGGGCCACCACCCCCACTGACAT
LIN28B	chr19	7747145	7747169	GTCCCGGAATTGGCTAGCCCAGGTG		chr1	GGGACTCAGAAAGGAGGCTTTGACT
LIN28B	chr21	38084508	38084532	GATATTTTCCTCCTTTAAAAAAATG		chr1	GTGGAGGGAGGGAACGGGGTCTGTG
LIN28B	chr17	76419643	76419667	GCAACATATTTACCCTTCAAAAATG		chr1	CATAGACTGTTGGCAAAAATGACCC
LIN28B	chr15	89859183	89859207	GCCCTTGGGTCGCGGGCTGCAGACG		chr1	CACTCCCACCCTGTGTCTCTGCTCT
LIN28B	chr7	99162461	99162485	GCTACACACCTGACAGAGGGGGATG		chr1	TGGTGGGGCGGGGTCCCTCACAGAC
LIN28B	chr6	155136857	155136881	CCTTCCCCGCCAGGAGACTCCACCG		chr1	TCCGGGCTTGGCTGCGTACCTCGCT
LIN28B	chr10	26309550	26309574	GAAAACTGGACTGGGTATAACTATG		chr1	TTGACCAGTGGGACATTAGAGTCGA
LIN28B	chr4	153906078	153906102	GAACAAACTACCATCCCAACTCAAG		chr1	AGGCTGGAAAGCCCATGTCCACTGG
LIN28B	chr17	7400683	7400707	GCCCAAGTTCTCCAGGTGAAGAGGG		chr1	GGCTTGTCCTTTTGCTGGGCCTGGA
LIN28B	chr15	22873358	22873382	GTAAACTCTAAAGTTCAAATCAAAG		chr1	GTCCCAAGGCTCCCACGGGCACAGG
LIN28B	chr12	85516161	85516185	TAGCACCCCTGCAGTGGACCATGAG		chr1	CTCAAGCCAGCCTGCTAGAAGGTGA
LIN28B	chr9	34251145	34251169	GCTCTCCTTGGCAGCTATGGCCATG		chr1	GATGCTGCCCGGGGGAGAACTGGGG
LIN28B	chr3	110445890	110445914	GAAAACAAATGGAACAGAGTCGTAG		chr1	AGCCCTGGCCGATGGTCTGCTGCGT
LIN28B	chr10	8054230	8054254	GGGCCTGGGTATCATTTACCCCATG		chr1	GCAGAACGGGTGAGGAAGCCCAGCG
LIN28B	chr5	225570	225594	GATAATTTTTCTAAACTAAACCCCC		chr1	AGATTATCCAGCCACTAACCCACCA
LIN28B	chr10	121677493	121677517	GCCTGCCCGGGAGGGGCACCCCCTG		chr1	GCCTGGGGAGCATGACACGTGAGAG
LIN28B	chr1	220960502	220960526	GTGAGACGGTCACATGGGGATGAAG		chr1	AGCCCAGCCAGGACTAGCAGGGCCC
LIN28B	chr15	49945173	49945197	GAAAACCCTAACAGATCTGTCCTAG		chr1	AGAAAATTCACCCAGACAACCCGAG
LIN28B	chr19	14072094	14072118	GTCCCTGGAGCTGGCCCACCTGAAG		chr1	ATTCGTGGGAAGGAACCACTGTGAC
LIN28B	chr16	78186684	78186708	GCCTAATTAATTAAGTACCTATAAG		chr1	TGTGGTGTGTAGCTTTAGTGCCGCT
LIN28B	chr7	102736771	102736795	TAAAATGAGGGTTCGCAGCTGCCAG		chr1	GGTTTTTGGTCATTTGTTAGATAGT
LIN28B	chr10	98742220	98742244	GTCCCCAGGCAATTTAACCATACAG		chr1	GAGCAGAAGCTCACCAGTGTAGTCT
LIN28B	chr1	214815137	214815161	TTCTGGAGGCTGGAGGTCAAAGACG		chr1	GAAAGCCACCGTAAAAAGCAGAAGG
LIN28B	chr5	79741160	79741184	GTTAATCTTCCCTAATCAGGACAAG		chr1	CCACCCACCCAGCTTCAGCTCTGTG
LIN28B	chr16	30749372	30749396	GCGTCGGGGAAAGGGGAAATCCAAG		chr1	GGCCGAGGCCGTGGGAGGGAAAGCG
LIN28B	chr3	113604297	113604321	GAGGGATGGGGGGCCAACCAACTAG		chr1	GTCCCCCGCTAAGACAGAGCAGGGG
LIN28B	chr6	133192535	133192559	GCACATCAGTGCCCTGGAAATAAAG		chr1	AGGCGTGCACCATGGGGGAGAGAGC
LIN28B	chr3	16329014	16329038	GGCCTCGCATCTTCTAACCCATCAG		chr1	CAGGGCCCTGCTGGAGGCAGTGGGT
LIN28B	chr1	7831593	7831617	GAAAAACAGTAGCCCTCCTACCCTG		chr1	GAAGGGACCCTCTAGAGGAGTGCTT
LIN28B	chr14	105969859	105969883	GCTAACTACATAAAAATGAACACAG		chr1	GGAGGTACAGGGGATTTTGCTGATG
LIN28B	chr11	111594328	111594352	GTTCCATCCTCACCCTGGCCCCAAG		chr1	ACTGGCTGTGGGATCTGAAGGTCAA
LIN28B	chr3	67061299	67061323	GAATCACCTCTCACTCAACTCCCAG		chr1	AAGTGGAGGGGCTTTTGAGAGCCGG
LIN28B	chr12	28714452	28714476	GCCCCAGGGTGAGCAGGGCCCTCAG		chr1	AGTGGGTGGGTAATGGGGTCAGAAG
LIN28B	chr7	94294605	94294629	GATAATTAAATATATAAACATGCAG		chr1	GGTGAGCGCTGTAAACAGGCTCGCA
LIN28B	chr20	37773670	37773694	GACCTACCCGGTTCAGCTGATATAG		chr1	GGGCTTGCTGAGACAGCTGCTCCAA
LIN28B	chr3	51624380	51624404	GCAACCCAATCTAAAACAACATAAG		chr1	TCCAGCTCAATAAACATGTAGTGAG
LIN28B	chr16	89630504	89630528	GCAGAGGCAGTTTTGCCAACACAAG		chr1	GTCCCGCCAGGGCCCGGCCCCGGGC
LIN28B	chr1	16256244	16256268	GCCATAGCCACACCGTCACAAACAG		chr1	CAGCTGCTGCAGGACACGTGTCTGC
LIN28B	chr10	114592131	114592155	GACCCACCTCCATGCCAGGCAACAG		chr1	TGTCCACTGAGTGTGTAGAGCTGTC
LIN28B	chr2	162250089	162250113	GCTTCCCCAGGGCGGCCGAGGCATG		chr1	CCCAGCCCTGGCAGCACATGTGGCG
LIN28B	chr5	139069275	139069299	GCATGTTGGGACGTCCTACAAAATG		chr1	CTACTCCCTCACCGTGCTGAAGAAG
LIN28B	chr2	229579541	229579565	GAATGGGCCCCTGGGGGAGCTGCAG		chr1	GAGCCAGTCCTTAGCCCTTCCCACT
LIN28B	chr3	128533323	128533347	GCCCAGACCTGCGTGTCAGCCCTTG		chr1	AACAGTCAGTGGGCTTTTTTCTTTT
LIN28B	chr16	16230412	16230436	GCCCCGAGACAACATGGCCTCCTTG		chr1	CTATGGGAACATGTCCTTGTTTTTC
LIN28B	chr15	44854515	44854539	GCCCGCGCTGGCCTTCCTGCGTGAG		chr1	ATTATGAACGTCATGGGAAAATCAG
LIN28B	chr12	110785922	110785946	GCTCACACCAACCTCTCCCGGGTCG		chr1	ATTTACCTAGCAGAAATGTCATTTG
LIN28B	chrX	72854544	72854568	CATGGGCCCTCCCATGGGCCATTTG		chr1	TTATCCATGTATCTGTTTTGTGGGG
LIN28B	chr12	126929968	126929992	GACACTGCAATATATTATACATACG		chr1	TGAAGGCTCCCTAGCGGGTAAGTGA
LIN28B	chr20	55944471	55944495	GATCCAGGACTCGCTGGTGGGCCAG		chr1	CAAAGCAAGAGACAAGAGCTCCCCT
LIN28B	chr11	65111284	65111308	GAGCTGGCCATGGTGCCCCACTATG		chr1	GCCATGAGCCCCAGGCCCTCTCGGT
LIN28B	chr22	24683007	24683031	GTAACCCCTCAGTCCTCCCAATAAG		chr1	GCTCTGCTTGGTCATGGAGAGACCT
LIN28B	chr6	56967880	56967904	ATGGCAGGACTAAATTATCAAAATG		chr1	TGAACTTGCTGCTTTGAGGGCTCGT
LIN28B	chr19	44661738	44661762	GTATACCTAAACCTCACACAAAAAG		chr1	TAGCATGTAAACCAGCTATTATTAG
LIN28B	chr22	24970375	24970399	GACTAGATTTGGCCCTTAGGCCATG		chr1	ATTTCCAAGCTCATATTTATGTTTT
LIN28B	chrX	15750857	15750881	GCACATCACCAGGCTCCACATCACG		chr1	ATTAATCTGTGTAATGAAGTTCCCT
LIN28B	chr17	80548822	80548846	TATGACAACACAAAAAAACTCAAAG		chr1	TTCTCCCGACACCATCAGGGAGGCA
LIN28B	chr11	7378901	7378925	GCCCCGCTCACACCTCCAAAAATAG		chr1	TTTGCCCAGGAAGGCTGTGCCTGTG
LIN28B	chr2	96051352	96051376	GCACATAAACATAAAATAATTGTAG		chr1	GCAGAGACTCATGGCTCCGGCCTAT
LIN28B	chr20	21331741	21331765	GTGGGTGCTGTTCCTGGACATAAAG		chr1	AACAAGGGCCATGTACATCTTGCAG
LIN28B	chr7	138270903	138270927	GACTACAATTCCCATCCAGCCCCAG		chr1	CCTGGTGGAGGCCGTGGAACACCAT
LIN28B	chr4	160062289	160062313	GTAAAAGGATTGTTTTGAGCTGAAG		chr1	CCTGCAGTTCTGGGTCCCCTGACAA
LIN28B	chr2	219460494	219460518	GTCCCGGCTGGGGGTCGCCGGCCAG		chr1	CTGAATGTAGCACCCACCAGCTCTC
LIN28B	chr15	68480088	68480112	GTAAAGATAACAGTGCCAGCGCCAG		chr1	CTGGAAGGGCCTTCTCACTCAGAAC
LIN28B	chr22	30091970	30091994	GATAGAAGGGGATGAAGGTACACAG		chr1	CAACCTTCAGCTCAATTGCTTCCCA
LIN28B	chr1	25071448	25071472	GACAACCTGGGGTGTGCCAAAAACG		chr1	CTCTGGAAGGATGCTGGGGAGCCCC
LIN28B	chr7	86783001	86783025	GCATTACTTACAAAATACCAAAACG		chr1	GTCCAGAACCCCAGCCTACTCCCAG
LIN28B	chr9	131832705	131832729	GACGGGGCAGTGGCGAGAGCCGATG		chr1	TCCAGCAGCTATTTCTTTCTTGTGT
LIN28B	chr7	45115723	45115747	GAAATTATGGCTGGATGGACAGCAG		chr1	TTCAAGGATTTGCAGCCAGAAGCTC
LIN28B	chr10	64564822	64564846	GTAAAGTCACTGTCACTCCCCAAAG		chr1	CCATTCCTTGGAGTCTCAGAGTGAT
LIN28B	chr9	131670898	131670922	GCCCCATAACAATTCATACATAAAG		chr1	CAGCTTTTCTGAGCTGTAGGTTTTG
LIN28B	chr19	1970472	1970496	GCATTAATAACTAAACCCCAGGAAG		chr1	GAAAATATGGCTTTCTTGAACTTGG
LIN28B	chr9	135906218	135906242	GACAATACCCAACATCCAAATAAAG		chr1	CCACAAAACCATTTGATTTTATAGG
LIN28B	chr3	18121098	18121122	CCCCTCCATGTACTCTCTTTCCCAG		chr1	CCAAGGAGCCCCCTTGAGAAACAGG
LIN28B	chr11	63668463	63668487	GCGGGGCTGCGGGAAAGAGCTGGAG		chr1	CACAGACAGGACCGGCGATTTGCCA
LIN28B	chr19	48950056	48950080	TTGGGCCCAGCGCAGGCAGAATCCG		chr1	AAGTCTGGTCTGACCTGCGTGAGTG
LIN28B	chr12	58195195	58195219	GCAACCTCTCACTCCCCATGCCACG		chr1	TTTGCGGTGCCTTCCTCTCTGTGAC
LIN28B	chr2	66899521	66899545	GAGCGGGGCCCTCCAGGGGGGCCTG		chr1	AGTCCTCATGGTTTAGATAGATTTT
LIN28B	chr6	32553485	32553509	GAACAGGCTGTGCAGTGGCCCTCAG		chr1	TCTGCCTTGTTGCTCCAAATTAAAC
LIN28B	chr5	111502547	111502571	TTCAACACTCATAATATTTTCACAG		chr1	TTTGTGTTTGAAGGGCACTGTGGTA
LIN28B	chr9	88636937	88636961	GCAAAACAACAAAAACTGGAGGCTG		chr1	CATGAGGAAGATCCCTGGGCATTTA
LIN28B	chr19	55640076	55640100	TTCTAGCGCACTAGCATGGCGCCAG		chr1	TTAATTCATCTGTGTGAGTCTGTTC
LIN28B	chr21	42571760	42571784	GTGGAGACTTAATATTTAAATATTG		chr1	TCATGCTGCTAATAAAGACATACCC
LIN28B	chr12	83299039	83299063	GTGTTTTTCCTGTGGCTTAAAAATG		chr1	GAGACTGGGTACTTTATAAAGGAAA
LIN28B	chr11	61101845	61101869	GCAAAACAACTGGGATATCCAAATG		chr1	GACGTTTAATTGACTCACAGTTCAG
LIN28B	chr17	41278072	41278096	GCACAACCCCCTCCGACTTTCAATG		chr1	CATGGCTGTGGAGCTGTCAGGAGAC
LIN28B	chr6	52979784	52979808	GACTCCATCTCTACAAAAAACGAAG		chr1	TTACAATCATGGTGGAAGGGGAAGC
LIN28B	chr4	41259631	41259655	GAGGAACCAAACAAAAAATATTTTG		chr1	AAACATGTCCTTCTTCACATGGCAG
LIN28B	chr9	134285718	134285742	GCGGCCGGGTGGGACTGGGGCCCTG		chr1	CAGCAAGAAGAAGTGCTGAGTCAAA
LIN28B	chr17	4878536	4878560	GACCCGGCGGATCGGGCTGCCGGAG		chr1	GGGGGAAAGCCTCTTATAAAACCAT
LIN28B	chr4	56739851	56739875	GCATCCCAGAGTGGTCGGGGATGGG		chr1	CAGATCTCATGAGAGCTCAATATCA
LIN28B	chr10	90645907	90645931	AATTCTGCTCCACCTGCAAAGCCAG		chr1	TGAGAACAGCATGAAGGTAACTTCC
LIN28B	chr15	75337365	75337389	GAAATGACACTTCTGGGAGGCAGTA		chr1	CCCATGATTCAATTACCTCCCACTG
LIN28B	chr9	19352545	19352569	GAAAATGCAGTTTTTCCTTCACAAG		chr1	GGTCCCTCCCACGACATGTGGGGAT
LIN28B	chr12	51223268	51223292	GAGCTCGAGATCAGCCTGGCCAATG		chr1	TATGGGAACTACAATTCAAGATGAG
LIN28B	chr17	30567425	30567449	GCCATGGCCCTCAGGAGCTCCCTAG		chr1	ATTTGGGTGGAGACACAGCCAAACC
LIN28B	chr3	41291533	41291557	TTCCTTTTATTTTTTCCAAAAAAAG		chr1	TCTGCCCATCCTTCTCTCATCCACC
LIN28B	chr8	117799489	117799513	GTGCCGGACCGGGCCATGGAGGCTG		chr1	CTATATCCATCCATCCATCATCCAT
LIN28B	chr4	52772349	52772373	GTCTTAGGAGGGTGCTAGGCTGCAG		chr1	CTGGAGTGGTGAGACAGATGAAGAG
LIN28B	chrX	149108273	149108297	GTGGACCCAGTGGTCAATCCTGCAG		chr1	TTGCCCACCTCACAGAGTGTGCAGG
LIN28B	chr16	1819111	1819135	TCTAGAGGCTTCCCTGAACTCCTAG		chr1	GTCGTGGGGAGGGTGACAGTGGGTA
LIN28B	chr12	7032770	7032794	GCCAAAAAAAAACTACACTTCAAAG		chr1	TTTTAGCTGGGGTTATCAGGGTGGG
LIN28B	chr19	36218436	36218460	GTCAGCTGATAGTATCCGGCTACAG		chr1	TTTCTCCAATCAAGTGTTTTGATCT
LIN28B	chr22	24175250	24175274	TAGGGAGGACTGGGCTGTTCTCATG		chr1	GAGACCTGAAGAATGATAAGGCATC
LIN28B	chr8	77639536	77639560	GAAATGAGACATGCACATAATATAG		chr1	AGCCACTCAGGAAACAGGACAAACT
LIN28B	chr21	35757881	35757905	AAAATTACTCCATCAATACAAACAG		chr1	CTGTGGCTTCTTCTTGCCCATACCC
LIN28B	chr5	173386184	173386208	GATACCCACCTACTTTTAAACTAAG		chr1	CTCTTTTCCCTCCTTGCCGTTGGTG
LIN28B	chr2	217081695	217081719	GCCTCAACACGCTGCTGGCAAACCG		chr1	TCACTTTTATGTCCTGGCTGTCCTC
LIN28B	chr10	62567303	62567327	TATTCAACAAAACATCCAGTACAAG		chr1	TCTCCCCTCCTCTTTGCTGTCCCTA
LIN28B	chr19	37733520	37733544	GCATCAATTTCCAGTGGGGGAGCCG		chr1	AATCTTTGTGACAAGATGTTTAGAG
LIN28B	chr2	181845520	181845544	CCACTGAGATACATATATATATATG		chr1	GAAAGTGGTGCAGGGCTGAGACACA
LIN28B	chr7	69048863	69048887	TCATAAAAATTTTCTTACTAACCAG		chr1	ACCCAGGCCCCTTCCCTTGTCCTGC
LIN28B	chr22	31838109	31838133	GAAGTCACATGATTCTTAATAATAG		chr1	CCTCCATAGCAGGTGCATTTAATCT
LIN28B	chr19	35760254	35760278	TAAGGGTAAAATATTTAAATAATTG		chr1	TCAAGGCTGCAGAATGGCTGCACTG
LIN28B	chr17	14207603	14207627	GATAAAGCTGCAAGGCGGCAGCAAG		chr1	CTTCCAGGTACTGCATACACATCCC
LIN28B	chr19	36441684	36441708	GTACTTTGTCCGGCTTCCACTCAAG		chr1	GAGAAGCCATCTCACTTAGATTCCC
LIN28B	chr2	7160724	7160748	GAACATCTCTATGCCTGCAAAATAG		chr1	TTCCCAAGGCCTGCAGGGTTAATCT
LIN28B	chr2	128952466	128952490	GTCTCCACGGTGATAGCTGGAGAAG		chr1	AGTTCTCAGCAGGGCTGTAGGTGGC
LIN28B	chr6	87967293	87967317	GATAAAAAGTCAACACAAAAAAATG		chr1	AGGAGTTTGGGAATCACAGAGCCTG
LIN28B	chr1	179221330	179221354	GCCGTGGAGATGGCGAGGGTCACTG		chr1	GACATCCAGTCCCTTCAAATCAGGC
LIN28B	chr19	40697811	40697835	GAATAATCTTACTCTCACCTCCCAG		chr1	TTATGATTCACCAATGTCCCAGCTG
LIN28B	chr2	5597892	5597916	GAAACTTCTCAGGACTGACAAACTG		chr1	CCTCTAACAAGACTCACTGCTCAGA
LIN28B	chr16	1547454	1547478	GAGCTCACGTTATATTCTTTTAAAG		chr1	AGACAAGCTGAAGAGCCCCCTGGAA
LIN28B	chr11	4114317	4114341	GAAAAGACAATGGAAGCTGAGAAAG		chr1	GTGGCACATTCCCAGCAAAAGCAGC
LIN28B	chr1	220870272	220870296	TTATCTCCTCTGCTAAGACAAAAAG		chr1	TCAAAAGGATTAGGAAGGAGAGGCA
LIN28B	chr7	69183423	69183447	GCACCTGGGACCGGCGCGGGGCCTG		chr1	GCATGCATTCCAACCCTGTTGGGCT
LIN28B	chr4	169929532	169929556	TAGGCAGATCCCTTGGCCCCCGTTG		chr1	TCTGGCCCAAGGCCTGCGTATGTTT
LIN28B	chr7	128588683	128588707	GAACATTTAAAAACTTACACTGAAG		chr1	ACAAGCCCGGCTCACACCTTTGTGA
LIN28B	chr7	156756821	156756845	GCCCCACCGCCCTGGGCCCGCTGAG		chr1	TCTGTTGCTCACTGGGGCCGATGTG
LIN28B	chrX	48435473	48435497	GCAACCAGTCCCTTTCCACTCCTAG		chr1	TCTTGGGAGCCACTGAATCTGTTAG
LIN28B	chr5	37825304	37825328	GCAAAATCACTATCCTATCTTTCAG		chr1	GGACCATGTTTCTCCGGCATGGTCC
LIN28B	chr20	36674095	36674119	GACACTGCCACTGGGTGGCCGGGAG		chr1	TTGAGTTGCTGGCTTTGAGCTGTTG
LIN28B	chr20	61005180	61005204	GAAAAATAAATTACTGGCTGACTTG		chr1	GCTTTGGAAGGGTTGGCTGGGCCCA
LIN28B	chr3	24001179	24001203	GCCAATAGAACTGGGGGCTTTCAAG		chr1	AGCATTCACAGCCTGGGAACTGCAC
LIN28B	chr21	44101718	44101742	GCATACCTCCTTAGGATAAATCATG		chr1	GTGAAGAGAAATGGAGCTTTGATCA
LIN28B	chr8	80704911	80704935	GATACCCTCTAATTTCATCCTCATG		chr1	CAAGATGTGAAATTTGTCATCTCTT
LIN28B	chr12	77243287	77243311	GAACACGTCGATTTTTCACCAATCG		chr1	TCCCCACGTGGACATTCACTCAAGC
LIN28B	chr1	16220928	16220952	GCCCATGAGGTAGGCAGACCTTATG		chr1	CTCTCCCTCCCTGTTCCTTTAATAA
LIN28B	chr17	5503394	5503418	GTATTTACACAAAATGAGCCACCTG		chr1	CATTTATTTTAACCAGTCACTTGTA
LIN28B	chr8	73625315	73625339	GTCGCTCAAGTCCTACCTGGAGCGG		chr1	TCATTTTTCTTGATTCACTTCACCT
LIN28B	chr2	96935048	96935072	GATGGGCCAAAAAAAGCAATCAAAG		chr1	TGGGCACTTTCATTATTTTCCTCAC
LIN28B	chr19	21375734	21375758	GACCCGGAGCGCTGCGGATACAAAG		chr1	AAAATCAAGGCTCAGATTTAATTTC
LIN28B	chr4	56824168	56824192	GATCACTTCTTAAAAATAAAATAAG		chr1	CCTCTCCCGTTCGATGGCCTGGCAG
LIN28B	chr19	44474459	44474483	GAGACTGGGGATGGGACCTGGCCAG		chr1	AGTGGCCAGGAGGGGGAGGAGGATG
LIN28B	chr19	50910339	50910363	GACAGGGCTGCCAGTGGGTCTGCAG		chr1	TGGGGGCCTCCGGCAGGAAGGGCTG
LIN28B	chr9	95191548	95191572	CAAACCCTGACCTACACACAGGGTG		chr1	TACCTTCCAAGGGGTGTGTGGGCAG
LIN28B	chr13	97995443	97995467	GACCGGGGAGGCCACTGAGGGCCTG		chr1	GAGGGAAACGCTGCATCTGGGAGAG
LIN28B	chr7	69082681	69082705	GTTCCTGCTGCTTTTCTCGCGGGTG		chr1	CGGGGACCCTCACAGGCAGTGGGTC
LIN28B	chr5	73189993	73190017	GCCTTGCAAGCAGTGCCCCCCCATG		chr1	GGGCTGCTCATTCCCTGTGGGTGGG
LIN28B	chr19	35660740	35660764	CCACAAGCAGTGGCTCTTGGAATAG		chr1	TGGGGGGAATTTTCAAGCCCTTCTC
LIN28B	chr12	124069421	124069445	CATAAAACCCTTCTACCTAAAACAG		chr1	CTGGGGTCCCTCCTGGGAAATCTTT
LIN28B	chr10	114544772	114544796	AATAATAAAAAATACTCAATCCAAG		chr1	CCCCAGAGTCTAGGCAGGCCCCTTC
LIN28B	chr16	89294848	89294872	GTCCCACGTGGCGCGGGCCACCCCG		chr1	TGCTGGGGATTTTGCTGAGACCCCA
LIN28B	chr22	38902823	38902847	GCGGCCATGGCGGCCTCGGGGCCCG		chr1	GAGGGGAGGTGTCCATGCCAGGGTC
LIN28B	chr2	149406906	149406930	AAAAATAAACTTCATACAAACTTAG		chr1	TGCCTGGGTGCCCAGAGCCTGTGGC
LIN28B	chr20	47539300	47539324	GAACATACACTATCATTTCTCTTTG		chr1	CATTTGGAGAGCACTGGGCCGAGCG
LIN28B	chrX	47038761	47038785	CCCCTGGGATGCTCTCAAAATGTTG		chr1	CCAGGAGACCAGGCTGCAGTCCTGT
LIN28B	chr15	44752757	44752781	GAAAACCTCGGCCACTGCCGCAGCG		chr1	CAGGTGGAACTCTGTGTGACCTTGG
LIN28B	chr22	22678407	22678431	GAACTCCAACTCCAACTGGAGAAAG		chr1	GCAAGTGGTTCCCTGTCTCTGCACT
LIN28B	chr13	26874278	26874302	TAATACATACATGATACCCATAATG		chr1	TTCAGGAAGTGAGGGAGCTGGGCTT
LIN28B	chr3	12572064	12572088	GAACTCAGGTGAGGCTGCCGCCAAG		chr1	GGTGGCCACGGCTCTGTGCAGCTTT
LIN28B	chr14	24907489	24907513	GAACCATTCTAAATACTTCAAACAG		chr1	GCAAGTCAGCATCGCTGATGCTTCC
LIN28B	chr3	196660453	196660477	GCCAGCGGGATGCCTGGGAGGCCGG		chr1	AGGTGCTCCATCTCTGTGATGGGAT
LIN28B	chr22	31370118	31370142	GAACCCTGCGCTGCTGCCCGCCCTG		chr1	CACAGATTCAGCAGGCGTGCGGGGA
LIN28B	chr14	105916634	105916658	GATCTTTTCCATTTAATAAGTGAAG		chr1	CCTGGGGACCTGGCAGTGTTCCTTT
LIN28B	chr6	28123481	28123505	GCACTATAGTATTGGCCTCCGCCAG		chr1	GCACTGTTGAAGCCACATGCCTAGA
LIN28B	chr1	160370581	160370605	GGGACGGGCGGGCGTGAGCTGTCAG		chr1	TTTCCCCACAGGGTGGTGAATGAGG
LIN28B	chr17	5208563	5208587	GCCTTTTCATATCTTAATAAAATAG		chr1	CCAGCCCGGCGTGAGCCAGCGGCCA
LIN28B	chr20	62373294	62373318	GATTATAGGTGTGAGCTAAGATCAG		chr1	TGGGGCTTGGGGAGGCCACAGCATC
LIN28B	chr14	105354350	105354374	GTGGCTGCAGGGGTGGAGTGGGCCG		chr1	CCCTGTGGGTCTTCCTTTCCTTTCA
LIN28B	chr7	23233139	23233163	GCTGCAGTCTGGGGGATGAGGGTAG		chr1	GGTCTAGGCGATGGCTCTCAGGGAG
LIN28B	chr19	1442262	1442286	GAAATCCACTCTGAGCTTGTAGGTG		chr1	GGGGTGGTATTGTAAGCCCTCCTCC
LIN28B	chr19	49699862	49699886	GCCATCATCCAGCTGGCTACGGGAG		chr1	GCTATTTTCAGTTGTGGTGCGTGTG
LIN28B	chr7	100205399	100205423	CTGAGCCGTGGTCTGAAGCTGCCTG		chr1	TGTGTGTGTATCCAAAATGTCAATA
LIN28B	chr2	110017523	110017547	GCACCCCCTGGGGGGCCATCGGGAG		chr1	GAGTCCCCTACCCAATTTGTATGTT
LIN28B	chr5	162874629	162874653	GAACGACACCTGGGTGAACCCCATG		chr1	GAAGTCCTAGTAATCAGGATGTCAG
LIN28B	chr1	93893906	93893930	TAAATCCTCATTTCACCACTCATAG		chr1	AGTATGACTGTATTTATAGTTTTTT
LIN28B	chr1	36030889	36030913	GCATACCAATATCCACAAATACTCG		chr1	CAGAATTAAGTTAAAATGGGATCAT
LIN28B	chr7	75508395	75508419	TCAACATCAATTTTCCCCTTCTATG		chr1	TAGGGTGGGCCCTAACCCATTATGA
LIN28B	chr12	29338394	29338418	GTACCCCAACTATCCTTCCCCCTCG		chr1	GGAGACACAGACACACACAGAGGGA
LIN28B	chr22	26014179	26014203	CCTGGCCGTGTGGTGACGCTCCTTG		chr1	CGAACCTGTGGGTACAGGGAGAAGA
LIN28B	chr19	18669296	18669320	GAATAGTGATGATGGTTGCATGATG		chr1	TGGCATCCGCAAGCCAAGGAGAGAG
LIN28B	chr11	82905083	82905107	GCAGCTAAGAGTCCGGGATCCCCAG		chr1	GCCTCAGGAGAAACCAACCTGCCCG
LIN28B	chr1	214795505	214795529	CCTGAGGAATCTCCAGGGGCAGGTG		chr1	TGCCTTGATCTCACTTCCAGCCTGC
LIN28B	chr18	32139067	32139091	GCCCCTGGCCTCGATGCCCATGACG		chr1	AGGACTGTGGGGCAGTAAGTGTCCG
LIN28B	chr22	24466834	24466858	TTCATACAGCAGATGGCGGGCAGCG		chr1	TGTTTAAGCCGCCGGGCTGTGGTGC
LIN28B	chr4	106687225	106687249	GAAGGCGGTGAGGCTGAGGCGCCCG		chr1	TTTGCCATGGCGGCCCTTGTAAAGC
LIN28B	chr7	6694657	6694681	GCCAGGGTTGGGACATGGGGTGCAG		chr1	CAAGCCAGTGATGGCATTCCAGGAG
LIN28B	chr19	13060159	13060183	GTGGGAGGTGGGAGGAGCTGGGGAG		chr1	TTGAGGGGTGTGGATCTTTCCCACC
LIN28B	chr5	121369901	121369925	GTAATTTCCATCGGTTAGCTGCAGG		chr1	GCTTGGCTTCTCTTCCCCTTCTTGC
LIN28B	chr2	219602420	219602444	TTCCCACAATATTTAAAACTTCATG		chr1	TTTCCTTATTTTTAAAATTCCTGTT
LIN28B	chrX	54556545	54556569	GTACTCAAATAAATTACCTAAAAAG		chr1	TTAAGATTGTCAGCTCCATGGGTTG
LIN28B	chr15	57544467	57544491	TCTGAGGAGGTAGGATCTGGCACAG		chr1	AAGCACTGGTATGGGGAAGAGACGG
LIN28B	chr2	97499925	97499949	GTCCGGAGGTGGTCGTGTTTCACAG		chr1	GCTTATGGGGTTTTGATTCCAACTT
LIN28B	chr5	153825628	153825652	GTACCGGGCACATGGGAAGTGCTTG		chr1	CCTCTCTGCCTCCGCTCTGGGTGGC
LIN28B	chr3	14495463	14495487	GATAAAAATGATTCACTCCACACAG		chr1	TCTCGGACCCCGAGGCTTGGGGTCT
LIN28B	chr14	102495369	102495393	TATCAAATAATATAAATATTATATG		chr1	CTGAGCTGGGGGAGCTGTCTGGGTG
LIN28B	chr16	71885060	71885084	GCAGGCCTGCGGCCCCAGCCGTCTG		chr1	AGGCGGTTCCTGCCAATGTGGTTGA
LIN28B	chr10	6189088	6189112	TACCCCCACCTCTCGCTCCCAATAG		chr1	GGCTCCAGGAACTTGAATTCCTAGC
LIN28B	chr16	88874960	88874984	GAATCCCAGCTGCAAGGCGGCGGCG		chr1	ATCCCTTCCCATGGCAACCACAGGC
LIN28B	chr1	24077774	24077798	GACACATAAAATTAATCACCACCAG		chr1	AGTGGCTCACTGAATGGCAGCAGCT
LIN28B	chrX	154458017	154458041	GCCATCCAAACTCAACATTACAAAG		chr1	TCTGAGGTCCCAGCAGGAGGGGACA
LIN28B	chr4	123248403	123248427	GGAAGTGGCAGGATGTGGAGTCCAG		chr1	TGGCGAAGAAAACAATCTGCAGTTT
LIN28B	chr6	126948611	126948635	GAAACTTCCAAAAACTACCATGAAG		chr1	CCCCACAACGAGAGGGCGGCAAGCA
LIN28B	chr1	115124972	115124996	GCACCAAATCCAGGGCGGAGGGCCG		chr1	CCTGGGGGGTAAAACCACCTGGATC
LIN28B	chr15	41246426	41246450	GAATCAGCTGCTGTTCTTCCTCCAG		chr1	ACGGGAAAAAGAAGACCAGGAGCAA
LIN28B	chr1	113989688	113989712	GGGGCATGGCTTTCTTTTCCAAATG		chr1	AAAGAATGTATACAGTGTTCAGTCC
LIN28B	chr10	71160884	71160908	GAATGACAGGGATTTTGTCATTATG		chr1	AATATTGAAAGAATCGACTCTCAGA
LIN28B	chr22	46752346	46752370	GAAAGGTACCTGGGTTCAACCAAAG		chr1	CATCATCATGATTATTACAGGGGTA
LIN28B	chr7	70255253	70255277	GTCAAACCCTCACAAACATCTTCTG		chr1	TTATAGCTGGACGGTGGCAAGGTGT
LIN28B	chr17	72233535	72233559	GCAACTGGCCATCGGGCCCTGCAAG		chr1	ATGAGCTGAAGGCGTTTTTACATCT
LIN28B	chr6	114181294	114181318	GAATATAACAAAAAATCAAAAAATG		chr1	CTTTTATTTATTTATTTTGAGACGG
LIN28B	chr16	1412400	1412424	GCCCTCCTCTCACTCTACCTCAAAG		chr1	AGTGCAATAGCGAGATCTCGGCTCA
LIN28B	chr6	41538148	41538172	GTACTTCCTGCTCTATCAAATCAAG		chr1	AGTAGCTGGGATTACTGGTGCGTAC
LIN28B	chr1	119711701	119711725	GACATGGCCTCGCAGTGTTGGGGGG		chr1	CTGACCTGAAGTGATCCACCCCCGC
LIN28B	chr3	97525137	97525161	GATTGCGGAGTCCGCCGCGGCCTCG		chr1	CTTGGCCTCCCAAAGTGCTACTATT
LIN28B	chr3	173388716	173388740	GCCCCAAGCTGGCAGACTACAAACG		chr1	ACAGGCATGAGCCACTGTGCCCGGC
LIN28B	chr19	34883539	34883563	GCACAACCTTGGGAGCCCATCCAAG		chr1	TACACCTCTTTTAAAAATGATCTAA
LIN28B	chr20	2638173	2638197	GATTACTCCAACAGTGTAAACTAAG		chr1	AACATATTATTTTTGTAATAAGGAT
LIN28B	chr3	12418180	12418204	GAGGGGAATGGGGAAATGACACGTG		chr1	AATATAATAATAAAAAGCCTTGCTT
LIN28B	chr3	23869491	23869515	GACAATACCAAATTCTTCCCAATAG		chr1	CTCTCCAGGGAAGAAAGGGATAAGG
LIN28B	chr4	95921759	95921783	GATAGACCCATAAATATCACAACCG		chr1	GCTGCCCCTTTGGCATCAGCCGCCT
LIN28B	chr1	38560615	38560639	GTGGAGGAGGCGGCTGAGGACTACG		chr1	GTGCTCCTGTCCCCTTGTAAAGCCG
LIN28B	chr1	150446962	150446986	GATGGGCCCTTTGGCCCCCCACCAG		chr1	TGGGGACTTGAAGAGGTCACACCAG
LIN28B	chr14	23527196	23527220	GTCCTTTCTACTCTAAATCCTCATG		chr1	CTACCCAAGCCTGTTTCTTTGGCTG
LIN28B	chr10	114844693	114844717	GACAAGTAAGTTCTAGGCTTCTATG		chr1	TGAAATGAAGAAAGAAAGAGCACTT
LIN28B	chr13	98037649	98037673	GAAAATAATTTGATTGTAGATAAAG		chr1	TATCCTGAGGTTTAAAGTAAGGATT
LIN28B	chr12	67708749	67708773	GCCACCATGGGCTGGGGGTGAAGAG		chr1	CCAATGAAGTCATATCCGTGAAGTA
LIN28B	chr1	84966238	84966262	AGCCTAAAATAATAATTAAAACAAG		chr1	CTGGGCACACCATCTGCCCTCAATA
LIN28B	chr19	1226546	1226570	GTATCCCTGGGGAAATCAGAGGTGG		chr1	AATGTTAGCTATTTTTGTTGTTATG
LIN28B	chr6	28957368	28957392	GCCTGGAGCTGTCCCGGCACTGGCG		chr1	ACATTTTCCGGCCAGAACCATCCCT
LIN28B	chr21	38106683	38106707	GTCGTGGTTGGGGTGCTGGACCCAG		chr1	CAAGAAGAGGAAGTCTTGCTGAACA
LIN28B	chr6	116577411	116577435	GTCTTCAAAACCATCTACCATGAAG		chr1	ACCTCTCAATGAAACCAGAGTGGTC
LIN28B	chr12	58638528	58638552	GTCACCATACAATTTTACAAATAAG		chr1	AATTCTGCTCTTCTTTTATTAGAAA
LIN28B	chr6	43897078	43897102	GATTCACAAACTCGGGGGCACTCAG		chr1	GTGATTCTTCCCTTCTTGTTTGGAA
LIN28B	chr7	150815626	150815650	GTCTCTAAACGGGCTCTGGAGTCAG		chr1	ATGGGTTTCAGGGAAGCTGCCTGCG
LIN28B	chr4	140229673	140229697	ATCAGCATTAATTATTTTAATATTG		chr1	AGACAGAGACACCCCAGCCCCTCTT
LIN28B	chr6	73645560	73645584	GCATCAAGATATAAATTTATAATTG		chr1	CTGGCTTGTCTGAATGAAGCTGTTT
LIN28B	chr4	128836488	128836512	GACTTGGGGACCTTTTGGGGGAGGG		chr1	GACTACAGCTCCGAGAGCTGGCCCT
LIN28B	chr1	27023885	27023909	GGGCAGCAAGTCACACTGGCGACAG		chr1	GCAATGGACTCCTGGCCAGGTGTCA
LIN28B	chr2	177001389	177001413	GTGGAAGAAAGAAGAATGGCACTAG		chr1	CAAAGAAAGAACACCTTGGTCTCTC
LIN28B	chr11	66374698	66374722	GACTTCCGAGAGCGGCTGCCGGTCG		chr1	CCATCTAAACTGCTGGAGGGACTGC
LIN28B	chr3	183911639	183911663	GATAAAGACTGATATACATAATCTG		chr1	ATTTGTGTTTTTTTGGGGGGGCTAC
LIN28B	chr11	9834642	9834666	GTCATTCGGGTGGGGGCGGTGGGAG		chr1	CCACCAGGACAAAGTCATGAGCTTG
LIN28B	chrX	54574497	54574521	GCAATGGCATGACCCTGGCTCACTG		chr1	AGGCTGGGGAAGCACCCGTGAGCCG
LIN28B	chr5	74879175	74879199	GTGCAGAGCCCCAGCTTGACCCCTG		chr1	GCGCGTTACCGCGGTCAGGGGATCT
LIN28B	chr17	34252656	34252680	GACTGCCAGTGTCTCCTTGATATTG		chr1	GAGGCCCTTGTATGATCAGGGAACA
LIN28B	chr19	17627048	17627072	TAAATTCTCCCCTCTCCATCCAAAG		chr1	CCAGTTCCAGAGACGTCCAGAAGGA
LIN28B	chr4	38091609	38091633	GCGGCGAGCGGAGATCCGGGGCCTG		chr1	GCGGGGAGAGAGGAAGGTTCCACAT
LIN28B	chr2	135136611	135136635	CATAAAATATACACACCATTATAAG		chr1	TGCTGACCTTTAACTTTTGTTCCCA
LIN28B	chr17	56169301	56169325	GTCCGCCAGTTCCTTGGGAGTGGGG		chr1	CTTCTGCCATGGAGGCTAATTGTTA
LIN28B	chr7	40027631	40027655	GATAATTTTGGAAAGCTGGGTGAAG		chr1	CGTTTTCCTTGCTGAGCAGCGTTCG
LIN28B	chr16	2579971	2579995	GCAAAAAAAACACAAATTACTTTTG		chr1	GCTTCCTACACCCCGGTGGCTTCGC
LIN28B	chr4	186310660	186310684	GTAACTGCAGGGTTTAAACTGCAGG		chr1	CTGTGCCTACTCCCAGTGCTCGCAC
LIN28B	chr5	654599	654623	GTACTGGTTTGTGCTGACTGCCGAG		chr1	GTTTGGCCTAAAGCAGTTAAACCTC
LIN28B	chr1	984684	984708	GCCTAAAATTTTACATATCTTCTAG		chr1	TGAGCTGCCCAAAGACCTTGTAAGA
LIN28B	chr19	11467485	11467509	GATATCTCAATTGAGAAGGAAGAAG		chr1	ATGAGAAACTGCTCCATGGTTTATT
LIN28B	chr2	223773505	223773529	GAGCTGCCATCGTCACATACAAATG		chr1	CATTTAAAGTGATGTCCCTCCCTTC
LIN28B	chr6	20931600	20931624	TATTTTACCACAATAAAAGACATCG		chr1	ATAGGATGTAAGCTCATATTTAAAC
LIN28B	chr16	88691895	88691919	GTCTCGCGATAACTGCGCAGGCGCG		chr1	CATATATTGCTCCAGCAGGGTCACA
LIN28B	chr1	11814645	11814669	GATTTCTTTTATACTCTATACAATG		chr1	GGTGGAGGTCAGGTCCCTGCCCCAG
LIN28B	chr13	55183784	55183808	GAAAATAAATGTTATGATGTTTCAG		chr1	CCTCTTCCCATCCCTGGCCGGTGCC
LIN28B	chr20	31442312	31442336	GCCCTCCAGAATACCCATCATATAG		chr1	TGGCGGCCCCACTTTCACCTTTACT
LIN28B	chr6	37142854	37142878	GAAAAGAGAACTTATGTAATAACAG		chr1	GTATCTTCTGGGGCTTTGCAGAATG
LIN28B	chr17	20108156	20108180	TCCCTAAGGCCCAGAGTGGGCAGTG		chr1	GTCCTGTAAAACAGGACAGACAAAG
LIN28B	chr14	71820475	71820499	GCTTTCTTACCCCTCCTCAAGATGG		chr1	CTCCCAATGGGACCACAACTGTAAG
LIN28B	chr7	6693085	6693109	GCAAACTCAATTCCAACTCACACTG		chr1	AACAGTGAACACTCTAGCTGAGTGT
LIN28B	chr19	37318833	37318857	GTGGGGGAAGGGTGGGGCCCTAAAG		chr1	GGTGGTGCCTGTAGTCCCAGCACTT
LIN28B	chr22	37969415	37969439	AATTGGGGTGGATGGGGGGAGCAAG		chr1	GTGAGCTGTGATGGCACCACGGCAC
LIN28B	chr7	111989092	111989116	GTAATATTTACGGGGCGTGCCATAG		chr1	TATAAAGATATATATCGATATATAT
LIN28B	chr6	42188390	42188414	GGATGTTAGGAGCTTGTGGAGACTG		chr1	ATAGGCCAGGTGAGGTGGCTCGTGC
LIN28B	chr22	38381119	38381143	GTCATTCCTAATAATCACAATGGGG		chr1	CTGTAATCCCAACCTGGGCAACATG
LIN28B	chr4	2067893	2067917	GAAAAGACAAATACACATTTACAAG		chr1	GTGAGTCCCCGTCTCTATCAAAAAT
LIN28B	chr8	25056378	25056402	TTCTTCCGCTGGCGGGCTGGGCCTG		chr1	ATGTGGTGGTGCACGCCTGTGGTCC
LIN28B	chr5	137688581	137688605	GTGTATTAAGCCCCTGAAACACATG		chr1	CAATGCAGTCCAGCTTGGGCAACAG
LIN28B	chr4	184102116	184102140	GTTTTTTCGTGACGAGGCCCCACAG		chr1	AGGGAGACCCTGTATCTCTCTCTCT
LIN28B	chr8	145724152	145724176	GACTTCAGGTTGACAGTTCCCCTAG		chr1	CTCATATATATATAGACAGAGAGAG
LIN28B	chrX	100881820	100881844	ATACTGAGGAGACTCACCCCATTTG		chr1	AGAGTTTATAGATAGGGTTTCGCTC
LIN28B	chr12	100617456	100617480	TTTCTTACTCCGGAGCTGGCTAAAG		chr1	TAGAGTGTTCACTGTTCTTACAGTT
LIN28B	chr11	75274152	75274176	GAAACACAGGCTTTTTAGCTACCAG		chr1	GTGGTCCCACTGGGAGCTTTGTCTG
LIN28B	chr19	10923002	10923026	TTTTAGGCTGGTGCAGTGGCTCACG		chr1	CATAGCGAACCCTCCAGCTCTTTCA
[truncated: 1,681 more rows]

## Sheet: 1_2 train
positive					negative
protein_name	chromosome	Binding_site_start	Binding_site_end	sequence		chromosome	sequence
AGO1	chr21	9826967	9826991	GTCCGGCCGCGTCGGGGCCTCGCCG		chr1	AGACTGGGTTTCACCGTGTTAACCA
AGO1	chr5	122924157	122924181	GATACAAAACGGGCTACACCAATAG		chr1	GGATGATCTCGATCTCCTGACCTCA
AGO1	chrX	155173373	155173397	GTCTCATTTTAAATGACGCACAAAC		chr1	ACCGCGCCCGGCCCTTTGGAGCAGT
AGO1	chr2	176887209	176887233	GTATATAAACCAATGGCAGGAACTG		chr1	TTTTAGGTCCATCCCACATGTGCGC
AGO1	chr16	731181	731205	CACCAACCGGGCCTTGTGCTACCTG		chr1	CACTGAGTAGTGGGCCTTTGGGCCG
AGO1	chr20	33128450	33128474	GTCATTCCTTAATTTAATGCCCCCC		chr1	AAAGGTGGTTCAGTTCTTGAAGTCT
AGO1	chr12	3147137	3147161	GACCTCAACACCAACATCGAGGATG		chr1	CATGCCACATGCAGCTTTCAGGGTG
AGO1	chr13	100635102	100635126	GACCCCGAGCAACTGAGCAATCCCA		chr1	GCGATAGGACCAGGAATTTATAGGT
AGO1	chr15	44120272	44120296	GTAATTACCAGCTAGACCAGCTTAT		chr1	AATGTTAGGTGGTTGCTTTCCGAAG
AGO1	chr8	125499707	125499731	GATTTATTCCACCCAATGAAACTCC		chr1	CTTCTCCAGCTCTGCAATCGTCCTG
AGO1	chr4	184369851	184369875	GAAAATCAAACGTAAGCACAATTTA		chr1	ATACACTTTGGCCCACTTTGGTCCT
AGO1	chr12	12976182	12976206	GCCGTTTCCTCTAAATACCAGACAG		chr1	TTGGCCAAAAACCTAGGGCTCTAGT
AGO1	chr19	5691432	5691456	GACAAACGGGCCCTCAAATTTATCA		chr1	TGAGTGTGTCCTTGTCTAGTGTCAA
AGO1	chr19	49589737	49589761	GCCACCCCTGGAGAAACTGCCACAT		chr1	ACGGTGGAGAAAAGAAAGAGGGAAA
AGO1	chr6	30553076	30553100	GCCCACCAACCACCTGGACCTCAAC		chr1	AGAGCAATGAGGTTTGCTGTGCTCT
AGO1	chr2	27277624	27277648	GCTATTTCCTGATACCAGCACCCCT		chr1	CTTGGGATCGCAGATCCACTAATCA
AGO1	chr17	75091037	75091061	GACATTTCTGGAATAAACCACTTTG		chr1	GGGAGAAAGCTCTCCTCCCTTACTG
AGO1	chr9	115381436	115381460	GACTTTACAAAACCATACGTGGTTC		chr1	TTTCAGCTCTTGTGGGTTCCTGTTG
AGO1	chr14	105715507	105715531	TTCAACAACGAGCTCATGGCCGACG		chr1	GGGTCTCTGCCGACACTGTCACAGG
AGO1	chr22	20079127	20079151	ATCAGTGCAAGATGCACCCACAAAG		chr1	GTTTATTGGGGGCTGGAGTGTGAGA
AGO1	chr1	168219182	168219206	GCCCGGCGCTGTAGACACTGCCATG		chr1	ATAGAACAAATGTGGAATTTCCATA
AGO1	chr12	69235985	69236009	ATCAAACAAATGCCAAGCTATATTT		chr1	TTTTCCCTGAGCATTGGGAGGCCTC
AGO1	chr22	31816350	31816374	GCAAACCCCCCAACATTGGCTTTAA		chr1	TTTCATGTTTCTTGAACCAGAATTA
AGO1	chr4	41258999	41259023	GCTCAAGCCGATGGAGATCAACCCC		chr1	GAGGGCTTGCCCTGGAGATTTCTCT
AGO1	chr18	21046166	21046190	GCTTTAAAACAACATGCCTACTCAG		chr1	GTGCCAGCACCGACCTTTGTTTTTC
AGO1	chr2	176996622	176996646	GCCTCAACAACGTAAACTTCCTAAT		chr1	AAACTGCATTGTGTTCAGGCCAGGC
AGO1	chr13	115089594	115089618	GATAAACCAAAAAATCAGTTGAACA		chr1	GATCCTGGAGAAGAAAATGGTAAAT
AGO1	chr17	26711420	26711444	TTCCTACTCTACCAATGGCACTAAG		chr1	CACCACCAGTTTGGTGGTACTTTGA
AGO1	chr2	216177238	216177262	GACAAAACCGGCCTTGTGGAATTTG		chr1	CATCTGGTTTTCTTTCTCAACCTGC
AGO1	chr16	3200670	3200694	CGCAGGGCCGCGTGGCCTAATGGAT		chr1	CTGCTGCAATTTACTTTTCAGAGTC
AGO1	chr6	26104419	26104443	GTCACAGCCATGGATGTAGTATATG		chr1	CTCCAATAACTGGTCTATGCGTATG
AGO1	chr1	44169976	44170000	GTTATCAACTCAAGATACCGGGAAG		chr1	TTCAGGTGTCACAGTTGTGTCCAGA
AGO1	chr7	28758454	28758478	GCCCAACCCTACAATGCCAGGATCT		chr1	GGGAGAGACCGGGTGGAATGCGCTT
AGO1	chr5	112352511	112352535	GTTTTCTTACCACAATACCCTCTTG		chr1	ACTTCATCACTTCTGAAGTTGGAAT
AGO1	chr2	228398450	228398474	GACAATATCTTCAGTGCCGGGCAAG		chr1	CCTTCCCTTTATTTTTTTAAAGATA
AGO1	chr19	56171951	56171975	GCACATCACCCCAATGCAGTACAAG		chr1	ACTTCACTGGGCCAGGTGCAGTGGC
AGO1	chrX	51641217	51641241	GACACACCCAAGCTCGGTCTCCTCT		chr1	CCAGCTACTCCAGATGCTGAAGTGG
AGO1	chr14	61909848	61909872	GATCTTCAAACATTTTACCAGGAAG		chr1	AAAAAAAAAATTTCACTGTATGGAA
AGO1	chr20	36685996	36686020	GACTACCCTGGCAGCTACTCTCCTC		chr1	TAGGTTGGCAATTTTTTGTTCCTTC
AGO1	chr7	100028575	100028599	GCCCCCCAACCCTATGAACTCAACA		chr1	AGTACTTTAAAGATGTTGATCCACT
AGO1	chr1	222839323	222839347	GTACACCAGCTGAATACGGAGCAAT		chr1	GTCTTCTTGCTTGAATCATTTCCCC
AGO1	chr12	68056301	68056325	GATTTTAATCCTAGTGGCCAGTTCT		chr1	TAAGAAATCGGCTGTCATTTTAATC
AGO1	chr17	40176296	40176320	GACACACACACACTTATGGCACCAG		chr1	TTTGTTTCTCTGTATGCAACATATC
AGO1	chr2	160605023	160605047	GAATCTTCAAGGATACCTACCTCTG		chr1	TTTTTCCTCAGGCTGCTTTCAGGAT
AGO1	chr15	91503138	91503162	GATATTTATATCTGGGGCTGGAATG		chr1	ATTCTCCTTCTCACTGGGGTTAAGC
AGO1	chr2	97017634	97017658	GTCCACTCTCCACTGCCAGGACTAC		chr1	AGTTTGATTGGGATGTGCCTATATG
AGO1	chr2	61413968	61413992	TCACATTTACCTCTTCCCTATCTTT		chr1	TTTCTTGTGTTTGAGGTTCATTGAG
AGO1	chr14	75469682	75469706	GCTACCTTAAAGATGCCGGGATCCG		chr1	CTTCTTGAATTGGTGGGTTTCTGGT
AGO1	chr5	68464033	68464057	GATAAAAAACTACCAAAACCTCTTG		chr1	TTCTTTCAAATTTGAAACATTTTCA
AGO1	chr19	34912529	34912553	GCTTATGCCAGCACTGGTCAGCATG		chr1	GCCATTATTTCTTCAAATAGTATTT
AGO1	chr19	32844280	32844304	GCCAATATCCACACCCAATCCAAAG		chr1	CTGCTCTGCTCTCCTCCTTTGGAGA
AGO1	chr1	181060721	181060745	GATTTTACTAAAATCACTGCCATTA		chr1	TTCCAATTACATGTATATTAGGCTG
AGO1	chr19	9949120	9949144	TACTACTTCAACCACATCACTAACG		chr1	CTTGACATTATTCCCAAACTAATTC
AGO1	chr10	60157471	60157495	GAACATCATAACCAATGACCACTCA		chr1	TCTGTTAGTTTTTTAAAATTATTTT
AGO1	chr14	55528868	55528892	GAAATTATTATATACCAGGCACTCT		chr1	TTTCTCTTTGTGTTTTGTTTTGGAT
AGO2	chr1	210189550	210189574	GACACTTCTAAACAAAAAAATGCCG		chr1	ACTTTGTATTGCTATGTCCTTATGT
AGO2	chr18	43708090	43708114	GACAAAAGCCAAATAAACATCCTTT		chr1	TCACTGATCTTTTCTTCTGCAATGT
AGO2	chr1	52237789	52237813	GTCTAAAACGCCCAGATACCACAGA		chr1	CTAACCTGCTATTAATTCTATCCAA
AGO2	chr1	164819321	164819345	ATAATAAAAATTTTAAAAATGACCC		chr1	TGGTCTTGAACACCCGATCTCAGGT
AGO2	chr13	58204700	58204724	AAAAATAAACAAAATAAATAAACCA		chr1	CCCTGCCTGGCCAAAGTTGTAATAA
AGO2	chr13	114115409	114115433	CCAGATAACACTAATTTCCAATACG		chr1	CGTTTTAAACGTTCTTGTCTGCCAA
AGO2	chr5	65337695	65337719	AACAAAAACAAATACACTACTTCAT		chr1	TTCTAGCATCTATGTCCATTCTGAG
AGO2	chr15	45023801	45023825	AATCCAAAAAGCACAATGGAATACT		chr1	TCAGTTTTGATTGATCTTTCTTCTT
AGO2	chr1	109445785	109445809	GCATACACAGCACTAGGAAATCATG		chr1	CCCATGGGTCATGTTTTCATGCTCC
AGO2	chr7	56067395	56067419	GACACAAAAACAATGGCTTGAAACT		chr1	TTTGCATGCGTAGACTGTTTTGATT
AGO2	chr14	103807537	103807561	TTATTAAGCCCAATGAGACATCTAG		chr1	GGATGTGAGACATTGACATTTTATT
AGO2	chr7	64293656	64293680	CCAATTCTCAAATCTTACTAAACAA		chr1	TAGCTCGAATTACAGGTGTGTGCCA
AGO2	chr12	995173	995197	TCTACCCCAGTCAGCACTACTACAT		chr1	CCAGGCCCGGCTAACTTTGGTATTT
AGO2	chr1	174190252	174190276	GCCAAACAAATAAGCCATCTCTTCA		chr1	GGCATGAGCCACCATGTCCGGCCGA
AGO2	chr15	89174368	89174392	GAAACAAGACAGTGGTTTGAATTCT		chr1	CATTGACATTTTATATTGTTGGTTG
AGO2	chr1	61922441	61922465	GCACCCCCAAACGTCCTGTATCTTA		chr1	CTAGATTTTTGCTGTTGTTGTGATC
AGO2	chrX	33930167	33930191	GCCAACAAACTGTGCAATACTTAAG		chr1	ATTTCTAAAGTATTCTTGAGCTTTG
AGO2	chr6	31604068	31604092	GATTTCTCCACAATGCAAGCTACAG		chr1	TTCGGGGATGCAGTTAAGTTCCTTG
AGO2	chr1	185070258	185070282	TTTCCCCATTAAAATACCAGAGATA		chr1	GGAACATTTTGATCTATTCAGAGCT
AGO2	chr9	72969639	72969663	TCTTTTGGACACATGCCTATTTTCT		chr1	TGTTTTTAAAAATTTCAAATCAGTG
AGO2	chr4	152586520	152586544	GCAAACTCACACGATAACACTAACT		chr1	TGACGGAGGCAAGACCCTTCTGAGT
AGO2	chr11	63967647	63967671	ATCCCCAGGCCATGAAGCATTATAC		chr1	AGTTTACCCGATGCCATGTGAATTC
AGO2	chr18	9282456	9282480	GCAATATACTTTAAAAAAAATCCAG		chr1	TAAGATTTTCCCGTCTGGCTGGTAG
AGO2	chr8	126449060	126449084	GCAAATCGCACAATGACATATTTTG		chr1	GAGCAGTAACAACCCACCCTGTGTG
AGO2	chr1	15988240	15988264	GTTCTCCATTCCCTTTAAACAAAAG		chr1	AACACGGGGAGCTGCTTCCTCCAGT
AGO2	chr2	216177238	216177262	GTTCTTAAAAAAATGACATTAAAAG		chr1	CTTTTTGGGTGCTTCTTTGCCCAGC
AGO2	chr12	112947524	112947548	GATAAACACAAATGACTACCACTTG		chr1	CTTGAGTCGTTTCCCTGCCTACATG
AGO2	chr2	210887453	210887477	GTATTAATGGACAAATAAGTTTTTG		chr1	CACTAATTGTTGCTTTGCTGAGTGC
AGO2	chr3	10192472	10192496	GAATAGGCAAGTGACTGTTTTAAAG		chr1	CTGGAGGGGACCCTCTGCATGTCTC
AGO2	chr8	67342905	67342929	GTATAACTTCTGACACACACAAATG		chr1	CAGAGCTCTCTGTGCAGCTCTCTCC
AGO2	chr5	134193326	134193350	GCTTCCTCTTTTGATGACACCAATG		chr1	TGTTGTGTCCTGTGAACCTTCCTGC
AGO2	chr22	50279222	50279246	CTTACAATACCAAATCAGTGTTACT		chr1	CTTGGCTTCCCTGGACTCGGCTCTG
AGO2	chr7	40038791	40038815	GCTTTCCCACAAAATAAACCTAATG		chr1	TCTCCTCCACTCGGGGAGTCCATTG
AGO2	chr7	142966169	142966193	GATAACAATACACTGAAATACTCCT		chr1	GTCTCAACCTGGGTTCCCCATCCCT
AGO2	chr12	27475456	27475480	GCCAACCTGACCGTCAAGCTGCCAG		chr1	GCACCGCAGCCTGGAAGCTCACCCG
AGO2	chr22	38075631	38075655	GACCTATTTATCCTGAAACACCTTC		chr1	ATGGGAGAAGCTTGGGGAATGTTAG
AGO2	chr16	57286342	57286366	GATTTTTTCCTACATACGCAAATTG		chr1	GGCTCACCTTGCTAGTTTTCCTCCT
AGO2	chr2	131907344	131907368	GCATTCACAACCTGACTGCCTACCT		chr1	CTCAGGAATGTCTGTCCTTTGCTGC
AGO2	chr11	118947663	118947687	GCTTCACAAACTGAGGTAGATAATG		chr1	CTGGTGTCTCATGGCCTGAAAACCA
AGO2	chr6	411304	411328	GCTCATCACTGGCTGACAACTTTTG		chr1	TTGCTTCATACTTTTTTTTGTTGTT
AGO2	chr13	89770258	89770282	GCAATTAGGGGTTAGATGCAATATG		chr1	GTTTTGGTTGGTTGGGAGGGTACAT
AGO2	chr4	156651945	156651969	GAATCAACAACCTGACACTAACTTG		chr1	CCAATCTCTGTTACTACACTTGGCC
AGO2	chr11	93458927	93458951	GACTTAAAAAAAATGACTCTAAAAG		chr1	AGAAGCATTAGTCTCTGCCTAATCA
AGO2	chr1	24078399	24078423	CATCAATAACTTACTGACCGAACAT		chr1	TTTAATCAGGGTGAAAATGTCAGGA
AGO2	chr16	53358890	53358914	GTAACATTTTACCATGCAGCTACTG		chr1	AAATAACACTAACATTTACTGAGCA
AGO2	chr12	64868094	64868118	GACTCAGGCCAATGACTACTTCAAA		chr1	CTCCCAACATGCCAGATGCAGTGCT
AGO2	chr19	46850449	46850473	CTATAACCATCTATCTTAAAATCAG		chr1	AAGAACTTCATTTTTTTTATCTGTA
AGO2	chr1	193221751	193221775	GTCCAGCCATGGCTTCCTATTCCAA		chr1	GAATCCTCGCATTGATTTGCATAAG
AGO2	chr22	41924688	41924712	GAAACACAGGCATAATTGCATTACA		chr1	CTGGTGATATTATGACACCATTTTC
AGO2	chr3	29744637	29744661	GTTTACAGACATGACTTTGTAAATG		chr1	CACATGAGGTCCCTGAGTTTTGCAG
AGO2	chr8	61779305	61779329	GTCCACATGCCAATGGACTGCATCA		chr1	AGGCCATGGAGCTAGTTAGTGGTAT
AGO2	chr2	131883427	131883451	TAAATAACAACATGGGCATTTCTTC		chr1	AATCGCCACTCAAGCCCTGGTCAGT
AGO2	chr15	32929898	32929922	GCACCACCCCCAAACACTACATTCG		chr1	GGGGCTCTTGGCCACACCGCTGTCC
AGO2	chr3	9490214	9490238	TTTTTCCTTTTATGTCCACAGAATG		chr1	TGCCCTATTGGTGGGCAGGTGTCAT
AGO2	chr4	142155559	142155583	GCCCTTAATCATGCCGAGCAAACAT		chr1	GCTGCAATAGGAAGCTCCAGGAGGC
AGO2	chr4	39077658	39077682	GCAAAATCAAATGAGCAAAACTAAG		chr1	TTTTTTCAGGGGCCATTCCAGGACA
AGO2	chr5	148734034	148734058	CATAACTCATACCTAACACTATTTG		chr1	CCGAGGGCTGTCTTTGAATGGAATT
AGO2	chr14	64940731	64940755	GTAACTTTACAGGGACAAATCATAG		chr1	TGACAGTACTTTCTGTGGGTCTTCA
EWSR1	chr3	160141405	160141429	GCTTTAATATTCCAACAAAGACTAA		chr1	AAAACAGATGTGACCCTTCTCAAGA
EWSR1	chr4	31145058	31145082	GAATCCTTCTCAACACACACTCAAG		chr1	AGCTTAAACTTCTGGTGATAACCTT
EWSR1	chr1	67063316	67063340	GAGGTGACCCAGGACCTTCATTATG		chr1	AATTTAGTCATTAACTTTTTACTTC
EWSR1	chr2	242285603	242285627	GAGGACATATTCAGGGAGGGAAATG		chr1	CTTATCCCATTGTGTGGTCTTCCAT
EWSR1	chr15	67011122	67011146	GCATCAGGGAAATAATTATTTAACG		chr1	TGACTTGAATTTCTCCCAGGGTTGG
EWSR1	chr6	124436281	124436305	GAACGGGATGATTGGCAAGAGGGTG		chr1	ACATATGAAGGGGTCATAGAGGTCT
EWSR1	chr15	101305894	101305918	GCAAATACACAAAACCATTTTAATG		chr1	GGCCACAGTGGAGACCCTCTAACTT
EWSR1	chr4	84388717	84388741	TATCAAAAACAAAACTTCCATAATG		chr1	TACATGTGGGGGCATTTCTCTGGAG
EWSR1	chr14	75304186	75304210	GACATCCCAACCACTCTTTCCCTAG		chr1	TTAGTAGCAGAAGGTCCAACATGAA
EWSR1	chr10	35467544	35467568	CCATTTTCTATGCTGCAGACACTAG		chr1	CTAGCTTAACCACAGAGATCTATTA
EWSR1	chr12	88554516	88554540	GTATACTCTTAAACACATAAACAAG		chr1	TCTCATGTGAGCACAGGTTCTGAGG
EWSR1	chr15	50620161	50620185	GACATTCATTTGACAGATGAACCCG		chr1	CAAGGTGGGCTGCAGGCACCATGTG
EWSR1	chr1	7431788	7431812	GCATCAAGCAGATTCTCTGCAAATG		chr1	ATCAGGGCTGCATCTCCCTTCCTTT
EWSR1	chr3	58308154	58308178	GCATACAAACAAACAACAACATAAG		chr1	GACTCTGCCTCCCCTTGTCCTGAGG
EWSR1	chr6	124178063	124178087	GTAATACTTTACCATGGCAATAAAG		chr1	CCCCCTCCCTCACGGCTTTAGGATG
EWSR1	chr12	19359820	19359844	GAATAAACCAATGTCCCAGCTCAAG		chr1	GCCGCCTGCCTGCTGCAATGAGAGG
EWSR1	chr3	54256412	54256436	GAAACCAATCAACATTTAAACTCAG		chr1	AGCTTGCTCATTCACAGCTGGTGGG
EWSR1	chr14	71799757	71799781	GCAAAAAGGGCCCAGGGTTATAATA		chr1	AGAAGGACAGGTGGAGTGAAAGTCC
EWSR1	chr19	40884347	40884371	GATAGGGGCAGGGCACTCATTAAAG		chr1	TTCTCACCTCTCTGATTGGCCAGCC
EWSR1	chr16	2036076	2036100	GCATCACAACCACAATACTATAACG		chr1	TAGGGCATGTGCCTGCTCCTGGACC
EWSR1	chr8	28885741	28885765	GAAAATACGGACATTAACATTAAAA		chr1	TATTAGAGTCACCAGAGGGAGTCTG
EWSR1	chr21	34730349	34730373	GACTTTTCACAGTACCAACTCAAAG		chr1	TGTGCTGATTGGCTGAAATAATCCC
EWSR1	chr13	103513866	103513890	GATCTATTTTCATCCCCATAAAAAG		chr1	TGGCAAGGAGGATGACATACTGTGA
EWSR1	chr13	96330488	96330512	GGGAGGGGACCTAGGGCACAGTGAG		chr1	TTGGCTAATTGGGATCCGTCCAGAG
EWSR1	chr19	46858123	46858147	GCATGGGAAGCTGGACAATATTCAG		chr1	TGAGAGATGTGCTCAGCCTCCCAAG
EWSR1	chr7	28549515	28549539	GCGGCAAGGTGGACACCAACACTCA		chr1	TCCATGGGCAGCGCAGAGAAGGGGC
EWSR1	chr6	15507419	15507443	GAAATCACCATTAAATTAAATATTG		chr1	CAATCTTTTTGGTTTTGGGTGCCAA
EWSR1	chr1	165933393	165933417	CATCGAGCCTCTGTACCTTACCTAT		chr1	ACCCAGAACTGGTTCCTATAGGGAA
EWSR1	chr6	111498418	111498442	GACCTATTTACTTCATCACATCCAG		chr1	ATGGCTGGCGAAGCTGTCAACCAGG
EWSR1	chr13	80159165	80159189	GATTATTTTAACCCATCAAATCAAG		chr1	CAGAGGTGGACGGTGCAGCGGGTGG
EWSR1	chr3	97623204	97623228	GAAACTGCAGGATACTTGGAAAATG		chr1	AGAGCCAGGCCTTGTCCTGGGTCCT
EWSR1	chr5	80292258	80292282	GATTTTTCTCATTCCATACACACAG		chr1	CCAGCACGTCACTGTGGGCAACGGG
EWSR1	chr13	39018765	39018789	GAATTCCACCTAATTTAAAAATAAG		chr1	CAGCTCCCAGACCAGGCTCCCTTCC
EWSR1	chr1	119748412	119748436	TAAAAAGGAAAGGAAATATATAAAG		chr1	TGCTCCTGCAGACTGGGAGGACTGC
EWSR1	chr14	52197154	52197178	GGTGCTGCTCCCTCACCTCCAAAAG		chr1	AGGACTAGCTGCACAAGACAACTGG
EWSR1	chr6	24535037	24535061	GCAAACTCAAAATCTTCAATAAATG		chr1	CATTTCTGGGGTGCATGCTTGGTGC
EWSR1	chr2	176878441	176878465	GTATATACTTATCTTCTCATCCATG		chr1	TGCCTCAGCACGATGTGAAGGCTGC
EWSR1	chr13	98096026	98096050	AACTCCAAAATACTTCCCTACATTG		chr1	TCCCGACTTCTCTTGGGGAGGGGAT
EWSR1	chr1	93918544	93918568	GCATACAAATTTCCCTTACCTCCTG		chr1	CATGATCACTTCAGTTTAGAGATAA
EWSR1	chr14	53174512	53174536	GAAGAAGGGGGAGCTCTTTTTTTAC		chr1	GGAAACAGGCGTAGAGAAGTTAAGA
EWSR1	chr6	32948922	32948946	GTGGGGCATTGCTCTCTCTGCTGCG		chr1	AACTTGCTCCAAGTCAAACAGCTGG
EWSR1	chr19	2275542	2275566	AATAACCCGTCATTCTCTCTCTCAG		chr1	TGAGCAACAGAGCCGGTGCTGACGC
EWSR1	chr9	132866134	132866158	GAAAATAACAATATTCACAAACTAG		chr1	CTGTGTCCCTGGGACAGGCCATGTC
EWSR1	chr19	38026860	38026884	GGGGGCAGAGTCTGAGTAGGAGTAG		chr1	CCTGGCAGCCCTAAACCAGGACACC
EWSR1	chr15	79213769	79213793	GATTTATTAACATGGGGACACCAAG		chr1	CACCTGGCTGGGACAGGAAGGGCAG
EWSR1	chr6	90341963	90341987	GTATAAAAGGGTCAAGGGAACTTAG		chr1	CGCCAGGTTCTGGGGTCTCCTCCAT
EWSR1	chr10	93040780	93040804	ACAACAACAACAACAAAACTCTATC		chr1	CCCCTCCCTCAGGACCTGCCTAGAG
EWSR1	chr18	669969	669993	GTACCAAACTTTGCATGTATATACG		chr1	CAGCTGACTGAGAAATCCTCAGGAG
EWSR1	chr16	23910843	23910867	ATATACCTACTTATATTTAATTTAG		chr1	GATGTGACGATGACTGATGCCTTCA
EWSR1	chr10	49629007	49629031	GAAATAGGACTTGGTTAAAATAAAG		chr1	AGCTCCCACTGGGCACACACAGGCA
EWSR1	chr2	70139586	70139610	GCATGGGTGAATATTTCTTTATTTG		chr1	ATTCCTCCATGAAAAGAGATGAATT
EWSR1	chr12	16150220	16150244	GGGCAGGATTATTTTCATCAGGAAG		chr1	CACAAAGGAGAAAGTGTATAAAATA
EWSR1	chr6	158664738	158664762	GAAATACACTCTTACCTACTAATAG		chr1	TTAAGAAGACATTAAGCTGAGGACA
EWSR1	chr18	74660889	74660913	GCTCCATTTCTTCTAATCATCCAAG		chr1	CGTGAACCCCTGGGCAGCGAATGCA
EWSR1	chr14	68459759	68459783	GCATCCACTATTACAAAAAAATATG		chr1	GGAGGCGGGGGCTGTGCCTCTGGAC
EWSR1	chr6	124257207	124257231	GCTCTGGAGAGTCAGAGACAATTAG		chr1	GCTGCAGCTGGGCTGGAGCCCTCTC
EWSR1	chr1	180010333	180010357	GTACTATTAATACCATTTCATATCG		chr1	CCTGCCACCATGGAAACAGCAATAT
EWSR1	chr3	153890890	153890914	GAATAAATATAACTTTTATAATCCG		chr1	CAGAAAGCACAGTCCTGGTTAGCGG
EWSR1	chr4	144475497	144475521	GAAATACATTTAAACAACTATTTTG		chr1	CGTGCTCGTGCCATGTGCCTGTCAG
EWSR1	chr5	96355204	96355228	GACAATCATTCTTTTCCTTTCCTTG		chr1	TTCTGCAAGCATTTGTTGGATGTGA
EWSR1	chrX	12519537	12519561	GCATTTTAAGGAAGAGGATAAACTG		chr1	CACAACAGGTCAGTACATTCCCAGG
EWSR1	chr6	64395582	64395606	GAATAACCTGCAGATATTCATATTG		chr1	ACAGTCCTGAAAGGTGGGTTCTCTT
EWSR1	chr7	69215018	69215042	GCATACCATTAATTACAACCACCAA		chr1	TTTTCCATTATCCAAATAAGGTCAA
EWSR1	chr11	35829860	35829884	GTACACAATAAATACATCAATCCTT		chr1	GGACTCAGAGAAGCCACATAACCTA
EWSR1	chr1	214473702	214473726	GAATACAATTACTTTAATTTTACTG		chr1	GCTAGGAGGAGGGTTCAAGCTGGGT
EWSR1	chr7	133211394	133211418	CTACAAATATATTAACTTTTTTTTG		chr1	CTCCCTGTCCCCAAGCCACACTCTG
EWSR1	chr17	8387369	8387393	ATACCATAAAATTTACCCATTAAAG		chr1	GACCCCCCCTCCTGACGCTGAATAA
EWSR1	chr17	38484696	38484720	GACACAAACAAAAAATTCTTTTTCG		chr1	CTGAGGTCTCCTTCTGGCCCCCTCC
EWSR1	chr3	193854091	193854115	GAAAATCATCCGAGTCCTGTTTCCT		chr1	CCACCTCACTCTGCTCGGGACACGT
EWSR1	chr5	71490628	71490652	GAATAAAATTTCCAATTAATACCAG		chr1	GGCTGCATAGGGCTTCTATGCCCCA
EWSR1	chr3	18226467	18226491	GAACAAAATCTACTTTACAATATTG		chr1	AGTCCCTCTCCTAATTGTTGTGTTG
EWSR1	chr5	93966617	93966641	TAACTACTACTAAATTCAAGCACTG		chr1	CAGGCAAAAGGGTGCGGACAGCTGA
EWSR1	chr10	98723160	98723184	GTGCAGCCTCCATCTCTAACCCATG		chr1	GGCTCCTCACTTCCCGCTCCAAAGC
EWSR1	chr10	6270800	6270824	GCATCCCTTTTAACCCTTCCTTATG		chr1	TCAGAACCTCCCTTCCCTCCTGGAT
EWSR1	chr1	145681699	145681723	TACAAAACTTTATTCACAAAAACAG		chr1	CCAACAGAAGCAGCGGCCGCTGCTG
EWSR1	chr6	4914064	4914088	GAAATATCTTTTTACCAACTTTACG		chr1	CCTGTGCCTCTCAAACTTGTCACCC
EWSR1	chr13	33287005	33287029	CCATCAATCCATCTTATTTTTTATG		chr1	ACGGATGCTGGGAAAAATGCACATA
EWSR1	chr3	132144353	132144377	GAAATATATTTTTTTAAATGTAAGG		chr1	AAAGTAAGATTATGATATTTTTTGT
EWSR1	chr7	93340046	93340070	GCTATCTTTTCTTCATACCCTCATG		chr1	AAATAAGTGATGCAGCAACTCAGAT
EWSR1	chr1	168152824	168152848	GTTTACCCATATTTTAATATCACAG		chr1	CTGATTTGGGCCGTCAGCCCAATCC
EWSR1	chr6	12093970	12093994	GACACAACCAGCACTTTTTAACTCT		chr1	AGCAGAGAGAGAGATGGCTGCAGAA
EWSR1	chr18	54435059	54435083	GCTTATTTCCATTCCCATCTCACAG		chr1	GCATTTGCGTGTGTTCTCAGGGAAC
EWSR1	chr8	125466625	125466649	GCATAAATTTCACACCAACTAAAAG		chr1	GTTTATTGTGGAAAGCTGGGCTCCG
EWSR1	chrX	9595575	9595599	ATACACACACACATCTCTTATTAAG		chr1	ATAAAATTTTCATATAAATTATTCA
EWSR1	chr2	231579844	231579868	GCAATATTTTTAACCAACCCAAAAG		chr1	TTGTGGAATTCAGATGAAATGCCAA
EWSR1	chr3	44450422	44450446	GATACTCATACTTTCTCCTTTACTG		chr1	ACACCCTCCCACTAAGGGACTGCCT
EWSR1	chr7	18242109	18242133	AATAAATAAACCACTTTAAATCAAG		chr1	TTACTTCTGAAGAGAGAGTCTTAGC
EWSR1	chr2	178332893	178332917	CTGGACTTCAACAACTCACTTTCAG		chr1	ATCTAACGCCATCAGATGCTACTTA
EWSR1	chr7	93431550	93431574	GCACCTAACCTATTTTTATATCCAG		chr1	GTGGGGAGAAATGGATTGGTCTGCT
EWSR1	chr8	98658085	98658109	TTATACACCAAAACTCCCCATATAG		chr1	GAGAGAGTACTGACCTTATGTGCGG
EWSR1	chr19	41804123	41804147	GAATAAACTCAGGTACTACTTATAG		chr1	GTCTCTGAGGATACCTGGCTTTTCT
EWSR1	chr8	21822892	21822916	GTTTATTTCTCAAAAAACCAGGGAG		chr1	TAAAGGAGCCAGTGGACCACATGCC
EWSR1	chr1	114454537	114454561	GATAATTATTTTCTCCTCTTCCTAG		chr1	AACATCCTGCCCGGGACCTCTGATT
EWSR1	chr11	7447334	7447358	GCACCAATATCACACTCCCTTAATG		chr1	GTCCCTGTCTCTCTTGCTGCCTGTA
EWSR1	chr10	6306182	6306206	GATTCTCATAAACATATTAATAAAG		chr1	CTTGAGAGGAAAGTGGGTGGCGCCT
EWSR1	chr5	72384467	72384491	GAAAATATACCACTTTTTAAACATG		chr1	ACAGCACAGCCCTCTGAAGCTCACA
EWSR1	chr6	76332723	76332747	GATAATAATTTTTATTATTATACAG		chr1	GGGCACCCTTTGGGCCCAATCCAGT
EWSR1	chr5	103507246	103507270	GAAATTTTTCATTCATCTCATCAAG		chr1	GGGTCTGCTCTGGGAGAGAGTTGGG
EWSR1	chr3	56651571	56651595	CTAAACATCTCCCTTTACCTACCTG		chr1	ACTATCACCCAGCCTGGAGTACAGT
EWSR1	chr1	6957625	6957649	TTAAACTATCAAAATATATTCTCAA		chr1	TCACCTCAGCCTCCCGAGCAGCTAG
EWSR1	chr17	59255072	59255096	GTTTTTACAAAGGGGAAAGGAAAAG		chr1	TGGCTAATTTATGTATTTTTTTTGT
EWSR1	chr9	134371697	134371721	GTAAGGGCAAAAATCCCTTTAACAG		chr1	CAAGTGATCTGCCTGCCTCAACCTC
EWSR1	chr11	70251513	70251537	GATACCTCTCGGCCTAATGCACCTG		chr1	CTGAAGTGCTGGGATTACGGGCGTG
EWSR1	chr19	9946350	9946374	GCATCAGGAAGTGTTTATGGGAAGG		chr1	AGCCAACACGCCTGGCCTGTCTCTC
EWSR1	chr1	165864004	165864028	GAAATGTTAGCTACATTATCGTCAG		chr1	ACTATAGAGTCATATGCCGCCATGC
EWSR1	chr12	1380671	1380695	GGTGGCTTTTCCTAACATTCTCATG		chr1	CCTGCTATTTTTTTTTTTTTTGTAT
EWSR1	chr10	6159110	6159134	GCAATATCTTTTACATTAATTTACG		chr1	GGGTGTGAGCCACTGTGCCTGGCCT
EWSR1	chr14	55112139	55112163	GTATAACAAACCACCCCCAAATTTG		chr1	TTTTAATTAGAAGATGAAGGCTCAG
EWSR1	chr14	70269724	70269748	GAGCCTCCACCAGCACTAAGCTCAG		chr1	AGATTGTTATGGGCTGAATTGTGTA
EWSR1	chr1	20238913	20238937	GATTTTAAATTTCTATTTCTAACAG		chr1	CCCCCTTACCAAATCCACATGCTGA
EWSR1	chr20	21305433	21305457	TATCATCTCATCCTCTTCATCCCTG		chr1	AGTCCTTACCCCCAGAACCTGTGAG
EWSR1	chr20	25715567	25715591	GCAACTATGAAAAGGATGAGCTATG		chr1	TGCGACCTTATTTGGGGATAGGGTC
EWSR1	chr9	91963172	91963196	CTTAAACAATTCTATATTTTTCCTG		chr1	TTGACAGAATTAAGTTGACATGAAG
EWSR1	chr19	35174028	35174052	GCATATCAGCTCTGTTCCTTACTAG		chr1	TCATTCAGATGGGCCCTAATCTCAT
EWSR1	chr5	122467571	122467595	GCATTATTCCCATATTCCACAAAAG		chr1	AGGACTGGTGTCCTTCTAAGAAGGG
EWSR1	chr2	172596840	172596864	GCGGGGCCAAGGGGACTTCTCATTG		chr1	GAGGTTTGGAGACAGGCATGCGCAA
EWSR1	chr10	111768184	111768208	GCCATCCTTCCTTTTTATTTCTATG		chr1	GCACACACAGAGGCCATGTGACAGT
EWSR1	chr13	98653425	98653449	GAATTAAACAACTTTCTTTTTTATG		chr1	GAAAAAAGCCATCTGGGAGTCAAGG
EWSR1	chr8	21812742	21812766	GAATTCTTCATTACTCACACAAAAG		chr1	GGAGAGGCCTCAGAAAGAACTAGCC
EWSR1	chr19	53854519	53854543	GTAAACTTACCTAAAATCCACTATG		chr1	CTGTCCACACCTTCATCTTGGACTT
EWSR1	chr21	44331514	44331538	TTTAAAAACATTTACCTTTATTCTG		chr1	CTGGCCTCCGGGACGAGGAGAGAAT
EWSR1	chr10	49637417	49637441	GTAATTCTTAATACCCTTCCTCTCA		chr1	AAGTTTCTGTTGTTGAAGCTGCCCA
EWSR1	chr4	146046057	146046081	ACATAATTTTTCAATTACAAATCAG		chr1	GTTTGTGGCTTCAGGAAACCAACAG
EWSR1	chr4	160183924	160183948	GCACATTATCTTGGCAAAACACATC		chr1	AGATGGGGGCACTTTTCAAGATCTG
EWSR1	chr18	72343756	72343780	GAAATAATACTCCTAATTTATTACG		chr1	CCTTAGTGGAGCGGGACTCACCGCC
EWSR1	chr8	41362124	41362148	GCATTTTTAACACAAAACACTATAG		chr1	TTGGCCGTGCGATCCTGCCTGCTGG
EWSR1	chr3	138016663	138016687	GTTCAAAATATATAATCAAAATAAC		chr1	GCTCACTTTGCCAAGTCACCCTGAG
EWSR1	chr10	7900114	7900138	GAAACTCAAACCCCTTTCTACACAG		chr1	GCCCCCCGTGACGCCAGGACGCAAT
EWSR1	chr13	92003555	92003579	GAATAAATTTTATATATTTCTCCAG		chr1	GAGAGCGAAGCTTAAACAGGAACTC
EWSR1	chr6	116916403	116916427	ATACCACATTTCTTCCCCACTTCAG		chr1	TGCTACCGTCTTTATTTCTTCCCTT
EWSR1	chr10	125009478	125009502	GTAAAACAATAAACTAAAATACATG		chr1	TGAAGAACCCTGGAAAGCTCTCTGT
EWSR1	chr5	34957290	34957314	GCATTCCACTTCAAAACAAACACCA		chr1	AAATATTTGCGAAGTTAATTTCACA
EWSR1	chr3	100456406	100456430	GCACTCTTAATTTTCCTCAACTTAG		chr1	ACCCACAGATGAATACATGGATGAA
EWSR1	chr6	138509019	138509043	GAATTCCTATTTCTTCATTTTTCAG		chr1	TGAGTGAGTGAGTGCCAAACACAGC
EWSR1	chr5	103590959	103590983	CCATCATTCCATTTCACCACACTCC		chr1	GCTGTCCCGACACCTGCCCTGTGTG
EWSR1	chr17	4754687	4754711	CATGGTGCCTGGTACAGTAAATATG		chr1	CTCAATGACCAGATGTGACTTCCTC
EWSR1	chr4	148654836	148654860	GACTCATCTTAACTAAATACATCTG		chr1	TAGGGCCCTGAGCCAGCCATAGCTT
EWSR1	chr6	167431706	167431730	GAACATAAAACCAACCATACATAAG		chr1	CAAGTCACTCCTGTGCCCTGAGGGC
EWSR1	chr3	107525499	107525523	GCATACTATTTTTTTAAATCCTACG		chr1	AGGGGTGCCAAGGGGTGAGGTCCAG
EWSR1	chr8	106374309	106374333	GCAATATATTTATCACACTTCACAG		chr1	TGGGCTGCTACGCCCTCAGCGCGGG
EWSR1	chr10	129204741	129204765	GACCACTCTTCTCTATACTACTATG		chr1	GGCCTCTCGGACTCAGCCTTCGGGA
EWSR1	chr7	73596579	73596603	CTATTACTTCAATACTCATATTTAG		chr1	AGAGTTGAGGTCTGCCCTCCGAGGC
EWSR1	chr1	225137809	225137833	GAAACAACTTCTATACAATTTAATG		chr1	AGTCACTGGTGGGAGAGGAGGGTGA
EWSR1	chr9	134011975	134011999	GTTTAATTCTTTCATTCTACAAACG		chr1	GGAACACGCCGCCCAGAGCTGTAGC
EWSR1	chr20	2100573	2100597	GACCTCTACTTTTTGTCACTAATAG		chr1	TGCCGGGCAGCCTGGGCTTCGCTTT
EWSR1	chr10	124190308	124190332	GCATTACTATTTTATTCATTCAATG		chr1	TCCCTTCCAAGGCTTTCCCTGCATG
EWSR1	chr10	18490063	18490087	GCATCCAGGTCCCATACATCTTCTG		chr1	GCGAAGTGGCTGGCTCTGTTCACAT
EWSR1	chrX	64848172	64848196	AAATATCTACTAAATCCCCTTTTAG		chr1	TCAGGCATGGCCCAGAACAGCTTCA
EWSR1	chr20	5193494	5193518	GATTCAAATTGAGACAAGCACAAAG		chr1	CATGCACCTCAGATGATCTTTTAGG
EWSR1	chr16	53262969	53262993	GTTAAATTAAAATCAAAACTCTAAA		chr1	GGTTTTTAAATTTTCATTTTTTAGC
EWSR1	chr10	96404349	96404373	TAAATAAAATAACCCCTTCCTCCAG		chr1	AGTAGTTATCATTTTCTTTTCCCAT
EWSR1	chr5	151192269	151192293	GCACATTCAACAATATTTACCTTTG		chr1	AGGGAGAAACAGGTGGTGCCTAAAC
EWSR1	chr2	204087918	204087942	TAATATCATTTCCATTCTTAATAAA		chr1	CCTCTGACATTTACTGGATTTCTGC
EWSR1	chr1	198142700	198142724	TTTTCCATCTACCCATCACCTAATG		chr1	TGAAAATATTGAACAGTTCACAAAG
EWSR1	chr7	155519853	155519877	ATTCCATTATCTATCTAAATCTTTG		chr1	GGGCTTTTGATCCTGAGAACCTTTC
EWSR1	chr7	5044009	5044033	CTACTACCAAACAATTTTCCAAATG		chr1	AGATCTTTGGTGCTTTTGTGCTCAC
EWSR1	chr11	35014455	35014479	TACATAATTCACAAAACCTACAATG		chr1	CGATTCCAGGCCAGGACACCAATGC
EWSR1	chr10	114531309	114531333	GATCAACTAATCACCCAAACAAATG		chr1	TCCCACAGCCTTGAAGCCCAGCGGG
EWSR1	chr1	223051021	223051045	GTTTCCTCTCTCCCCACAAACTCAG		chr1	AATGGGCCGGTCCAGGCTCAGCAGC
EWSR1	chr5	179201009	179201033	GTGGATGTGCCCGGCCGCCTCTCAG		chr1	CCCATGGCTCTCCCTCTCCTTTCTT
EWSR1	chr1	24036332	24036356	GACATCTTTTTCAGTACCTGCTATG		chr1	CATTTTCCACCAGCTCAATGTCCCT
EWSR1	chr6	56974674	56974698	TAAAAATAATCAATTCTTTTCCTCG		chr1	TGCCTCGCCCCACTGCATCCATACA
EWSR1	chr12	70265645	70265669	GGGGGGGACCAACTTCATTCTTTTG		chr1	CATGTGTTTTGGTTTTGATTGTTTG
EWSR1	chr20	36700608	36700632	TTTTCCCTAAATGTTTCCCTACTAG		chr1	CTGACACTTTTTGTTAGCGGCTCAT
EWSR1	chr7	131174543	131174567	GACCTCTTTTGGACTGGGATTACAG		chr1	TGAAGATTTCCAGTCTGCAGTAAGG
EWSR1	chr18	56372230	56372254	GAATTACCCTTTATCTAAAATCATG		chr1	ACTCAGCCATAGAACCTTCTGGAGT
EWSR1	chr3	61845081	61845105	CTGCTCCTGGCCTTCCCCTCCCCAG		chr1	CCTTGCAGCCTGGCTGAACCACGAG
EWSR1	chr11	43702617	43702641	GGTAAGATTATGAGATCTGAGGGCT		chr1	CTGTCCCGTGTGCTGCCCATCCTAC
EWSR1	chr12	50850544	50850568	GACTATTACTCCTTCATTTCCCAAG		chr1	GTTCTGTCTGCAGGGAACGTTCTTT
EWSR1	chr3	61695405	61695429	GAATCTACATTATTTTTTCAATTTG		chr1	ACCAGCCCGGTCCAGGCTTTGGGGT
EWSR1	chr11	43496008	43496032	GAACTCTAACTTTACTCCAAACCAG		chr1	CTGCCTGGCTGTCTCCTTGTCCTCC
EWSR1	chr1	14092426	14092450	TTAACAAATTAACAAATTCTTACTG		chr1	GCTGCCCCGCCACTCCTGTCCCCAG
EWSR1	chr11	120257245	120257269	GCATACATTATTTTTACACAAATTA		chr1	CCTGGACCCAGACCACTGTGTCTTG
EWSR1	chr14	60579358	60579382	GCACCTATTTTTAAAAAAATACATG		chr1	GCCTTTGTCAGGCTCCGTCTATCCC
EWSR1	chr8	17816619	17816643	GAACTAACCTCCAACCAACAATCAG		chr1	CGCACCTCAGGGCCTGGTCCCTGAA
EWSR1	chr5	112176986	112177010	TATTAAAAACATATAATTACCCATG		chr1	CCAGTGCCTGACTCTGAGGGTCCAC
EWSR1	chr12	19762659	19762683	GACCTAACACAAACCCATTTTTCAG		chr1	TCTGGCCTCAGTGAGTGACAGGCTC
EWSR1	chr20	61573170	61573194	GCCATTCTTCTTAAACTCCCCAAAG		chr1	TCAGATCGCCACGTAAATGAATCAA
EWSR1	chr15	68385860	68385884	CCATTTATTTTTTTAAACATTCAAG		chr1	CTTCTGGAAGAAATAATGACAACAT
EWSR1	chr1	113213500	113213524	TCATTCATTCTACAAATATTTCTCG		chr1	GGGTGTTTAAAAACATTTGTTCATT
EWSR1	chr3	159641273	159641297	AAATTCTTTATATAATATATTCTTG		chr1	CAGCGTCTACCCTATCTTTGGAATG
EWSR1	chr2	231973143	231973167	AACCCAAATAATTCTTTATACCTTG		chr1	ATGCCTTTTTTTCCCTCTGAAAAGA
EWSR1	chr16	56805270	56805294	TCATAACCTCCAAATTATTAATTAG		chr1	GCAGCATTTGGGGAGAGAGCGGGCC
EWSR1	chrX	146997110	146997134	GATATAAACTATAACATTCAGGGCG		chr1	CTCGCCGGCGGCATTGGCGGAACCC
EWSR1	chr18	9282456	9282480	GTTAGGAGACTGCTTGTTAAATTAG		chr1	AGGATGGGAGCCTGCCATGCCAGAC
EWSR1	chr1	110093130	110093154	GACTACTCATAAACCCTTTACCTAG		chr1	GCCAGACACCCCAGGGTTCCCGCAC
EWSR1	chr21	38455734	38455758	GAACTCACAATTCATTACAATTTTT		chr1	ACCTGTTCCCGATTGCATGAAGCGG
EWSR1	chr10	112331859	112331883	CTTAACATAAATAACATTAACTCTG		chr1	AGGGGCCTCCTCCTCCCTCTTTGTT
EWSR1	chr5	103530875	103530899	GTATCCAATTTAATCCAATCCATAG		chr1	TGTGTTTTCCCCCTCCCTCTGTCCC
EWSR1	chrX	70787770	70787794	GACTTTTGTCAGTTCAAATATAATG		chr1	TCCCACATGCCCCCACCCTGAGTCG
EWSR1	chr10	125017190	125017214	GCTTTAAAATCCAATCTTCTTAATG		chr1	GGATCTGTGCCGCGGTATAGACTGC
EWSR1	chr19	57811083	57811107	GAAAAACAACACAAAATATTGTCAG		chr1	AGTGAGTTTTGACCTCCTCCTCGCC
EWSR1	chr11	124566652	124566676	GAATATTCTTCATCACAGATTCCTG		chr1	GCAGCAGAAATGGGACTCTGGTCTC
EWSR1	chr1	150991589	150991613	GCAATTCCTTAAAGACAAAGGGCAG		chr1	TCTCCCCGCCCCTCCCGCCAACAGC
EWSR1	chr19	48195787	48195811	GACTTACACTAATAACCATCCACCT		chr1	TGCACAGTGTGGAGTTCACTGTTCT
EWSR1	chr6	1621892	1621916	GAAATACAATTATTTTTCACTTTAG		chr1	GTGGCTCTGGGCCTTTGTGTCTGGG
EWSR1	chr5	125964630	125964654	TTAACCACTACTCAACCCTTACTAA		chr1	CGCCCGTAGTCCTGAGCCCTGCACG
EWSR1	chr1	200762607	200762631	GGGGGAGCCACAAATCTTCAATAAA		chr1	GTGGGGAGAGGTGAGGGCAGAGACA
EWSR1	chr19	21719568	21719592	GCATATTGGTGCAGCACATTTTAAG		chr1	AGAGTGAGGTGATGGGACAGCCGCC
EWSR1	chr1	51439919	51439943	GAAATCTACTACCAGGAATGTCGGA		chr1	TTGTCCTCAGCGTCCCTCCAGGAGC
EWSR1	chr12	70689638	70689662	GCATTATAAACTTCTTCCTTCCCTG		chr1	CCCTCAAGGTTGGAATGGCAGGCAC
EWSR1	chr5	14697616	14697640	GTTTTCACATAAAATCTTTATTCAG		chr1	CAGGTCCTTCCTGGAGCCTCTCGTC
EWSR1	chr12	109926835	109926859	GAATATAAACTCACTTCCCAAACAG		chr1	TCTGCTAGGCAGTGATGTGTTGTAA
EWSR1	chr12	22816536	22816560	GATTAAAATCTAGTAGGAAAGGAAG		chr1	CATGTTCCTGGAGCACTTCCTCACC
EWSR1	chr17	48856313	48856337	GAACTACTCAAATAAAATATTAAAG		chr1	GTCTGTCTCCCTAGCTGGATTATCA
EWSR1	chr14	74579503	74579527	TTATCTCACTTAACATATCCTCCAG		chr1	CTCCACTCCGAGAGAGGGGTTCCAA
EWSR1	chr20	5113181	5113205	GCATTTATATTCTTAAAACTTTTTG		chr1	TTTGCAATTGTAAATTGTCTTTTTT
EWSR1	chr4	160090852	160090876	GTAAGGCTTTTAATCATCAATCAAG		chr1	CCCCCTTTTCACTCCACATGCAGGG
EWSR1	chr2	63085103	63085127	GTAAACTAACAATTATTTTTCCCAA		chr1	ACTCTGACAGCTTGAAGGGACTGTC
EWSR1	chr19	53057383	53057407	GCACTTAATTCTCAAATCTCTACAG		chr1	GTGGTGTGCAGTGAGCATGGCTTGT
EWSR1	chr19	44491960	44491984	GACAACAATTTCACAAAACATTTTG		chr1	TTTCCACACGGCACAAAACACATTC
EWSR1	chr2	160621840	160621864	GAAATTCCATCTAACCCTTTCCCCG		chr1	CCTCTGGAGTCCCTGGGGGGATGGG
EWSR1	chr12	132279593	132279617	GAAATCTACAACCTTAATTTTATAG		chr1	GACAGTCCCCAGGGGTGCTGGGTGG
EWSR1	chr12	115135760	115135784	GATTCTTTTTTTCCCACACATAACG		chr1	GCGGTGGAGGCCAGGTGAGTAGGAG
EWSR1	chr3	171872499	171872523	GATACACCAAAAAAATACAAAATTG		chr1	AGACACACAGTCTTTCTCCAAGTTG
FUS	chr1	187283002	187283026	GCTTTATTTGGGAGGGGGAAGGGTG		chr1	ACCTCGGGCTGATTCCTGGACTCGA
FUS	chr10	28888844	28888868	GATATTATTACTCCACACCCTACAG		chr1	CCCTGGACTCCTCCAGAGAATCGAG
FUS	chr11	57440405	57440429	GCATCTCTAACACACCACATCACAG		chr1	AGCCCATCCTGATGAGCTCATGTGT
FUS	chr7	18158277	18158301	GCATCCAGGAGGACAAGTGTAGGAG		chr1	GCAATGAGGTAAGAGCGGATGGCAC
FUS	chr3	12427547	12427571	GAACCTAACTCACACTACTCTAAAG		chr1	CGGTGGCACCTGACCTCTCGCCTCT
FUS	chr19	4195391	4195415	CTCAATAACACATATAATTTCTTAG		chr1	GTTCCTTTCCCGTGAAAGCCTTTAC
FUS	chr3	50881038	50881062	GAATCAACAACATATACTAAATAAG		chr1	ACCACAGGGCAAGGGCCAGAGGGCT
FUS	chr8	104821594	104821618	GACTTTACACATAAAAAACAATCAG		chr1	TCCTTGCTACACAGCCGGGCCCTGT
FUS	chr5	88869482	88869506	GATTTAATTTTTTCAAAATAACAAG		chr1	CACTTCCCCCACATGGCACCCTTCA
FUS	chr3	158399788	158399812	GCCAATAAAACACAAACCACTTCAG		chr1	CTCTCCTCACCCTGCTGGGCCCTGC
FUS	chr9	132886079	132886103	GCAATAAACCAATCTAAACTACCTG		chr1	TGCCCTCTCTGTCCCGGGGGACACC
FUS	chr22	47347204	47347228	GCAGGTAGGGAAACGCTTGGCAAAG		chr1	GACCTCCTCATCGTGCCTCGAACAC
FUS	chr6	111415027	111415051	GCAAAATAAACCAACTATAAAAAAA		chr1	ACCAGGGCGCCTTTCATAGGCATCT
FUS	chr2	3473879	3473903	GACACCATCCACACTCATTTAGAAG		chr1	GCCCCGCAGACAGCTTCACTGCTGA
FUS	chr4	174244596	174244620	ACTTCTATTACAAAATCCAACACAG		chr1	ATTCTACCAAACATCTGAAGAGGAG
FUS	chr5	82815887	82815911	GCAAATCAAACACTAAACAAAATAG		chr1	TTAATATCAGATCTTCACAAACACC
FUS	chr5	64261087	64261111	GCAAACAATAACCAAACAAAAACTG		chr1	TCCAAAAGACGGGAGGAGAAAATGC
FUS	chr6	24691641	24691665	GAACTCTACTTAATAAAACAAATAG		chr1	TTCTCAGCGCCTTTTGAATCCAGTG
FUS	chr6	4961372	4961396	GCTCTCTACCATGGGCCATGCAGGG		chr1	ATCCCTAGGTGCCAAAGCCGGACAA
FUS	chrX	131199628	131199652	TAACTCCCCAACTTAAAACCTCTAG		chr1	AGATACCACAGGACATGGAGCTGGC
FUS	chr11	63788689	63788713	GAAAACACAAAATAACAACAATATG		chr1	AGGCACAGCCTCTCCCAGGTCTCAC
FUS	chr5	37572928	37572952	GAAAAACCACTACAAATAACTACTG		chr1	CCTCCCAGGAGGCTCCCTCCCGCCG
FUS	chr12	124552902	124552926	GAAACATCAATACTATAATCTTAAG		chr1	CTGACCAGGGCCTCAGCTTGAATGC
FUS	chr2	86697802	86697826	GTCACACACACTCTTCCCAAAGACG		chr1	CTGCCTGGGAGGTTTCCTGATTGTT
FUS	chr3	107525499	107525523	GATTTATGCAGTCTGGGGACCTCAG		chr1	CTAGCACCGGCTGCTCAGTGCCCCA
FUS	chr13	45841457	45841481	GAAACAAATCAAACTTTCAAAAATG		chr1	TCCCTCCCCCAGCCTTGCTCCCCTC
FUS	chr2	121051757	121051781	GATCAAATAAAAACCAAATAACCAG		chr1	CCTATGGGGTCCTGCTGGGCACATG
FUS	chr2	239312356	239312380	GAATTCATTATCCCCAATAACAACG		chr1	TGCCTGGCCCACCTGTCCGACGCCA
FUS	chr5	110822650	110822674	GAACAATCAAAATCTTCTAAAATAG		chr1	CCCCCCTCTCTCTGTCCCTGGGCCG
FUS	chr12	28587996	28588020	GTATTCCTCAAACCACAACCTCCAG		chr1	ATGATCCCATCTGGTTGACGCTTTC
FUS	chr20	32952022	32952046	GATAAAACTATAACCCAACTCAAAG		chr1	TCTCGTGTTTGCATCGGCTGTACCC
FUS	chr17	59356231	59356255	GCCTCACAAATACTTTATATATTTG		chr1	AGAGCGGCATCTGGTTGCCAGAGGG
FUS	chr18	34027097	34027121	GAATCCCAAATATACAATCAACCTG		chr1	CACCTCTGCTTGCATGGCGTGTAGC
FUS	chr7	107578670	107578694	GCTTACTTTCACTTTAAAACACCTG		chr1	AGAGATAATGGCTCCCAAGATCCTT
FUS	chr12	105506742	105506766	GAAAAAAATAACAATTTACATAAAA		chr1	GGCCATGGACCCTTGGCCATGGACT
FUS	chr8	117801006	117801030	GAACCTAACCATTTCTCTCTTTCAG		chr1	TGTCCCCTCATAGTCAGGGTGGGGT
FUS	chr14	103870448	103870472	GTTCCACACAAACTCCCACGTAAAG		chr1	GGGCCTTGCCTCTGTTCCTGGAGCT
FUS	chr1	231689105	231689129	ATAACCACAATACAACACATTTAAG		chr1	GTCCCTCCCATGGCCTTCGATGGCA
FUS	chr4	68587170	68587194	GCCTACCAAATCTAATTATATATTG		chr1	CCCCTGCTTGGGTCTTCACCTCCCG
FUS	chr18	42532587	42532611	GCTAACAAAATTCTCATTAATACTG		chr1	CACCCTTGCATGGATACTTACCTCC
FUS	chr2	71587484	71587508	GTGGCAGGGCTCTGGACTGGTGACG		chr1	CTCCTGCGCCCCTGCGTGGGTCCTC
FUS	chr4	20356386	20356410	GAATTAAATCACCTCAAAATCACAG		chr1	GGCTGCATCAACAAGGTGCATGGAT
FUS	chr8	79515299	79515323	GCACTATTCTACTTTACAAATAAAG		chr1	CTGGCATGTTGCTGGCTACAAAGCC
FUS	chr22	31600595	31600619	GCAATATTCATCATAACAACTCCCG		chr1	CCTTTGGTGCCTCTTCTGCACCTTG
FUS	chr1	42859143	42859167	GATACCCAGCTCTTCCATACAATAG		chr1	TTGCAGGGTTGATCTGCACCGAGGT
FUS	chr6	126798696	126798720	GAATCCCCCGTCTACCTCTCTCCTT		chr1	CAGCAAAATGCTTTTGGCTCCTCCT
FUS	chr10	26998673	26998697	GCAAATCAACATTCACATCCATTTG		chr1	GTACAGAGAAGGAAATCGAGGCTGG
FUS	chrX	13726962	13726986	GAGTTTTTCTAGTAGATAAGGCAGC		chr1	CACATCCCAAGATGGAGATGGCGTT
FUS	chr3	193853970	193853994	GAACAATTTTAACTTACAAAAATAG		chr1	CACGACAGCCAGGGGCCAGGGGATG
FUS	chr9	78642559	78642583	GATCATAACATTCCTAAACCAATAG		chr1	ATGAGCTGGTTTGTCCCAAGAGAGG
FUS	chr4	117865395	117865419	GATATATTTTTTATCTGCAACCATG		chr1	GTGAAGCTTGTGACATGTATGAAGC
FUS	chr2	179443110	179443134	GATACCTCTTACAATTCCCAAATAG		chr1	ATGGGTGGGCAAGGTGGCACGCGGG
FUS	chr17	29693487	29693511	GTTTTCTTCCTCTTATACTCCATAG		chr1	CACCCAGTTCCAGTCCAGTTAATCC
FUS	chr15	42060488	42060512	GCAAAATACCCTATTAACCTTATTG		chr1	TCAGGGTTGAGCTCAGGACCAGCAG
FUS	chr12	32136593	32136617	GAAATAAACCTCATACTCCTTTCCG		chr1	AGCCAGGGCCAGACCTGGTGCATGG
FUS	chr12	4654828	4654852	GAAATAAAACCTATTTAACATAATG		chr1	ACCTGCAGGCCTATAGGGCATCTAG
FUS	chr1	16226688	16226712	CTTTTTATATCATTAAATCCACCAG		chr1	TGAGGGGGTCCCCTTCAGGCGATAC
FUS	chr5	61661092	61661116	CCCACACCTAACATTATACTTCATG		chr1	AGGGACCGTTCTCCAGGGGCCACTA
FUS	chr4	113704450	113704474	CTCCCCAAATCATCACATTAACTTG		chr1	GGAAATCTCAAACCCACAGTTGGGC
FUS	chr6	26227591	26227615	GCAAAATAAACTTTTCATCTTAAAG		chr1	CCAGGGCAGCAGCAATGTCGAGTTC
FUS	chr18	56417065	56417089	GAAAAATTATCTAAAATCCACCCAG		chr1	AAGAATAATGTCCAGTGGGAGGCTG
FUS	chr5	64162077	64162101	GAAAAACCATAAAGTAACATCCAAG		chr1	AGCTTTGTCTAAGGCCTGCAGAGGA
FUS	chr16	19564702	19564726	AATCCAAAAAACCACAAACTCAAAG		chr1	TCCCTGGGGATGCTGTGGGGTTTTC
FUS	chr13	48923481	48923505	GCTTTTCTCTTTTCTAACATCACCG		chr1	ATAGGACCTGGAAGGAGTGTGGGAT
FUS	chr1	224347168	224347192	GATATTTATCTACTCTCCAAAATAG		chr1	CTGGGAACTTGAAGCCCAAGGTACA
FUS	chr14	71939085	71939109	GAAATACAACCTCTACCATATACTG		chr1	GCCATTCAGCACCATAGGTGTGGCC
FUS	chrX	47696489	47696513	GCAAATCTCTACCACTAAAAACAAG		chr1	CAATTTCTAGGGTAAAGATGACAGT
FUS	chr12	70690049	70690073	GCATCAGCGGTGCGGGCATGGCTAG		chr1	TGCTCAATTTTGAGGTCCAGGGTGT
FUS	chr2	44800974	44800998	GAATAAATATTTAAACTCAACAATG		chr1	TTTTTCACCAGCTCCGCTTCCCAGA
FUS	chr8	25366789	25366813	GACATCACCATAACCAAAATTCTAG		chr1	AGGGCCCCGTTCCTTTTTGGGGTTT
FUS	chr1	230331338	230331362	GCCAACAACAATATCTACAACATCG		chr1	CCTAAAGGCATCAGGGCCTGTTTCT
FUS	chrX	14911976	14912000	GTAAACTTCATATTAAAAAAACCAG		chr1	TAGACTTGAGATCCAAGGCAAAGGG
FUS	chr21	15416319	15416343	GTCCCCGGCTCCATACCCCTCCCAG		chr1	GCCTTTGCTCACTTTAAAAAATTTC
FUS	chr1	229771462	229771486	CTACCTACCATACCCCACACCTTAG		chr1	TTTTTTATTGGTGCATAATAGGTGT
FUS	chr7	98478559	98478583	GCAAATACCATATCTATCATATCAG		chr1	ACAGACTTTCTGCATACATGTAATA
FUS	chr1	27057879	27057903	GTCCATCAACATCAACACAACAAAG		chr1	AAGATCCAATCAGCGTAATTAAGGC
FUS	chrX	64486489	64486513	GAACAAACTCAACATCCTTATTCAG		chr1	ATCCATCACCTTCAATACTGGTCTT
FUS	chr12	50850648	50850672	AAAAAAATCACTCATTATCCCATTG		chr1	TTCTTGATGCTGGAGACATTCAGAT
FUS	chr3	180687482	180687506	GCAACTACCTCTAATCCTCCTAAAG		chr1	TATTCTTTTCTGGCTGTTTTGAAAT
FUS	chr6	5426016	5426040	ACATACACATCTATATAAATACTCG		chr1	GTACAATAGATTATTGTGAACTATA
FUS	chr17	8997319	8997343	GAACACCTTTATTAAATCCACTTAG		chr1	GTCACCCTGCTGCTCTAACACTAGG
FUS	chr2	159378085	159378109	GCTCAAAACATCACAATAAAATTTG		chr1	ACTTATTTCTTCTATCCAACCGTAT
FUS	chr14	64980207	64980231	TTTCCACATAACTTTTATAATCCAG		chr1	ATTTGTACCCATCAATCACCCTGTC
FUS	chr15	67892081	67892105	GAACCCAGGAGGAACGTCAAAAATT		chr1	TTCATCCCCCCACTCCCTTCCCCTT
FUS	chr13	20668250	20668274	GAAATCAAACCTCAAAACACACCAG		chr1	CCCGGTCTCTGGTACCCACAATCTA
FUS	chr12	28560450	28560474	GTCCTCTTTTCTTCAATACAAAATG		chr1	CTGTCTACCCCCGTGAGATCCACCT
FUS	chr10	96336441	96336465	GCTCAATATCTAAAATCAAAAATCG		chr1	TTTAGCTCCCCTGTGTGAGTGAGAA
FUS	chr19	37854053	37854077	CAGGGCCGGGCCTGGTTAGTACTTG		chr1	CATGCCGTATTTGCTCTGCTTTGCT
FUS	chr6	25966563	25966587	GCAAACTACATTCAATAATTTTTTG		chr1	CATTTCACTTAACATGGTGGCCTCC
FUS	chr6	143501000	143501024	GCTTATAATCAACATACCATAAAAG		chr1	AGCTCCTCCATGTTGCTGACTTTCA
FUS	chr6	121007825	121007849	GAACTCACAATTTATTCAACATCAG		chr1	GGACCTCATTCTATGGTAGCTCCAT
FUS	chr3	173714938	173714962	GCACGGGTGAACATCTTACAAAATG		chr1	CCACTCCCCCCAAAAAAATCCTCTG
FUS	chr4	48369807	48369831	GATTCCAAAATAAATCTCATCCAAG		chr1	CCGTCCTTATGTGCCCTGAGAAGAC
FUS	chr19	37733681	37733705	TCAACACAATCCCAATCAAAATACG		chr1	TGTTTCCCAAATAATGCTACGGTCC
FUS	chr18	8291652	8291676	CCCTAAACATCAATACCACATCAAT		chr1	CCCTTCTTCCCCCTGCCCCAGGGCC
FUS	chr2	54045360	54045384	GAACACAAAACTACCTATAATTATG		chr1	TGAGTCCACTCCCGCACACCAGCTC
FUS	chr1	52784964	52784988	GTCTTCTGAGTAATGGGCAGAGAAG		chr1	CCACCTGCTCCCAGCCTCCCCCTCC
FUS	chr8	1722033	1722057	GATTTTACAAACAAAATACAAAATG		chr1	CATCTGCGCCGGCTGGGTTTTGGCT
FUS	chr5	118454868	118454892	GATATAACTCCCAAATATCCATCAG		chr1	TTAATTTCAGCAAACACAGGCAATT
FUS	chr10	121701689	121701713	GAAATCCACTTAATAATCTAATCTG		chr1	TGCAGAAATACCACAGCGAAGGCAG
FUS	chr6	110052036	110052060	TCTTTTAAATAATCCCCCACAAAAG		chr1	CCTCCTCGGCTCCTACCAGCCAAGG
FUS	chr5	103768384	103768408	CTCACCCCTCTCCAACTACTCAATG		chr1	AAAAGCAAAAATCCATAGGCGCTGC
FUS	chr7	107249859	107249883	CTAAAAAATAAACAACCTTCTACCG		chr1	GCAGGGTGTGATTTACCTCCCGAGA
FUS	chr12	9261871	9261895	GTACCCCCTAACTCTAAAATAAAAG		chr1	AGTGCACATTCCCTCCACCCGGCAT
FUS	chr3	101296712	101296736	TCACATACAATAAACTACATAAAAG		chr1	CGTCATCATCGTGTTGATCTCCTTC
FUS	chrX	24782335	24782359	GCAGGTCGGGGAGGATGAGGGACAT		chr1	TGGAGCGTCCACAGCGCTCCCGACA
FUS	chr7	156935519	156935543	GAATATCTTCTACATAATCAACAAG		chr1	ATGCGAGTCTTCCCCAAATGGCATC
FUS	chr3	149543582	149543606	GATTCTTTTTTACTTCTAACCTCAG		chr1	TCTTTCATAAAGCGAGACACAGGTC
FUS	chr2	239291188	239291212	GAAAATAAATATTTAAATTTCACAG		chr1	CTGCAGTCCAGGGAGGAGGCAGAGG
FUS	chrX	110988302	110988326	GCATCCAGCTCCAAGCCCTGCCCTG		chr1	GGAGTGCTCGGCTCCACACCTGGGC
FUS	chr10	52940076	52940100	GTATTACCCTAATATATAAAAATAG		chr1	CGTGGGACCGGTGTGAGTTCAGGTA
FUS	chrX	131209945	131209969	GCTCATAATCAATACAATTTTAATG		chr1	TCATACACTCAGTGAAAGCAGTGTT
FUS	chr19	19446742	19446766	GCAACAATCATCTCAATTAATTTTA		chr1	CCTGATGAGTTTGAGTCAGCGCCGG
FUS	chr3	155645061	155645085	GTATAACAAATAACCCAAAACTCAG		chr1	GAAATTAGGGTCAGAGTCAACTGCA
FUS	chrX	18590185	18590209	TACCCAATACTTTAACATCCACTAG		chr1	GCAAATCAACAGCCTCTCTGCCCCT
FUS	chr6	90220329	90220353	GCATATCAAATATTTTTAAATCCAG		chr1	CAGTCTTCTCCTCCGCAGAGTGGGC
FUS	chr15	41582976	41583000	GCTCTCTACCAACACATAAAAACTG		chr1	TGGAAGGTCAGTGCTTGCTGGAACT
FUS	chrX	18612398	18612422	GCATACCCATACCCTTTCTACACTG		chr1	GTCATCTCTGTGCTCAATGGTGATT
FUS	chr6	158356049	158356073	GAACATCACTCCTAAATTAATAAAG		chr1	GCAGTGACTGGCGTGAACAGCCTTC
FUS	chr12	62954705	62954729	GAAATACTAATTCCATAAAATAAAG		chr1	AAACGGGTCCTTGGCAGGGGTGGGA
FUS	chr12	21606352	21606376	GACTACCATTTTACATTCTCTACAG		chr1	AAGTGGAGGGGGGCACGCCGTCACA
FUS	chr10	69677670	69677694	GTCTCTACAACCATAAAAACCCTAG		chr1	CAGGCTCCTTATTAGGGATTTCTTT
FUS	chr12	69899144	69899168	GAAAAAAATAATAAAATCTCTCATG		chr1	CCCTTTCTGACCTTAGAAGGATGCC
FUS	chr12	903514	903538	CATCAAATACTACTATTTCTCCATG		chr1	AGAGATCTGGAGCTTTGGCGGTGGA
FUS	chr1	225164065	225164089	GAATCAAAATCAAACACATCCACAG		chr1	TGGACCTGGGTGTGAGTCATGGCTC
FUS	chr8	77595158	77595182	GTACAACATATTCTTATTTTCCTAG		chr1	AGCCATTTGCCAGCTGTGCAAACTC
FUS	chr1	33138946	33138970	GCAATCAAATCCACAACCTAATAAG		chr1	AGACAAGCTGCTTAAGCCGCGTCAC
FUS	chr12	42776966	42776990	GTCCTTACACCTTACCTACCAATAG		chr1	ACTTTCTGTAAAGGGAAGGTAGATG
FUS	chr5	102187713	102187737	GTTTTTTATATATACACCAACCAAG		chr1	GGGGATCAGATATCGTACAGGGTGC
FUS	chr19	39156875	39156899	GAATTCCTATATACCTAATACCCAG		chr1	ATGGCCCTTAGGAGTGTCTGGTCCA
FUS	chr9	106898349	106898373	GTTCAATCCATAATTCATCAAACAG		chr1	TAGTGAGGGCCCCGTGCATGGAAGA
FUS	chr8	73925377	73925401	GAAAAAATGAGTGCTGAAATTAATG		chr1	CATAGCAACCAGGATGTGTGCTTTC
FUS	chr3	188593791	188593815	GCATCCATAAAATCTTCTTTTATAG		chr1	TCTGAGCAGTGGCTTTGCTCTGTGG
FUS	chr3	168256419	168256443	TAATACATCATTATTTTCTAATCTG		chr1	TGTCCACAGCTTGTACACTAATTTT
FUS	chr10	75834581	75834605	GTACAATAAAATTTTATTTCCTAAG		chr1	GAGGACCTGGAGCTGGTTTTGAGGA
FUS	chr3	188597215	188597239	GTACGGGACTCCACAGTCCCATCAG		chr1	CCCTCCCTAGCAAGTACTTAGGAGT
FUS	chr6	7600210	7600234	CTAAACAACTAAAAATACAATCTAG		chr1	CTGCCACACACAGGTTGAGCATGGA
FUS	chr18	12725712	12725736	GAAACACAATACCTACAATAAACTG		chr1	TTCATCTCTGGCTTCAACTCACAGC
FUS	chr1	22430980	22431004	GTAAATTAAAAAATCAACCAAAATG		chr1	TTTCCCGCTGCTTTCCTTAGGCCGG
FUS	chr1	244818558	244818582	GAACACGGTACTTTGCGCTAGCCTG		chr1	TGGTTGACGTGGTCTCCATGAGCTG
FUS	chr1	68153975	68153999	TTAAAAATACTTAAACTAACAAATG		chr1	TGTGCATCCTCCAGTGACAGGACAA
FUS	chr5	170500164	170500188	GCCATAAATATTTCTAACAAACTTG		chr1	GATTTGTGCCCCCACAGGAAGGTCC
FUS	chr8	103251922	103251946	GTTCTAACCTTCTAAATTCTACATG		chr1	CCAGCCTCCCCCCACCTGCCCTCTG
FUS	chr5	61762100	61762124	AAATACACTTTTCAAAACCTTCAAG		chr1	AAAATCTTCCTTGATTTCCTTTCAT
FUS	chr11	9612228	9612252	GAAACAAACACTACCATCTTTTTTG		chr1	CCGTCCCTCAGGGGTCCTGTCTTTG
FUS	chr5	173885283	173885307	GCTAACCACTTCACACCTACCATCG		chr1	TGATGTCAGCGTGAAGTGGAATTCG
FUS	chr6	120564278	120564302	AATCACATAAACTCTTTTAAAAAAG		chr1	CAGAATGGCTAAAGTGGAGGGAAGA
FUS	chr14	61335221	61335245	GAAAAAATCCTTACCTTTAAAATAG		chr1	CTTAAAATGCATTGGATGATGATAG
FUS	chr5	154196244	154196268	GAAACCAATATTTTTCTCATCAACG		chr1	CAGCGTCATTTACAATCACCACGAC
FUS	chr12	94075305	94075329	GTAAATATAACAACCAACAAATCAG		chr1	TTGGAAGCAGCCGAGATGTCCTTTG
FUS	chr11	11961719	11961743	TATTCTAAAATAGCCAAGCAAAATG		chr1	GCAGATGATTGGAGAAATGAACTGT
FUS	chr10	70428117	70428141	ATATACCTTTTTAATCTCTTCACTG		chr1	GGCACGTCCATGCAGACCATGAAAT
FUS	chr8	42721265	42721289	GTCCATCATTAACAATTCAACATAG		chr1	ACTATTCAGTGCTAAAAATGAGTGA
FUS	chr1	26451223	26451247	GACAATCAATTTACCAATTTTTCCT		chr1	GCTTTCCATCCATGAAAAGACATAG
FUS	chr4	83831132	83831156	GACAAAAATATCCTTATTCTTCTTG		chr1	AGAAACCTGAAATGCAGATCACAAA
FUS	chr10	89642077	89642101	ATACCACTCCCTCCAAAATAACTAG		chr1	CACACCCTATGACTCCAACCTGTGA
FUS	chr3	192970348	192970372	TCATCACTCAACTCCACTTCTTCTG		chr1	CATTCCCAAAGAGGGATTTTTCCAA
FUS	chr2	23634503	23634527	GATAACAACTATTCCACACCAAATG		chr1	AAAGAGGAGCTGCCATCATTAGGGA
FUS	chr19	33085130	33085154	GCTTAAAAAACAACTAAAACTACAG		chr1	AGCAGGAGTTGAGGAGAGTCAGAGT
FUS	chr12	66299364	66299388	GAACAGTATGTGTGGATCATAACAG		chr1	GACACCACTGAAAAATCTTCTCTGT
FUS	chr11	57582865	57582889	GTTCACTCCAAACTTATTCAATCAG		chr1	CTTGAGACTAACAAGGTACCTTCCT
FUS	chr6	71448476	71448500	GACTCTGCTGGCACTTTTACCTCAA		chr1	TGCCAGTCACAACCCATGGTCCTAA
FUS	chr8	95684517	95684541	GAATTTACAATAAAAATAATAAAAG		chr1	GATGGTCACAGCTAAGGAGGCAGCT
FUS	chr5	118508177	118508201	GTTCATTTAACACTCACTCATCAAG		chr1	TGGTACTGCCTGCAAGGACAAACTC
FUS	chr7	129785740	129785764	GCACGTGGGTGAACAGGTGCACATG		chr1	CTAAAACAACAGAAAGCCCAGATGT
FUS	chr6	18446156	18446180	TAACTATTAATATCTTCCATAAATG		chr1	CCCAATACCCATAGCAATATGTGCT
FUS	chr1	38266427	38266451	GCACTAATCTTTTTAATTTACTATG		chr1	TTCAAGATAATTATAGATGTGCTTT
FUS	chr12	124518081	124518105	GTAAATACCCCGGACACACCCCATG		chr1	GATGTACTCATGTACTAGACTGTTA
FUS	chr6	158704282	158704306	GCAAAATATAATACTCTCATAAAAG		chr1	AGGATAGTTTTCTTTAAATCAGTAG
FUS	chr15	64824481	64824505	CCTCAATTACTTTTTTCTCATTTAG		chr1	GCTCCCCCTCACAGAGTCGCAGCTT
FUS	chr16	72841639	72841663	GAACATTCTCTAACATTAATACCAG		chr1	GGTTTAGTCATTACGTAGACAAGAC
FUS	chr1	236414905	236414929	ACAGTCCTCTTTCTTCTTTCTAAAG		chr1	CCCTATATAAGAAAAACTTAAAACA
FUS	chr2	74251138	74251162	GTCTAATCCTTTTTCCTCTCCAAAG		chr1	AAGACGGTGCATTCTCTCGGAAGGT
FUS	chr21	40566598	40566622	GTCCATTCCAACTTATACCACACTG		chr1	CCCGTGCTCTGTAATGGAGTAGGTT
FUS	chr4	6992665	6992689	TTCACCTTCAACTTACATTTCCTTG		chr1	TTAATAAACGTGCTTCCTTCGCTGC
FUS	chr9	13293027	13293051	GCATAACATCATTCTTTAACATAAG		chr1	ACCTTGTGACTCGCCTTGAATTCCT
FUS	chr6	119217485	119217509	ACTAACATAAACCCAAATCCTATAG		chr1	TCATGCGTGAGATCCAGAAACCCTC
FUS	chr10	44110520	44110544	CTGCAGTGTCTTCAACGTGGCTTTG		chr1	TCTTGGGGTCTGGATCAAGACCCCT
FUS	chr1	110548853	110548877	TACTACACTTATTTTTTCAACACTG		chr1	TTTCTGGTAACACCATGGGTTGGGG
FUS	chrX	37922259	37922283	GCATCATAAATTTCATTTTCATATG		chr1	AGAGGGAGGGGTGAATAGGTGAAGC
FUS	chr20	57471083	57471107	GCAAAAAACTTCATAACCAAAAAAG		chr1	ACAGGACTTTTTTTGGGGCAGTGAA
FUS	chr19	44682490	44682514	GCTATTTAAAAATCAATAACATATG		chr1	ACTCCTCTGTATCATACTGTCACAG
FUS	chr5	179201009	179201033	GTACATACAATATAACTATAACTAG		chr1	CTAAACTCATAGACTGTACAACACC
FUS	chr4	126272480	126272504	GCTAACACTATAAAACTCTTCAAAG		chr1	AACGGTGAGCCCTAATGTGGACTAT
FUS	chr3	16942077	16942101	GATAAAAGTGGGCGGACTCTTTCCG		chr1	GGACTTGGGGTGATTGATATGGTTT
FUS	chr4	146046313	146046337	GCAATTTTTATTAAAAACCAAACAG		chr1	CTTGAATTTCCATGTGTTCGGGGAG
FUS	chr11	92239642	92239666	GTGGGAGTTGGGATATGAGAAACCG		chr1	GGACCCAGTGGAAGGTAATTGAATC
FUS	chr19	44411545	44411569	TAATCAATTTCTCTCTACTAACAAT		chr1	ATGGGGCAGGTCTTTCCTATGCTGT
FUS	chr1	236979767	236979791	GCTAAACCTATCACAATTCAAAATG		chr1	TCTCCTGACAGTGAATAAGTCTCAT
FUS	chr2	32536827	32536851	GTAACTCTCACATACACACAAAATG		chr1	GAGATATGATGGTTTCATAAACAGG
FUS	chr6	57376965	57376989	TTTTTTGGTGTGGGGGGCAGAGGGG		chr1	AGTTTCCCTGCACATGCTCTCTTCT
FUS	chr10	38313180	38313204	GAATCATCTTTTTCCTCCTTTACTG		chr1	CTTGTCTGCCACCATGATTATGAAG
FUS	chr18	42337824	42337848	GTCAAAACAATCACATTTTTTAAAG		chr1	CCTCCCCAGCCACGTGGAACCATAA
FUS	chr8	104485547	104485571	GAAATCATCTTCCAATCATCTCTTG		chr1	GTCCAAAAAGCCTCTTCTGTAAATT
FUS	chr3	50923306	50923330	GCTCCAAATCAACCACTCTTAATAG		chr1	GCCCAGTCTCAGATATGTCTTTATC
FUS	chr4	181217671	181217695	TATCTTTTAAATACATTTAAATAAG		chr1	AGCAGCGTGAAAATGGACTAATACA
FUS	chr14	31055387	31055411	GACAACCACAAAATCTTCTCATCAG		chr1	GTGATAATGACATGTTAATGCAGGT
FUS	chr13	76124566	76124590	TCTCAATCTACACCTTCCTAATATG		chr1	TCATCAGTTGTAATAAATGTACTAT
FUS	chr5	115554096	115554120	GCACTCCTCACTACCATATTAAATG		chr1	TTGGTGGGGGATATTAATAGTTGGG
FUS	chr9	134058775	134058799	GCCTCATCTCATTCAATTTTCTCAG		chr1	GAGGCTGTGTGTGTGGGGGTGGGAC
FUS	chr21	47680376	47680400	AAATCAAGTCAACAAAACAAACAAG		chr1	CTAAAACCGCTCTAAAACCATATAA
FUS	chr12	12624532	12624556	AAATACTATAATTCAAATTTTTCAG		chr1	AGTCCATCTACAAAAGTATCTGAGA
FUS	chr19	30783165	30783189	GCAAAACTCTCTCTCCTACCATTTG		chr1	GGCTAAATCTATCTCTATAAGAAAT
FUS	chr1	167977967	167977991	GTATCCTTCAAATTACCTTTAAATG		chr1	ATGAGGAAAGAAGTAGCAGGGGAGA
FUS	chr17	18770067	18770091	GTTATCCATCACTTCAAAACAAACG		chr1	TGCAAAAGGGGAATGGGGTGGGGGT
FUS	chr4	120474323	120474347	GTACTCTTAAACTCAGTATCACCAG		chr1	ATTAGAGAGGATTTCTGGAATTTGC
FUS	chr7	114261023	114261047	AAAATCGCAGTGAGCCGAGATCACG		chr1	CCTGTGAGAGGCTCTGAGACAGATA
FUS	chr4	174246013	174246037	GAAATCCCTTACCTCCAATAATAAG		chr1	TAGGAGGAAGAGAATTAGGGAAGGG
FUS	chr1	162044392	162044416	GCATGGCACTAACCAAACATACAAG		chr1	AGAAAAGAAGTATGGCTGTGGGCTA
FUS	chr6	28123034	28123058	GCAATACCTCACAAAACCACATATG		chr1	TAAATTAGATCCACGCTGAGGCAGG
FUS	chr6	152084008	152084032	ATATAATCCAAAACTTCTAAACATG		chr1	AGGATTGCTTCAGGCCAGGAGTTTG
FUS	chr20	47652027	47652051	GACATACTTTTTTCATATAAAAATG		chr1	ACCTTATCTCTATCAAAAAAAAAAA
FUS	chr3	193854091	193854115	GTTTATCCCTTACCACAATCCAATG		chr1	ATAATAAAAAACAGGGCATGGTGGC
FUS	chr2	48670277	48670301	GCACACTTCCAATTCCTTCATCCAG		chr1	ACATGCCTGTAGTCCCAGCTACAAG
FUS	chr17	37805490	37805514	CCTCATAATATATAATAATTTAATA		chr1	AGGCTGAGCAGGGAGGATTGCTTGC
FUS	chr20	52934672	52934696	CCATACTCACACAATATTTCTCAAG		chr1	TCAAAAAAAAAAAAGTTAGATCCAT
FUS	chr19	34690668	34690692	GACACTTCTTTTTCCTCCCTCTCAG		chr1	GATCATTTTCCTGAAGAGATTCGAG
FUS	chr3	43853206	43853230	GAAATGCTGTCCTACAACCTCTATG		chr1	GACAGCTTAGTGCTACCTTTGATGC
FUS	chr12	16673931	16673955	GAATCCTTTATAAACACTCTAAATG		chr1	ATGATTGCAAGCTCCGCCTCTCGGG
FUS	chr1	113506812	113506836	GCTCACTTATATAAATTATCAAAAG		chr1	GCCTATTCTTCTTTGAATTTAATTT
FUS	chr7	105801590	105801614	GACACATAATTTATAATTTATCATG		chr1	CTCATTGAGACTGGACCACATGGGA
FUS	chr15	68444656	68444680	GCAATAAATATACATTTACCACTTG		chr1	TCCTAGCTTACATCTGGGTTACATT
FUS	chr21	38862527	38862551	TAATACTATATTACAATACTATATG		chr1	TGTAGATTAAGTTTAACCCATTTAT
FUS	chr2	44912780	44912804	CCAAAATACTCTCAAAAATAAAAAG		chr1	GCCTAGTGTTCCATTATTGGAACGC
FUS	chr12	102595912	102595936	GTCTCTAAAAAATAAAAAATACCAG		chr1	TAAGCTTGTGGGAATAATTTATATC
FUS	chr7	141298981	141299005	AAATAACTATACAACTCACCAAATG		chr1	TGGCTGCTCAAGGTCACCCACAAGG
FUS	chr5	86662353	86662377	GAACGTCTTTAAACTTTTTTTTTAG		chr1	TCTGATTTTTCACAAAAAATATTTG
FUS	chr9	140537069	140537093	GCACACATCCTTATCTTCATCCACG		chr1	CTTCTGGACAAGACAGAATTAGGAT
FUS	chr15	30965073	30965097	GATTTCTTCTTCTCCCACATCTAAG		chr1	GAGAACCCCTTCTAACTTGAAAATA
FUS	chr19	38582852	38582876	GAACTCACTCATTAAACACTTACTG		chr1	CCTGTAGTGACCACAGTCTGACTTC
FUS	chr4	159705665	159705689	GCACCCTCATCATAACTCCATACAG		chr1	TCCCTCCTCACATGAACCTTTTGGG
FUS	chr18	13225978	13226002	AATAAATTATTCAATCCAAATTTCT		chr1	GCATTCGATGAAGGAGCAGTCACTC
FUS	chr4	16240331	16240355	GTATAATTACATATTCCCACCATTG		chr1	CCTTCCTTCCCCAGTGGGGAACAGC
FUS	chr16	2811885	2811909	GAAACCTACTAAAATTTTATAACAG		chr1	AACAGATTCTGGCAGGTGAGTCTGC
FUS	chr12	132234258	132234282	GTATTTATACTACAAAAACAAAAAG		chr1	TGCAGAAGAGACAAGTTCTTATTTC
FUS	chr13	42626370	42626394	GCCCATCTCCTTACATATAATATTG		chr1	AGCTGCGTGGAGCTGTGTCTGGGGC
FUS	chr12	57997182	57997206	ATTTCACTTACTCTAACTCTTCCCT		chr1	AGGTCGTTGACTTTGTCTCCTTAGG
FUS	chr15	77244625	77244649	GAACATCATCATCATCTTAACTCTG		chr1	GTAAACAGCAGAACATGGATGGTGT
FUS	chr13	33285449	33285473	GCTAATTTCCTCCAACAAGTACCTG		chr1	TTGATGCCCGCATGAGTGAATGTAC
FUS	chr19	24280265	24280289	GACCTTAATTCTACATTTCCATAAG		chr1	TCTTATTTTTACACAGTTATTTTTG
FUS	chr4	91120972	91120996	GACACACAAACACATAATTTTAATG		chr1	ACCATAAATTGCTGGATCTGCTGTA
FUS	chr4	183622807	183622831	AAAAATATACACAACTCATTCTTTG		chr1	GCTATTGATCCACCAAAGATCTATG
FUS	chr3	16009087	16009111	TTATCTTTTTACCTTATAACCACAG		chr1	CTCTCCATCCAAGCTGTAGGGATGT
FUS	chr22	31121656	31121680	GAAACAATATATACCACTATCCTCG		chr1	AATTGGGAACTGGCATTTCAGGTGG
FUS	chr3	155680499	155680523	GTAATCACACAACAAATTAATTCAG		chr1	GGATCACATTTCCAGCCTCTATTAT
FUS	chr11	105960422	105960446	GCAATAATTACTTTCCAGTAGGAAG		chr1	GTCTAGTAGGGCCATGTGACTGAGT
FUS	chr19	21587606	21587630	CCTCAGTTTCCCCGTCTGCTCAATG		chr1	TATGGATAAGAAATGTGGGCGGAAG
FUS	chr2	136341474	136341498	GCTTATTTAATCCTTATAACATCTG		chr1	TGTTGTGTGCCCCTTCCAGGCCTCA
FUS	chr7	92942874	92942898	AAATACTCAACAATTTAAAAAATAG		chr1	CTTCTAAGGTGTTTCCTTCTCTCCC
FUS	chr12	72279663	72279687	GCATGCCATGGGCTCTCTTATCTAG		chr1	TTCCCCAACTAGTGACTGGATGGAG
FUS	chr11	118318774	118318798	GATCATTTTTCCTTCTTTCTCTCTG		chr1	ATGACCCAGGAAGGGGCCCTGTTGC
FUS	chr19	18668876	18668900	GAACTCTTATTTATTTCTTCTTTAG		chr1	CCAGGAAATGGGCTTGTCCTGAACC
FUS	chr5	66058831	66058855	TCTACTTCATACTTTATCTACTCTG		chr1	ACAGCTTGAAGGAGAGCCACCGACT
FUS	chr1	179959353	179959377	GAATTTTAAACACATAAAACATACG		chr1	GATCAGGAATACCCAACTGGACTTT
FUS	chr7	106720058	106720082	TATTTCACTTTTATCAAAACCACAG		chr1	TGTGCTGGGCCATGGTATATTATTG
FUS	chr14	71490855	71490879	GTTTAATTTAGGAGAAAATCAAATG		chr1	GGTTTCTTTTATTAGAACACTTGGC
FUS	chr18	13759916	13759940	GTTTTTTTTATCTCATTCAAATTAG		chr1	ATTACCTTCACTAATATACACTCAT
FUS	chr3	93731486	93731510	GAATATACCACAATTTATATATCTG		chr1	CATAGTAGACATTTTCACTAGTTAT
FUS	chr13	40312381	40312405	GAAACAAATCTTTACAACACATATG		chr1	AGATGATATGCACTATTTTCCCTTC
FUS	chr2	219569357	219569381	GCTCCTTACTTAATTTTTAAAAAGT		chr1	TGAAACAGAAATTTGCAGCAGCACT
FUS	chr18	32167273	32167297	GAAAATCTCTCCTATCTCTAAAATG		chr1	ATCATAGAATGACTGGAGTTCATGT
FUS	chr4	39734177	39734201	GATATCATACCCAAAAAAATCATTG		chr1	CTCTGCAAAGAACATCTAAGCCCTA
FUS	chr7	7749789	7749813	GCAAATATCTCATCCTTACCATCTG		chr1	AGCCATCCAGAGTGGATGAGGCATC
FUS	chr13	100350357	100350381	GTAACATTCTCCATTCTCATCACTG		chr1	TCTGCATGAGTTAAATTACACACTC
FUS	chr3	155691898	155691922	GAATACAACACTTATTCCTTTCTAG		chr1	CAGCTGCTGTAACCAAGAAGGAGTT
FUS	chr10	13223257	13223281	GACACACCATTATATTTAATTCTAG		chr1	TCACAGTGGTCAAAACGTCGTAGAA
FUS	chr15	85593594	85593618	GTCCAAACTCCTTATTTTATCAAAG		chr1	GTTTAGTTCTCATGCATGTAACAGT
FUS	chr3	43770818	43770842	GTATTCCTACCCATCTCCCCAAAAG		chr1	CCAAACGCAGCTCCACAGTGGCAAG
FUS	chr10	49629007	49629031	GAATTTATTGCCTGGGCTACTCAAG		chr1	GAGCCAGCGTCCTTTCTCTTGCTGT
FUS	chr19	41773761	41773785	GCAATATTTCTTCTTTCTTTTAAAG		chr1	CCTGCTGTGCTCAAGAGGTGGCTTC
FUS	chr6	52546840	52546864	GAAAAGTTTCCTCTCTAATATCAAG		chr1	TGTCTTTGAGTCCAACGTGGCTGCT
FUS	chr13	34410827	34410851	GATATACAACTTAATCTTTACAATG		chr1	CTGGCCCCAGCCATCATTTCTATAC
FUS	chr11	92627060	92627084	GATTCTACTTTTAAATTAACAAATG		chr1	TCCAGCAGGTGGCAAGTGGGAAGAA
FUS	chr22	26076945	26076969	GAAATATACTTCTCATTATCCCCAG		chr1	TTTAGGGACACATGGCCTAGTGCTG
FUS	chrX	13710060	13710084	GTATTCATTTTTCTTTATCACATAG		chr1	CTCACATCACCCTGCTCACCTTGTG
FUS	chr10	53244659	53244683	GAACATATTTAAAACCACCATACTG		chr1	TTGGGACCAGAGTCTAGTCACATGG
FUS	chr2	228473995	228474019	GAATATAAAAAAATACTTTTCTCAG		chr1	CAGCAAATAGCTGTGAGGAATATTG
FUS	chr4	178438288	178438312	GAAAATATCTTTGCTGGATGCAGTG		chr1	GGAAAGGTTGTCTTTGGCTACTTGG
FUS	chr2	135686744	135686768	GTCAAAAATCCACTTATAACTCTTG		chr1	CCTCATGACCATCGGAAACTGCTGT
FUS	chr3	136573374	136573398	GAATGTAAACTAATTAAACCATTTT		chr1	ACTACAAAAGGTGGGTTCTGATCAT
FUS	chr19	30490077	30490101	GCTCCACTTTCATCCTCCACTATAG		chr1	CTTAGTTGGGAATGCTGTGACAAAT
FUS	chr2	97328578	97328602	GTTCTACTCTTTTCCACATTCTCAG		chr1	GACCATAGCCTGGGGGCTTAAACAA
FUS	chr2	32617228	32617252	TTCAACCCCTAACACTAAACAAATG		chr1	CAAACATTTATTTCACACAGTCCTG
FUS	chr13	98821686	98821710	GTTTCCCTACATACACTATTCATAA		chr1	GCTGGCTGGCTTGGTGTCTGGTGAG
FUS	chr20	8487593	8487617	GTTTTCTTAAAAAATAACTACAATG		chr1	GGCTTGCAGACAGCCACTTGTTGTA
FUS	chr2	205424314	205424338	GCAAAATCCCTTCTACCCTATAAAG		chr1	TCCTCAAATGGTAGAGAGAGAGAGA
FUS	chr6	83076013	83076037	GAAACAAATAAATATAAAAACCCAG		chr1	TCTCTTGAGCCTCTTATCAGGGCAC
FUS	chrX	12167311	12167335	GAACTTCAATTTTTCTTTCCTCACT		chr1	TAATCCCATCTTGAGGGGTCCCTCC
FUS	chr9	100785116	100785140	TCACAACTCTACCCTTTATCACAAG		chr1	TCATGGCCTAATCAATCATCTCCCA
FUS	chr2	217031208	217031232	TTGATTTACTCTCAATTTTTTTAAG		chr1	AACGCCTCAACTCCCAACACCATCA
FUS	chr13	96930980	96931004	ATCATGTCTGGTGAGTAGTTTGACT		chr1	TGTTGTGGGTGAGGGTTTCAGCACA
FUS	chr6	157377209	157377233	GACTCTACCATAATCTACTTAACTG		chr1	CACCTTAGAGTGTGTGTCCCCACAG
FUS	chr3	62069182	62069206	GCAAATACTTACCATTATATTCCTG		chr1	GAAAGCAATGTCCTTCAACATCTCT
FUS	chr1	84561930	84561954	GAAAATTTATCAAACTAAAATCAAG		chr1	TCCCTCTCACTTTATTACTGCTCCT
FUS	chr17	29490858	29490882	GACCTTACCATTTTTTATATCAATG		chr1	ATCCATACAGGTTTGGGCAGGAGAA
FUS	chr7	111908819	111908843	GACTATATAAAACTCATAACCAAAG		chr1	CAGGAGCCACACTCAGTATTTAGAG
FUS	chr3	51615504	51615528	GACCTCTTTCCTTTCCATCATTTAG		chr1	TCAGAGGCTCACACAGACATTGGAA
FUS	chr10	104731465	104731489	GACATTCCTCAAAACTCCACCTTTG		chr1	GGGAGCGGTGAAGGTCAGTTTTAGG
FUS	chr9	140547702	140547726	GTCTCAAACAGGACCGCATTTCCGG		chr1	AAACCCAGAAGTGCAGAGATGACGA
FUS	chr3	73073427	73073451	GCAATATTACAATTCTTATACATTG		chr1	GGAAGCCCCGAAATGCCCCTGGAAG
FUS	chr3	196651946	196651970	GCTATTTCCCATTCACTTAACCAAG		chr1	CCCGCAGTGCCCAGTGAGCCATTCC
FUS	chr5	170593237	170593261	GCATCTCTTTTATTCCATCTTCCAG		chr1	CAGGGAACGCCTGGGAACCACCAGA
FUS	chr1	184494530	184494554	GCCATAATAACTTTTCTATATATAG		chr1	GGCTGACAAGCCTGGAACCACTGGG
FUS	chr7	37988548	37988572	AATCCATACACAATATATATTATTG		chr1	GGAGGGGACCTGGGAAACTGGGGAG
FUS	chr14	24033814	24033838	TATATTCAATATATTTCCCACCAAG		chr1	AACATGGAGGTGACGGGATGACGCT
FUS	chr5	87579183	87579207	AATAATTATCTCTCAATATTTTAAG		chr1	GAGTTGGAACGGACAACCCAATGCA
FUS	chr12	117282572	117282596	GACCAATATAATAAACATTAAAAAG		chr1	GGCTTCCTCTCCTCGCTTCTCAGCC
FUS	chr6	153308229	153308253	TTACCTATAAATAAACAATACAATG		chr1	CAGCAGGGTGGCTGGCTCATTTGTG
FUS	chr12	1193421	1193445	GACATTTACTTTCTCAATATCACTG		chr1	GGATTTATCACCAACTAAGGGTTTT
FUS	chr21	38447389	38447413	GCAAAATTCACTCTATATTTCTTAG		chr1	CAGGGGGTTGAAAATGGCTCATTAT
FUS	chr7	155256904	155256928	GCATCCCTATTTTACACCCTCTAAG		chr1	CCCTCCTAGATAATGTTGCCTCTTA
FUS	chr12	19674553	19674577	GAAATTAAATACATTTCCTTCTTTG		chr1	GTAGAGGATTTGATGCTTTGACCCA
FUS	chr3	62310530	62310554	GCATTCCCTTTTCTTCATATCCTTG		chr1	GACATGATTCCTCCTGTGGGCATGA
FUS	chr1	63329469	63329493	TACTTTTCTTACAAAAAAAATCTAG		chr1	AAATATATATTTTTTCTTTTCAACT
FUS	chr11	92538408	92538432	GTCATCTTTTATACTTTTCCAAAAG		chr1	TTTAGTCTAAGTTCCAGGGTCCATG
FUS	chr5	37538074	37538098	GTTTCACTTTTATTCTTTTCAAAAG		chr1	TGCAGGATGTGCAGGTTTGTTACAT
FUS	chr10	52676850	52676874	GATTCCACTTTATCTCTACTCTTAG		chr1	AGGCAGATGTGTGCCATGGTGGTTT
FUS	chr8	8864764	8864788	GAACGTCTCTTCCCTACCCTACCTC		chr1	GCTTTGAAGCAGAGACTGGTGGGTG
FUS	chr15	38569944	38569968	GAATTTTCACCTAACCAAACCAAAG		chr1	CGGAGCAAGGCCAGTTCCGCCCTGC
FUS	chr9	103339256	103339280	TAATATATAAATATCTATTAATAAG		chr1	TCCAGCCTCTCCTGGCTCTGCCCCC
FUS	chr5	172534585	172534609	GAAATCTTAAAATTTTTACTCAAAG		chr1	TGCCCTCCACTCAGCACTTGGTTTC
FUS	chr11	94550832	94550856	TTTACTTCATAATTTCTTTTTTCTG		chr1	TGCAGTCACCTCCCCTCTCCGGTCT
FUS	chr2	24779762	24779786	GTAAATTAATCAATTTCATAATAAG		chr1	CTCCGGGTATGGCCCCTCTCTGGGT
FUS	chr6	26522137	26522161	GATAATAAGGAACCATATCTTAAAG		chr1	CACTCCCATCAGCATTCATCCTCGT
FUS	chr7	23347749	23347773	GCATATAATAATTTTACCAACATAG		chr1	CTCCAGGCATGGGAGGTCTCCGTGA
FUS	chr7	150794969	150794993	ATATATTTCAATTATATACAATATG		chr1	CCCCATGCCCCTGAGCACCGCTGCC
FUS	chr6	15355554	15355578	GTCCTTCTTTTTAAATAATTCCCTT		chr1	GGCCAGAGTCCTCAGAAGAGCTGGC
FUS	chr19	44378169	44378193	GCATTCTAAAAATACTATCTCTAAG		chr1	TGCCCACCGCCTCTCCTCCCGCCCC
FUS	chr2	179466945	179466969	GATTCACTTATAATCTTTATCTTAG		chr1	CCCACCCCCCTGCCACATCACATCA
FUS	chr1	168220601	168220625	GAAAAAAATTAAAATTTTAATACAG		chr1	GGGGGCCTGCCCTCTGTCCTCCTCT
FUS	chr11	14769541	14769565	GACTTAATTTCATTTTATCTTATAG		chr1	TCTGTTTCCTCTTCGTTGCTTTTCT
FUS	chr18	42316602	42316626	GAAAACCTTTTTTCCCCATCCCCTG		chr1	CACGCTTGGCCCTTCATCCCTTCTC
FUS	chr6	8526257	8526281	GTTTTACTGGCAGGACACAAAACAG		chr1	TCCTGGGCTCCCCGGACCTCCTGCG
FUS	chr12	41109849	41109873	CCTTAAATTTTCTTACTCCTTTAAG		chr1	CATGGGTTTCTTTCTGCCCCTGTCT
FUS	chr2	172610769	172610793	GATCATTTTACAATCATATTCCCTG		chr1	CTTTCCCTGCATTCTTGTCCTCTTC
FUS	chr22	32663412	32663436	GAAAACCACCTATAATTTACCACTG		chr1	TCGGCATTCTGTTTTCAGTCTGTCC
FUS	chr9	82261691	82261715	GCTTCACATCCCCCTAATATTATTG		chr1	CGTGAGTACATGGGATATGTTCCCC
FUS	chr6	151002778	151002802	GCTACCTTTAATACATCAAAACTCG		chr1	AAACCATGGAGGCTGGGCTTAGCCA
FUS	chr2	109748821	109748845	GTAAACAAATACGGGTCCTGCTTAG		chr1	TGTGACCTGCTTTGGCCAAGGATGT
FUS	chr1	87188298	87188322	ACTCATCTACTCTATCCCCCACAAG		chr1	TTTGACAGCACTGCACAAGCAGAGG
FUS	chr8	133829965	133829989	TTCCATTTACAACTCCCCCTCCTTG		chr1	TCTCAGCTGTGCTTCTGCGGCGGCG
FUS	chr6	57049581	57049605	GAAATACTTAACTCCTTTCATTTTG		chr1	GGGCTCCCCCCCGGGGCTCCTGTCA
FUS	chr14	69729924	69729948	CTTAAACATTTTCCCATATATAATG		chr1	CCTGTCTGGGGAGAACGTGCTCCAG
FUS	chr12	28567064	28567088	GTCATCAATACTTAAAACAATCTAG		chr1	GCGCGGCCCTTCCAGAGAGTGTGGA
FUS	chr13	50656491	50656515	AATCTTTTTTTCTTATTTCTCTTCG		chr1	ATCCCCGGGGAAGCCCAGATGATCC
FUS	chr6	126532052	126532076	GATTTTTACTACCTTTTTTCAAAAG		chr1	ACAGCCAGACGCTGGCTGAGGTTGA
FUS	chr5	122877984	122878008	GCAAAAACTTTATTTCTAATTCACG		chr1	GAAACTGGCACTTGTTGATGTCAGC
FUS	chr10	103272530	103272554	GACACTCTTACATCACTATCCTAAG		chr1	CACCGAGTTTGGAGTTTTGGAGTGG
FUS	chr7	98588482	98588506	GCTATTCTTTTCCTCTATTTCAAAG		chr1	CTTGTCAGACAGCAGCATTGTAGCA
FUS	chr2	71629748	71629772	ATACTTAAATAATTCTATACCCATG		chr1	ATGGCCGAATCATCCATGAAGACGC
FUS	chr18	54461185	54461209	GTCTACTCATATCCTCCTTAAAAAG		chr1	TGAATTTCATTTTTGTTTTTTGTTA
FUS	chr7	135359220	135359244	GTTTCTCAATTATCTATTATTCAAG		chr1	CGGCAGCATAACTTTGCTGATCTGG
FUS	chr5	176677500	176677524	CCTATCAAAATAATACATTCTCAAG		chr1	TCTGTGACAAAATAACTTTTTCCTC
FUS	chr14	55068543	55068567	GTATATCTATTTTTAATTTTAACAG		chr1	TGTCAGTCTTTCTCTTTTCATTAAA
FUS	chr1	53288174	53288198	GTATCACATTATTTTATTTTTTAAG		chr1	AAAAAAAATGTAGTCATTATTTACT
FUS	chr7	76680259	76680283	GTTTCCAAACCACTCTCTTCTCCAG		chr1	CTCCTCCACTCCCTCTCCACTCCCA
FUS	chr1	240412177	240412201	GTCTAAGTACGCACGGCCGGTACAG		chr1	TCTCTACGTCACAGTAAGTCCTGAG
FUS	chr6	133674350	133674374	GAAAATTAATTTTTAACTACTTAAG		chr1	TTTGTGTCTCCACTGCCACCGCCGC
FUS	chr7	89844766	89844790	GCATTAACTAACAACCTTTCTATAG		chr1	CCTGGCCTACGCCTGCACCTGCTCC
FUS	chr5	112872852	112872876	GATAAAATCCAAATTATTTAACAAG		chr1	TGCCTGGACGGTGTTATAGCCCCCG
FUS	chr15	68380238	68380262	TTTACTCCTATTCATAATTTAATTG		chr1	GCGGGGGTGTCCCCGCTGCTGCCCA
FUS	chr17	65932668	65932692	GAATACATTTTATTTATAACAAACT		chr1	GGGCGGAGCAGATGCTGAGTGAAAT
FUS	chr21	9827060	9827084	GTTTAAATTTTAAAAATTCCTTAAG		chr1	TCTTCTGCACACTCCCTGCCTGCGT
FUS	chr2	54987299	54987323	GATTCTACCAATAATCCTTTTACAG		chr1	CCCCCAGGCCTCCTGGCTTCTTGTC
FUS	chr2	46988821	46988845	GTATCCAAACCAAACCCCACTACTG		chr1	GCTCTCCCCTCACACCCACCCTACT
FUS	chr8	26199047	26199071	GCATACATTTTAAAATTTAACTCAG		chr1	CCTCTTCCCTGTTTCCATTTGCACA
FUS	chr8	6303676	6303700	GTCACCTAATTTTATAATATAACAG		chr1	CGGCGCCCACCTTACTCTGCCTGGA
FUS	chr2	32536270	32536294	AATAATTTTATATAAACACATATAG		chr1	ACGCTCTCTCTGCCTAGTGGCTGCC
FUS	chr14	64990760	64990784	GAATTAACATCCAAAATATATAAAG		chr1	CACGGCCGGCTCCTCCTTATTGGCT
FUS	chr16	67277436	67277460	GTATCAACACTTCTAAATTATTTAG		chr1	CCTTTCCCACAGGCCATGCCCTGGG
FUS	chr2	84690304	84690328	GCGTTCCTGCGGGCCGCGGATGGCG		chr1	GAGAACTGCGGTTCCACCAATAAAA
FUS	chr7	35872643	35872667	GATTTCATTATTATTACCCATACTG		chr1	CCGGAATCTGGACCTAGGAAGGACA
FUS	chr13	34531520	34531544	GACTTTTATTCTAATACACACATTG		chr1	GACTTCATTCAAAAGGATGACTGCA
FUS	chr13	100526886	100526910	GAAAAAACAAAAACACATCCTCTTG		chr1	AAGAAGAGTGGTTGACTGCAGTGGG
FUS	chr2	99983717	99983741	GTAATAAACTCAAAACTTTTTTTTG		chr1	GAAGGGGCTATTGCTTGGGGGAGGG
FUS	chr7	69139465	69139489	GTCATATTTTTAAAAAATCCATTCG		chr1	GAATATTTCTTTAGGGGAGGGAACT
FUS	chr11	75110742	75110766	GCAATTATACTTTTTTAAAAATCTG		chr1	ATTGCAGTGGGGGAAGGGACTATTG
FUS	chr19	32875874	32875898	GTCAACATATAAAAACACCATTAAG		chr1	ACGTGGAGATAGGAGACTCTCGCAG
FUS	chr11	14899574	14899598	GCCCAATTCTTATATTTTTCCTACG		chr1	TGGGGATAGGGGCTACTGAATGGGG
FUS	chr10	93689204	93689228	GACCATTTACTAATTTCATAATTAG		chr1	GATGTGTGTCAAAAGTAAAAGTTCC
FUS	chr16	12105793	12105817	GCATCTCAACTTTTAACAAAAAAAG		chr1	CCTTCAAAGTTTCCCTTCTTGTTAA
FUS	chr3	51019631	51019655	TTCCTTTTACCCTTTTTAATCATAG		chr1	AGAATAAATCATAAGTGTTAGAAAT
FUS	chr16	81387135	81387159	GCATCATACTCCCATACCCATCTTG		chr1	GATAGTTTCTTTTAAAGACTAACTT
FUS	chr15	57386959	57386983	GCTCATTTTTACTCCACACACATTG		chr1	CCTTTAAGCCTCCTTACTTTATGCT
FUS	chrX	12212250	12212274	CATATTACCTCTTATTACTCTCTAG		chr1	AATAACTCTTTGTTGGGCCCTATCC
FUS	chr20	57237908	57237932	GTTTCTCTCATCAAACCATTCCAAG		chr1	TATGTAGCTGTTAACCATGCTCACA
FUS	chr7	35936219	35936243	GACCCCTTAATTAATACATATAATG		chr1	GGCACGTAGTACATCCTATGTCCTT
FUS	chr10	31702990	31703014	GTCTACATTTAACATCTACGTTAAG		chr1	GTACCTTAACCAAAATATTTGTGCT
FUS	chrX	46310783	46310807	GAATAATAAATCTCTCTCTCTCATG		chr1	GGACCTGCTCACAGGCACGCTCCAG
FUS	chr11	107932430	107932454	CTTCCTTCTCCTCCAATCAAAACTG		chr1	CTTGCAGCCTATGCCTCTTCCCTAT
FUS	chr17	47123915	47123939	GTACCATTTACTTCAAAATCATTTG		chr1	TTGGCTTAAGCAACTTTCTCTTTCT
FUS	chr4	106684945	106684969	GAAACAATTACATCATCCTAAATTG		chr1	CTTTTTCTTTGTCTTTCCATTACTT
FUS	chr18	74613079	74613103	GTACTGCAGCACCACCCATATCATT		chr1	TTACCTGTTTTAAAAAGTTTTAAAC
FUS	chr20	14293672	14293696	GATTTACCATCTAATAATAACCTTG		chr1	TGTTAGCCAATCAGGTTTTAGTTTA
FUS	chr1	187224971	187224995	GATCCTGTCCAGCTCACCACATATG		chr1	GATTGTGCCGCCTGGCTCCAGCCAA
FUS	chr4	40214183	40214207	GTCATCCCGCAGTTTGTCAGCATCG		chr1	TAGAGACAGGACACAGTAGCAGGGA
FUS	chr3	184594097	184594121	AAATCTAACTCTACATCTAAACCAG		chr1	CAAACCGCCTAAGGGATAAAACTTG
FUS	chr17	61324862	61324886	CCTTACTCTTCTCCTTCTCCTACTG		chr1	CTTCCCTCCTTTGTTCAGGTGTGCT
FUS	chr2	207162060	207162084	GCTTTCTCATACTCCTTCTCAACAG		chr1	TTTGCCATTGTTTCATCTGTGATGC
FUS	chr21	34926536	34926560	GAATCCAGGGCCTAACATGGGACAG		chr1	TCACCCTTTCTGCAGAAAGTTAAAA
FUS	chr19	3765235	3765259	GAACTCCTTTATTATTCTAATAACA		chr1	ATGGCCTTGTTGAGAGAATTAAATT
FUS	chr7	101468859	101468883	GAATTCTTCCAAAACCACATCTAAG		chr1	TTTGTTCAAGTACTATCTCTTTGTG
FUS	chr5	75017832	75017856	GTATTCAATAACTTTATTAAATTAG		chr1	GCACCGGGGAACAAGCATTCTATTT
FUS	chr2	24952463	24952487	GAACTTCTATAAATTTTATTTAACG		chr1	AGTGTGACCATAAGCTCTGCGAGCT
FUS	chr4	184064482	184064506	GTAAATTCTGATGGGAAGAAACCTG		chr1	CTCAAGAGTTTGGCAGAGGGGTTTT
FUS	chr22	41537180	41537204	GCAATATCAAATAACTCTAAAACCG		chr1	CTTTCAGCGTGGAGTCAACAAGGCT
FUS	chr13	45766998	45767022	CTTTTGACAAGGGAACAAATCTCAA		chr1	GAGCCATTCTTCTGTCTCCAGTTCC
FUS	chr2	174086114	174086138	GAAATTTCTTTCTCCCCACAAAAAG		chr1	CATCCCGAAGGCTGACTCAGCATAG
FUS	chr15	43031096	43031120	ATATATATATATAAATTATAAATAG		chr1	GCACTCACTAAATGTTTGTTGAGTG
FUS	chr12	19364996	19365020	TTTTTCCTCTTTACTCCTAAACATG		chr1	AGTGAATGGGCGGATGTTCACGGTC
FUS	chr4	77913998	77914022	GATTAAACTAATTACCTCTACAAAG		chr1	TCGGGCTGCACGGCTGAAAGGACAG
FUS	chr12	14655112	14655136	CAAACAAACAAAATATATATACATG		chr1	GCCTGGCTGGGAATGAAGTGTGGTT
FUS	chr17	39847703	39847727	TTTACTCTTCAAACTTCTATTATAG		chr1	GCGGCAGAGCCCACGGGCTCTTGGG
FUS	chr1	2085315	2085339	GAAACATTTCCTCACCATACACTTG		chr1	ACTGCTCTACTGGCCTGAGTGGCAG
FUS	chr20	43704188	43704212	GCATCACTAACAACTTCCCATTCAG		chr1	GGTCCTGTGTGAGTGTGGCAGAGGC
FUS	chr12	98940746	98940770	GTTCCCAGGTGCTTCTGACTTACAG		chr1	CATGGGCTCTTGGGACTGCTCTACC
FUS	chr4	79099887	79099911	GATACCTTAATAAAATTATATCTTG		chr1	GGCCCGAGCGGCAGGGTTCTGCTAC
FUS	chr19	32196038	32196062	TATTAATCACATATAATTACTTTAG		chr1	TCAGAAAAGCTCTCAGGGAAATCCC
FUS	chr12	70641413	70641437	GAATTATTATATTAAAACAAAAAAG		chr1	AGCTGGAGGGGCTTAGTGGGGTGAG
FUS	chr20	36695544	36695568	TACCAATACATATTTCACCACACAG		chr1	GAAGAACTTCCTGTTAAGCAAGATA
FUS	chr17	7489372	7489396	GAAATATATATTCCCCCTACACCAG		chr1	ATTCCCTTCTCCAAGGATAACTTCA
FUS	chr19	34797289	34797313	GAATTCACACTACTACTTACAATTG		chr1	GGAACTCAAAGGGGACTGGGAGAGA
FUS	chr7	148495077	148495101	GCACACAAAAAACTCATTTTACTAG		chr1	GGCTTAGGGCGCATGACCTTGAGCT
FUS	chr5	34922248	34922272	GTCAACATTTATCTTTTATTTCCAG		chr1	CCTCACCTCTCCTGGCCTCAGTTTG
FUS	chr9	22285798	22285822	GTTACTTTTATTTTATCAAAATTTG		chr1	CCCATCTAGAAATTGGTGGTATGGC
FUS	chr6	64348476	64348500	GCTTAAACACCATTAAATTATTATG		chr1	ATTAAAGGAGGATCTTTCTCTCCGC
FUS	chr17	49354881	49354905	ATTAAAATACATTAAACTATACCTG		chr1	TGACTGCTGTTGGGCCCAGCGTGGC
FUS	chr9	72923058	72923082	GTTACCTTTTTCTCTTTTCACACTG		chr1	GCTGTTTGTCCTAGTCAGAGTCTGC
FUS	chr5	83750192	83750216	GAATCATCTGTGTGAGCACGGGGAG		chr1	AGGGTTCCTCATTTCATTTTCTCCC
FUS	chr1	71704321	71704345	TTATTTAAAACTTTTTTTAATCCAG		chr1	AATATAACAAAGTAGGGGGCCTGGG
FUS	chr11	73891715	73891739	GCCTTAACAAACTCATCTTTTTATG		chr1	ACCTTGGACCGGCATCATGTAGACT
FUS	chr3	170112374	170112398	CTTCATTAAAATTTAAATCTTCTAG		chr1	CATTGGATTCTGGAATCCTTGCTCC
FUS	chr1	226259683	226259707	TAATTCATTTAACTCCTCTTACATG		chr1	CTCCATCCTGGAATCTCTGCCCTAT
FUS	chr15	72893761	72893785	GTTCCTTCTTTTCTTACATAAATTG		chr1	ATTCCATGCTGCAGGCATCCATGCC
FUS	chr2	46242723	46242747	TTATGGTAGGAGGACTAACCTATAG		chr1	CTGTCCTGCAACATGGTTTATATTC
FUS	chrX	38665628	38665652	CATATTTCTCTAAATTTTTTCCTTG		chr1	AACTTTCCCTGTCTCTTCTCCCCTG
FUS	chr4	31103553	31103577	GAATACTCAAACTCACCTACTAATG		chr1	AGCTTGTCATTTCTGGAGGGCAGGG
FUS	chr4	20389834	20389858	GTAAACTCTATATCACCTTCTCAAG		chr1	GCTGTGTGTGAGCTAGGCTTCCTCC
FUS	chr12	1005806	1005830	GTATCAAAACACAATATTTATACTG		chr1	CAATGGCTCAAGACGGAGCCTTGTA
FUS	chr1	32629104	32629128	GCATCTCCTTTACATAAACTTAATG		chr1	TTCAGTAGGTACTCAGTATGCTCAC
FUS	chr7	72392284	72392308	GATTAACCTATAATTTTTCCTCCTT		chr1	GTAGATTCTGTTTGATCAAAATTGC
FUS	chr6	90190800	90190824	GTTTATATTTCTTACTCTATTTTTG		chr1	ATGTTCAGTCTGTAAGCCAGAATGG
FUS	chr5	27482986	27483010	GCTCTTCCATACACACATAAATACG		chr1	TGAGAAGCGGGTTGTGTGCAGGGAG
FUS	chrX	73184816	73184840	GACTTTCTTTTCATTTTTTAATCAG		chr1	GACGCGCTTATACTGTCAGAAGTGG
FUS	chr15	72788094	72788118	GAATTTTATATTTTATCTTTTAATG		chr1	TCTTCATTGCATCTGAGCTCCTTCT
FUS	chr5	151185236	151185260	CAATACAACTTCTATCAAAATAACT		chr1	TTCTCCTTAGTCCTTTAGGGGTATA
FUS	chr3	136833742	136833766	GACTATAACAAAAACCACTCAATTG		chr1	ATTTGATACCCAGACACTTAGCAGA
FUS	chr1	167365736	167365760	TTCATCACCTCAAAATAAAATCCTG		chr1	CACCTCCTGTTGTCGCCCTCACAGT
FUS	chr6	163943763	163943787	GCTACTCCATCCGCCACTCAATAAG		chr1	GTGGGGTGTGGGAGGGGTCCTGCCT
FUS	chr3	99597897	99597921	CATCTAAAAAACTCCACTAAAATTG		chr1	GTCAGCTGGCCTGGGCTTGAAAGGA
FUS	chr10	52901721	52901745	GTAAACTTACCACTAACATCTTAAG		chr1	TTCAGCCACGAGAATCCATATTCTG
FUS	chr16	53262969	53262993	TCTCTTTAGACCAGAGGATCTCTAG		chr1	TCATCTCCCAGCCTAGAGGGCCAGT
FUS	chr11	43361925	43361949	GTTTTCTGGGCTGCAGGGGGCATTG		chr1	GCATTACCCACACTTTACAGATGAG
FUS	chrX	12374716	12374740	CTTCTTTCTTTTCCCCTTAATTTTG		chr1	GAATTGGAGGCTCGGAAAAGCTTTA
FUS	chr3	87287480	87287504	GTCTTCCTCTACTCTCTCCCTCATG		chr1	GAAACTTGCCCAAAGCCACATGGTT
FUS	chr20	62518919	62518943	GCATTCTTCCATATCTCTTTCTAAG		chr1	AGTGTGTGTTTGGAGCAAGATTTGA
FUS	chr1	187309398	187309422	GCATCATACCATCATTTTTTAACTG		chr1	GCTTGTGTGTGTGTGTGCGTTCATG
FUS	chr10	5464383	5464407	GTTAAAATCCACATAACAAAATTTG		chr1	GGTGTGCATCCACACAGACGTGTGT
FUS	chr17	11962952	11962976	GACTGCGCGGCTGGCTCTCCTCTAG		chr1	ACACACATGCATAAGCATGAGCATG
FUS	chr19	30821336	30821360	GAATATTATCATACTTTATCTTTCG		chr1	TGTGCCTGCGAGGGTGTACATGGAC
FUS	chr9	95186760	95186784	CTCTTTCCTTTATCTTCATCTCCAG		chr1	GTGTCTGTAAACCACACTGCTTGCC
FUS	chr17	37706214	37706238	GTATCACATTTATACTTATCCATTT		chr1	ACGGTATGTCCCTCACTGAGTGGCT
FUS	chr14	100172409	100172433	GAATTATTACTCCTTTATTAAACTG		chr1	GGCCTGGCTGCATGGGCAACAGCGT
FUS	chr12	27181592	27181616	AAACCAATTTTCTTTCATTTTACCG		chr1	GGATTAGGATATCCCGGGAAGCTCC
FUS	chr14	38089877	38089901	ATTGAGGACCAGCCCTGCTCTATTG		chr1	TGGATCCAGGGCCATGAGGAGACTC
FUS	chr16	22314264	22314288	CTCTTATCCCCACCCCATATTTACT		chr1	GCCCTTGGAGCAGGAGGAGCTTGGC
FUS	chr3	33908656	33908680	GCCCTAATTAACTTTAATACTACAG		chr1	AGGAAGAGGCTGTGCCCTCCTTGCC
FUS	chr6	47501108	47501132	GCCCTTCTGCACCTTCTTTCCAAAG		chr1	CTTTGAGCCGCCTTTTCCCCCAGTG
FUS	chr17	12004506	12004530	GTCTTTATTTTTTCTTCTATCCCTG		chr1	CCCCAGGTCCTGGCATGGGTAAAGT
FUS	chr1	82276078	82276102	CTTTCACATCAACTATCTTTCTTAT		chr1	CCCCTTCCCCAGCCCCTAAGTGGCC
FUS	chr10	7876806	7876830	GAATCTTTCAAATACAATCTTCATG		chr1	TGTGGCTACTGCCGAGCCTCTGACC
FUS	chr4	183127403	183127427	GAATATTAAAAACAACTCATTAAAG		chr1	TGGTGTCCCAGTTCACCACCTCTCA
FUS	chr1	92796454	92796478	GTTCTCCAAACAAAATTTAAATCTG		chr1	GGAGGCCTGGGTCCCCCCAGTGCCA
FUS	chr7	3781192	3781216	GAAATCAATAAAATATCAATTATTG		chr1	CTCCAGGCCCGGAGGCGATGCAGCC
FUS	chr11	66412953	66412977	GCAATAATCTAATTCAACATACATG		chr1	TGGGGTCTGCAGGGACTCTCTAGGG
FUS	chrX	103218422	103218446	CTTCCACTTACCTACCTTTTCACTG		chr1	GTCTCCTCTACCCGGACACCATCTT
FUS	chr19	44404579	44404603	GCTTTTTAAATTTTTAAAAATTCAG		chr1	AACCAAGCCCCTCCTTCCACCCTGT
FUS	chr4	113582439	113582463	GACCATTTAAAATCCATTATTAATT		chr1	GCTATTCATTATTTTGTGTCCTTCA
FUS	chr1	93710904	93710928	GCAATTACCATTTATTTTTATATTG		chr1	ACACGGGACTAAGCTGGCTGAAGGG
FUS	chr20	5139532	5139556	ATCTAACTCTTTCTTCTTCCATATG		chr1	GGCAGAGGTTTGGGGTCACAACTCC
FUS	chrX	51197682	51197706	GAATCTCCTTGTAAACTGGCAACAG		chr1	AAGCTCTGAGAAGCCGGTTGGGTGG
FUS	chr17	38996381	38996405	GAAAATTTTCTAAATTTTTCACCTA		chr1	AAGCAGGTGGCCCCTGGTGTGTATC
FUS	chr17	42230289	42230313	TATTCCACAACATACTAAATTAATG		chr1	AGGGTGACCTGATTACCCCATTGTA
FUS	chr6	20578392	20578416	GATCTACCCACCTCCCATTTCTAAG		chr1	TTATTTAGGTTCAGAACATTCATCC
FUS	chr6	108638131	108638155	GTATAAAATTTTACTTAATATAATG		chr1	ACCCAACCCCTGGGGGCTGAATCCT
FUS	chr5	145620740	145620764	GACAAAGGGATCTTCGGTGGACAAG		chr1	GGCCTGGAGCCTCTGCTTCCCCAAA
FUS	chr6	124242638	124242662	GTTCCATAACCATACAACACACATG		chr1	CTTGCGGGGAAAAGCCTGGTCTTCT
FUS	chr1	218466022	218466046	GACTTCTGGGTTATGGGAGAAACCA		chr1	CTCTGTCCTTTCCCCACCAGCCAAA
FUS	chr3	61241175	61241199	GCCCCAGGGCAGTCAACTCTTCTAG		chr1	CATCTTAAATCACCCTCATTTATTT
FUS	chr16	78519432	78519456	TAAAAATACAAAACAAGATCCCTTG		chr1	GGCTAATTGAGGAGGAATGGTAGCA
FUS	chr2	32436087	32436111	GACTAAACACTCCATACCCAGGTGG		chr1	ATGAGTTGGGCAGGTTGGTGAGTTT
FUS	chr3	18090129	18090153	GCTGGACATGCCCGTGGACCCAAAC		chr1	CTCTGAGACATTAATATTCTGATTC
FXR1	chr20	31023584	31023608	GATGCCCACCACCAATGGGCACACA		chr1	TGAGAGGGATCTGTCTGAATTCCTC
FXR1	chr2	174055791	174055815	GCCCTTCGGCTGCGAGGAGTGCGGC		chr1	AGTTACAGATAATACAATTATATTT
FXR1	chr16	1750906	1750930	GACATGCACTTCAAGCGCTATCACG		chr1	CTAAATTCTTCCCCTAAATTAGTAC
FXR1	chr19	53854519	53854543	GACTTTCCTTGGCTACTCCATGCAG		chr1	AGATGGTTAAAAATACTCGCCTTTT
FXR1	chr4	108832526	108832550	GCCTCCTCTCCTCCTCAGCTGCATG		chr1	AATTAATCGTTGGAACAATAGTCTT
FXR1	chr5	68464033	68464057	GACACCCATGCTCAAGGCTGCCAGG		chr1	ATGAATACAAATGAATCATTATCCC
FXR2	chr13	91859140	91859164	GTTAATCCCTCACCAGTCGGGCCGA		chr1	AGGGGAGGGGCAGCTGCGGATTTGT
FXR2	chr20	62626714	62626738	GATGCAGGGCTCTGCCCGTAACCAG		chr1	CGGTGGTCCTGTCCCTGGAGGTCGA
FXR2	chr2	242662399	242662423	GCATTTTCTCCAGGGCCCTTGGATG		chr1	AGGTTGTGGGGTCTCAGCCGGATGG
FXR2	chr16	31088632	31088656	GAAAACCGGGGACGGGGGTACTTTG		chr1	CAGGGCTGGGCCTCAGTGAAATTGG
FXR2	chr20	31023584	31023608	GTGCGGGCGCTGCCACACCACCCAC		chr1	GAGTTGTAGCCCCCGGGGATAGAAG
FXR2	chr7	6692340	6692364	GACCTGCACATCATGGACTCCCTAG		chr1	CAGGGGCCCCCCAGCCCATTCTTTT
FXR2	chr16	67662369	67662393	GAACACACCCACATCCACATCTCTG		chr1	TAGTCCTGCCTCTTTGTTTTTTGAG
FXR2	chr12	98991726	98991750	GTGCGGCTGGTGGACACAGGGGACA		chr1	CACCCCACCCCACCCGGCTAATTTT
FXR2	chr1	206906154	206906178	GCAGGTGCTGAGGCAAACCTTCCAA		chr1	AACTCCTGACCTCAGGTGAACTGCT
FXR2	chr7	156755875	156755899	GATATTAAATGAGCCAAAGTGCCTA		chr1	GAGCCACCACGTCCCGCCGTCCTGC
FXR2	chr7	4805833	4805857	AAGTGCACGTGTTAGGACCTGAAAG		chr1	TGTGACTTTTGTTTCCCAGGCAGGA
FXR2	chr17	7400340	7400364	GCCACAAGGAGTGTCCCTTCTTCCC		chr1	GAGCCCTTTTGGTTGAGAAGAGTTT
FXR2	chr2	242285603	242285627	GCCCTGTCCTGGCATTTGATCCATG		chr1	AGCAGGATGCCGTGTCTCTGTCCTC
FXR2	chr2	217081012	217081036	GCAAGTTCCGGTGCAAAGACTGCAG		chr1	TCCTTCCGGATCTGGTTAGGAACTC
FXR2	chr19	41778097	41778121	GACCCCTGCCGTCACTCCACAGAGC		chr1	CCAGTGTTCCCTCTGATGTGAGGCT
FXR2	chr8	48878895	48878919	GCACAAGGTGCTTGGGAACTGCTGG		chr1	GGCGTGACCTCTCAGGCAGTTTTCC
FXR2	chr19	10369092	10369116	GTTATTCCACTACAAAAACCACAAG		chr1	TCGCATTTTCCTCTGTGTGTGTGTG
FXR2	chr15	100255770	100255794	GTCCCCTCCCTCATCCCTTAGGGTC		chr1	CGTGGGTGTGCGCTTTCTAGAAGGT
FXR2	chr2	54880881	54880905	GAATTTTGTTTCCAAATGGAAACTG		chr1	GTGTTCGGTGCCATCACTGAGATGT
FXR2	chr21	9826967	9826991	GCCCTATAATCACAGGTCTGTGGTG		chr1	GACTGTTGCTGTTGTGTGTCTATCC
FXR2	chr17	27010041	27010065	GACCACACCAACCTACGGGGATCTG		chr1	ATCCCACAGGCAGCCCCGAGTCTTC
FXR2	chr1	180010333	180010357	GCAATAAACACTTAACGCGCGTGCG		chr1	TTTTGTGTCCCTGGATTCTAGCACA
FXR2	chr12	12941473	12941497	CAGGCTGTGATGATTGGCGCAGGGG		chr1	GGGCTGGCCTTGGAGAAGGCCAAGC
FXR2	chr20	17469754	17469778	GTGGGCTGGGTGATGGATTCCCGTG		chr1	ACCACTGAAATCACTGTGCTTTAAA
FXR2	chr16	2820908	2820932	GCAAAAAACCCCTAACTTTACTCTG		chr1	CTTCATAAAAATTAAAAACTTTTGT
FXR2	chr4	3215685	3215709	GCCAACCCAACATCACTTTCTACAG		chr1	GCATCAATGAACACTACCAACAGAA
FXR2	chr18	72998093	72998117	GCTAATCCATTGTGCTCTGCACACG		chr1	GAAAACACTGGCAAACCATATATCT
FXR2	chr1	53676525	53676549	GCGTGTTTGTGTTAGCAAAAGAAGA		chr1	AATAAGGAGTTAAAATCCAGAACAT
FXR2	chr8	87572686	87572710	TTTTCCAAGGACAATGGCAACAATG		chr1	TTAAAGACCTATAATTCAACAACAA
FXR2	chr2	10193135	10193159	GAATAAGCAAACTCAAAAATAACAG		chr1	AACAAAGGACTTCAATAGACATTTA
FXR2	chr2	86719619	86719643	GCTTACTACCCAACTTCAAAACTAG		chr1	ACAAGCACATGAAAAATGCTCAACA
FXR2	chr17	3629757	3629781	GACTTTCCAAAAAACACATAATTTG		chr1	TTGCTGGTCATTAGCAAAATGCAAA
FXR2	chr22	21976670	21976694	GATATTGGCACACACAAGGAACAAC		chr1	GCAAAACCACAGTGTGATACCGCTT
FXR2	chr6	30691490	30691514	GCCACTCATTCTGCAGGAGGAGAAG		chr1	CACACCCATTAGGATGACTGTTTAA
FXR2	chr18	48610346	48610370	GTTCTCATTGGTCCAGACGAGGAAG		chr1	AAACAACAAACAGGCCAAGTGCTAT
FXR2	chr2	86362993	86363017	GCAAATAACACAGAATGGGACACTG		chr1	GGCTCAGGCCTAAATCCCAGAATTT
FXR2	chr5	154183815	154183839	GATGCATTATTTCAAAACAAAACAG		chr1	TAAATAAATACAACAAACAGAGAAT
FXR2	chr4	146049368	146049392	GATTTGGGCTTCAGACCCAAACAAC		chr1	AACAAGTGTTGGCAAGGATGTGAAG
FXR2	chr1	212277032	212277056	GTTCTTCTCCACCTAGGACCGCCAG		chr1	AAATCGGTATCACTGTGCGTTGCTG
FXR2	chr6	28180848	28180872	GCTGTATTTACAGGACAAAAACAAG		chr1	GTGGGAAAGACAAATGGTTCAGCCA
IGF2BP2	chr17	8927273	8927297	GTTTTCTTCCTTATCAACCCCACCA		chr1	CTGTGGAAAACAGTATGGCAACTCC
IGF2BP2	chr17	57061543	57061567	GATCACATATCAACCACCGCCCAGG		chr1	TCAAACATTAGAAACAGAATTACTG
IGF2BP2	chr19	58825632	58825656	GTCCATCCACAGATGAAGGGATCAG		chr1	TATTATCCAGCAGTGCCACTTCTGG
IGF2BP2	chr5	38886505	38886529	GGAGGAGAAGGAACTTCTCATACAG		chr1	GTATATACCTCAAAAGAGCTGAAAG
IGF2BP2	chrM	10806	10830	GAATCCATACTGGACAGAAATCTTG		chr1	CAGGGGCTGAAACTGGTATCTGCAC
IGF2BP2	chr1	67451761	67451785	GCTCGCTCACCTTCACCTATCAAAT		chr1	ACCTGTGTTCACAGCAGCCTTGTTC
IGF2BP2	chr3	49570389	49570413	GAATCTAATGTCTACCCCAAAAAAG		chr1	ACAAGAGCCAAAAGAAAGGCGGAAG
IGF2BP2	chr16	23680778	23680802	GCATATTCATCACAGATGGGGCATC		chr1	AATGGGTAAACAAAACGTGGTCTAC
IGF2BP2	chr12	69968049	69968073	GAACAAACAACGGGACTTCAACCAG		chr1	TTAAAAAGGAAGGAGATCCTGACAC
IGF2BP2	chr12	11324463	11324487	TATTTTAAATTTCTACTCCAGTCCA		chr1	AGGGGTCAACGCAGATGAACCTTGA
IGF2BP2	chr19	58812446	58812470	GCATATTTATTTTCGGAGGGAGCAG		chr1	GGACAATATATCTGCTATAGGCTAA
IGF2BP2	chr12	56506748	56506772	CTAGGCAGTGTAGTTAGCTGATTGC		chr1	GTGATGTAAGCCAGCCACAACAGGA
IGF2BP2	chr1	162495354	162495378	AAACAAACACACCCCACTCACTAAG		chr1	CAAATACTATACAATCCCACTTATA
IGF2BP2	chr1	180794412	180794436	GTAGGAAGCATCATTGGGAAGAAAG		chr1	TGAGGTCCCTAGAGTCATCCAATTC
IGF2BP2	chr16	3533389	3533413	GACCAAAAATTACTCAACACAGGTG		chr1	AGAGAGACAGAAAGCCTAATGGTGG
IGF2BP2	chr10	29709557	29709581	TATATTTTCTATATACAAAAACAAG		chr1	GTGCCAGGGACTAGGGGAGGGGGAA
IGF2BP2	chr3	44450422	44450446	GACCCACCCACCATTTATAACTTTC		chr1	TGGGGAGTGAGCGTTGGATGGGGAC
IGF2BP2	chr6	13978828	13978852	GACCTCATTTTCCAGATGCACCAGC		chr1	AGAGGTTCATCTTGGGAAGAGGAAG
IGF2BP2	chr19	53059187	53059211	GAATATTTAACAATTACAGAAACAG		chr1	GAAGTTCTGCAGGTGGATGGTGGTG
IGF2BP2	chr22	20861234	20861258	GCCAAACGGGCCATATAATCCAACA		chr1	ATGGTTGCGTGACACTGTGAAAGTG
IGF2BP2	chr1	244870042	244870066	ATACTAATTTCCATCCTCACCAACA		chr1	CTTAATACCACTGAAGTGGACACTT
IGF2BP2	chr1	229802383	229802407	GACTGGACCTCAACAACCTCAGCAG		chr1	AAAAAATAGTTCAGATGGTATAGGG
IGF2BP2	chr20	23334987	23335011	GACTTCAAACTTACAACCACCACCA		chr1	TTAGGGTCTCTGTTTGGGCCTAAGA
IGF2BP2	chr14	58738635	58738659	GAAAAAATTTACCCACAAATACCTG		chr1	ATTAAACCAACTTAAGACAGATTGA
IGF2BP2	chr12	122269213	122269237	GCCCATTTATTTCCAACCCCAACAG		chr1	CAACAGAAAAGGAAACAAATTTTAC
IGF2BP2	chr11	111384174	111384198	GAACAACCCCAATATTAAAATCAAT		chr1	ATGTACATGGAAATCCTTAAAAGAA
IGF2BP2	chr7	156763728	156763752	GCCCCAAAACCAGTTTCAATAAATT		chr1	AATGAAGAGGCCGGGCACGGTGACT
IGF2BP2	chr2	70314948	70314972	TTCCAACACCACAGACACACACACG		chr1	CATGCCTGAATCCCAGCACTTTGGG
IGF2BP2	chr4	57797659	57797683	GAGAACGCACCTGCAATAAAACAGT		chr1	GGTCAGTTGTTAGAGACCAGCCTGG
IGF2BP2	chr1	28824085	28824109	GCCATGGACACTCTTCTTTTTTAAA		chr1	CTAAAAATATAACAGTCAGCTGGGT
IGF2BP2	chr1	25140618	25140642	GAAAACCAAAACTTCCCCCCTGGGG		chr1	GTGATGGTGGGTGCCTGTAATCCCA
IGF2BP2	chr8	22279694	22279718	GACATCTATGAACATAAATATATGT		chr1	GCTACTCAAGAGGCTGAGGCAGGAG
IGF2BP2	chr6	15522002	15522026	GCATCAAACTATGTACAGGAAAAAA		chr1	AAGAAAATGAAGACCTGAAGTGACC
IGF2BP2	chr15	100255770	100255794	GTCTACACAGTCCAGAATTCTTTCT		chr1	AGAACAGACAGCTTATTTACCTTTT
IGF2BP2	chr21	45115134	45115158	GCAACAATTATTAAATATTGGCTAG		chr1	AGACAAAGAAGTTTGTGAGAAAGTG
IGF2BP2	chr7	130448382	130448406	TCAGGATCATCAAACACCAAAACAG		chr1	GCAAGACAAAGAGGTTTGGGCTAGG
IGF2BP2	chr3	100467009	100467033	GTTCAAAATACTACTGACGCAGGCA		chr1	GGAGCTGGGGTGCAGGAGGCTCTGG
IGF2BP2	chrX	110988053	110988077	GACTCTCAGGACTTCATCAGGACAG		chr1	GTTTATAGGTTAATTTCAGCACCGA
IGF2BP2	chr8	126021561	126021585	GCATACTACAGGACCCTTTTCTATG		chr1	GTCCCTGTCTCTGGTGATGGGGATG
IGF2BP2	chr1	29443634	29443658	GCTTCTCAACATCAACCCCAACAAG		chr1	CTCTTCTCTTCTTGGTAACAGGGAG
IGF2BP2	chr14	80164103	80164127	ATATCATCTCTTTCAAAGGAGGGAC		chr1	GTCACCTTTCTCAGGGAGATGTTAT
IGF2BP2	chr19	36128549	36128573	GAATACGGTCCTTCCTAAACCCCAG		chr1	GACCTGCTTTTAGGTAGAAAAGGGG
IGF2BP2	chr11	113146172	113146196	GTAATGCACAGGTGACACAAACAAA		chr1	AGGCCAGAGAGGCCTTCTTGCACCT
IGF2BP2	chr2	10193135	10193159	GCAATGGAATATAAATATCACAAAG		chr1	GCTGTTTCCCAAGTGTCTTCAGCTC
IGF2BP2	chr19	47113406	47113430	GAACTCCACAAACCTTCCAAATCTG		chr1	AAAATAACCGATGTGCCAAAGCGGT
IGF2BP2	chr17	36478668	36478692	GATCATATACGTTACCTCTTCCTAG		chr1	ATATTTTGGGGTGGCATGTCCTGAC
IGF2BP2	chr1	28864839	28864863	GATCATTCACTCATGCGGGCACAAG		chr1	CTCTTTCAATGATAAGTTTTGTGTT
IGF2BP2	chr5	36984449	36984473	GAAAAGAGCCACCTCATATTCATAG		chr1	TTGCATATTTTACCATAATTTTTTT
IGF2BP2	chr14	32626034	32626058	GACTTAAATATGGAAAACAGGCCTG		chr1	AAAAAAGCCAAGTTTCCTTGGCCAG
IGF2BP2	chr1	52554208	52554232	CACCCAAGGACCTTCCCTCTTTGGA		chr1	ACAGCCTAACACTGGACATCGGTCA
IGF2BP2	chr1	33150403	33150427	ACGCGGCCAGTCCCCTTCTCCACTG		chr1	GGTTGGTATCCCCCAGCCTGGAACT
IGF2BP2	chr4	87684319	87684343	GCCCGACATCTTTTAATCATTCACC		chr1	CGCTCAGTGGAGGGTGATAGTAGAG
IGF2BP2	chr12	53805901	53805925	GAAACACTGGAATCCTTCATGGACG		chr1	GCTGTCAAAGAAAATGGGAGTCATT
IGF2BP2	chrX	19384427	19384451	GCCTTTTTATCATCATACACATGTG		chr1	AAAGTGCTAAAATAAGTTTTTTTTT
IGF2BP2	chr16	66920272	66920296	GACAGATTTCCCTTTAGACCCAGCA		chr1	TGGCGCAACCTCAGCTCACTGCAAC
IGF2BP2	chr13	113974671	113974695	GCTATACATACCCTTCTTCTCCAAG		chr1	ACCCACCTCGGCCTTCCAAAATGCT
IGF2BP2	chr17	36455361	36455385	GAAAATCTCATAAAACACGTTCAAG		chr1	GGGATTACAGGCGTGAGCTGCTGCA
IGF2BP2	chr3	5220475	5220499	GCAGCACCCATTCTTTACTGGTCTG		chr1	CCCGGCCTAAAATCAGATTTTATTT
IGF2BP2	chr2	15747299	15747323	GCCAAAATTGTCATACTGTTGTTAA		chr1	GGGACCATTACAATGGGAGAAAGGG
IGF2BP2	chr13	48835974	48835998	GATGGAGTTGGTGCCGCAGCCACTG		chr1	GACTTTAGTATAGAACTGAGCTCGA
IGF2BP2	chr7	90896782	90896806	CCTGCAGCCAGAGGTTCCATTGCTG		chr1	GTGATGCAATCTCAGCTCATTGTAA
IGF2BP2	chr12	93796306	93796330	GACAATACCAAAGAGGGTGTTATTG		chr1	CTGGGATTACAGGTGCACACCACCG
IGF2BP2	chr13	111957163	111957187	GAAATCAAAGCCGCCTCCTACATCG		chr1	CCGCCCACATCAGCCTCCTAAAGTG
IGF2BP2	chr2	87003456	87003480	GGGAGGGATGCAGGGACATTTACTG		chr1	CGTCTGGCCCTGAGCTTGATTTTGA
IGF2BP2	chr8	26221368	26221392	GAACCTCCCCCGAGTGTTACAGCTC		chr1	ACACAGCATCGGCAAGTGAAGATTT
IGF2BP2	chr12	56398950	56398974	GCTCACCATACCTCCCCACCCCATG		chr1	ACAGCTAAGGAGCAGGGTGGGGTCT
IGF2BP2	chr21	45114600	45114624	GACTGGCCCAGGCACACAGGTCCCG		chr1	GTGGATGGAAAACAACTAAGAGGAA
IGF2BP2	chr7	141353874	141353898	GAAATACAAAACCAACTCTTTATAG		chr1	CTCAACCCGCCTAACAGGATTCTTG
IGF2BP2	chr7	913018	913042	TCTACAAGGGGGTTGCTCCTCTCTG		chr1	TTGAAACCAGGCCAGGAGATCAGAC
IGF2BP2	chr4	57195249	57195273	CACTCTCAACGCGGAGACCCCTAAG		chr1	ATCACCTGCGGGATGTTGAGGATGA
IGF2BP2	chr22	32894455	32894479	GCCTGGGACAAAGGAGCCCTCTCCG		chr1	AGAACCCAACTGGATGTAGAGGGTG
IGF2BP2	chr11	58391714	58391738	GCCGCCCAGGGAGAGCCCGGCTACC		chr1	GTGGGGGGAGTCTCGCTCACCTGGC
IGF2BP2	chr10	28905238	28905262	GTGCAGCTGGAGGACAGGCACCATG		chr1	TTAACAGGGTTTTTGCTGAAATTGG
IGF2BP2	chr1	46495522	46495546	GATCTTGCCAGGTGGCAGAGATGAG		chr1	GTGAGCCAGGCCTGTGAAGGACCGA
IGF2BP2	chrX	123046124	123046148	GCCAGTCCCAACCTTCCACATTTAG		chr1	AGAGGAGCCACAGCAGAGTCAGGTC
LIN28A	chr1	3645947	3645971	GGCTGCCCAGGCCTGGCTGATGCCC		chr1	CAGGAGAGGACTTGTCAAGGACCAG
LIN28A	chr2	109302441	109302465	GTTAATTACTCTCCAGCCCCCTCAG		chr1	GAGCTGGAAAAGAGGCTTCCCTGCT
LIN28A	chr4	153784824	153784848	GAATACGTTAGGAGCCAGTACCCCA		chr1	GCAGCCCAGGTCAACCTAAATGAGC
LIN28A	chr1	228879290	228879314	GTGGCTCTGCTTCCACAATCCCCAG		chr1	CTACCCAGGGGAGGTCCCACTGATG
LIN28A	chr6	32948640	32948664	GACAAATAGAAACACTGCCAACTTG		chr1	CGTTCAGGCTCAGGGCTGACACCGC
LIN28A	chr10	60447741	60447765	GACTCAACTACAGGGGCCTGGGAAG		chr1	CGTTACTGACACTTCCTTTTGGTAA
LIN28A	chr22	40725567	40725591	GTGCCTAGGGCTATACCACCACTAG		chr1	TTGGTCCCATAGACAAATTCCTCTG
LIN28A	chr1	27272780	27272804	GTACGCCTGCAAGGAGTGCGGCAAG		chr1	TCTGGTAAGGCCTGAGTCTTTAGCT
LIN28A	chr15	72883597	72883621	GCCAAATGCAAGGAGTGCATCTCTG		chr1	GGGGCTCTCAAAGCCTCACGCCCAG
LIN28A	chr12	98993735	98993759	GTTTCTTGCCCATGGCAACCTCAAC		chr1	CAGTGCCTAGTCCTGCTGTTGTTTG
LIN28A	chr7	100028262	100028286	GCTGCAGCTGGTGCTCGGCCGCCTG		chr1	CCAGCCATGGCTGCATTTTGTAGGC
LIN28A	chr12	120898416	120898440	GGGATGTGGTTCTGGAGCTGCCCAG		chr1	CCAAGGCTGAGCTTTGGCCACATGC
LIN28A	chr10	60272907	60272931	GATCTTTCAATAAAAAATACCCACG		chr1	AGTGAAAGCGTGGGAAAGGCTGAGG
LIN28A	chr5	127424922	127424946	GGAGAATGACGATGAGGCTTTTTAG		chr1	ATTCAGAAAGTCAAGGTTGGCCTTA
LIN28A	chr19	58941226	58941250	GCACCCATTTTTCTCAACCTAACAG		chr1	GCTGGGAGACAGTGCTGTGCTGGTG
LIN28A	chr5	71658333	71658357	GTTCGTCATGGGTGTGAACCATGAG		chr1	ATGCTCAACAACCGGCTCTCTGATA
LIN28A	chr17	72898357	72898381	CCACCACCACGCCTGACTAATTCTG		chr1	AAATGTGCAGACGTTATTACTGATA
LIN28A	chr20	33764612	33764636	GCAGCTCCGAGGTGTGGGGTTGCAG		chr1	TAAAGGATACAGATCACACGATTGT
LIN28A	chr15	96880645	96880669	GCACAAGTGAGGTCTGTTTTTCTAG		chr1	CATTAACATCTACAATACTGTGTAT
LIN28A	chr8	61506087	61506111	GCCACCTGGAGGTGGTGCGCTACCT		chr1	TTTAAATTCCATATGATGAATTCAT
LIN28A	chr5	134193326	134193350	GATATAAAAGAACACCAGAGATCAG		chr1	TCTCAAAGGTCACGTTTGTTGATTT
LIN28A	chr8	90937957	90937981	GATCTCCCCAAACTAAAAAGTACAG		chr1	TTTGTTAAACTCTTGTATCTGTTGT
LIN28A	chr7	73085995	73086019	GAAAATGCCAGGGATCCACCACAAG		chr1	AGTGAAAGCTTGCAATTGATGAACA
LIN28A	chr13	108884732	108884756	GTCTGGGCGGGCCTGGAGCCAGAAG		chr1	AGTATAGTTCTGACGTGAATGTCAG
LIN28A	chr19	57133546	57133570	GTCTCTGTCCTCTAGAACTAGGGCA		chr1	TTTGTATTTTTGTTTATATTAATGA
LIN28A	chr12	110786667	110786691	GACAATCACAAACTTGGCGGCAAAG		chr1	ATATATTTCTAAACATCATCATTTT
LIN28A	chr1	173869539	173869563	CTCCGGGCCCTGGGCCTGGTTCGGG		chr1	GTCAATTATGTGAGTGGCTCCTTTG
LIN28A	chr9	139235374	139235398	AGACAGACATGGTCCAAACTCCTAC		chr1	CTGAATTGGATGATAGTTTCCAAAT
LIN28A	chr12	121159842	121159866	GACATGCCCCCTTCAGAACCTTAAC		chr1	AGTCAAAGAATATTTCCTCATTTTT
LIN28A	chr4	57196748	57196772	GACATTATGCAGGGTCAGGGATCCG		chr1	TCTGTGCTCATCACAGTGCAATGAA
LIN28A	chr12	46779044	46779068	GAGCTGGCAGGACGAGCTGGCCCAG		chr1	CGGCCAGAAACACAACAATGTACTT
LIN28A	chrX	147019079	147019103	GCCCTCATCCATTTCCCCATCCAAG		chr1	TAGAGTTTAGTCCTCATTATTAGCA
LIN28A	chr12	6646329	6646353	GAAGCTGGCCAAGCAGGGCGAGCTG		chr1	ATTGCTCTCTTTTCTAAGACTAGGC
LIN28A	chr1	151862530	151862554	TCATACATATATGATACAAATCCAG		chr1	GATCTATGGAACAGTAAATCTAACC
LIN28A	chr16	66600182	66600206	GCCCATGGGCACGGCCAACATCCAG		chr1	TTGATTGACAGCGTTTGCCTACTTC
LIN28A	chr16	50349782	50349806	GATGCCCCACACTGCCCAGAGCCAC		chr1	CGTGGTGTAAACACTGCAACTATGG
LIN28A	chr19	4792246	4792270	GCTGGGGAACAGATGGAGGGGGCAG		chr1	CTGATTTGAAGCCCATGACTGTGCC
LIN28A	chr3	38456053	38456077	GCACCACTATCAGTTAACCCTAAAG		chr1	ATCACCGAATGAGGGCTGAGAAGGG
LIN28A	chr14	50363670	50363694	AATAATTCCCTCTCCACCATGAAAG		chr1	ACCGGTGGTGCCACCACACACTCCC
LIN28A	chr16	85709334	85709358	GAAAAGCCTGGGCAGGAGGCTCCAG		chr1	CACCGTGCAGCTGCTGCAGACAAGA
LIN28A	chr3	9848283	9848307	GCCTGCCGACCGCTGCAACAACCAG		chr1	GCCACCTGGTGTACGTGGTATGCAG
LIN28A	chr13	97490487	97490511	TCCAAAGGAGCCCTGAACCCTGCTG		chr1	TCAGATGCAGTCAAGTGACAGGGAA
LIN28A	chr19	1434971	1434995	GCTCCCCGCGAGGCCCGCCCCCTAG		chr1	GAGATGAATTGTGAGTACTTAATAT
LIN28A	chr14	23790926	23790950	GCAAAAAGGGCTACAGTTCACCCTG		chr1	GTTCATTTTTATAATTTACTTAATT
LIN28A	chr16	82456507	82456531	GCCAACCTGAACCTCGTCCCCCACA		chr1	ATAATGGCTGTGTTTAACTACTGGC
LIN28A	chr10	103923204	103923228	GACACTTGGAGAAGGGGCTGCCCAG		chr1	TCCTAAAATTCCTGAAAATTTAACA
LIN28A	chr8	98741071	98741095	GAAGATACAGTGTCTGGGTTTGAGG		chr1	CGAGCGCCTGCCAGGTGGAGGGCCA
LIN28A	chr8	98656746	98656770	GAAATCACTAATAGGAAGTGCCGTC		chr1	TGCACACCGCAGAAGGCTGGTGGCT
LIN28A	chr19	14505684	14505708	GAAATACCCGGAGCACGCCATCCAC		chr1	TCTGTAGTGCCCAGGAGATGCGTGT
LIN28A	chr19	48254225	48254249	GAATCCAAGTGATCTGTATCTGCCA		chr1	ACAGCTGGGCCCTGAGATGTGCACA
LIN28A	chr1	233519682	233519706	GATGGCGAGAAGGAGCACGCCAATG		chr1	GGCGCAGCCCTCCTACTGTGGGGCC
LIN28A	chr19	580430	580454	GCTGCAGCAGGAGCCCCAAGGAGTG		chr1	CTGAGCTCACCAGGAAGAGCGGCCT
LIN28A	chr4	2068727	2068751	GCCCATGGCCATGGCCACACTCACG		chr1	GATCGGTTTCCAGGTCTGCTCAAAA
LIN28A	chr17	7322562	7322586	GTTCGGTATGTGCATCCACCCACAG		chr1	CCACGTGAGGTTTCAGGGCCCTGGG
LIN28A	chr12	27183675	27183699	GCGGCTGCGGCAGTAGGGACAGCAG		chr1	TGGTGGAATACTTTTGTCCAATCCT
LIN28A	chr14	96993481	96993505	GAATGAACACTCCCACGCTGCCCAG		chr1	GGGAAAGAATACTTTCCTATAGATC
LIN28A	chr1	46073676	46073700	TAAAAATACACTCAACCTCAATAAG		chr1	ACATTCCGAATATTTGGGAAACTTG
LIN28A	chr19	33696972	33696996	GCATTCTCCATCACTTCCCCTCCAG		chr1	GGTTGGATGCAGCGGCTCAGGCCTG
LIN28A	chr20	57566050	57566074	GAATACAGATGATTAATGGCAGTGA		chr1	AGTGGGTGAATCACTTGAGGCCAAG
LIN28A	chr20	5100713	5100737	GACTTCATTGGCAGTGGATGAAGCC		chr1	GGTGAAACCCTGTCCCTACCAAAAA
LIN28A	chr14	56766754	56766778	GTCAGAGCTCAGCACCCCAGGTCTG		chr1	GTGCAGGCCTACAGTCCCAGCTACT
LIN28A	chr15	85327422	85327446	GTTTAATTTAACTAGGCTGGGCATG		chr1	CCTGTCTCAAAAAAAAAAATTGAGA
LIN28A	chr5	6718978	6719002	GACTCCCCTCACCTTTGGGGTGCAG		chr1	GGGTGGTCTCAACATGCAACAACCA
LIN28A	chr19	57731716	57731740	GAAAGGGCTGGCTTCTGTTTACCTG		chr1	GCTCTGAGGTTCACAGGGTCCCCTA
LIN28A	chr17	16343359	16343383	GATAAAGGTGCCAAGAAAAACAGTG		chr1	TGAACATGTCCTAGGCAGTACCCCT
LIN28A	chr22	35820146	35820170	GCTGACACCGACCTCCTGGGGGATG		chr1	CACTGTCCCTCAGAGCAGGGTGATT
LIN28A	chr16	71917158	71917182	GCCCAGCTGCCGCGGCTCAAACAAG		chr1	TGGGGGAAGTTACTGAAGCTTCCTG
LIN28A	chr1	155289411	155289435	GAATGGCCATGGGATGACGCCATTG		chr1	GGGTTCAGGCATCAGTGATATTGAG
LIN28A	chr10	72327350	72327374	GACATCCTGCTTCTTCTTCCAAATG		chr1	AGGTGGGGCTTGGACACTGGACCAA
LIN28A	chr6	33169203	33169227	GCGATGCAGCTCCCTGGGGACACAG		chr1	ATTGAGGACTAGATAAAACAGGGCC
LIN28A	chr16	11256692	11256716	GTCACCCTCCCTCTGCTGGGATGAG		chr1	AGGGCAGAAGCAGGTTTCCATAAGA
LIN28A	chr6	56911495	56911519	TCTTCTCACCACTAAATCCAATACG		chr1	CATGCCCACCATTGTGCCATGTCAG
LIN28A	chr1	16262031	16262055	GTTTTTTTAAAAAAGGAAAAGCAGG		chr1	TTTACCATTGCCATGGCAACACCTG
LIN28A	chr8	27668777	27668801	GAAATGGGCCTGGAAGAGCTGCAAG		chr1	GAAGTTACTACCTCTTTCCATGGCA
LIN28A	chr12	1601741	1601765	GATCCAGAGGCTGCCGGGGGCTGGG		chr1	ACGACCCTGACAACCAGGAAGTTGC
LIN28A	chr6	144184308	144184332	GCACTACAAAAAAATCCAAAAAATG		chr1	CAGGCTTTTCCTAGAAATTTCTGCA
LIN28A	chr20	33097056	33097080	GAACATATTTCTATTTTAAGTAACG		chr1	TAAACTGCCCCTTAATTTGCATGTC
LIN28A	chr7	45757676	45757700	AGTTGATAGCCTGGGTGTGGAAGTG		chr1	ATTAAAAGCAGGTATAAATGTGAGT
LIN28A	chr17	65734651	65734675	GCTCCACACCCCTGCCCGGCCCCCC		chr1	ACAGAAGTAGTTCTGGGTGGCTACC
LIN28A	chrX	153662724	153662748	GACACAAATACTCCTTCCTCTTTCA		chr1	CTGGCCACACTGCCTATGTGGTAGC
LIN28A	chr22	31675022	31675046	GACTATTTTGAAGATTTGAATAAAG		chr1	CCTGGTTCTCAAGGAGCCGTACCTC
LIN28A	chr10	52395279	52395303	GTTTCCTCCCAAATCGTACAACAAG		chr1	TCCTGCTGCTGTGCGCTGCCACTTC
LIN28A	chr4	1729499	1729523	GTTTCAGGCCATGCAGGGCCTCCTG		chr1	AATAAAAGTCGCTGTCCAACGCCAC
LIN28A	chr19	18054387	18054411	GCATGGGAAATGGGCCCAACCACCG		chr1	TGGCTCACCCTTGAATTCTCTCCTG
LIN28A	chr15	68582341	68582365	CACGTTCGTGGGGAACCTGACATTA		chr1	GGTGAAGCCAAGAACCCTCCTGGGC
LIN28A	chr12	4409869	4409893	GCATTTCTCAGGAGCCCTAGGGTAG		chr1	TAAGCCCCAATTTTGGGGCTTGCCT
LIN28A	chr1	203698807	203698831	GTCACCTGTGGCTTTCTTCCCTCAG		chr1	GTCCTGCATCAATATGGTGTGATTA
LIN28A	chr17	39978741	39978765	GCTATTTCCATCACCCTTACCCTAG		chr1	TAATAGGTAGGGATGAAGATTGCAC
LIN28A	chr10	70100932	70100956	GCCCTACCACACATCTGTGGAGATG		chr1	TGTGAGCCTATTGTGTCCCCAGCGT
LIN28A	chr2	26359121	26359145	GACTTTCTCCATCCTGGTGCATACG		chr1	TCAGCACGAGGCCCAGCCCATGATG
LIN28A	chr7	39833666	39833690	GAATGCCCACTCTCATGGCAACCAG		chr1	CTCCAAAGCTGCAGCACATGAATAG
LIN28A	chr21	38081651	38081675	GCCCATGGGTGACTCTTACCCACAG		chr1	ATGATTGAGGCCATGGCTGCAGGCA
LIN28A	chr4	106767385	106767409	GCACCACCATCCTTTCAAACTCCTG		chr1	AGTCAGCTGGTTCCAGTGTGGCTCC
LIN28A	chr11	82896692	82896716	GTCCAGGGTGGGTACAGGAGAAGGG		chr1	TGCAGAGGGGCTGATTTGCCAGTGC
LIN28A	chr22	37969415	37969439	GTCAAGGTACACAGCGGTGCCTTTG		chr1	TATGGCCCTGGGCTTGGGGTAGTGT
LIN28A	chr19	55816064	55816088	GTTATTGAAGCAGCTTTCTCAAATG		chr1	CCTGGGGCTGTGGTAGCAAAGTATC
LIN28A	chr1	32819798	32819822	GCAGCCCCGGATCCCTCACGTCCAG		chr1	ACAGACTGCTGTGGAGGTTCATCAC
LIN28A	chr12	51637527	51637551	GCTACCTCCCATCCTCGTGCACACG		chr1	GGCAGGAGCTGGCCCCTGCACCACT
LIN28A	chr1	68153975	68153999	GCCGGGCTGCGGCGCTTCGGGTGCG		chr1	CTGCAGGCTGGGAGCCTGGGACCAA
LIN28A	chr17	38153591	38153615	GTTCAAAGCTGGCGAATGGATGACG		chr1	GGTGTCTGCATGGCTGCACTCTCTC
LIN28A	chr19	3213446	3213470	GACCCAGCTGCGGATCCGTAAAGAG		chr1	TGAAGTCTGTAGAGAGGATCCTTCC
LIN28A	chr5	80522698	80522722	GAGGACTGAGGCTGGAACACACCGC		chr1	CCAGCAGTCCTTGGCATTCCTCGGC
LIN28A	chr4	76807571	76807595	GACATGGTTGATTCTGTTCAGTTGT		chr1	TTGCAGGTACATCGTCCCTTGGCCA
LIN28A	chr14	105879481	105879505	AGGTTCGATTCCTGGTCAGGGAACC		chr1	TCTTTTCCCTGTGCCTCTGTCTTCC
LIN28A	chr19	47669262	47669286	TGCTGGAGATCGCGGCTCGGTGCAG		chr1	CATGGCTGTCTTCTCAGATGGACCC
LIN28A	chr6	5684772	5684796	GACAACACGGGTGTATCTCTGATCC		chr1	CAGCCATATTGGATTAGGGCCCACC
LIN28A	chr14	20945037	20945061	GATGCGGTTAAGTGACCTCTCTACA		chr1	CTACTCCAGCATGAGCTCTTCTGAA
LIN28A	chr2	26596177	26596201	GTTATCTGGGATGCAGGAGGCGTCC		chr1	CTAATAACATCTGCAATGGACTTAT
LIN28A	chr1	114510388	114510412	GACGGAGCCCCTGGCTGGAGTGAAG		chr1	TTCCAAATAGGGTCACATTCCGAAG
LIN28A	chr17	40718210	40718234	GTTCAATCTTCCAACTCTACTACAG		chr1	TATTTGGGGTCAGGTCTTCAACATA
LIN28A	chr12	14610196	14610220	GCCCTTACGCCAGCCACTGCCCTAG		chr1	TCTTTTTTAGGAGGATGCAATTCAT
LIN28A	chr16	3541319	3541343	TAAAAGCCCTCGGAGGCTGGGCATG		chr1	CCCATACCAGAGTGAGAGTGGAGAT
LIN28A	chr13	25910299	25910323	GATCATTATCAGAAAGAATCCCCTG		chr1	CCGTCATTCATTCATTCATTTGGTG
LIN28A	chr11	33001366	33001390	GCCTAAAACTCAGCAACACCTCCAG		chr1	CATTGACTGAGCACCTTTCTTCTCC
LIN28A	chr5	167850573	167850597	ATCTTACTCCTGTTAAGCTGCCACT		chr1	CTTGTCTTTGGTGCTGATGTCTGGT
LIN28A	chr2	238990745	238990769	GCTCTCTATGACGTCTACCTGGATG		chr1	GATGCTTGAGACAGGTGCAGTTCCT
LIN28A	chr1	2518575	2518599	GAATTTTATCTTCTTTCAACAAAAC		chr1	GCCTGCATGGAGATCTGGGTCTAAC
LIN28A	chr13	113918394	113918418	GACACCGTGGTCGAGCCCTACAATG		chr1	AGACAGGATGGCAGCAAACACCTCA
LIN28A	chr17	27005841	27005865	GCACACGCTCCAGCTAATACACCAG		chr1	GTCATCAGAGGTATGAGAGGGAAAG
LIN28A	chr10	8056838	8056862	GCAGATGCTTCATCTTTAATGCACA		chr1	CACAAGTGGAGGCCTCTCCCATGTG
LIN28A	chr10	82339389	82339413	GAAAATACCTTGGAGAAGGGGTCAG		chr1	GCCCCTTGCCCCGTGGGCCCTGCCC
LIN28A	chr19	19852255	19852279	GTCACATTCCGGAAGATGCTGGAAG		chr1	AGGTGTGGCCATAAGGCTCCTGGAT
LIN28A	chr2	179059244	179059268	GTCAAATCTGCCAGCCATAACCATG		chr1	ACCCACAGTCACCTGTATGTGTGCC
LIN28A	chr20	2128558	2128582	GAATCGCCTCAGAATAGAGCAGGGC		chr1	ACCATCCTTTTCCTGTCCCACTTGG
LIN28A	chr9	131231518	131231542	GCCCCACCCCCTCCTCCGTGCCATG		chr1	AATGTGGGTGGGACCGGAATGTCAG
LIN28A	chr7	77554274	77554298	GAAAACCCGGGACAGCTTCCAAATG		chr1	CTCTGGACGTCCTGGGACCTCCCCA
LIN28A	chr16	4741609	4741633	GAACCCCGTCCGTGCCTGAGACCCG		chr1	GGGCCAAGCTCCACACAAGTGATCC
LIN28A	chr22	40661036	40661060	GAAATGAGAGTCACAAATTTTTCTT		chr1	CAGATTGATCCTTGAGGTGATGGTG
LIN28A	chr20	49575857	49575881	GACTGGCTGGGCCATGCCTGGGCTG		chr1	GGAGGTGCTGTCCCAGGCAAATATG
LIN28A	chr10	76291960	76291984	GACATGAGTAGGGTGTGCTCTTCTG		chr1	GAAGGAGAGCTACCTGGTGACTCGA
LIN28A	chr5	157184385	157184409	GATGACCTTCGGTCCTGGGAAGCCG		chr1	AAATTCCATTTAAATTAGAAGCACC
LIN28A	chr5	6716770	6716794	GTCCACTAAATAAACACTACTCAAG		chr1	AGGGGACCGGGAACCAGTGTTGTTG
LIN28A	chr5	74696632	74696656	GCAAAATTGAAGGAGCTGGTACCAG		chr1	GGACCTGACCACACTGAGACTCTGC
LIN28A	chr16	3707065	3707089	GTCTTTCCCTTTACAGACGGGGCAG		chr1	AGGCGAGTCTTGGACCTCATGCCAA
LIN28A	chrX	150573791	150573815	GCCCCCAGCGGGGGAAGCTGCTGGA		chr1	TTTCTCAAAGGTTGGGTAGTCACTC
LIN28A	chr6	30691368	30691392	TATTTTCCCTTTTACAAGGGAACAG		chr1	ACATACCTGTGTCCAGCCCAACCTC
LIN28A	chr6	142519707	142519731	GACCCATTCCATCTAGTGGCCACCG		chr1	CACTTTCACTAGCAGATTGATCTTG
LIN28A	chr1	82456356	82456380	GATCATCCAACTTTAACATTTAATG		chr1	GGTCAAGTTTTTAACTTCTCAGCCT
LIN28A	chr6	24789316	24789340	GCACTCAAAATGGCAGCATCCTTCG		chr1	CCTTCCTCATCTGGAAAATGGGTGA
LIN28A	chr22	25418102	25418126	GACAGTCAAAGTGACCAGACCTCCA		chr1	CAACAGCTTCTACCTGGAAGGTTTT
LIN28A	chr2	71375152	71375176	GTATATCACTCAATTCTTCTCCTAG		chr1	CAGTGAAGTTTGAATGCAGAGCAGC
LIN28A	chrX	70764614	70764638	GACTTTCTTCTACCTCATGCCACTG		chr1	CGAGTCTTCCCTGTAAGGAGACCCA
LIN28A	chr10	5454634	5454658	GTGGGAGATCCAGATTTTTAAATGG		chr1	TGGGTGTTTTCTAACCCCCAGATGA
LIN28A	chr17	1630123	1630147	TTCATCACTGGCAGAGCTGGTCATG		chr1	GAACTGTGCAGTTGCAGTATCCAGT
LIN28A	chr17	29877148	29877172	GTGGGGGGGTACCCTTATTTCCTCG		chr1	GATGTGTCAGTTAGGCTAAGGGAAG
LIN28A	chr1	173827371	173827395	GCTCCCTTTTCTCCACACCCACACG		chr1	GCTGGCTGCTACAATAAATAAACCT
LIN28A	chr16	89985460	89985484	GAAAATACTCTGGCTGGTCTCAGTG		chr1	TGATCTTATTGGTGACTTTGCACAA
LIN28A	chr12	12982714	12982738	GCAAGTGCTCTGGGGATGAGGCATG		chr1	GTTTACACACAGAGAGAATGCCTTG
LIN28A	chr10	102748895	102748919	GATTTTTTTCTCCTCACCCCAAAAG		chr1	AGATAATAAAGGCAGAGAGATCAGA
LIN28A	chr10	97820468	97820492	GAACTCCTCCAGCAACCCATACCTG		chr1	GTGATGCAGCTGCCAGCTGAGGAAT
LIN28A	chr1	212274158	212274182	TCTCCTCATTTACCACATCCCCCAG		chr1	GCCAAGGGTTAATGACCACACCAGA
LIN28A	chr7	149576718	149576742	GTTACATTGGGATGAAGGCAGTGAA		chr1	AATTGGAGGAGGCAAGGAAGGATTC
LIN28A	chr19	57839249	57839273	GCCCTGGCTGCTCCAAAACCAAAAA		chr1	TACCCAGAGTATCTGAGTGACTGTG
LIN28A	chr17	45761286	45761310	GTTTCTGGATCAAATGCTGATGATG		chr1	ACCCTGCTCAGATGTTGATCTTAAA
LIN28A	chr16	31093967	31093991	GAAGTATTCAGGGTTTGATGGACTG		chr1	CTTGTAGCTTCCAGAGCCACAAGAG
LIN28A	chr1	99157196	99157220	GTTTCTTCTCCTGGGATTCTGAACG		chr1	AATAAACTTCTGTTGTTCTACTAAA
LIN28A	chr1	33318729	33318753	GTCCTCCTACTGCAGATGCACACTG		chr1	CTGCTCTATTTGTGGTACATTGTTA
LIN28A	chr1	242045245	242045269	GTCCTAATTCTGGTGCGATTCATGG		chr1	CAGCAGCCCCATTAAAATAACACGT
LIN28A	chr2	174131129	174131153	ACGTGGCTGGGTCACCTTCTTTCTT		chr1	GCATGAATGGACTATTATGACATCT
LIN28A	chr7	90043266	90043290	GTCTACTAACCTACCTTTAAGTAAA		chr1	TGTAGATATGACTTTTGTACCCACC
LIN28A	chr19	58134220	58134244	CTAAATAATCCCAACATCCCAAATG		chr1	TAACTTTTTAAAAAGCAAACATTAC
LIN28A	chr19	11040608	11040632	GCCACACAATCAGTGGGGCAGCCAG		chr1	TAAACACCTGATACATGCCCTAAAA
LIN28A	chr17	7484873	7484897	GATTTTCTGGGAGGCCAAGGCCCAG		chr1	GGTGCTAGGTTTTGAGGTTACAAGA
LIN28A	chr12	90103011	90103035	GCCACAAGAGGTGCTGGGGGCAGTG		chr1	ATGGGTGAGACATAGTTCTTGTTCT
LIN28A	chr10	38410873	38410897	AAATGAGTGCCTATATTTAAGGCTG		chr1	CATAAAGCTCATAATACCATGGTTT
LIN28A	chr9	131571901	131571925	GCATCGGGGAGGGGTGCTCCTGAAG		chr1	ATATGCACAAGTCAATAGAGAAAGT
LIN28A	chr1	27662024	27662048	ACCTGGATTTTATTTCCTTGTGTCC		chr1	CAAAAGGTTGTTATAGGTATGACAG
LIN28A	chr14	105905025	105905049	GCCATCATATGGGATGTCAGCAAAG		chr1	ACAGGCTAGGCATGAGGAGTCCCTG
LIN28A	chr6	30593280	30593304	GATCATGGCTGCCGAGGATGTGGTG		chr1	GAGCACCTAGGAGGGATGCCCAGCA
LIN28A	chr3	196468187	196468211	GCCCACATGACTAAGGAACTGAATG		chr1	CAAGCTGGCAAAGAGAGTGACAGGG
LIN28A	chr22	21978094	21978118	GCCTCCTCGCGGGCGGGCGCGACGA		chr1	CACTGGAAAGATAGTTAGGTTAGAA
LIN28A	chr2	29121851	29121875	ACTTTACCAAAAAAATACTTTTTTG		chr1	TAGGTCTAGGATGGGATCAGGGCTC
LIN28A	chr3	107528825	107528849	GCCACGCTGTATGTGACGGCCATCG		chr1	AGGTGCGGAGAGACAGAGTTCCTCC
LIN28A	chr7	128586737	128586761	GACCCAGCTCTGGGCTGAGAGCTGG		chr1	AGGTAGCTAAGTCCTGGGGCTTGGA
LIN28A	chr8	144335387	144335411	GCATGGTGGCTCACTGTCTGTAATG		chr1	CCAGAAGAAGAGAGTGTGTAAGGCA
LIN28A	chr10	126523760	126523784	GAAGGCAGGGCCAAACTTTTCTTAG		chr1	TGACAGGAATGGAGTCACTCTACAT
LIN28A	chr20	43992412	43992436	GTACACTGGGCGCTCCTTGCTGGAC		chr1	GACTGGATGTGGAGTGTCTCGGTGG
LIN28A	chr6	90577242	90577266	GATAATCACATTTACAAAAAATAAC		chr1	AGAGGTCACAAGGAGCCACTTCAGG
LIN28A	chr19	8530319	8530343	GACTCCCTCCCCCACCAGCTCCCTG		chr1	AGGGGTCTTATGAGCCAAAGTAAAC
LIN28A	chr22	39827378	39827402	GCAGCCGGCTATGTCCCTGCCTCCG		chr1	TGAGGCAACCTAAGAACTTTATACC
LIN28A	chr17	43222081	43222105	AATAGAAAACAAATAAAAATAAATA		chr1	CCCAGAAAGTAGGGATGATCAATAA
LIN28A	chr21	46715451	46715475	TTGGGTAGGGAACTGGACAGGCTTG		chr1	GTATTATGATTTAAATCATGGACAA
LIN28A	chr1	180856580	180856604	GAGTAAGTGCGGCTCGGGGACCCCG		chr1	TTAAAGCCAATGCAATGGATACAAA
LIN28A	chr6	38120143	38120167	TTACTTCTATTTCAAAACACCTCTG		chr1	TTGGATATCTCTGGAATCATTCACA
LIN28A	chr15	30258239	30258263	CCTCAGTCAGTCCCACCACCACAAT		chr1	TATCCATGTCTGGCCTAACCACAGA
LIN28A	chr21	37766924	37766948	GTCTGTGTCCTTCCCCTCCTTCATG		chr1	GTGGGCTACCCAAGGGCTCCTGCCT
LIN28A	chrX	118370323	118370347	GATATTGTGTGCCACAACCCCCACA		chr1	TTCCTCTACCCTGGGCAGAATTTTA
LIN28A	chr5	72880973	72880997	GATTTCGGCAGCCGCACTCTAATCG		chr1	CACATTGTGAGTGGCCCCTGGCTAA
LIN28A	chr21	9826709	9826733	GTCTACATCCACAAGGAGGTGGACA		chr1	TGGACAAAGCAAAAACATTATCCGA
LIN28A	chr8	28429409	28429433	TCGCTCTCTCTCTCTCTCTCCCCGC		chr1	TGTCTCTGGATGTCCCACTTGCAGT
LIN28A	chr19	50188041	50188065	GCCTTTCACTTCTTTTTTTCCCCAG		chr1	GCCTGAGGCAAGGGCTGCAGCACAG
LIN28A	chr10	124239492	124239516	GACTGCCTGGAGGAGCTGGGCATTG		chr1	GGAGCTTAATGGAGAGTAGATTCCC
LIN28A	chr7	44841406	44841430	CTGTCCCCGTCCTGGGAAACGGGTG		chr1	AGGAAGCTGGAGAGTAGCTTGATGG
LIN28A	chrX	109418371	109418395	GCACGTGCTGGGTAGCAGGGACAAG		chr1	ATAAATCAAGGATTCATTGTTGAGC
LIN28A	chr13	111289556	111289580	GACTCATTCAACTCCCTCCATCCCG		chr1	TAGTTACTGCTGTGGACAGCTAGAT
LIN28A	chr1	97243421	97243445	GACTCGGTCTTGAGGGAGCTGGACC		chr1	CTTAATTCTGCTGGAGACCCTGTGA
LIN28A	chr10	102327776	102327800	AATGTGGACATGGAGTGGCTTTACG		chr1	GGAATTTTGTAGAAGGCATTTTAGA
LIN28A	chr3	150128133	150128157	GACTTATTTCTCCACACTCTCTGTG		chr1	ATTGCTCTCCGGAGGATGCAAGGTG
LIN28A	chr4	156148325	156148349	GCTTACCCTGGAGCTGGGGCTCCAG		chr1	GGAGCATTTATCCACCAACTCCCAA
LIN28A	chr3	12876058	12876082	CCTCTAAACAATCTTCTAAAACATG		chr1	TTTCATTTGAAGGTTGTCTCTGTGT
LIN28A	chr13	108871006	108871030	GCCCTTCAGGAGCTCGCAGCTGGTG		chr1	GTGGGACATTCTGCAGCTTTGGAGA
LIN28A	chr11	32959219	32959243	GACTGGGTGAGCCGGGAGCAGAGTG		chr1	GTCAAGGCAGCCCAGGTTTGAACGA
LIN28A	chr14	55534965	55534989	GCCATATACAATCAAATACACTATG		chr1	AGACCCCATCAACATGCACGGAACT
LIN28A	chr9	133341934	133341958	GGTCATCCCAGGGCTGCCTCCCTCC		chr1	GTCCACGATAGCAGTGCTGAAATCG
LIN28A	chr6	158094883	158094907	GACACAAGGTCGGTGGCCCAAAAAA		chr1	GGCGGGCCAAGGGGAGCCTGCTACA
LIN28A	chr7	90654011	90654035	GCTTAAATAACAATTCTTCCTCTTG		chr1	GTCCGCCCCTTAACTGTTAATCTGC
LIN28A	chr8	22424602	22424626	GATAAAACTGTTGCTTTGTCATGAG		chr1	ACATACCCCACCTTATGTTCCCTCT
LIN28A	chr6	83076013	83076037	GACAACACCCTCATCTCCTATGACG		chr1	GTCACTGAATCTTTAACGTAGTGGC
LIN28A	chrX	129694565	129694589	GACAATATCAGTCGGGCAGCTGTGG		chr1	CAGTTGAACTCCCTAATGAAAGGCT
LIN28A	chr1	151264179	151264203	GATGCTGTGGTGCTCCTGCGCGCCC		chr1	TAAGCCGGAGGGATCTGTCAAACAT
LIN28A	chr18	34191960	34191984	GCCCCAACCCCTCCTTGGTCTAATG		chr1	CCTGAGCGGTCATAACTGAAATTCA
LIN28A	chr16	1134052	1134076	TAATAATTTTCCACAACTAAAAATG		chr1	GCAGCTCTTTCCTTCACCACTCATC
LIN28A	chr17	33331423	33331447	GTATATATGTGCCTGTATGATTAAG		chr1	CTAGATTTCTCAGAGCCTGCTTGGA
LIN28A	chr2	174086114	174086138	GAGGCTAAGTCTGGGCAGTGGGCTG		chr1	ATATGCTGATCACTGACACTAGTTA
LIN28A	chr16	28845424	28845448	GATGATGGGCGGCCCGCTGCAGTCG		chr1	TTGGTCCGGAGGTAATGAGGAGCGG
LIN28A	chr1	244218061	244218085	GCAAAACTGGTTACGTATTACTCTG		chr1	ATCACCTTACGGAGCATTATCAGAT
LIN28A	chr1	26137952	26137976	GCTCATGCGGTGTTGAGGAAAGCAG		chr1	GAAGGCTTGCCTTTTCATAGTCACC
LIN28A	chr5	167944965	167944989	GTCACACTGCCTCTCCCCATTCGTG		chr1	AATTAAGAGGGTTTTCCTCTCTAGA
LIN28A	chr1	47915469	47915493	GCTTTTGGTGGCCATGGGATTCCAG		chr1	AAGGGGGAGAAAGTTCCCTCTTTCA
LIN28A	chr2	46988821	46988845	GCACCCCCTCCTCACCATTATAATC		chr1	GTTTGGAGGGGTCAATGGATAAGGT
LIN28A	chr10	35650247	35650271	GTAGCCGGGACCACAGGCGTGTATG		chr1	CCCAAATTCTCAGGTGCATTCTTCC
LIN28A	chr7	75518057	75518081	GATTAAATGGTTTTTGAGAACCTTG		chr1	ACATGTCTCCATCCCTGGACTCAGG
LIN28A	chr1	145498599	145498623	GACACCCGGGAGCTGGAATTCAATG		chr1	GTCCCACTCTTTCTATATTGATCCC
LIN28A	chr5	115628613	115628637	GACTCCGTCCCCCAACTTGTCACAG		chr1	TGACATTAGCCTTGGAGACCTGTCA
LIN28A	chr19	41812575	41812599	GAGCAGGAGCTTGGGTCTCTCTCGG		chr1	AGGCTATGCATTCAGTCTCTTTTAT
LIN28A	chr8	29489840	29489864	GTATCACCCATCATCTTCCCACCAG		chr1	GGTTTTTCCACCTTTAGATTTAATT
LIN28A	chr10	13679741	13679765	CTTGGTTGTGGAATCTTTAATTCTG		chr1	ACAGTCCTGATTTTCAGCACCATCT
LIN28A	chr16	53360318	53360342	AGGGTGTGTAGCTCAGTGGTAGAGT		chr1	GCCCTCTGGCTGCAAGAGATGAGGG
LIN28A	chr17	37817081	37817105	GTACTCCTTGTCGTCAGGCACCACG		chr1	TCACTGTAAATGCTGCTATGGAGGC
LIN28A	chr16	19083300	19083324	GACTCTGCAGGGGGCATCCATTTAG		chr1	GTTCTGGCTTTGACAGCATAGCCTG
LIN28A	chr19	47259296	47259320	GATGGCTGGAAGGGGTCCAGCCTCG		chr1	AGCTGATAATTGGCTGACCTGAGCT
LIN28A	chr9	134373858	134373882	GCTTACCACTGGGCTACTGTAAATG		chr1	TGTCATTCTCTTTCATCAAATCTAA
LIN28A	chr6	79608530	79608554	GACTAATAGGGAGTTTGGTTTGGAG		chr1	GGCAGTTAACAAAACCCAGCAAACT
LIN28A	chr1	52886342	52886366	GCTACCTCCAGCTGGCAGGCGTCAT		chr1	CTCCCATCATTATAACTACCACTGC
LIN28A	chr16	46731641	46731665	GACAATTACTTTTAAAAATATTATG		chr1	TTTCATACACTTCAAGTGCTAGTTA
LIN28A	chr6	157522066	157522090	GCGGGTGGGCGGGTAGCAGTGCTGG		chr1	GTGTATAAGCCAATGCTTTCCTTTT
LIN28A	chr21	44331514	44331538	GCCCTCCCGTCACCGTGACCCTCCG		chr1	GCCTGGACCTCATCCCAACACACTA
LIN28A	chr1	114516752	114516776	GATAAACAGTGCATACTACCCTTAG		chr1	CAGGCAAAATATTTTATAGTTTAGA
LIN28A	chr1	227618348	227618372	GAAACAACATATCAAATTCTGTGAG		chr1	GGGATTATTGTCACACTTAACATCA
LIN28A	chr7	28862151	28862175	GCTGTGAGTGTGTGCGGGGAGGCGC		chr1	CCTAGGGATTTATCCATCAACTCCC
LIN28A	chr3	10046035	10046059	GCAATCCTATGGAGAGGCCCATGTG		chr1	AATCTTCAACATTTGAGGGTTGTCC
LIN28A	chr7	107399399	107399423	TTCTCCATTCTCTTATTTCCTTTCC		chr1	CCGTGTGGGGGATATTCTGCAGTTT
LIN28A	chr3	45721932	45721956	GTCCGTGGTGAACCTGGCCGATGTG		chr1	TGGAGAAAGTCTTGGGGCAGAAAAG
LIN28A	chr1	237066868	237066892	GTCGGAGCTGGGTGGGCCGGCTCCC		chr1	TGGAGAGTCAAGGCAGCACAGACTT
LIN28A	chr14	24586489	24586513	GACGCGCTGTCTTTGAGCCCCCGCC		chr1	GAAGCAAGATCCCATCAATGTGCAC
LIN28A	chr1	15393781	15393805	GCAACTTCATAACTTCTTTGACAAA		chr1	TGAACTGCTCATGAGGAAGTGCTTA
LIN28A	chr9	124546120	124546144	GCTCCTCGGGAGTCTGAGGCACAAG		chr1	ACATGTTAACTTAAGTGATTAACAT
LIN28A	chr21	37789199	37789223	GATTCTGCTACTGGCTACTATTATG		chr1	CCCTGAAGACCCCGTCATGAAGTCT
LIN28A	chr2	28004263	28004287	GAATAATAACACGGATTCTACTTTG		chr1	TTGTTGCTGTCTTTCCAGGGAACAG
LIN28A	chr11	73169386	73169410	GCCTCTTTTCCCCAGTGCTGGACAG		chr1	TCCAGTTCCACTATTCTATTCTGAG
LIN28A	chr16	67877192	67877216	GACCTCCAGCACGGAGATGCTGCAG		chr1	GATTGCTTTCTTCGTTAAGTTTGGA
LIN28A	chrX	150156914	150156938	GACAAAAGGAGCTTACTCTACCCAG		chr1	TTCCCTAGAAACAGAGTCTGAGACA
LIN28A	chr17	37884462	37884486	GTATAAATGACCAAGGATTGTACAG		chr1	AGGTCTTGGATGCAGCTACTTTCAT
LIN28A	chr10	95288795	95288819	GTAATGCCAGAGGCCCATGGCCCCA		chr1	GGACCGGTGATCCCAGGGGGTAGAA
LIN28A	chr1	161206194	161206218	GCTTCCGGGCTGCAGCTGGGGTCTG		chr1	GCAGGGATAGTGGGGGTGGAATAGG
LIN28A	chr16	2811885	2811909	GACGGGGATGGGGATGGGGCTCCTG		chr1	GCAGGAGGAAAGTTCAATGAAAGCA
LIN28A	chr7	98581935	98581959	GAATCAAAAAATACCCCTAGTAATG		chr1	TTTTCTATTGAGATGATGTGTTCAA
LIN28A	chr6	147527552	147527576	GCATTTCTAGGCAGGGGCAGGGAAG		chr1	CTGAGCTCTAGTTCTACTGGGGACT
LIN28A	chr11	66044317	66044341	GCATCTAGAGATGCACTGTCCACTG		chr1	CTGGGCACCGTGTAGAATGCCTCTC
LIN28A	chr6	357399	357423	GCAACCACCTGCTGTTACTTCTCTG		chr1	ATTATTGTGCTTCTGAAGGAAGCGA
LIN28A	chr3	111440355	111440379	GTCCGGAATCCCTAAGCCAGTGCGT		chr1	GGCTGGGCCATTTGTCCATCAACTC
LIN28A	chrX	73227619	73227643	GATTTTATCTCTAAAAGGTATTCAG		chr1	CCGTCCCCTATTCTTTCAGGTTACC
LIN28A	chr11	43965088	43965112	AATCAGGAAGAGAGGATTCTTGTGG		chr1	TCTGGGAATGTCCCCTTCCCATGCC
LIN28A	chr17	63115304	63115328	GAAAAAAAAATGGGAGGGGCAAATG		chr1	TCTGGGCTGTGCCAGTGAAAGGCAG
LIN28A	chr9	38622861	38622885	GACAAACACTGGCGCCACCGCCGGG		chr1	AGCAGCCTCTATTGCATCAGAGAAA
LIN28A	chr17	42850429	42850453	GAATGAAGACCAACATCTTATCCTG		chr1	GCTCTGACTCCAAACAGCAGAGAGA
LIN28A	chr11	65029718	65029742	GAACAATCCACCCACCACTCTTCAG		chr1	TGCAGGGTTCCTGAGGTGGGGGACT
LIN28A	chr17	62223696	62223720	GCAAATGGAGGCGAGAAGGCCTCAG		chr1	TGTCCATGCCAATAGTGCTGAGGTC
LIN28A	chr6	83076502	83076526	ATCTGGGCAGGAGACTTCTCCCCAG		chr1	AAGTGGGCTGAGGCACTAAGGTGTG
LIN28A	chr9	4752958	4752982	ACATGCCGGCACAGGGGCTCTTCTG		chr1	AAATATCACCAGCATCTGCTACTCC
LIN28A	chr3	50098918	50098942	AATACAATTCAGGAAGAGCCAAATG		chr1	CAGCAGGCAGATTTGGATCCGGAAG
LIN28A	chr8	87399587	87399611	GCTTTGGGCCCCGGCGGGGAGCTGG		chr1	GCTTCTACAATGTTCGAACATGTCA
LIN28A	chr17	30692482	30692506	GACTACCCCAAAACATCTATTTTTG		chr1	ACTGCTGAAACCTTGCCTGCCATGG
LIN28A	chr14	93119296	93119320	GATCAAACACAAACAAAAACCTTTG		chr1	ACCATGCCTTTGTTCCACAAACCTC
LIN28A	chr6	111219481	111219505	GAAAATCCAGGGCAGACCTTTCTTG		chr1	ATTTCTGTTCCCTGTGGTCCTGGCA
LIN28A	chr4	148860976	148861000	GCCTCAAGCCACCCTCTTATCTCAG		chr1	CTTCAACCCAACCTCCAAAGTCCCT
LIN28A	chr22	38029370	38029394	GCATGGGACACGGCTGTGCACGACG		chr1	ATGGGTTTCCATGAATGGGGGCACA
LIN28A	chr12	113633078	113633102	GAGGGGATCCAAACCATATTACCTG		chr1	CAGCATCTGTATCAGGAGAGCAGAC
LIN28A	chr6	44122465	44122489	GACAATACAAGGGAAGTACTTCATG		chr1	GGCAGTACACCAGCTGGGCACCTGC
LIN28A	chr15	44707521	44707545	GATCATCTCAAGGGGAGAAGTAACG		chr1	TTATAACTTGTTTGTCAACTCCTGT
LIN28A	chr2	237040014	237040038	TTTCAGGACACCATCTCACTTTATG		chr1	TTATGCAGGAAAAAGCAGACAGCCA
LIN28A	chr12	51140702	51140726	GATTTGGCCCTGGGAAGCAGCCCAG		chr1	GCTGTCACGCTGTGCATGGATAAAA
LIN28A	chr18	11882151	11882175	AAACTGGCCAGGGGTCCTGTTAACG		chr1	CATCACATCAACTCCTGTTTTTGTA
LIN28A	chr22	47274571	47274595	CCCTGAGGAGAAGCTGCTTCTCAAG		chr1	TTTCGGTTGAGTAGTCTGCTGGGGC
LIN28A	chr15	57308386	57308410	GATCCCTCTCTCTCGGGCCAGGGTG		chr1	CCCAGGGGGTGTCAGGCCAAAACAC
LIN28B	chrX	70829299	70829323	ATTTTTCAGCTGGAAGGGCATCACG		chr1	TGTAATCCCTGGCTGGGATAAGTAC
LIN28B	chr5	134193811	134193835	GACAAGGCCATGACGGGGACAAATG		chr1	TGCCTACTCCATTTTTCTCAGTTTG
LIN28B	chr4	184366035	184366059	GTTTATCCTCAAAACACCTCCACAG		chr1	GACTCCTGGAGGCAAATGTCAGCTG
LIN28B	chr2	233671635	233671659	GCTAGGCCGGAAGGGGCTGCAGCCG		chr1	TTTCATCAAAAACAAAATGCTCCCC
LIN28B	chr17	7769934	7769958	GACCCTTTTAAAGGGAAGAGTGAAG		chr1	TGTGGGACGATTTCAGCAGCTCACC
LIN28B	chr8	146278215	146278239	TCATAAACAAGGGGTCCTAAATAAG		chr1	TGTGAAGGGTATTACTTTTTCCTCC
LIN28B	chr22	24823079	24823103	GCCTTCTGGGCGCGCGCGACGTCAG		chr1	ACTTCTGAAAAGTCTGTCCTAGTTT
LIN28B	chr22	24530330	24530354	GCAACCTACACAACCATTTCTATAG		chr1	TCTCTTCTGCCTGCACCAACCTTCA
LIN28B	chr14	50347510	50347534	GACCTCCCAACAACATTTTACACTG		chr1	TGTTCCCCCTTCATGAATGAGGGAC
LIN28B	chr17	26684733	26684757	GTGTCTGTGGCCGCCGGCAGTGAAG		chr1	CTGGGAGTGCTTGCTGAGGGCGGCA
LIN28B	chrX	24239771	24239795	GTTATACAGATAGGAAGAGAAGTAG		chr1	TGTGGCTCTCTGAAAAATATACTAT
LIN28B	chr4	154421752	154421776	TCATCAATATGGCGACCTCCGGGAG		chr1	GGTCTTGACCTTGCTAACTGCAGAA
LIN28B	chr16	31933669	31933693	AATACACCATTCTCAGCCAGGCATG		chr1	GCCCATCAGAGTGGGACTGGACAGC
LIN28B	chr1	3645947	3645971	GAAATCACACACCATCCCCCCTTTT		chr1	CCAGGTGTGGAAAGATCTGAAGACC
LIN28B	chr5	110586570	110586594	GCATATAACTCTCCAGCACATGGTG		chr1	AGGTGGGCAAAGGGGACGTTAGAGA
LIN28B	chr1	27660495	27660519	GCACTGGCTCTTTAGCCAAAATAAG		chr1	CTGAGCACTTCAGCAAATGCAGGGG
LIN28B	chr5	150865923	150865947	GATGGGAAAGGAAGAGCTGATCCAG		chr1	CAACCCGTGGTGGCTTCTCTACTTT
LIN28B	chr4	15586177	15586201	GCCATCCCTCCGGCGGGACCCCATG		chr1	GGGGCCCCCCCAGGACACCAGTAAG
LIN28B	chr10	70404926	70404950	GAGGATAGAGGAGGAGGCACTTCAG		chr1	AAAAAATGGAGGACAGAAGATTTGA
LIN28B	chr1	64939364	64939388	GATGAAGCAAGGAAACTAAACTCAG		chr1	GGATGTAAACAATTCCCAAATTGTC
LIN28B	chr7	155255966	155255990	GTCATTTCTTCTATGACACCTAATG		chr1	TTTGAATTTTCTGAGAGCCCAGGAC
LIN28B	chr5	133482282	133482306	GCTATTAATGTGGAAAAGGCAATCG		chr1	CAAAGGCTATTTCCCCGGGGGCAGT
LIN28B	chr16	30958518	30958542	GAAAATTCCTATAACAATGCATAAG		chr1	GGGAAGAGCCTGTGTGGGGAGTGGA
LIN28B	chr18	74659504	74659528	GCTGAGCCTTGGGAGCCCCTGCCAG		chr1	CCTTGAGGTGACTCTCACTTCCCAT
LIN28B	chr6	158937156	158937180	GAAGTAGACGGGGCTGGATTATCAG		chr1	TTGTCTTGTATAACCTTGAACAAGT
LIN28B	chr10	135256703	135256727	GCTAAGGGCAGGCTGGATCTATCTG		chr1	GACAGAGTCTCTCTGAGGCCTGGCT
LIN28B	chr4	25275131	25275155	ATTTTGGCCAGGCACGGGGCTCACG		chr1	CCTTCGTTTCCAACAAGGGCATAAC
LIN28B	chr1	43824731	43824755	GCTGGGCCAGGCTGAACTAGTTGTG		chr1	ATTTTTCACCCCATAGGGTTGTCAT
LIN28B	chrX	15795289	15795313	GCCCTGGGCAAAGAAGGGTCTTTCG		chr1	GGGATTAATGAGGTGACACGGGCAA
LIN28B	chr1	185074974	185074998	GACAGAGTCTCTGCCCAGGCTGGAG		chr1	CTTGCTGGCCCTGCATGAGGCTTAA
LIN28B	chr10	81107230	81107254	AATGAGCGGCGATCAAGGTTTCTAG		chr1	CAAAAGCTACCTTCTTTTCCTTTTC
LIN28B	chr21	15515953	15515977	CATAAACACGAGTCTTCCACCAATG		chr1	CTGGTGTGTAGGGAAAAAAGATCAA
LIN28B	chr2	61123808	61123832	GCCTCATGAAGGGCCTCTCGGCCAG		chr1	GCTCTGTGGTTCATTGCCTGGAAAG
LIN28B	chr9	37503089	37503113	GCTAATTAATACAACCAAATCACAG		chr1	CACACAGGCTTGGGGATGGTGAGCC
LIN28B	chr19	44743574	44743598	GATTTGCTGTGGGACCCCTAACAAG		chr1	ACACCGTCGTCCCGCCAACCTCCAG
LIN28B	chr8	95668264	95668288	GAAATCACTTTAATGCCAGAACATG		chr1	GCAGTCTGAAGCGTGATTAAAAGAA
LIN28B	chr2	152296202	152296226	GACACCTTTGAGGCCCCAGGTGAAG		chr1	TGGCTTCAGATGTTGGGAGCACCAG
LIN28B	chr1	82347639	82347663	GATAAGCACAGAGAATTATGATACG		chr1	GAGCTACCTCCCTCTTTGATCTGCT
LIN28B	chr10	98722865	98722889	GATCTCCACAGAGGTTTGGCCATAG		chr1	CGATTAAAAAAATTCTGTCCTTACC
LIN28B	chr1	78345150	78345174	GTTCTACTCTCCCACCAAATAACAG		chr1	ATAGCCTCACTTCAGGCTTTTCAGT
LIN28B	chr19	40525735	40525759	CTTCAGCCAGAGCCCTGCCTCACAG		chr1	TCTGCAGGATTTCCTAATCCTCCTT
LIN28B	chr7	933419	933443	GACTACAGCACGTACACCTTCTTAG		chr1	TAAATAAAGATCAAAAAGGAACCAG
LIN28B	chr5	37064054	37064078	GCTCTATAATAACCAACACTCTCAG		chr1	CACTTAGCAGCTGCTTCTTTTTCCT
LIN28B	chr13	73438187	73438211	GGCCCTCTCTGCACACATCCTCAAG		chr1	GCTGGTCATTACTCTGTAGAGGTTT
LIN28B	chr9	81606328	81606352	GTTTTTTCCCCAAACCAAATACCAG		chr1	GGGTTGAAAGTCCTAGTGAATGACT
LIN28B	chr1	76257158	76257182	GTTTTTCACTATTCAAACAATACAG		chr1	CATGAGGATGGAGAATACTAGAGCT
LIN28B	chr3	122129603	122129627	GGGCTTGCTGGGGGCCGCTCCAGAG		chr1	GAGGCTCCAAACTAGTTGGAAAATG
LIN28B	chr12	57923065	57923089	GTAACCCAGGAGAAGAACTGTAGAG		chr1	TGATCACCTGGTACCTGATCCAACA
LIN28B	chr10	135213756	135213780	GCTTTATAATTCTCGTGGGCCATAG		chr1	CCTGATCTGTTTCTTTCTAGGTTTC
LIN28B	chr22	38464489	38464513	GCCTACCTTAGAGCCTCCATACCAG		chr1	TAAAAGAATAGGTGCAAGTCTGTCA
LIN28B	chr14	24077132	24077156	GACCTTCATTGCCTGGCAAGAGCTG		chr1	TTGTGCTAAGCACAGAGAAGCTTTA
LIN28B	chr11	34149036	34149060	GATCCTTCCCAGTGGACAGATGAAG		chr1	TAGGTGTTAACTCATTGGCTCCTAA
LIN28B	chr22	33257690	33257714	GCAATAATAACCACAACATACAGAG		chr1	CAATACCCTAGAAGGTAGATGTGTT
LIN28B	chr17	13334402	13334426	GCATTCAAGGACAGGGAAACTTACG		chr1	AGTCTGTTTGTGTTGCTATAAAGGA
LIN28B	chr1	11355275	11355299	GCGGTGCGGGCGAGGTGGTGCGCTG		chr1	ATCCCTGAGGCACGGTAACTTATAA
LIN28B	chr15	57524942	57524966	AATAACAAGGCACATTCCTTGCCAG		chr1	AGAAAAGAGGTTTATTTTGGCTGAT
LIN28B	chr1	156180095	156180119	GAAAATGCAAGGATGAGTCTGCTTG		chr1	GGTTCTGCAGGCTGCACAGGGAGAG
LIN28B	chr5	36928459	36928483	GTACACATCTTTAACCCCCCATAAG		chr1	GCCTCAGGGAGGTTACAGTATTGCT
LIN28B	chr14	71914061	71914085	GCCCAGTCCACCGCCACCTCCCCTG		chr1	CCTGGAGAGGCCTCAGGGAGGTTAC
LIN28B	chr12	118855352	118855376	GCATCTCAGCAGCTGCTGCCCTTCG		chr1	AGTCATGGCAGAAGGTGAAGAGGGG
LIN28B	chr11	76835501	76835525	GAAGCTCTTGCTATGGAGACTGCAG		chr1	GCTGGCATATCACATGGTGGGAGAA
LIN28B	chr4	140378803	140378827	GATCAAAGGTGCGGCCTGGTACCTG		chr1	GGATCAAGAGACAGGAGGGAGGTGC
LIN28B	chr11	28536439	28536463	GCATACATTCCTGTCAGACAACTAG		chr1	CAGGCTGTTTTTAAACAACCGGGTC
LIN28B	chr6	138657633	138657657	GAAAACATCGCCCCCTTCGGGGGTG		chr1	TCACATGAACTCATAGAGAGAGGAC
LIN28B	chr5	179201647	179201671	GATGAGCAACACTGAGCTGTCCCTG		chr1	TCACTTGTTATTGTGAGGACAGCAG
LIN28B	chr21	44329036	44329060	GCCCCATACCCCACACACTCATCAG		chr1	CAAGCCATTCATGAGGGATCTGTCC
LIN28B	chr4	124237958	124237982	GTTCCACAAACTGTACAGAAGCATG		chr1	CCACGACCCATACACCTCCCACCAG
LIN28B	chr17	77044408	77044432	GCCCTGGGGGAGGCCCTTATTATAG		chr1	GCCCATCTCCAACACTGGAGGTCAC
LIN28B	chrX	24866140	24866164	CCCTGGGCGCCCGGTTGGGGGGCAG		chr1	ATTTCAACATGGGATTTGTAGGGGA
LIN28B	chr3	122855833	122855857	TCTAATTCTAAAACAACCAAATAAG		chr1	CACACATCCAAACTATATCAGTTGG
LIN28B	chr9	136215399	136215423	GATTGGTGTCCAGGAACATGAAAAG		chr1	TGCTCATTATTGTCACCCATTTTAC
LIN28B	chr5	176875572	176875596	TATCTAATATCATAAGTAACATCAG		chr1	GGTGGAGAAACTTACCTAAGGTCAC
LIN28B	chr5	112359533	112359557	GGGGCCGTGCCCAGGATTGGGGCTG		chr1	ACAGAGTAAGTGGGAGAGCTGGGAT
LIN28B	chr6	109196659	109196683	GACTGGAGACAATGTGGGCCCTCTG		chr1	TTTGGCCACAGTATTTTGGATCCAG
LIN28B	chr3	126753123	126753147	GATATCTACTTGAGCCCAGTGGGAG		chr1	GTACTACCAAGAATTCAACCAAAGG
LIN28B	chr7	140404678	140404702	TATGAGGACAACGAGGGCAATGGAG		chr1	TAAATTCTCTATTCTTTTAAAAATT
LIN28B	chr14	74617992	74618016	GAAAATAACCAGTTAATTTACTTTG		chr1	ATTGATTGATTGATTGATTGATTGA
LIN28B	chr3	191116260	191116284	GTTCTATTAAAACCTGCCACACCCG		chr1	GCGATCCTCCCTCATTGGCCTCCCA
LIN28B	chr20	30193267	30193291	GGGCTGTTGGAGACGGTGGCGGGAG		chr1	CACTGTGCCCTGTCAAGTTCTCTAC
LIN28B	chr5	34980383	34980407	GACCTCCAGTGACCTGCCCTCCTTG		chr1	TCTTACTAGATGTCCAGAACAATTC
LIN28B	chr15	75312175	75312199	GAAATCACAACATTCCTTTCCTTAG		chr1	CTTGTGCAAAGAATGTGTCTTCCAC
LIN28B	chr7	284845	284869	GCTCACCCGCAACCTCCACCTCCCG		chr1	TGCAGCTCAGGGGCTCCTGTGCACA
LIN28B	chr1	3598933	3598957	GCATCTTCTGGCCTACACAAATAAG		chr1	GGGCTGACTGGACGTTTGAGACTCC
LIN28B	chr17	19284526	19284550	GATATAAAACCATTACTCCTTCAAG		chr1	GTCTATTGGGACTACAGCACGGCCG
LIN28B	chr11	43465082	43465106	GACTACTATTTATACAAAAATAACG		chr1	TGGGGACTCCAGCACGGTTGGGGAC
LIN28B	chr1	110038770	110038794	GACTTAACATTTGGGATGGACAGTG		chr1	ACTCTAGCACGGTCAGGGACCCTTC
LIN28B	chr16	19563155	19563179	GCCCGCATGGGGAGGCGCCCCTCCG		chr1	AGGGCAGTTCCAGCACGGTCGGGGA
LIN28B	chr16	66998330	66998354	GAAAATCCCGGTGCTTGCAGTAGAG		chr1	GGCTCCAGCACGGTCGGGGACCATA
LIN28B	chr1	9678216	9678240	GACACTGACGCCCGGGTCACCGCTG		chr1	TTCCCCACAGTTTCTGGGGGGACTC
LIN28B	chr10	135234679	135234703	ATACAGCTAGTGATGGAGGAGCTAG		chr1	TGTCTAGAGGGACTTGGAGAGTGAA
LIN28B	chr7	87655521	87655545	GTTCACCAGAGGGTCCACAGGGGTG		chr1	TATGGAGCAGCCCATAACGTTTGAC
LIN28B	chr3	12601295	12601319	TCATGGAGAAGGGTGGGATTGGGTG		chr1	ATCCTGGGAGATCGGTGGCTGTGGG
LIN28B	chr19	56110695	56110719	CACACAGTACTGCACACAGGTGCTG		chr1	GCCTGATCATCCAGCTTGACTGTAC
LIN28B	chr3	57311720	57311744	GTCCCTCCCCATCTGCAGCCCCCTG		chr1	CCAAATAAAGCAGAAAATACCTACT
LIN28B	chr11	63728893	63728917	GGGCAGCTGCGGCCGGGGCTGCATG		chr1	AATTTAGTTCCAGGGTTAGTTACAG
LIN28B	chr15	72843406	72843430	GAGCGGTACCGGCATTGCGGCCATG		chr1	GTGAAACATAGAACTGAGGAGCGAT
LIN28B	chr9	139719975	139719999	GTATTCCCAGCACAGATGGAGGGAG		chr1	TTTTCTCCTTTTGACCTTAAAACAA
LIN28B	chr10	60047362	60047386	TATATCATTCTTTATACCACTCAAG		chr1	CTTTGCTCCCCAGAAGCTGCTAGTC
LIN28B	chr4	47553460	47553484	TTTAAAAAAATAACAAACCAATAAG		chr1	CCAGTTGTTTCTGTCTGAGGGGAGT
LIN28B	chr6	150936857	150936881	GATAAGGGCCAGTTTCATTCACTTG		chr1	TTGGGAATTGGGGCTCTGGTCCCCG
LIN28B	chr5	14461942	14461966	GCACTTCCTCTACAAGCTGGCCCAG		chr1	TGTGCAGTGAGCAGATGGGGCAAGT
LIN28B	chr6	31131548	31131572	CAAATGAGGCTCCCTTTAGGGGTAG		chr1	GGGTGGTGTGGGTGGGGGAGAGGCA
LIN28B	chr13	113887100	113887124	GACTGGCAGGAACAATTAATTTAAG		chr1	TCATCGGTTGTGAGGTCAGCAGACA
LIN28B	chr7	105181073	105181097	GACTCATAAAATTGGACAGGCGGTG		chr1	TTTATCTTCAGAAAGAGAAAGTCTC
LIN28B	chr1	87879562	87879586	GAATACCCAAGATTATCTAAACCAG		chr1	GAGACAGGTGGATCATCACTTGAGG
LIN28B	chr13	29217260	29217284	GACACTTTTAAACAGCGGGCAAATG		chr1	TCAGGAGTTTGACACCAGCCTGGCC
LIN28B	chr21	43819105	43819129	GCGGGTGGCGGCACTTGCTGCCGCG		chr1	GAATTGCTTGAACCCAGGAGACGAG
LIN28B	chr13	96847303	96847327	CTGGGGGCTCTCCTCGCCCGCCCTG		chr1	CAAGGCCCTGCCTCAAAAAAAAAAA
LIN28B	chr1	217875415	217875439	GCCTCTGCAGCCAATGACACCACAG		chr1	AAAAAAGAGAGAGAGAGAGAATGCC
LIN28B	chr5	138632890	138632914	GCAATTAGCAGTGTGGGACACTCAG		chr1	TCAAGCAAAGGGAATTTTCCCCTGG
LIN28B	chr19	38877227	38877251	CAACTCTATCTCACAGGGTGCCCAG		chr1	AGGAGAACTGTGTGCTGAGCAGGCA
LIN28B	chr6	7586184	7586208	GCAATTTCACAAATCAGGGCCAGTG		chr1	GTGGGTCCTGACTCAGGGGTGTGGC
LIN28B	chr1	156025100	156025124	GAACCTGCTGCGTAAAACCATAAAG		chr1	ACTCTCATCGCCTCAGTGGAAGGTG
LIN28B	chr16	23683744	23683768	GAATGGCCAACCTCGCCGCACTTCG		chr1	ACTTCCAGATCTGTTTCAGGACAGG
LIN28B	chr19	44739772	44739796	GCATAACCACAGTACAACTATCCAG		chr1	CAGGGGTGTGAGATGGCCTGAGGAC
LIN28B	chr1	28176967	28176991	GCAACTTTATGGGCCAAGCCAATAG		chr1	AGTATGAGTTTGGGAGTAAGCTGCC
LIN28B	chr18	74609734	74609758	GAAAATTCAGAACCAGGGAAACTAG		chr1	TCCCAGCAGCCTCCCACACTCTCAC
LIN28B	chr9	131153866	131153890	AATCTCCACCATTTCCAAATCCATG		chr1	CCCAGGGCATACATGTACACACACA
LIN28B	chr11	66033989	66034013	GGCCTCCCGCCACTCGCCTTCTTAG		chr1	TGTGCCACCACACATATGCTCATAC
LIN28B	chr16	2569247	2569271	TTAAGAGACAGGGTCTTGTCCCATC		chr1	TGCACAACCACATACACATACATAC
LIN28B	chr1	161196680	161196704	GTGGGGCCTCAGGGGCAGGTGGGAG		chr1	ATGCACGCACATAAGCACACATGCA
LIN28B	chr3	121606551	121606575	GATAGTCAACATTCAACCACACTAG		chr1	CTTATACAGTGCATGTGTGCACATA
LIN28B	chr9	115635519	115635543	GATCAGGGCGGGGTCGGGTGCACTG		chr1	TACGCACACGGCACACATGTACACG
LIN28B	chr14	61352671	61352695	GCTTAAATTTTAGTGGGGGACATAG		chr1	CATGCACAACGATACATGCAAATAC
LIN28B	chr22	18570754	18570778	GCCATGAGGGCAGGAGATCATTCAG		chr1	ATGCGTGCTCACACACACAAAGCAT
LIN28B	chr3	131106114	131106138	GTGGTGGTGGGAGGGGAAGGGATGG		chr1	GCACATGCTTATATAGAGCACACAT
LIN28B	chr5	118506020	118506044	GATTTTCCCATTAAAACCAACCTAG		chr1	GTATGCACATATGCACAGATGTACA
LIN28B	chr8	96097682	96097706	GTTACATCATATGGAGTCCCTAAAG		chr1	AACCACATACATGCACCTACATGAA
LIN28B	chr15	89805819	89805843	GAAACATGGAAGAGTTATCAACTTG		chr1	TGGGCACACACACAGAGGCATGCCC
LIN28B	chr11	75854971	75854995	AAACACAGCTGGGCAGGCACTCCTG		chr1	GACTCCCAGAGCAGGAATAGTTCTA
LIN28B	chr19	1205868	1205892	GATAAAATCATAGAGGAGCTGCAAG		chr1	GGGCTCTCCTTTAAGGCTTGGCATC
LIN28B	chr14	104002147	104002171	GACATCTCTGATGCTGGGGAGGATG		chr1	CTTGCTGGGGCACTGACAGACACTC
LIN28B	chr19	30982286	30982310	GCTAGCGGCGAGGGGCCGCCCCAAG		chr1	CAGGGTTTACCCTGGGGACTCAGCG
LIN28B	chr21	30864571	30864595	GTTTCTTCAGACACCTGCAGGCCAG		chr1	CCAGATGCCTTTGGTAGCAGGGGCT
LIN28B	chr3	49215384	49215408	GATGGGGCACAGGGTGAGCCGGCTG		chr1	GCTCCCAGGAATTTGAGGGGAAGCC
LIN28B	chr9	35404063	35404087	GAATATATTAAAAGAGCCCAAACTG		chr1	CGCCAGAAGAGAAGAGCCAGTTAAG
LIN28B	chr17	28512744	28512768	GATCTAAATTCTACACAGGGAGTAG		chr1	GCAGACGACCTGCAGCACCTGGAGA
LIN28B	chr11	8710732	8710756	GTACCTCCAGCCCAACATGGCGGCG		chr1	ACGCTGCCACTGTGCCTTTAGCATG
LIN28B	chr3	155616230	155616254	GATCCCAGGAGGTGCAGTGGAGGGG		chr1	AGTCTTCATTTAGATGTTAATTATT
LIN28B	chr19	47775608	47775632	GATAAAAACAATTTTAAAAATCTTG		chr1	CACTCAAAAAGATTTACTGAGCACT
LIN28B	chr7	140957036	140957060	CCTGAAGGCCGGTGGTGGGGACCTG		chr1	TACTGGGTGCCAGGCATGGCTGTCT
LIN28B	chrX	67803547	67803571	GTGGCATACCTAGTCAAAAAGTAAG		chr1	AGGGTGCCATGGTCAGCAAAGCAGA
LIN28B	chr15	75095111	75095135	GCAGCGGCTGGAGAACTGTGCTCAG		chr1	CAAAGCCCTGCCCTCGTGGAGCTGG
LIN28B	chr1	46757020	46757044	GGGGCTGGGGGCCGCCGTCCCCGTG		chr1	CATGCCAGTGGAGGCAGCAACAGTA
LIN28B	chr20	34043064	34043088	GTTAAACTTCTAGTCAGCCATGGAG		chr1	TTTTAAAAAGTAAAATGTGTTTCTG
LIN28B	chr17	5248348	5248372	GCTACCACTTTCCCAAATCTCAAAG		chr1	TTTGAGGCTGAGTACCGTGGAGAAG
LIN28B	chr12	132414232	132414256	TACCAAAAAATACAAAAACATTCAG		chr1	GCATAAGGGATGAGGCAAACGGAGA
LIN28B	chr5	112050982	112051006	GTCTGGGTTTGCAGGATGGGCGGAG		chr1	GGAGAGCCGCGATTGGAAGCAGGTG
LIN28B	chr19	45477394	45477418	GCACCTCCAAACCTACCCAAAAATG		chr1	CAGGAATAGGTGCAGACCTGGAGGA
LIN28B	chr1	10104520	10104544	GTTCCAGGCTTGTACAACAAACTAG		chr1	GGGGAGGGAGGAGCCCTGCAGACAG
LIN28B	chr9	79117955	79117979	GAACTGGAGCAGAGGACAAGCATGG		chr1	CAGGGAAAGAGCACTCCAGCCAGAC
LIN28B	chr12	42774873	42774897	ATCCCGGGGACAGGAGGCTGAGGTG		chr1	GCACAGCAAGTGCAAGTGCCCTGAG
LIN28B	chrX	77386217	77386241	GACACAAATCCAAACCATATCTAAG		chr1	GCACTGAGAGGGTGTGGCTGTGTCC
LIN28B	chr12	12940858	12940882	GACCCCTGAGACAGCAGGACCCCTG		chr1	AATCCCCATCATCCCCGCGTGTGGA
LIN28B	chr12	58109892	58109916	GAAAACAGTAACAGCCCATCCACTG		chr1	GGGAGGGACCTAGTGGAAGGTGATT
LIN28B	chr15	64967592	64967616	GACAAATTTTACCGCCCCTGGGGAG		chr1	GGACCACAGGGGCGGTTTCCCCAAT
LIN28B	chr11	46403446	46403470	GACTATATTACTCAACAATAAAAAG		chr1	GCTGTTCTCGTGATAGTGAGTGAGT
LIN28B	chr20	60741005	60741029	GAAAAACCATCGAAGAATGAAACCG		chr1	TCTCACGAGATCTCATGGTTTTATA
LIN28B	chr1	32646965	32646989	GCTGGGGCCGGGCCGGAGGGTGGAG		chr1	AATGGCGGTTTCGGCTTTTTGGTCT
LIN28B	chr1	173869173	173869197	GCCCATGCCTGGCCCAGTGTGGACG		chr1	TTCCTGCTGCCTTGTGAAGAAGGTG
LIN28B	chr11	34176732	34176756	TATCGAAGGGACTATGTCTTCACTG		chr1	CTTGTTTCTTCTTTGCCTTCTGCCA
LIN28B	chr19	37266784	37266808	AATACACCAACATCCCTCTTACTAG		chr1	TGATTGTAAGTTTCCCGAGGCCTCC
LIN28B	chr7	30963704	30963728	GTCCTCGCGCTGCCGCGGCATCCAG		chr1	TCAGCCATGCAGAACTGTCAATTAA
LIN28B	chr5	76438404	76438428	GTCCGGGCCGCCGACACCAATGAAG		chr1	ACATCTTTCTTTTATAAATTACCAG
LIN28B	chr6	138655917	138655941	GCTCCTCCACCTCCCGGCACTGCAG		chr1	TCTCGGGTGGTATCTTTATCGCAGT
LIN28B	chr2	9697204	9697228	ACATGAAGCAAATAAATTATTTAAG		chr1	GTGAGAATAAGTGAATATGGGCAGA
LIN28B	chr16	89311383	89311407	GCAGAGGCTGGGCCTGAGGTCTCAG		chr1	AACACATGGCCAGTCTCCAGGAGCA
LIN28B	chr9	135906422	135906446	GTATGGGAAGGAGTGGGAGAGGAAG		chr1	GACAGGAGGCCCGAAGGCCGGAGCG
LIN28B	chr15	68582006	68582030	GCCCTCGGGGGCCGAGGGCTAGGCG		chr1	GAGCCAGGGAGAGGAAAGCGAGGGA
LIN28B	chr6	151458081	151458105	TACGCGTTAGACGGGCCTGGGCCAG		chr1	CGCTGAAGCCGCGTCCCGAGGGCCT
LIN28B	chr22	43932553	43932577	GCTTACTAAAGAGACAACTCCACAG		chr1	GGAGGGCGGCTCTGGTGACCTTGGC
LIN28B	chr3	159483113	159483137	GCCCAACCTCTCTCCCCAACTGCAG		chr1	ATGTGAGGGTTTCGAGCAGAGGAGT
LIN28B	chr5	74076172	74076196	GCCCTCCAGGCAGACCACATAAATG		chr1	AACATGGTCTGATTTCATTGTTTTG
LIN28B	chr11	14808500	14808524	GTATTTTTCAATCATCAAAAATAAG		chr1	GGCTGGAGGGACTGGAAGATGGAGT
LIN28B	chr1	110019665	110019689	GAAAAAGTGACAGAAAAATCTAATG		chr1	TGCCGCTGAGCTGAGAGATGGCTGG
LIN28B	chr1	151862530	151862554	CCTCCCGCCGAGTGGGCCTCTCCTG		chr1	GGACAGCTCTGGGGAATGTGGATTT
LIN28B	chr17	685911	685935	GCCACATGGCAGGGACAGATGCCAG		chr1	GGACGCGGTAATATGCAATGCTTAT
LIN28B	chr11	36027567	36027591	GACCCAATGAAGGCAGTGATGGAAG		chr1	TGGACATCCCAGTGGCGCTACTGGG
LIN28B	chr19	38887339	38887363	GAAAATATCACCTCTCCCAAAAATG		chr1	GAATCTTTAGGAAAAGTGGACCTGA
LIN28B	chr2	27002320	27002344	GTCTCCTTAAATCTTAGGGCCATGG		chr1	CATTTGGAGGAAAGATCACAGATGG
LIN28B	chr19	14076176	14076200	CATGCTTCAAAGTGAAGGGGCCGGG		chr1	AAAACGTGCTTTCGGGAGATTTGAG
LIN28B	chrX	149876349	149876373	GATTTTTCAAAACATAAAACCACAG		chr1	TGTAGGGCTGAGGCTGGACGCGCTC
LIN28B	chr15	44751327	44751351	GTATGCTGACTGCCAGGGCCTGGGG		chr1	ACCAGGGGTGAGTGGGCAGAGAGAG
LIN28B	chr19	13206442	13206466	GACACTAAGCCAGGCTCTAAGGCTG		chr1	GGAGAGATCCCAGAATGAAAACCCG
LIN28B	chr2	242845910	242845934	GTATAGGAGGAAGAGGGCGAGTCAG		chr1	GGTCCCACTGTTAGGAGGCAGGGGA
LIN28B	chr2	26045365	26045389	GACACTAATATCAGGGACAACTAAG		chr1	GGAGTGGGATCCACAAGGGCAAAGC
LIN28B	chr2	32546599	32546623	GAACACAGTAAGAGATACATTCAAG		chr1	AGCCACGTCCCCTGACTACGGGGTC
LIN28B	chr4	88344132	88344156	GAACTCATCTCTAAAAAGTAAAAAG		chr1	ACCATTCACCTCGCAGGCCATGTGA
LIN28B	chr10	134563051	134563075	TAATCAACAAATTACACCAATAAAG		chr1	ATCGCACCCCTGGAACTGTGCAGGG
LIN28B	chr11	76507554	76507578	GAATTTCACAAATGGAAGGGTGCAG		chr1	CCCACCTGTGTGGCCACACGCAGTG
LIN28B	chr17	65888114	65888138	TAAATCCACAGGTGCCAAGAATCTG		chr1	ACCCTGAGCAAAGGAGTGACCACAG
LIN28B	chr19	58992473	58992497	TAAACACAAAAAATAAAACAAATTG		chr1	AAGTGCATGGCAAAGCAGAAAGGTG
LIN28B	chr15	75190718	75190742	GACTCCGGAGGAGAAGGTGGATATG		chr1	TGACGTCTTGGAGGACGCGGGAGGA
LIN28B	chr2	232573687	232573711	AGTGACAGCCCTTTCTCAGGCCCTG		chr1	AAGCACGCCCAGCGGACAGGAGCCA
LIN28B	chr1	28833060	28833084	GTCAGCCACCGTGCCCGGCCTATCG		chr1	TCACGCGGCTGCGGGCTGCTGCTGA
LIN28B	chr12	56983780	56983804	GCGCTGGCCAAGGGAGAAGTGACAG		chr1	GAACCTGGCGTGGGCCACCGTCGTC
LIN28B	chr2	10308320	10308344	ATTTTGGGGGGATTCCAATAATCAG		chr1	AGCAGCGTGGAGGTAACTGACGACC
LIN28B	chr6	158415733	158415757	GATCAGGGGGAGTCAAAGGATAAAG		chr1	TTGGCCAAGAAGTTGGGTGGCAGCG
LIN28B	chr10	70539903	70539927	ATCCTCCCAGCCCAGCCTCCCAAAG		chr1	TGGAGGTCATGCTCAGAGTGAGTGG
LIN28B	chr7	93379798	93379822	GAATCCTGGAGGGAGCAGCCTCCAG		chr1	GCGCAAGAGACGGTGGCGGGAGAGG
LIN28B	chr8	11607624	11607648	GCAACCAGCTCATGAACACCCTCAG		chr1	GAGTGGAGATCATAGGCGTGGATGG
LIN28B	chr17	74683173	74683197	GCCCACATCCAGAGGGCTGGCCGTG		chr1	CTCTTATGAGCCTTTTCTCTGTAGA
LIN28B	chr9	103054656	103054680	GGCCATTCAAAAACACCCCTCCATG		chr1	GGGGAGTGGGGGAACGGGGGAAGCT
LIN28B	chr15	84233723	84233747	GCACATCCGAGGCAGCCCGTTTAAG		chr1	AGGAGGGAGCTGTGCCTTGTGCGTT
LIN28B	chr10	11891222	11891246	GAAAAATAACATGGAGTTGGAAAAG		chr1	GTGTGCTGTGTGCTTATCAGTTAAG
LIN28B	chr17	6352742	6352766	GCCTGGGCCCCCTGGACCACCCATG		chr1	GGGAAAAACAGCGGCAGGTGAGTTT
LIN28B	chr12	96936471	96936495	GCAACTGAGGAGGTGGGTCTTAAAG		chr1	CGTATGTTGCTGGGGATGACGTGGC
LIN28B	chr5	32655166	32655190	GAGCTGGTGGAGGAGCTGCCGGCCG		chr1	AGAGGGACTATCCCACGAGGGAGCA
LIN28B	chr5	137727053	137727077	GTCCGGCCCATCCCAACAACTCCAG		chr1	GACGGAAGCAGGCTTGCTGGGGTGA
LIN28B	chr8	11698922	11698946	GAAAAATACAAGGGAGTGACCTGAG		chr1	AACTTAGTGCACAGTGGGAGGGCTG
LIN28B	chr21	38083227	38083251	GATGGCCAGGACTGGGGTTTCACTG		chr1	GCGCTGGAGAGGGGCCTGGACTGGC
LIN28B	chr3	88191958	88191982	GAAGGCTGGCAGGGCTGGCCACAAG		chr1	CCCTGGGGTGACAAGGGAGAAGGTG
LIN28B	chr17	57280384	57280408	GTCTTGTTTTACCCTGCAGAGCATG		chr1	GAAGGCATGGGCACTGAGGTGGGTT
LIN28B	chr14	74121146	74121170	CTCCCCCGGGGCTGGAGGCCGGGTG		chr1	GTGGAACCTCCTGGAAACTCCCATT
LIN28B	chr6	158777407	158777431	GTAAAACCAATGCCACTCCATAATG		chr1	TGAGACAGTGACATGATGCCACCAC
LIN28B	chr12	70717969	70717993	GAAATCTCCAAGGCATCAAACAAAG		chr1	TCAGGAGACTAGCGTGTGGAGGGGC
LIN28B	chr4	57854852	57854876	TAAATGAAGGATTTATCTTTAATAG		chr1	TGGGGGCCGGGCCAGCAGGGAGGAT
LIN28B	chr19	37158071	37158095	CATGAGCCACGTGCTGGGTGGCCAG		chr1	GAGGGGCCCCCTTGAGATGCATGGG
LIN28B	chr6	31526337	31526361	GATCCCTTGGTGTCTGCACTCAATG		chr1	CTGAATGTAAAGTGAGGCCGATGGC
LIN28B	chr17	29567062	29567086	GCCTCCCAAAATATCTTCACTACAG		chr1	ATGAGCTGTTCCTCATCCTCGTTGA
LIN28B	chr20	30154064	30154088	GACACTCCCGGGACCGGTGCCTTGG		chr1	GCCGAAGGATGCGGGTGCTGCGAGT
LIN28B	chr12	56148873	56148897	GTGCAAAGGCGTGCATATATATCTG		chr1	TGGGGGATGGGCGACTGTCCCTGGG
LIN28B	chr3	133539895	133539919	GAACTCCAGGCGGCATGGAGGAACG		chr1	ACTGAAGTTTTGCAGGCTGCCAAAG
LIN28B	chr11	70728056	70728080	TTTCTCTTTTCTAAAGTGAGGCCAG		chr1	CGACAGGGCATGAGGGTCTTGCAAG
LIN28B	chr12	124090024	124090048	TCCCATCCCAATGCTGGGATTACAG		chr1	GAGACCTCTAAAGATGAAGCAAATG
LIN28B	chr3	15478059	15478083	GAAGAGTACACATTTTAAATCTTTG		chr1	CGAGGGGGGCTGAGGAGCTGTTGGA
LIN28B	chr1	214507876	214507900	GGGCGTGCTGGGCCAGGCGCAGTGG		chr1	GGGGTGGGAGTCGGCGGCAGAAGTG
LIN28B	chr8	6724977	6725001	GTCCAAGGCCTTCCAGTATTTCATG		chr1	CAGGGAGGGCCACAGGGGTTGAGGG
LIN28B	chr4	154216989	154217013	GAATCCCACCAGCTCCCTCCACATG		chr1	GAAGGGCTGTGGCAGTCGGCGTGGC
LIN28B	chr7	3352133	3352157	GCCATGCCAGGCTGCCCTCCACATG		chr1	CCAGGGAGGGGCCAGGAGGATGGCA
LIN28B	chr19	36124061	36124085	GAAGTAGCCAGTGATCCCTTATATG		chr1	GCAGTGGTTGTGAGGGTGTCTGACA
LIN28B	chr17	29707139	29707163	GCCCGCCCGCTGCGAGACGCACTAG		chr1	TTGCGTGGCCATGAGGGAGGAGTTC
LIN28B	chr17	48165129	48165153	GCCTAGGCCGCAGCCTGGGCGGGAG		chr1	AGCCAATGCTCGGTGAGGGCCAAAA
LIN28B	chr11	67210127	67210151	GGGCTATGAAGAAAAATAAACCAAG		chr1	ACTCCTCATGACTGGGTGGGAGTGG
LIN28B	chr16	87438919	87438943	GCAAACATGGGAGATGCGGGTGCAG		chr1	GACGGGGGCAGGGCATGAGTGACAA
LIN28B	chr5	141332515	141332539	GAAACATACCAATAAGGCAGACGTG		chr1	AAGCTGAGCCTTCCAGGAACCAGGG
LIN28B	chr19	19039035	19039059	GTAGTTTCTAGGGGAACTGGAGCAG		chr1	CTGGAGGGGGACTTGGCAAAGGGGA
LIN28B	chr3	45505658	45505682	GCCCCTTTCAGTGCAGACGGGGCTG		chr1	TGGGGGCCACCACCCCCACTGACAT
LIN28B	chr4	2068248	2068272	GACAAAATATCCATTCTTTAAAATG		chr1	GGGACTCAGAAAGGAGGCTTTGACT
LIN28B	chr16	47617616	47617640	TTCTGGGCCCCTCCTCCATACCCCG		chr1	GTGGAGGGAGGGAACGGGGTCTGTG
LIN28B	chr15	40359276	40359300	GACACCATAGCCCCCTGGTTCCATG		chr1	CATAGACTGTTGGCAAAAATGACCC
LIN28B	chr1	36533233	36533257	AATAAGAGGAAGTTAAGAGGGGCTG		chr1	CACTCCCACCCTGTGTCTCTGCTCT
LIN28B	chr12	122252398	122252422	TTCACATATAACACCAAACCACATG		chr1	TGGTGGGGCGGGGTCCCTCACAGAC
LIN28B	chr7	98515165	98515189	GCCTGGCCACATAATTTTTTATATG		chr1	TCCGGGCTTGGCTGCGTACCTCGCT
LIN28B	chr9	88474249	88474273	GCACACACCACTATGCCCGGCTAAG		chr1	TTGACCAGTGGGACATTAGAGTCGA
LIN28B	chr10	124957187	124957211	GATTCTTCCACCCCATAAACACAAG		chr1	AGGCTGGAAAGCCCATGTCCACTGG
LIN28B	chr21	43724052	43724076	AAAATTACCCTGCTAGAAAACAATG		chr1	GGCTTGTCCTTTTGCTGGGCCTGGA
LIN28B	chr5	82808017	82808041	GCAGGCTGGGAACTGCAGGACCTTG		chr1	GTCCCAAGGCTCCCACGGGCACAGG
LIN28B	chr17	45016764	45016788	GCAATATGAAGGTGCTTGAGAAAAG		chr1	CTCAAGCCAGCCTGCTAGAAGGTGA
LIN28B	chr17	5345466	5345490	GCAACTCCCTAAAATACAACAAATG		chr1	GATGCTGCCCGGGGGAGAACTGGGG
LIN28B	chr2	120736377	120736401	GCCTCAAAAAACAAAAAAATCACTG		chr1	AGCCCTGGCCGATGGTCTGCTGCGT
LIN28B	chr17	38152080	38152104	GCCTGCGGAGACTCCCGGGTCCCCG		chr1	GCAGAACGGGTGAGGAAGCCCAGCG
LIN28B	chr12	113717975	113717999	TTTCTCTAGGGGATGGAAAAATAAG		chr1	AGATTATCCAGCCACTAACCCACCA
LIN28B	chr15	48667545	48667569	CAAGGGGCCTCTAAACCAATTTAAG		chr1	GCCTGGGGAGCATGACACGTGAGAG
LIN28B	chrX	133663576	133663600	GATTACAACTTACCAAAACTCAACG		chr1	AGCCCAGCCAGGACTAGCAGGGCCC
LIN28B	chr3	57282279	57282303	GATGCCAAGGGCACCGTCATCCACG		chr1	AGAAAATTCACCCAGACAACCCGAG
LIN28B	chr16	77228516	77228540	GTAAATCATACCAATCCTAACAAAG		chr1	ATTCGTGGGAAGGAACCACTGTGAC
LIN28B	chr22	21922225	21922249	GACTCGAGCAATCCACCCACCTCAG		chr1	TGTGGTGTGTAGCTTTAGTGCCGCT
LIN28B	chr7	140956066	140956090	GCCAATGGCAGCAGTGCTGGGTCAG		chr1	GGTTTTTGGTCATTTGTTAGATAGT
LIN28B	chr19	58865825	58865849	GTCTTCTCTTTGGGTTGCAGGGATG		chr1	GAGCAGAAGCTCACCAGTGTAGTCT
LIN28B	chr6	73475337	73475361	GACCTCCAGCGCTGAGGCCCTACTG		chr1	GAAAGCCACCGTAAAAAGCAGAAGG
LIN28B	chr9	108756397	108756421	GTCCAAGTCCCAAGGGGTGGACACG		chr1	CCACCCACCCAGCTTCAGCTCTGTG
LIN28B	chr17	2938137	2938161	GAGCAGTTTGCATCCCTGGGCCCCG		chr1	GGCCGAGGCCGTGGGAGGGAAAGCG
LIN28B	chrX	100651611	100651635	GTACTCATTCCATTCACACCATGAG		chr1	GTCCCCCGCTAAGACAGAGCAGGGG
LIN28B	chr3	11596409	11596433	ACCCAGGCTGGAGCGCAGCGGCAAG		chr1	AGGCGTGCACCATGGGGGAGAGAGC
LIN28B	chr8	19231147	19231171	GCTGGAGGGCCTCAAGAATTTTTTG		chr1	CAGGGCCCTGCTGGAGGCAGTGGGT
LIN28B	chr10	60063396	60063420	TTAAAGAGTCCTCCCTTAAAATATG		chr1	GAAGGGACCCTCTAGAGGAGTGCTT
LIN28B	chr15	32988667	32988691	GCCCCATCTCCACCACCCCCTGAAG		chr1	GGAGGTACAGGGGATTTTGCTGATG
LIN28B	chr9	96235886	96235910	GGGAAGTCTCTATAAACCTCCACAG		chr1	ACTGGCTGTGGGATCTGAAGGTCAA
LIN28B	chr10	67358526	67358550	TTCCTTTTCCTATCCCCTCAGGCAG		chr1	AAGTGGAGGGGCTTTTGAGAGCCGG
LIN28B	chr3	119144060	119144084	GCTGGTCCTGGAGTCCCTGGAGAAG		chr1	AGTGGGTGGGTAATGGGGTCAGAAG
LIN28B	chr1	211544776	211544800	GCCACCTTCCAGAGCCTGCACAACG		chr1	GGTGAGCGCTGTAAACAGGCTCGCA
LIN28B	chr22	30093352	30093376	GAACTGGAGTCCTTGGTCCCCAATG		chr1	GGGCTTGCTGAGACAGCTGCTCCAA
LIN28B	chr4	71555993	71556017	GCGCGCACCTCATCGCGCATCAGAG		chr1	TCCAGCTCAATAAACATGTAGTGAG
LIN28B	chr6	168284508	168284532	GTATGGGGGTCCCCGGGGGGTACAG		chr1	GTCCCGCCAGGGCCCGGCCCCGGGC
LIN28B	chr5	170825770	170825794	GACACCACACTACCACCCTGGGCTG		chr1	TGTCCACTGAGTGTGTAGAGCTGTC
LIN28B	chr17	12692820	12692844	GGTGGCCCGGGAGCAGGTGGACCCG		chr1	CCCAGCCCTGGCAGCACATGTGGCG
LIN28B	chr10	69673000	69673024	GCTCTTTCTCCAAAGGATCAGCACG		chr1	CTACTCCCTCACCGTGCTGAAGAAG
LIN28B	chr12	69658113	69658137	GAACCCAGGAGAGGTGGTTGCAGTG		chr1	GAGCCAGTCCTTAGCCCTTCCCACT
LIN28B	chr5	32681285	32681309	TTCCATCATAATCTCAAAGTCAAAG		chr1	AACAGTCAGTGGGCTTTTTTCTTTT
LIN28B	chr16	2283104	2283128	GAAAATCTTGGGATGGGGAAAGGGG		chr1	CTATGGGAACATGTCCTTGTTTTTC
LIN28B	chr1	237686647	237686671	GAACCAAGATGCAAGATGGAGGATG		chr1	ATTATGAACGTCATGGGAAAATCAG
LIN28B	chr17	1427783	1427807	GTTTCATGATGATGAAGGTAGGGAG		chr1	ATTTACCTAGCAGAAATGTCATTTG
LIN28B	chr5	173316887	173316911	GTCAGTCTCGGCCCACACCCCAAAG		chr1	TTATCCATGTATCTGTTTTGTGGGG
LIN28B	chr3	49715691	49715715	GCCTTTGACATCAGGGTGCCCCAGG		chr1	TGAAGGCTCCCTAGCGGGTAAGTGA
LIN28B	chr3	4568135	4568159	GAATAAAAGGCTGGGACAATAAAAG		chr1	CAAAGCAAGAGACAAGAGCTCCCCT
LIN28B	chr17	17094874	17094898	GCGGGTAGACTCCATCATCCATATG		chr1	GCCATGAGCCCCAGGCCCTCTCGGT
LIN28B	chr12	110361838	110361862	ACCTCCTCCAAAAACACCCTCACAG		chr1	GCTCTGCTTGGTCATGGAGAGACCT
LIN28B	chr9	134309602	134309626	TTACACATTCCCAAATGGGGCAAAG		chr1	TGAACTTGCTGCTTTGAGGGCTCGT
LIN28B	chr16	25114162	25114186	GACCAGGTCACACAGGGCCTCAAAG		chr1	ATTTCCAAGCTCATATTTATGTTTT
LIN28B	chr17	7851010	7851034	GAAAGTGAGGCATTAAAATCCCCTG		chr1	ATTAATCTGTGTAATGAAGTTCCCT
LIN28B	chr3	23598130	23598154	AGATGACAAACCAAAGGAACAACTG		chr1	TTCTCCCGACACCATCAGGGAGGCA
LIN28B	chr19	36223340	36223364	GCCATCAAACCTGGGTATAGTGCAG		chr1	TTTGCCCAGGAAGGCTGTGCCTGTG
LIN28B	chr9	103068150	103068174	GTCAATCAACTAATAACAATAAAAG		chr1	GCAGAGACTCATGGCTCCGGCCTAT
LIN28B	chr2	18319968	18319992	GAAAGAAAGGTCCTGCCCAGGATGG		chr1	AACAAGGGCCATGTACATCTTGCAG
LIN28B	chr7	926232	926256	GACAGTGAAGGCATAATAATACTAG		chr1	CCTGGTGGAGGCCGTGGAACACCAT
LIN28B	chr12	94243970	94243994	GCATCTCACCACCAGCAAGTAGTAG		chr1	CCTGCAGTTCTGGGTCCCCTGACAA
LIN28B	chr19	54625923	54625947	GACACTGCCCCGGCTACAGGGACAG		chr1	CTGAATGTAGCACCCACCAGCTCTC
LIN28B	chr16	3191290	3191314	GTTTCACTTTGCCTTCCACAACCTG		chr1	CTGGAAGGGCCTTCTCACTCAGAAC
LIN28B	chr19	1224178	1224202	GGGAGCCTGGAGATTTACGGTTCCG		chr1	CAACCTTCAGCTCAATTGCTTCCCA
LIN28B	chr5	33519078	33519102	GCCATCTCCTATTCAACAATACCAG		chr1	CTCTGGAAGGATGCTGGGGAGCCCC
LIN28B	chr1	246887802	246887826	GACTTCACTCAACACAAACTCAACG		chr1	GTCCAGAACCCCAGCCTACTCCCAG
LIN28B	chr6	158734739	158734763	GAGCCATCAGGCAGGGACACTAAAG		chr1	TCCAGCAGCTATTTCTTTCTTGTGT
LIN28B	chr2	130935189	130935213	GACTTTAAGAGGATGCACACATCAG		chr1	TTCAAGGATTTGCAGCCAGAAGCTC
LIN28B	chr12	106773580	106773604	GAAAGTGGAGACTCAGATGGCCGTG		chr1	CCATTCCTTGGAGTCTCAGAGTGAT
LIN28B	chr15	72876138	72876162	GAAACCTCCAACTCTTGGACTCAGG		chr1	CAGCTTTTCTGAGCTGTAGGTTTTG
LIN28B	chr1	171553747	171553771	GAAACTGGGAAATAAAAACCTGGGG		chr1	GAAAATATGGCTTTCTTGAACTTGG
LIN28B	chr1	44885420	44885444	GTCCCACCCCCACTGGGAGGCAGAG		chr1	CCACAAAACCATTTGATTTTATAGG
LIN28B	chr6	27806844	27806868	GTCTCACACTTCTGGAGATCAAACG		chr1	CCAAGGAGCCCCCTTGAGAAACAGG
LIN28B	chr19	41828410	41828434	GATGGGCGCCGGGGGACGCAGGATG		chr1	CACAGACAGGACCGGCGATTTGCCA
LIN28B	chr10	53000553	53000577	GCACAACAATCAAACCCGGGTACAG		chr1	AAGTCTGGTCTGACCTGCGTGAGTG
LIN28B	chr12	122270395	122270419	GAACTCAGCCCTCAATATACATCAG		chr1	TTTGCGGTGCCTTCCTCTCTGTGAC
LIN28B	chr8	112806676	112806700	GCATCATGCAGCGAGACCTCAACCG		chr1	AGTCCTCATGGTTTAGATAGATTTT
LIN28B	chr2	39108669	39108693	GAAAAAAAAAATCCCAGGGGAGTAG		chr1	TCTGCCTTGTTGCTCCAAATTAAAC
LIN28B	chr2	63125226	63125250	GAAAAACTCCCCAAGTGACTATAAG		chr1	TTTGTGTTTGAAGGGCACTGTGGTA
LIN28B	chr8	42978777	42978801	GATCAGCCCGCCTCAGCCCCCAAAG		chr1	CATGAGGAAGATCCCTGGGCATTTA
LIN28B	chr3	107519940	107519964	GAAATTAAAAATTTAATTCCTCCAG		chr1	TTAATTCATCTGTGTGAGTCTGTTC
LIN28B	chr7	39747055	39747079	GCATAAACCAACTTTAAAAAATCAG		chr1	TCATGCTGCTAATAAAGACATACCC
LIN28B	chr14	39777472	39777496	GCGAGCCCCTGCCGGGTCCCCCCTG		chr1	GAGACTGGGTACTTTATAAAGGAAA
LIN28B	chr6	31387423	31387447	GCATCCGGGAGGAAGCTGGGAGCAG		chr1	GACGTTTAATTGACTCACAGTTCAG
LIN28B	chr18	13754814	13754838	GGGGGCTGAGGGACAGGAGCCATTG		chr1	CATGGCTGTGGAGCTGTCAGGAGAC
LIN28B	chr5	10265808	10265832	GAAGTCAGAGAATTAACCAATTAAG		chr1	TTACAATCATGGTGGAAGGGGAAGC
LIN28B	chr19	10225287	10225311	GCTCGGTGCGCCTGGCCCTGGGGAG		chr1	AAACATGTCCTTCTTCACATGGCAG
LIN28B	chr2	237035208	237035232	GTGGAAGAGGATGTCCCAACTCAAG		chr1	CAGCAAGAAGAAGTGCTGAGTCAAA
LIN28B	chr3	186300523	186300547	GAAACACTAATCATCATCAACCTAG		chr1	GGGGGAAAGCCTCTTATAAAACCAT
LIN28B	chr13	39266217	39266241	CAATACCCCCAAATCAAAAACCATG		chr1	CAGATCTCATGAGAGCTCAATATCA
LIN28B	chr9	131926440	131926464	CTAAACATATACGACAAAATAGGAG		chr1	TGAGAACAGCATGAAGGTAACTTCC
LIN28B	chr3	54756976	54757000	TTTTTCTTTTTCTCTCCTCCCACAG		chr1	TCTGCCCATCCTTCTCTCATCCACC
LIN28B	chr9	33353471	33353495	GATCCCCACTATTGGAGATGGGACG		chr1	CTATATCCATCCATCCATCATCCAT
LIN28B	chr16	1254159	1254183	GCACTGCCAGGATCAAGCATGAAAG		chr1	CTGGAGTGGTGAGACAGATGAAGAG
LIN28B	chr22	40475700	40475724	CTCTCAAACATACCATAATTCTAAG		chr1	TTGCCCACCTCACAGAGTGTGCAGG
LIN28B	chr11	96126063	96126087	ATCACACAAACTTTTCCATCTCCAG		chr1	GTCGTGGGGAGGGTGACAGTGGGTA
LIN28B	chr11	67818975	67818999	GACAACAAGTACCCCCACCATCCAG		chr1	TTTTAGCTGGGGTTATCAGGGTGGG
LIN28B	chr1	214834032	214834056	CTCAACCCAACTCCTCCCCATTCTG		chr1	TTTCTCCAATCAAGTGTTTTGATCT
LIN28B	chr8	37654786	37654810	GCAACCTCCGCCTCCTGGGTCAAAT		chr1	GAGACCTGAAGAATGATAAGGCATC
LIN28B	chrX	55033385	55033409	TGGTGGGAGACACATGGGGATCTAG		chr1	AGCCACTCAGGAAACAGGACAAACT
LIN28B	chrX	47775236	47775260	GCCATTCCTTCCTCCCAAATAGAAG		chr1	CTGTGGCTTCTTCTTGCCCATACCC
LIN28B	chr16	30977613	30977637	TTCCCACGCATCACCCAGCTCCTTG		chr1	CTCTTTTCCCTCCTTGCCGTTGGTG
LIN28B	chr16	88110617	88110641	GAAAAATGGCAATGGTAATGCCAAG		chr1	TCACTTTTATGTCCTGGCTGTCCTC
LIN28B	chr7	105210269	105210293	CTCGGGGGGCATCGGCGCGGCCGTG		chr1	TCTCCCCTCCTCTTTGCTGTCCCTA
LIN28B	chr18	41705331	41705355	TCACGATACCACCCACTTCACAAAG		chr1	AATCTTTGTGACAAGATGTTTAGAG
LIN28B	chr4	128706500	128706524	GTCCATCATCTCTTGGGGCCTGGAG		chr1	GAAAGTGGTGCAGGGCTGAGACACA
LIN28B	chr12	118466888	118466912	GGGGCTCTCACAGAGCCTGGGGGGC		chr1	ACCCAGGCCCCTTCCCTTGTCCTGC
LIN28B	chr19	42788823	42788847	GCGCCGCCCCACCTGGGCGAGACTG		chr1	CCTCCATAGCAGGTGCATTTAATCT
LIN28B	chr17	36872092	36872116	ATAATTCAGTGGCCACATGGGACCG		chr1	TCAAGGCTGCAGAATGGCTGCACTG
LIN28B	chr9	100132491	100132515	CCCTCGGGCGAGCTGGGCCGCAAAG		chr1	CTTCCAGGTACTGCATACACATCCC
LIN28B	chr2	26613655	26613679	GCTAGCAGTGGGCCCCTGCCTACAG		chr1	GAGAAGCCATCTCACTTAGATTCCC
LIN28B	chr1	9427540	9427564	GAATGCGGCCCCCAACACAAATTTG		chr1	TTCCCAAGGCCTGCAGGGTTAATCT
LIN28B	chr21	37754249	37754273	GCACTTACCAACCTTCAAAAGTAAG		chr1	AGTTCTCAGCAGGGCTGTAGGTGGC
LIN28B	chr22	40601498	40601522	GTCACCACAACCTATACAACCTATG		chr1	AGGAGTTTGGGAATCACAGAGCCTG
LIN28B	chr1	162797903	162797927	AATTTCCTCTTCTCCAATCACACAG		chr1	GACATCCAGTCCCTTCAAATCAGGC
LIN28B	chr19	37122748	37122772	TCAACCTAAACCAGCAGCCATCCCG		chr1	TTATGATTCACCAATGTCCCAGCTG
LIN28B	chr7	79700317	79700341	TATAATACAAAGGTGGGAGGAATAG		chr1	CCTCTAACAAGACTCACTGCTCAGA
LIN28B	chr14	96836771	96836795	GTTTCCCCCTCCCCCTCAGGACACG		chr1	AGACAAGCTGAAGAGCCCCCTGGAA
LIN28B	chr2	122524579	122524603	GCCCATCTCATCTTTACTCACCTAG		chr1	GTGGCACATTCCCAGCAAAAGCAGC
LIN28B	chr2	29400734	29400758	GTCTCTGGGTCCTGGGCCAGCCAGG		chr1	TCAAAAGGATTAGGAAGGAGAGGCA
LIN28B	chr10	53290447	53290471	GATACAAATACTGTCATCCGTGGAG		chr1	GCATGCATTCCAACCCTGTTGGGCT
LIN28B	chr3	65501298	65501322	GATCTGGAAGCGGGGTCACCCCAGG		chr1	TCTGGCCCAAGGCCTGCGTATGTTT
LIN28B	chr7	91051655	91051679	CACCCAATGGGGAAGGATGCCCCAG		chr1	ACAAGCCCGGCTCACACCTTTGTGA
LIN28B	chr3	121308302	121308326	GAAACACATGGGGCAGGCTGGGCAG		chr1	TCTGTTGCTCACTGGGGCCGATGTG
LIN28B	chr11	68698022	68698046	GCCTCTCACGCAGCTGGGACCACAG		chr1	TCTTGGGAGCCACTGAATCTGTTAG
LIN28B	chr2	179264714	179264738	GCAGGTGGAGTATGGGCCGCTACAG		chr1	GGACCATGTTTCTCCGGCATGGTCC
LIN28B	chr17	80887281	80887305	GTATTTATCGCTGTGACGTGGCGAG		chr1	TTGAGTTGCTGGCTTTGAGCTGTTG
LIN28B	chr10	112774041	112774065	GAATGGGGAGACAGAAGAAGTACTG		chr1	GCTTTGGAAGGGTTGGCTGGGCCCA
LIN28B	chr17	34948496	34948520	CTCGGCGGCGCTGGAGCACCCGCTG		chr1	AGCATTCACAGCCTGGGAACTGCAC
LIN28B	chr5	172342214	172342238	GCGGGCGGACATGGCGGCCAACATG		chr1	GTGAAGAGAAATGGAGCTTTGATCA
LIN28B	chr22	25436420	25436444	GACCAAAAGGCTTTAGGAAGTGAAG		chr1	CAAGATGTGAAATTTGTCATCTCTT
LIN28B	chr1	39932368	39932392	GCAGATCAAGGACATGGAGAAGATG		chr1	TCCCCACGTGGACATTCACTCAAGC
LIN28B	chr11	63676768	63676792	GATCAATCCATCTCTACAAAATCAG		chr1	CTCTCCCTCCCTGTTCCTTTAATAA
LIN28B	chr9	80934057	80934081	GTCCATCAACAATGAGGGCACCAAG		chr1	CATTTATTTTAACCAGTCACTTGTA
LIN28B	chr1	63789693	63789717	GATGGGGCCTCCTGGGGGTCCCCCG		chr1	TCATTTTTCTTGATTCACTTCACCT
LIN28B	chr20	44038776	44038800	GCTTAAGGGTCGTGCCAAAATCAAG		chr1	TGGGCACTTTCATTATTTTCCTCAC
LIN28B	chr12	34184750	34184774	GAGCACACACAGGTGCACAGCCATG		chr1	AAAATCAAGGCTCAGATTTAATTTC
LIN28B	chr5	108525308	108525332	GCTGGACTCTGGCAAACTGCCAAAG		chr1	CCTCTCCCGTTCGATGGCCTGGCAG
LIN28B	chr12	58189368	58189392	GAATACAAAAATTCTATACACTTTG		chr1	AGTGGCCAGGAGGGGGAGGAGGATG
LIN28B	chr7	152629726	152629750	GTTTCTGCCGGGGCTAGCCCTAGAG		chr1	TGTGGAGGCATGAGGTGAGGGGCCC
LIN28B	chr9	4663320	4663344	GAATGCAGCAAGTGCCCTTCTAAAG		chr1	TGGGGGCCTCCGGCAGGAAGGGCTG
LIN28B	chr7	114003088	114003112	GCGGCGGGTGCTGGAGGGGATGAAG		chr1	TACCTTCCAAGGGGTGTGTGGGCAG
LIN28B	chr1	202431566	202431590	GCACAATGAGGCTTGCCCACTTTTG		chr1	GAGGGAAACGCTGCATCTGGGAGAG
LIN28B	chr13	101138417	101138441	TTAAAACAACATAACATTAACATAG		chr1	CGGGGACCCTCACAGGCAGTGGGTC
LIN28B	chr19	19168926	19168950	ACAAAAATCCCAACCTAAAAAACAG		chr1	GGGCTGCTCATTCCCTGTGGGTGGG
LIN28B	chr19	39144527	39144551	GAAAGTGTTGACATTCAAGATCAAG		chr1	TGGGGGGAATTTTCAAGCCCTTCTC
LIN28B	chr16	4727337	4727361	TACATTTATATAAAATACAAAACCG		chr1	CTGGGGTCCCTCCTGGGAAATCTTT
LIN28B	chr3	10063721	10063745	GTCCCTGGGCCGGCTCAAAAAGAAG		chr1	CCCCAGAGTCTAGGCAGGCCCCTTC
LIN28B	chr7	102095326	102095350	GCTGCCCATGATGCCCGTGGCCGAG		chr1	TGCTGGGGATTTTGCTGAGACCCCA
LIN28B	chrX	153119648	153119672	GAGAGGAAGGAATGGGGAATAACTG		chr1	GAGGGGAGGTGTCCATGCCAGGGTC
LIN28B	chr19	49132937	49132961	GACCTGGGCATAATCTCACAAACTG		chr1	TGCCTGGGTGCCCAGAGCCTGTGGC
LIN28B	chr10	11916455	11916479	GACACCATCCACTGACTTCTATAAG		chr1	CATTTGGAGAGCACTGGGCCGAGCG
LIN28B	chr2	85902281	85902305	GACAATGAGAGTGGCTCTACCATAG		chr1	CCAGGAGACCAGGCTGCAGTCCTGT
LIN28B	chr19	10225110	10225134	GCCCTGGGGAAGGGAAGGCCAGTGG		chr1	CAGGTGGAACTCTGTGTGACCTTGG
LIN28B	chr2	42795876	42795900	GCCTGAGCCGGTGGCCATGGCGCGG		chr1	GCAAGTGGTTCCCTGTCTCTGCACT
LIN28B	chr10	105762917	105762941	GATTCCAACTCCGATTCAGAAGATG		chr1	TTCAGGAAGTGAGGGAGCTGGGCTT
LIN28B	chr1	15736743	15736767	GAATCCATTCCCCAGGGAGTCCCAG		chr1	GGTGGCCACGGCTCTGTGCAGCTTT
LIN28B	chr2	166537398	166537422	GTCCAGAGGCCTGCTCAAACTCCTG		chr1	GCAAGTCAGCATCGCTGATGCTTCC
LIN28B	chr9	131671159	131671183	GCACATGGGACTCTCCTTCAAGAAG		chr1	AGGTGCTCCATCTCTGTGATGGGAT
LIN28B	chr10	102892888	102892912	GCAGCGCCGGCACTTGCAGGAGATG		chr1	CACAGATTCAGCAGGCGTGCGGGGA
LIN28B	chr19	35661753	35661777	GGCAATAACAAATGGTCCTTTGAAG		chr1	CCTGGGGACCTGGCAGTGTTCCTTT
LIN28B	chr9	134374629	134374653	GGATGGGCACTGTCCTCTTGGAGAG		chr1	GCACTGTTGAAGCCACATGCCTAGA
LIN28B	chr10	115657939	115657963	GCTCTTTTCAGCTGGGGAGGGGAAG		chr1	TTTCCCCACAGGGTGGTGAATGAGG
LIN28B	chr10	53462956	53462980	GACCCTGCCCTTCTCGCCCTCCCAG		chr1	CCAGCCCGGCGTGAGCCAGCGGCCA
LIN28B	chr1	156737413	156737437	GACAATATGACACGGCCTGGCCAAG		chr1	TGGGGCTTGGGGAGGCCACAGCATC
LIN28B	chrX	49832280	49832304	GAAAATGAAGATAACAAATATACTG		chr1	CCCTGTGGGTCTTCCTTTCCTTTCA
LIN28B	chr1	154960991	154961015	GCCCGGCCTGCCTCCCACCTGGAAG		chr1	GGTCTAGGCGATGGCTCTCAGGGAG
LIN28B	chrX	47780679	47780703	CGAGGCGAGGTAGAAGGATCAATTG		chr1	GGGGTGGTATTGTAAGCCCTCCTCC
LIN28B	chr10	93690313	93690337	GCTCCGCCCCTGACACGTCCCCGAG		chr1	GCTATTTTCAGTTGTGGTGCGTGTG
LIN28B	chr20	1357816	1357840	GTTTTCCTTTTCACTGGGGGTGCAG		chr1	TGTGTGTGTATCCAAAATGTCAATA
LIN28B	chr2	152320766	152320790	GAATGGGGCATATATAACATACATG		chr1	GAGTCCCCTACCCAATTTGTATGTT
LIN28B	chr2	182383960	182383984	GCCTGGCTGTGCGAGTGGACGGCCG		chr1	GAAGTCCTAGTAATCAGGATGTCAG
LIN28B	chr3	152554045	152554069	TTCTAATTCTTGACTGAGAATACAG		chr1	AGTATGACTGTATTTATAGTTTTTT
LIN28B	chr13	111160403	111160427	GCCATCACAGAGGAGTCGGCCACTG		chr1	CAGAATTAAGTTAAAATGGGATCAT
LIN28B	chr9	71686674	71686698	GAACCTGGGAGGTTGGGCTGCAATG		chr1	TAGGGTGGGCCCTAACCCATTATGA
LIN28B	chr17	17101983	17102007	TAATTGTCTTGGGGTGCCATGGCAG		chr1	GGAGACACAGACACACACAGAGGGA
LIN28B	chr5	134032827	134032851	GGACCGCGGGATGGGCGCGCGGCTG		chr1	CGAACCTGTGGGTACAGGGAGAAGA
LIN28B	chr8	55066681	55066705	GCATTTTACAGGTGAAGACACCAAG		chr1	TGGCATCCGCAAGCCAAGGAGAGAG
LIN28B	chr2	73455400	73455424	GACTCGGGGGATAGGGACTTTAATG		chr1	GCCTCAGGAGAAACCAACCTGCCCG
LIN28B	chr19	4493753	4493777	GAATGAGGAGCAGTAGGAGATGAAG		chr1	AGGACTGTGGGGCAGTAAGTGTCCG
LIN28B	chr2	174228107	174228131	GCCAGGGATGCCCCTGCCCCCCATG		chr1	TGTTTAAGCCGCCGGGCTGTGGTGC
LIN28B	chr9	138378777	138378801	GCCATGACAACCGTCAACTCACAAG		chr1	TTTGCCATGGCGGCCCTTGTAAAGC
LIN28B	chr4	186144596	186144620	GCACATTTCACAATGGAGGAAGAAG		chr1	CAAGCCAGTGATGGCATTCCAGGAG
LIN28B	chr17	74921150	74921174	ACTAACTGACCATGGACTAGAGGAG		chr1	TTGAGGGGTGTGGATCTTTCCCACC
LIN28B	chr19	42880432	42880456	GCACCTAACAATCACTCAACAAATG		chr1	GCTTGGCTTCTCTTCCCCTTCTTGC
LIN28B	chr4	95562333	95562357	CAACTAAAGGCTTCCACTCAAAAAG		chr1	TTTCCTTATTTTTAAAATTCCTGTT
LIN28B	chr12	54445441	54445465	GATGCCCAGGTCCCACCCTATAAAG		chr1	TTAAGATTGTCAGCTCCATGGGTTG
LIN28B	chrX	68751679	68751703	GCCTCCTCCAATCATCCAACCAATG		chr1	AAGCACTGGTATGGGGAAGAGACGG
LIN28B	chr20	42331519	42331543	GCAACCACTTCCGAGGTGGAGGCGG		chr1	GCTTATGGGGTTTTGATTCCAACTT
LIN28B	chr5	141548585	141548609	GGAGATCAGCGACCTGGACCGGCAG		chr1	CCTCTCTGCCTCCGCTCTGGGTGGC
LIN28B	chr13	32912444	32912468	GCAACCCCATGGACTTACCTCATAG		chr1	TCTCGGACCCCGAGGCTTGGGGTCT
LIN28B	chr6	30894170	30894194	GACAGGCTCAGACGACGCCATCAAG		chr1	CTGAGCTGGGGGAGCTGTCTGGGTG
LIN28B	chr16	68252907	68252931	GAAATAGATCATGGAAATCACAAAG		chr1	AGGCGGTTCCTGCCAATGTGGTTGA
LIN28B	chr13	52027221	52027245	GCTGCCCGCAGGAAGAGCTACACAG		chr1	GGCTCCAGGAACTTGAATTCCTAGC
LIN28B	chr3	37081219	37081243	GAACAATTTGGGGCTGAAGGGAGTG		chr1	ATCCCTTCCCATGGCAACCACAGGC
LIN28B	chr16	53752861	53752885	GCCGGCCGCCGCTACGGGCTGGTAG		chr1	AGTGGCTCACTGAATGGCAGCAGCT
LIN28B	chr16	70508747	70508771	GAAAAATAACTTACCACAGACTCAG		chr1	TCTGAGGTCCCAGCAGGAGGGGACA
LIN28B	chr12	69666424	69666448	CCTCCATACCTCCCTCCTTCATATG		chr1	TGGCGAAGAAAACAATCTGCAGTTT
LIN28B	chr14	65208801	65208825	GAAGTCGGAGGCTAGTAGCGGGATG		chr1	CCCCACAACGAGAGGGCGGCAAGCA
LIN28B	chr21	45513255	45513279	GACAATACACATTAGCCTGTGCCAG		chr1	AGAGGGAGGAGGAAGAAGAAGAGAC
LIN28B	chr6	80835460	80835484	GGCAATGACATCAGCAGTGGCACAG		chr1	CCTGGGGGGTAAAACCACCTGGATC
LIN28B	chr4	30723058	30723082	GTCTCTATAAAAGATGCAAAGATGG		chr1	ACGGGAAAAAGAAGACCAGGAGCAA
LIN28B	chr9	133465648	133465672	GAAATCAAACTTATAAACTTATAAG		chr1	AAAGAATGTATACAGTGTTCAGTCC
LIN28B	chr19	50886711	50886735	TATACACACATGCACCTCAGCCTAG		chr1	AATATTGAAAGAATCGACTCTCAGA
LIN28B	chr5	121743081	121743105	GACACAGGGAGCTCAGCGGCCTCAG		chr1	CATCATCATGATTATTACAGGGGTA
LIN28B	chr16	2036436	2036460	GACTGGCGGAGCCCAGAGCCAGGTG		chr1	TTATAGCTGGACGGTGGCAAGGTGT
LIN28B	chr11	125280188	125280212	GAATGATAAGCCAGTCCGGCCAGGG		chr1	ATGAGCTGAAGGCGTTTTTACATCT
LIN28B	chr1	145692428	145692452	GCAATATGGCCTCATGGAGGTGGAG		chr1	CTTTTATTTATTTATTTTGAGACGG
LIN28B	chr2	74087194	74087218	GAGTGAGCCATCTGCAATCTCAAAG		chr1	AGTGCAATAGCGAGATCTCGGCTCA
LIN28B	chr2	160614603	160614627	GAAATCATAGACCGACCAGGTAAAG		chr1	AGTAGCTGGGATTACTGGTGCGTAC
LIN28B	chr17	29162963	29162987	GTTACAGGACAGGCTAACACCAATG		chr1	CTTGGCCTCCCAAAGTGCTACTATT
LIN28B	chr17	48845567	48845591	GCATACAGAGTTGCAATTTCAACAG		chr1	TACACCTCTTTTAAAAATGATCTAA
LIN28B	chrX	148037249	148037273	GGAAGAGTCCAATATAATCAACCTG		chr1	AACATATTATTTTTGTAATAAGGAT
LIN28B	chr4	110737397	110737421	GAACTAGCGGCAAACAATCTCAACG		chr1	AATATAATAATAAAAAGCCTTGCTT
LIN28B	chr16	30087704	30087728	ATAAAACTCATAAGGATTATCTCAG		chr1	CTCTCCAGGGAAGAAAGGGATAAGG
LIN28B	chr19	30950921	30950945	GAGTGAGAACTGGCTGGGTCCACTG		chr1	GCTGCCCCTTTGGCATCAGCCGCCT
LIN28B	chr12	111749935	111749959	GTTTTAACACATAAGTAAAAACCCG		chr1	GTGCTCCTGTCCCCTTGTAAAGCCG
LIN28B	chr4	17633521	17633545	GTATATACCACTTACAACTAAAGGG		chr1	TGGGGACTTGAAGAGGTCACACCAG
LIN28B	chr19	1975392	1975416	GTGCTGGGCTCCTCGGCTGGCGGCG		chr1	CTACCCAAGCCTGTTTCTTTGGCTG
LIN28B	chr1	22856789	22856813	GCCACCAAGCAGTTCTCCCGGGGTG		chr1	TGAAATGAAGAAAGAAAGAGCACTT
LIN28B	chr6	30551451	30551475	GCATCAAGTTAACATCACACAATAG		chr1	TATCCTGAGGTTTAAAGTAAGGATT
LIN28B	chr12	886951	886975	GCGGACCAGGCGGTGAAGGCCTTAG		chr1	CCAATGAAGTCATATCCGTGAAGTA
LIN28B	chr18	53417090	53417114	GATGGGCATGGAAACTGGGGCAGTG		chr1	CTGGGCACACCATCTGCCCTCAATA
LIN28B	chr3	138655590	138655614	GCTCTGCCCGGATCAAACACCAGCG		chr1	AATGTTAGCTATTTTTGTTGTTATG
LIN28B	chr15	38623402	38623426	TCACTCCTGGCCTGGCCGATCCACG		chr1	ACATTTTCCGGCCAGAACCATCCCT
LIN28B	chr12	118577290	118577314	GCCTACCACGTGGATCCCACAATTG		chr1	CAAGAAGAGGAAGTCTTGCTGAACA
LIN28B	chr11	62506597	62506621	GACTCCCCCAGCCCGGCCTGCCCAG		chr1	ACCTCTCAATGAAACCAGAGTGGTC
LIN28B	chr4	146058232	146058256	GCCAACCCGTGGGACCCGGCGTCCG		chr1	AATTCTGCTCTTCTTTTATTAGAAA
LIN28B	chr3	16390989	16391013	GTGGCTGGGACTACAAGTGCACGAG		chr1	GTGATTCTTCCCTTCTTGTTTGGAA
LIN28B	chr16	3022540	3022564	GGCGGCGCTGGCGGCCGGCCCCTGG		chr1	ATGGGTTTCAGGGAAGCTGCCTGCG
LIN28B	chr19	1412445	1412469	GCCATGGAGGCTGAGGGCAGTGGAG		chr1	AGACAGAGACACCCCAGCCCCTCTT
LIN28B	chr16	28905832	28905856	GGCGCGCTTCACGCGCGGGAAGTCG		chr1	CTGGCTTGTCTGAATGAAGCTGTTT
LIN28B	chr1	29649918	29649942	GCTAAAATAACCCCAAACAATAAAG		chr1	GCAATGGACTCCTGGCCAGGTGTCA
LIN28B	chr15	81336680	81336704	GACCCCCCCGGGAAGTCAGGATTTG		chr1	CAAAGAAAGAACACCTTGGTCTCTC
LIN28B	chr12	54422273	54422297	GTAGCCCACTCCCATTTCAAAACTG		chr1	CCATCTAAACTGCTGGAGGGACTGC
LIN28B	chr2	32670692	32670716	GCATACACACTTTTACACATACAAG		chr1	ATTTGTGTTTTTTTGGGGGGGCTAC
LIN28B	chr17	59198509	59198533	TACTACTCTCTGGGTTGGGCAAGTG		chr1	CCACCAGGACAAAGTCATGAGCTTG
LIN28B	chrX	62531455	62531479	TACAAAACATAAAATTTTAAAAATG		chr1	AGGCTGGGGAAGCACCCGTGAGCCG
LIN28B	chrX	102471097	102471121	ATCATCATCATCATCACATCAAAAG		chr1	GCGCGTTACCGCGGTCAGGGGATCT
LIN28B	chr12	133784455	133784479	GACTCACAAACTGGCTGACATCGTG		chr1	GAGGCCCTTGTATGATCAGGGAACA
LIN28B	chr5	138701954	138701978	GTCCACAGTCAGCCTGGCACAGTCG		chr1	CCAGTTCCAGAGACGTCCAGAAGGA
LIN28B	chr12	69664093	69664117	GACTACAGAAGTTGACAGTAATCAG		chr1	GCGGGGAGAGAGGAAGGTTCCACAT
LIN28B	chr1	117492667	117492691	GCAACAGTGAGCTGGGACTGGGCTG		chr1	TGCTGACCTTTAACTTTTGTTCCCA
LIN28B	chr12	117187791	117187815	TTTACAACTAATTTACCACAACCAG		chr1	CTTCTGCCATGGAGGCTAATTGTTA
LIN28B	chr12	123889467	123889491	CATACAAAGGCTAGAGAGCAAAAAG		chr1	CGTTTTCCTTGCTGAGCAGCGTTCG
LIN28B	chr17	27871403	27871427	GACAACTGGAGGTGGCATTTCTACG		chr1	GCTTCCTACACCCCGGTGGCTTCGC
LIN28B	chr11	1489828	1489852	GCACTCTTTATGAGTCGGAACCCAG		chr1	CTGTGCCTACTCCCAGTGCTCGCAC
LIN28B	chr2	237259552	237259576	GCCGGTGAGCGAGGCGGAGTGCACG		chr1	GTTTGGCCTAAAGCAGTTAAACCTC
LIN28B	chr16	30409026	30409050	GCCCATGGGAAGCAAAAAATCAAAG		chr1	TGAGCTGCCCAAAGACCTTGTAAGA
LIN28B	chr21	33765656	33765680	GCATTTGCCCTTTTCTCGGCTACAG		chr1	ATGAGAAACTGCTCCATGGTTTATT
LIN28B	chr12	4388756	4388780	GCTTTACAAAACATTACGGCCTCAG		chr1	ATAGGATGTAAGCTCATATTTAAAC
LIN28B	chr2	240270758	240270782	GACCCCCATCTCAATCAATCAACCG		chr1	CATATATTGCTCCAGCAGGGTCACA
LIN28B	chr15	42841080	42841104	GTCACCTCCTTCCCTCCACTGAAAG		chr1	GGTGGAGGTCAGGTCCCTGCCCCAG
LIN28B	chr19	5640504	5640528	GAATGAACAGCTGATGAAGGTAATG		chr1	CCTCTTCCCATCCCTGGCCGGTGCC
LIN28B	chr18	11981692	11981716	AATTATCATCTGGAAGTAAAAGATG		chr1	TGGCGGCCCCACTTTCACCTTTACT
LIN28B	chr16	2320620	2320644	GACAGGACCTCGGAAGAGCTGACAG		chr1	GTATCTTCTGGGGCTTTGCAGAATG
LIN28B	chr19	7747145	7747169	GTCCCGGAATTGGCTAGCCCAGGTG		chr1	GTCCTGTAAAACAGGACAGACAAAG
LIN28B	chr21	38084508	38084532	GATATTTTCCTCCTTTAAAAAAATG		chr1	CTCCCAATGGGACCACAACTGTAAG
LIN28B	chr17	76419643	76419667	GCAACATATTTACCCTTCAAAAATG		chr1	AACAGTGAACACTCTAGCTGAGTGT
LIN28B	chr15	89859183	89859207	GCCCTTGGGTCGCGGGCTGCAGACG		chr1	TTGAGCCCAGGAGTTTGAGGCTGCA
LIN28B	chr7	99162461	99162485	GCTACACACCTGACAGAGGGGGATG		chr1	GTGAGCTGTGATGGCACCACGGCAC
LIN28B	chr6	155136857	155136881	CCTTCCCCGCCAGGAGACTCCACCG		chr1	ATAGGCCAGGTGAGGTGGCTCGTGC
LIN28B	chr10	26309550	26309574	GAAAACTGGACTGGGTATAACTATG		chr1	CTGTAATCCCAACCTGGGCAACATG
LIN28B	chr4	153906078	153906102	GAACAAACTACCATCCCAACTCAAG		chr1	GTGAGTCCCCGTCTCTATCAAAAAT
LIN28B	chr17	7400683	7400707	GCCCAAGTTCTCCAGGTGAAGAGGG		chr1	ACAAAAAAAAAAAAAAAAAAGCCAG
LIN28B	chr15	22873358	22873382	GTAAACTCTAAAGTTCAAATCAAAG		chr1	ATGTGGTGGTGCACGCCTGTGGTCC
LIN28B	chr12	85516161	85516185	TAGCACCCCTGCAGTGGACCATGAG		chr1	CAATGCAGTCCAGCTTGGGCAACAG
LIN28B	chr9	34251145	34251169	GCTCTCCTTGGCAGCTATGGCCATG		chr1	AGGGAGACCCTGTATCTCTCTCTCT
LIN28B	chr3	110445890	110445914	GAAAACAAATGGAACAGAGTCGTAG		chr1	CTCATATATATATAGACAGAGAGAG
LIN28B	chr10	8054230	8054254	GGGCCTGGGTATCATTTACCCCATG		chr1	AGAGTTTATAGATAGGGTTTCGCTC
LIN28B	chr5	225570	225594	GATAATTTTTCTAAACTAAACCCCC		chr1	TAGAGTGTTCACTGTTCTTACAGTT
LIN28B	chr10	121677493	121677517	GCCTGCCCGGGAGGGGCACCCCCTG		chr1	GTGGTCCCACTGGGAGCTTTGTCTG
LIN28B	chr1	220960502	220960526	GTGAGACGGTCACATGGGGATGAAG		chr1	CATAGCGAACCCTCCAGCTCTTTCA
LIN28B	chr15	49945173	49945197	GAAAACCCTAACAGATCTGTCCTAG		chr1	CAGGGGCTGCTCAGATGTATTCATC
LIN28B	chr19	14072094	14072118	GTCCCTGGAGCTGGCCCACCTGAAG		chr1	ACTGTACGATTTGAACTTCAGGGCC
LIN28B	chr16	78186684	78186708	GCCTAATTAATTAAGTACCTATAAG		chr1	TGAAATCACTGCAGCTCTGAGTTTT
LIN28B	chr7	102736771	102736795	TAAAATGAGGGTTCGCAGCTGCCAG		chr1	AAAGCAGTTTGTGGTGGAAGAACCC
LIN28B	chr10	98742220	98742244	GTCCCCAGGCAATTTAACCATACAG		chr1	CTGTCAATTACCCACGCTGTGTCGG
LIN28B	chr1	214815137	214815161	TTCTGGAGGCTGGAGGTCAAAGACG		chr1	AGGGGCCAGTGCAGTCTTCTGATGT
LIN28B	chr5	79741160	79741184	GTTAATCTTCCCTAATCAGGACAAG		chr1	ATCACTTTCCAGAAACTTCTGGTGC
LIN28B	chr16	30749372	30749396	GCGTCGGGGAAAGGGGAAATCCAAG		chr1	CACTCCAGGCAGAGAAATGCAATGG
LIN28B	chr3	113604297	113604321	GAGGGATGGGGGGCCAACCAACTAG		chr1	CAGAAAGCGTCCCCGACCTGGGTCC
LIN28B	chr6	133192535	133192559	GCACATCAGTGCCCTGGAAATAAAG		chr1	CTGGAGTCTCCGTGACTTTCCCCGC
LIN28B	chr3	16329014	16329038	GGCCTCGCATCTTCTAACCCATCAG		chr1	CATGACGGGTAGAAGCAAAGTGTCC
LIN28B	chr1	7831593	7831617	GAAAAACAGTAGCCCTCCTACCCTG		chr1	CTGTGAGGCAAGGTGCACTCACCCA
LIN28B	chr14	105969859	105969883	GCTAACTACATAAAAATGAACACAG		chr1	CCCCAAGATTGTTTTTCGTTCAGAC
LIN28B	chr11	111594328	111594352	GTTCCATCCTCACCCTGGCCCCAAG		chr1	CCTAAAGCTGACTTCTTGTTCGAGG
LIN28B	chr3	67061299	67061323	GAATCACCTCTCACTCAACTCCCAG		chr1	TTCGGAAGTGATGAACACATTTTAC
LIN28B	chr12	28714452	28714476	GCCCCAGGGTGAGCAGGGCCCTCAG		chr1	GAAGCAAAAGTTGACATCCCGGGTG
LIN28B	chr7	94294605	94294629	GATAATTAAATATATAAACATGCAG		chr1	AAAACACAGGCCACCTTTTTAAAGG
LIN28B	chr20	37773670	37773694	GACCTACCCGGTTCAGCTGATATAG		chr1	ATGCCTTTGCAGTATCGTGCTGTAT
LIN28B	chr3	51624380	51624404	GCAACCCAATCTAAAACAACATAAG		chr1	CTTGATAAAAATTCACTCTCCTTGG
LIN28B	chr16	89630504	89630528	GCAGAGGCAGTTTTGCCAACACAAG		chr1	CTCCTGGGATGGGGTGCAGTCTCAG
LIN28B	chr1	16256244	16256268	GCCATAGCCACACCGTCACAAACAG		chr1	GCACCCCTGAGCCTGTCTATGCCTG
LIN28B	chr10	114592131	114592155	GACCCACCTCCATGCCAGGCAACAG		chr1	GGGCAAATCGCCACCCATTTGTGGC
LIN28B	chr2	162250089	162250113	GCTTCCCCAGGGCGGCCGAGGCATG		chr1	CTACGTCACTGTCGCCCCTGTGGAT
LIN28B	chr5	139069275	139069299	GCATGTTGGGACGTCCTACAAAATG		chr1	GCTCCTGGGGCATGGTGTGTTAGGA
LIN28B	chr2	229579541	229579565	GAATGGGCCCCTGGGGGAGCTGCAG		chr1	GTCTGGGTGGGGGGTTCCTCAGGCG
LIN28B	chr3	128533323	128533347	GCCCAGACCTGCGTGTCAGCCCTTG		chr1	GCCATCTGGGTGCTGGCTGGGCCTG
LIN28B	chr16	16230412	16230436	GCCCCGAGACAACATGGCCTCCTTG		chr1	TGCTCCTCTCTGGAGTTCGGAGTTT
LIN28B	chr15	44854515	44854539	GCCCGCGCTGGCCTTCCTGCGTGAG		chr1	TCTTCCAGCCTTGTTCAGGTTGTTG
LIN28B	chr12	110785922	110785946	GCTCACACCAACCTCTCCCGGGTCG		chr1	GCAGAATTCAGTTCCTCGGGGCTGT
LIN28B	chrX	72854544	72854568	CATGGGCCCTCCCATGGGCCATTTG		chr1	AGTGCTAAGGTCCCTCTTCTTGCTG
LIN28B	chr12	126929968	126929992	GACACTGCAATATATTATACATACG		chr1	GCTGTTGGAGGGGCTGCCGTCCACC
LIN28B	chr20	55944471	55944495	GATCCAGGACTCGCTGGTGGGCCAG		chr1	CTGAAGACTGCCTGCACATCCTTGC
LIN28B	chr11	65111284	65111308	GAGCTGGCCATGGTGCCCCACTATG		chr1	CACGAGGCCACCATGGACAGCTCGC
LIN28B	chr22	24683007	24683031	GTAACCCCTCAGTCCTCCCAATAAG		chr1	AGTGGGGTTTTTGCTTTCTTCTAGG
LIN28B	chr6	56967880	56967904	ATGGCAGGACTAAATTATCAAAATG		chr1	CCAGCAGGGCACGTCTCTCTGACTT
LIN28B	chr19	44661738	44661762	GTATACCTAAACCTCACACAAAAAG		chr1	CTGTCTCAAGCCTCTAGACTCCCTT
LIN28B	chr22	24970375	24970399	GACTAGATTTGGCCCTTAGGCCATG		chr1	TTAAGAGTTCCCCTGATTAGCGCAG
LIN28B	chrX	15750857	15750881	GCACATCACCAGGCTCCACATCACG		chr1	GCCCAAGCAGGACACCCTCCCTTTG
LIN28B	chr17	80548822	80548846	TATGACAACACAAAAAAACTCAAAG		chr1	AAGCACTCCGTTGATTAGGGACCTG
LIN28B	chr11	7378901	7378925	GCCCCGCTCACACCTCCAAAAATAG		chr1	ATGACATCCTCACGCATCCCTGTGG
LIN28B	chr2	96051352	96051376	GCACATAAACATAAAATAATTGTAG		chr1	CTGTGTGACGTGACATAATCCTGGG
LIN28B	chr20	21331741	21331765	GTGGGTGCTGTTCCTGGACATAAAG		chr1	GGTGATGCCCCCTCGCCTCCTGGGT
LIN28B	chr7	138270903	138270927	GACTACAATTCCCATCCAGCCCCAG		chr1	CTCCCTGCACTTGAGGGGGCCACCA
LIN28B	chr4	160062289	160062313	GTAAAAGGATTGTTTTGAGCTGAAG		chr1	TATGAGGGTGTGGGGCTTGGGGGCT
LIN28B	chr2	219460494	219460518	GTCCCGGCTGGGGGTCGCCGGCCAG		chr1	GGCCTTAGAATTCTGCCCACCACAA
LIN28B	chr15	68480088	68480112	GTAAAGATAACAGTGCCAGCGCCAG		chr1	TCCCTGGGGTGCCTCGTGTGGGGGT
LIN28B	chr22	30091970	30091994	GATAGAAGGGGATGAAGGTACACAG		chr1	AAGGGAGGGGTTCCCCTGTACATGG
LIN28B	chr1	25071448	25071472	GACAACCTGGGGTGTGCCAAAAACG		chr1	AGGTGAGGGAAGGCAGGGCTGTGCC
LIN28B	chr7	86783001	86783025	GCATTACTTACAAAATACCAAAACG		chr1	TTGTGTGGGGAGCATGTTCAAGTCC
LIN28B	chr9	131832705	131832729	GACGGGGCAGTGGCGAGAGCCGATG		chr1	CCATGTCGGCCTTTCTCATGCAACC
LIN28B	chr7	45115723	45115747	GAAATTATGGCTGGATGGACAGCAG		chr1	TGAATTGTGGGTTGCCCTGGCCTCT
LIN28B	chr10	64564822	64564846	GTAAAGTCACTGTCACTCCCCAAAG		chr1	GGACCCGTGTGTCCTGGTGCTTCTT
LIN28B	chr9	131670898	131670922	GCCCCATAACAATTCATACATAAAG		chr1	CATGAGGGATCAGCGCACACATCTG
LIN28B	chr19	1970472	1970496	GCATTAATAACTAAACCCCAGGAAG		chr1	GACTCTGCTATGCGTCTGCCTCCCA
LIN28B	chr9	135906218	135906242	GACAATACCCAACATCCAAATAAAG		chr1	GTAGAGGAGGTGGCTGGGGTTTGGG
LIN28B	chr3	18121098	18121122	CCCCTCCATGTACTCTCTTTCCCAG		chr1	TTTGGACTCTAAGTGGGCTGGAAGT
LIN28B	chr11	63668463	63668487	GCGGGGCTGCGGGAAAGAGCTGGAG		chr1	TACTGGGGAGGCTCAGAGGAAGGTT
LIN28B	chr19	48950056	48950080	TTGGGCCCAGCGCAGGCAGAATCCG		chr1	TCCTGCAATGCATGGCTTGATCCAG
LIN28B	chr12	58195195	58195219	GCAACCTCTCACTCCCCATGCCACG		chr1	TCTGCAGGGATGGGTGGTGTCTGTC
LIN28B	chr2	66899521	66899545	GAGCGGGGCCCTCCAGGGGGGCCTG		chr1	AGTGAGAGAGGAGGGGACAGGTGCC
LIN28B	chr6	32553485	32553509	GAACAGGCTGTGCAGTGGCCCTCAG		chr1	GGGACAGGAGCACCAGGCATGGGGA
LIN28B	chr5	111502547	111502571	TTCAACACTCATAATATTTTCACAG		chr1	TGTCCCAGCCTTGGGGACAAGTGGC
LIN28B	chr9	88636937	88636961	GCAAAACAACAAAAACTGGAGGCTG		chr1	GCTTGGAGACAGATGCCCCAGGCAG
LIN28B	chr19	55640076	55640100	TTCTAGCGCACTAGCATGGCGCCAG		chr1	AACAGGTGGCTTAGCTTGGGGACAG
LIN28B	chr21	42571760	42571784	GTGGAGACTTAATATTTAAATATTG		chr1	GTGGCCCAGGCTCAGAAATAGGTGG
LIN28B	chr12	83299039	83299063	GTGTTTTTCCTGTGGCTTAAAAATG		chr1	CCTAGGCTTGGGGACAGGTTTCCCA
LIN28B	chr11	61101845	61101869	GCAAAACAACTGGGATATCCAAATG		chr1	TGGGGATAGGTGCTCCAGGCTCCAG
LIN28B	chr17	41278072	41278096	GCACAACCCCCTCCGACTTTCAATG		chr1	GACAGGTGGCCCAGGCTTGGGGATG
LIN28B	chr6	52979784	52979808	GACTCCATCTCTACAAAAAACGAAG		chr1	GGCTGAGCAAAGGTGCTGTGAGGGG
LIN28B	chr4	41259631	41259655	GAGGAACCAAACAAAAAATATTTTG		chr1	TCGGGGATGGGACAGTTCCCCTGGG
LIN28B	chr9	134285718	134285742	GCGGCCGGGTGGGACTGGGGCCCTG		chr1	GTGGATGGGAGGGCCCCTGGCTCGG
LIN28B	chr17	4878536	4878560	GACCCGGCGGATCGGGCTGCCGGAG		chr1	ATTAGTATCATAGTGTCACCCTGGG
LIN28B	chr4	56739851	56739875	GCATCCCAGAGTGGTCGGGGATGGG		chr1	GAGGGGTCTCTGTTGGATGGCACAC
LIN28B	chr10	90645907	90645931	AATTCTGCTCCACCTGCAAAGCCAG		chr1	CATGTGGTGTTCCAGAGACTGTCCA
LIN28B	chr15	75337365	75337389	GAAATGACACTTCTGGGAGGCAGTA		chr1	CGAGTGCCCTCTGCCAGGCTCCAAC
LIN28B	chr9	19352545	19352569	GAAAATGCAGTTTTTCCTTCACAAG		chr1	ACTTTCCCTAAATACTTTGAATAAC
LIN28B	chr12	51223268	51223292	GAGCTCGAGATCAGCCTGGCCAATG		chr1	TCATTTTTAAAAGTAATGGGGAGGC
LIN28B	chr17	30567425	30567449	GCCATGGCCCTCAGGAGCTCCCTAG		chr1	TACTCTGCTTGTACAATGAGTTAAA
LIN28B	chr3	41291533	41291557	TTCCTTTTATTTTTTCCAAAAAAAG		chr1	GCAGCCCCGTCCAGGGTTCCGCGGT
LIN28B	chr8	117799489	117799513	GTGCCGGACCGGGCCATGGAGGCTG		chr1	GGTGAAAGGGCCGTGAGCATGTAAG
LIN28B	chr4	52772349	52772373	GTCTTAGGAGGGTGCTAGGCTGCAG		chr1	GAGGGAGCCTGTGCTTGGGTTCCTG
LIN28B	chrX	149108273	149108297	GTGGACCCAGTGGTCAATCCTGCAG		chr1	GTGAGTTGCCCAGATGCAGTTAGGA
LIN28B	chr16	1819111	1819135	TCTAGAGGCTTCCCTGAACTCCTAG		chr1	AAAAATTAAATTCATCAGGATCATG
LIN28B	chr12	7032770	7032794	GCCAAAAAAAAACTACACTTCAAAG		chr1	CTGACTGTCCAGCCTTCAACACCAC
LIN28B	chr19	36218436	36218460	GTCAGCTGATAGTATCCGGCTACAG		chr1	CCATCAGCCATCACGTACCTGCGGA
LIN28B	chr22	24175250	24175274	TAGGGAGGACTGGGCTGTTCTCATG		chr1	GGGTCCCCGTGGTACCAACCTCAGC
LIN28B	chr8	77639536	77639560	GAAATGAGACATGCACATAATATAG		chr1	CTGCTTTTTGCCCTGAGCTCTCCTG
LIN28B	chr21	35757881	35757905	AAAATTACTCCATCAATACAAACAG		chr1	GGAGAAGGAGCCAGGGATGGGGCAA
LIN28B	chr5	173386184	173386208	GATACCCACCTACTTTTAAACTAAG		chr1	GAGAAGGTACCACCCTGGAGCATGT
LIN28B	chr2	217081695	217081719	GCCTCAACACGCTGCTGGCAAACCG		chr1	AGTGTCGTGGCACCTTCACCTACTT
LIN28B	chr10	62567303	62567327	TATTCAACAAAACATCCAGTACAAG		chr1	GCCCGGAACCTTGGCCCAATGATGC
LIN28B	chr19	37733520	37733544	GCATCAATTTCCAGTGGGGGAGCCG		chr1	CCTTCCTGTGAGGTGCGGTTTCCCA
LIN28B	chr2	181845520	181845544	CCACTGAGATACATATATATATATG		chr1	CTCATAAGATGGGGATGGCATGGAC
LIN28B	chr7	69048863	69048887	TCATAAAAATTTTCTTACTAACCAG		chr1	CTCAGAAGGATGTTGGATACAAATG
LIN28B	chr22	31838109	31838133	GAAGTCACATGATTCTTAATAATAG		chr1	TAAAAAATGACACATTGTCAAAAAC
LIN28B	chr19	35760254	35760278	TAAGGGTAAAATATTTAAATAATTG		chr1	GTTTCGTTCTTGTTGCCCCTGCTGG
LIN28B	chr17	14207603	14207627	GATAAAGCTGCAAGGCGGCAGCAAG		chr1	AGTGCAGTGGTGCGATCTCAGATCA
LIN28B	chr19	36441684	36441708	GTACTTTGTCCGGCTTCCACTCAAG		chr1	CTGCAACTTCCCCCTCCCGGGTTCA
LIN28B	chr2	7160724	7160748	GAACATCTCTATGCCTGCAAAATAG		chr1	AAGTAGCTAGGATTACAGACATGCA
LIN28B	chr2	128952466	128952490	GTCTCCACGGTGATAGCTGGAGAAG		chr1	CCTGACCTTGTGATCTGCCCGCCTC
LIN28B	chr6	87967293	87967317	GATAAAAAGTCAACACAAAAAAATG		chr1	GACGTGAGCCACCCCGCCTGGCCAA
LIN28B	chr1	179221330	179221354	GCCGTGGAGATGGCGAGGGTCACTG		chr1	AAACAGCATGTTTTTTTGTGTGTGT
LIN28B	chr19	40697811	40697835	GAATAATCTTACTCTCACCTCCCAG		chr1	AACAGCTTACAATAAATCATTTAAA
LIN28B	chr2	5597892	5597916	GAAACTTCTCAGGACTGACAAACTG		chr1	AAGCACGCTTACATTTACCTTTATA
LIN28B	chr16	1547454	1547478	GAGCTCACGTTATATTCTTTTAAAG		chr1	CCTGCTTATGTGCACCTGTGCGTTT
LIN28B	chr11	4114317	4114341	GAAAAGACAATGGAAGCTGAGAAAG		chr1	TGAGTCCATAAAGGAAGAAGCATGC
LIN28B	chr1	220870272	220870296	TTATCTCCTCTGCTAAGACAAAAAG		chr1	TCCAATGATACATTCTCAGTGTTTC
LIN28B	chr7	69183423	69183447	GCACCTGGGACCGGCGCGGGGCCTG		chr1	TCTGTCATATGCTGCCATTCACTAA
LIN28B	chr4	169929532	169929556	TAGGCAGATCCCTTGGCCCCCGTTG		chr1	AATAACCTGATTATAATGCATCTTA
LIN28B	chr7	128588683	128588707	GAACATTTAAAAACTTACACTGAAG		chr1	TAGAAAGCTTGTTTACATTTGCCTT
LIN28B	chr7	156756821	156756845	GCCCCACCGCCCTGGGCCCGCTGAG		chr1	GGAAATAAAAACCTGTACTTTAAGT
LIN28B	chrX	48435473	48435497	GCAACCAGTCCCTTTCCACTCCTAG		chr1	TCAGGGTGCATGTGCAGGTTTGTTA
LIN28B	chr5	37825304	37825328	GCAAAATCACTATCCTATCTTTCAG		chr1	CTTAGATAAACTGATGTCATGGGGG
LIN28B	chr20	36674095	36674119	GACACTGCCACTGGGTGGCCGGGAG		chr1	TTTGTTGTACAGATTATGTAGTCAC
LIN28B	chr20	61005180	61005204	GAAAAATAAATTACTGGCTGACTTG		chr1	CCAGTGATTAAGTCTAGTACCCATC
LIN28B	chr3	24001179	24001203	GCCAATAGAACTGGGGGCTTTCAAG		chr1	CATTATTTTTCCTGATCCTCTCCCT
LIN28B	chr21	44101718	44101742	GCATACCTCCTTAGGATAAATCATG		chr1	TCTCCCACCTTCCACCCTCTGAAAG
LIN28B	chr8	80704911	80704935	GATACCCTCTAATTTCATCCTCATG		chr1	GCCCCAGCATGTGTTGTTCCCTTCT
LIN28B	chr12	77243287	77243311	GAACACGTCGATTTTTCACCAATCG		chr1	GTGTGTCCATGTGCTCTCATCATTT
LIN28B	chr1	16220928	16220952	GCCCATGAGGTAGGCAGACCTTATG		chr1	AGCTCCTACTTACAAGTGAGAACCA
LIN28B	chr17	5503394	5503418	GTATTTACACAAAATGAGCCACCTG		chr1	GTGGTTTTTTGTTTCTGTGTTAGTT
LIN28B	chr8	73625315	73625339	GTCGCTCAAGTCCTACCTGGAGCGG		chr1	TGCTAAGGATAGTGGCCTCCAGCTC
LIN28B	chr2	96935048	96935072	GATGGGCCAAAAAAAGCAATCAAAG		chr1	CACCCATGTTCCTGCAAAAGACATG
LIN28B	chr19	21375734	21375758	GACCCGGAGCGCTGCGGATACAAAG		chr1	ATTTCATGCTTTTTTATGGCTGCAT
LIN28B	chr4	56824168	56824192	GATCACTTCTTAAAAATAAAATAAG		chr1	TATTTTCTTTATCCAGTCCATCATT
LIN28B	chr19	44474459	44474483	GAGACTGGGGATGGGACCTGGCCAG		chr1	TCTTTGCTATTCTAAATACTGCTAC
LIN28B	chr19	50910339	50910363	GACAGGGCTGCCAGTGGGTCTGCAG		chr1	AATGAACATATGCGTGCATGTGTCT
LIN28B	chr9	95191548	95191572	CAAACCCTGACCTACACACAGGGTG		chr1	TTATAATAGAATGACTTATATTCCT
LIN28B	chr13	97995443	97995467	GACCGGGGAGGCCACTGAGGGCCTG		chr1	TTGGGTATGTACCCAGTGATATGGT
LIN28B	chr7	69082681	69082705	GTTCCTGCTGCTTTTCTCGCGGGTG		chr1	ATCTTGAATTGTAGTTCCCATAATC
LIN28B	chr5	73189993	73190017	GCCTTGCAAGCAGTGCCCCCCCATG		chr1	CCCACGTGTCATAGGAGGGATCAGG
LIN28B	chr19	35660740	35660764	CCACAAGCAGTGGCTCTTGGAATAG		chr1	TGGAGATAATTGAATCATGGGGGCG
LIN28B	chr12	124069421	124069445	CATAAAACCCTTCTACCTAAAACAG		chr1	ATGGTTTTATAAGGGACTTTTCCCC
LIN28B	chr10	114544772	114544796	AATAATAAAAAATACTCAATCCAAG		chr1	TTTTGGCTCAGCACCATTTTCTTTC
LIN28B	chr16	89294848	89294872	GTCCCACGTGGCGCGGGCCACCCCG		chr1	TGCTGCCATGTGAATGACGTGTTTG
LIN28B	chr22	38902823	38902847	GCGGCCATGGCGGCCTCGGGGCCCG		chr1	TCCGTTATAAATTACCCAGCCTTGG
LIN28B	chr2	149406906	149406930	AAAAATAAACTTCATACAAACTTAG		chr1	GTATGTCTTTATTAGCAGTGTGAAA
LIN28B	chr20	47539300	47539324	GAACATACACTATCATTTCTCTTTG		chr1	ACGGACTAATACACCCAGTAATGGG
LIN28B	chrX	47038761	47038785	CCCCTGGGATGCTCTCAAAATGTTG		chr1	TAAGCATTCCTCTTTCTCTGCAACC
LIN28B	chr15	44752757	44752781	GAAAACCTCGGCCACTGCCGCAGCG		chr1	GTGTGAGATAGTATATCATTTTGGT
LIN28B	chr22	22678407	22678431	GAACTCCAACTCCAACTGGAGAAAG		chr1	TTTGATTTGCATTTCCCTAATGATC
LIN28B	chr13	26874278	26874302	TAATACATACATGATACCCATAATG		chr1	AGTGAGGTTGAGCTATTTTTCATAT
LIN28B	chr3	12572064	12572088	GAACTCAGGTGAGGCTGCCGCCAAG		chr1	GTTTATTGGCCACATGTAAGTCTTC
LIN28B	chr14	24907489	24907513	GAACCATTCTAAATACTTCAAACAG		chr1	TTTGCCACCTTTTCAATAGGGTTGT
LIN28B	chr3	196660453	196660477	GCCAGCGGGATGCCTGGGAGGCCGG		chr1	TTTTTTCTTGTAAAACTGTTTAAGT
LIN28B	chr22	31370118	31370142	GAACCCTGCGCTGCTGCCCGCCCTG		chr1	TCCTTTTATATGCTGGATATTAAAC
LIN28B	chr14	105916634	105916658	GATCTTTTCCATTTAATAAGTGAAG		chr1	CTTTGTCAGATGCAGTTTATAGAAA
LIN28B	chr6	28123481	28123505	GCACTATAGTATTGGCCTCCGCCAG		chr1	TGTTCTCCTATTCTGTAGATTGTCT
LIN28B	chr1	160370581	160370605	GGGACGGGCGGGCGTGAGCTGTCAG		chr1	GCTTACTCTATTGGTAGTTTCTTTT
LIN28B	chr17	5208563	5208587	GCCTTTTCATATCTTAATAAAATAG		chr1	TTTTGCTGCCATTGCTTTTGTCATC
LIN28B	chr20	62373294	62373318	GATTATAGGTGTGAGCTAAGATCAG		chr1	TTTGTCACAAAATCTTTGCCCATTG
LIN28B	chr14	105354350	105354374	GTGGCTGCAGGGGTGGAGTGGGCCG		chr1	ACAGTATAATAAAGGGGTCTAGTTT
LIN28B	chr7	23233139	23233163	GCTGCAGTCTGGGGGATGAGGGTAG		chr1	CAGTCTTCTGCACATGGCTAGGCAG
LIN28B	chr19	1442262	1442286	GAAATCCACTCTGAGCTTGTAGGTG		chr1	GGAAGTCCTTTCCCCATTGCTTGTT
LIN28B	chr19	49699862	49699886	GCCATCATCCAGCTGGCTACGGGAG		chr1	TTTGACAGCTTTGTCAAAGATCAGA
LIN28B	chr7	100205399	100205423	CTGAGCCGTGGTCTGAAGCTGCCTG		chr1	TGGTTATAGGTGTGTGGCCTTATTT
LIN28B	chr2	110017523	110017547	GCACCCCCTGGGGGGCCATCGGGAG		chr1	CTGGGCTCTCTATTCCATTCCATTG
LIN28B	chr5	162874629	162874653	GAACGACACCTGGGTGAACCCCATG		chr1	ATCTAGGTGTCTGTTTTTGTATCAG
LIN28B	chr1	93893906	93893930	TAAATCCTCATTTCACCACTCATAG		chr1	TGTCATGCTGTTTTGGTTACTGTAG
LIN28B	chr1	36030889	36030913	GCATACCAATATCCACAAATACTCG		chr1	TCCTGTAGTATAGTTTTAAGTCAGA
LIN28B	chr7	75508395	75508419	TCAACATCAATTTTCCCCTTCTATG		chr1	TAGTGTGATGCCTTTAGCTTTGTTC
LIN28B	chr12	29338394	29338418	GTACCCCAACTATCCTTCCCCCTCG		chr1	TTTTTGCTTAGTATTGCCATGGCTA
LIN28B	chr22	26014179	26014203	CCTGGCCGTGTGGTGACGCTCCTTG		chr1	GAATTTTAAAATAGTTTTTTCTTAG
LIN28B	chr19	18669296	18669320	GAATAGTGATGATGGTTGCATGATG		chr1	TTTTGTGAAGAATGTCATTGGTAGG
LIN28B	chr11	82905083	82905107	GCAGCTAAGAGTCCGGGATCCCCAG		chr1	TTGACAGGAATACTGTTGAATACAT
LIN28B	chr1	214795505	214795529	CCTGAGGAATCTCCAGGGGCAGGTG		chr1	TGCTTTAATGATATTGATCCTTCCT
LIN28B	chr18	32139067	32139091	GCCCCTGGCCTCGATGCCCATGACG		chr1	TCTAAGCAGTGATTTGTAGTTCTCC
LIN28B	chr22	24466834	24466858	TTCATACAGCAGATGGCGGGCAGCG		chr1	TTATAGAGATCTTCCACCTCCTTAG
LIN28B	chr4	106687225	106687249	GAAGGCGGTGAGGCTGAGGCGCCCG		chr1	TTAGCTGTATTCCTAGATATCTTAT
LIN28B	chr7	6694657	6694681	GCCAGGGTTGGGACATGGGGTGCAG		chr1	TCTTTTTGTGGCAATTGTGAATAAG
LIN28B	chr19	13060159	13060183	GTGGGAGGTGGGAGGAGCTGGGGAG		chr1	ATTGCATTCCTGATTTGGCTCTTGG
LIN28B	chr5	121369901	121369925	GTAATTTCCATCGGTTAGCTGCAGG		chr1	CTTAACTGTTGAAAAACAAGGATTC
LIN28B	chr2	219602420	219602444	TTCCCACAATATTTAAAACTTCATG		chr1	GTCTTGCTCTCTCAAAAACCCAGGC
LIN28B	chrX	54556545	54556569	GTACTCAAATAAATTACCTAAAAAG		chr1	GTGCCACCATAACCAGCTTTTTTTT
LIN28B	chr15	57544467	57544491	TCTGAGGAGGTAGGATCTGGCACAG		chr1	TTTTGTATTTTTACTAGAGATGGGA
LIN28B	chr2	97499925	97499949	GTCCGGAGGTGGTCGTGTTTCACAG		chr1	TTTTGGCATGTTGGCCTGGCTGATC
LIN28B	chr5	153825628	153825652	GTACCGGGCACATGGGAAGTGCTTG		chr1	TTGAACTCCTGGCCTCAAGTGATCT
LIN28B	chr3	14495463	14495487	GATAAAAATGATTCACTCCACACAG		chr1	CCCAGCTGAAAAACAAGGATTCTTA
LIN28B	chr14	102495369	102495393	TATCAAATAATATAAATATTATATG		chr1	ACAAAGTTTACCTTCATATTATTTC
LIN28B	chr16	71885060	71885084	GCAGGCCTGCGGCCCCAGCCGTCTG		chr1	CTGAAGAGGCTGGTGTCTTGCAGTG
LIN28B	chr10	6189088	6189112	TACCCCCACCTCTCGCTCCCAATAG		chr1	GGGAAGCGATGTCATAGAGAGGTGA
LIN28B	chr16	88874960	88874984	GAATCCCAGCTGCAAGGCGGCGGCG		chr1	GAGGGGATGCCATGGGGAGGGGATG
LIN28B	chr1	24077774	24077798	GACACATAAAATTAATCACCACCAG		chr1	TTATGGGGAAGGGGTGTCATGGAGG
LIN28B	chrX	154458017	154458041	GCCATCCAAACTCAACATTACAAAG		chr1	GATGTCATAGGGGTGATGTCAAAGG
LIN28B	chr4	123248403	123248427	GGAAGTGGCAGGATGTGGAGTCCAG		chr1	ATGTTGTGGCAGTGGTGATGCCATA
LIN28B	chr6	126948611	126948635	GAAACTTCCAAAAACTACCATGAAG		chr1	AGGAAGTAATGTTATTAGGGAGATG
LIN28B	chr1	115124972	115124996	GCACCAAATCCAGGGCGGAGGGCCG		chr1	TTGTTGGTGAAGGATATGTCGTTGG
LIN28B	chr15	41246426	41246450	GAATCAGCTGCTGTTCTTCCTCCAG		chr1	TGGAGGCGGGATAGTGGTGACACCT
LIN28B	chr1	113989688	113989712	GGGGCATGGCTTTCTTTTCCAAATG		chr1	GTGTGCAGCCACTGAACGCCTCATG
LIN28B	chr10	71160884	71160908	GAATGACAGGGATTTTGTCATTATG		chr1	ACTGTGGGATACTGAGCTGTGGCAG
LIN28B	chr22	46752346	46752370	GAAAGGTACCTGGGTTCAACCAAAG		chr1	GAGACTCCAGGAGGGGAAGGTGGGC
LIN28B	chr7	70255253	70255277	GTCAAACCCTCACAAACATCTTCTG		chr1	TCTCGCCTCAGCATGGCTTGCCAGC
LIN28B	chr17	72233535	72233559	GCAACTGGCCATCGGGCCCTGCAAG		chr1	CAACTCCATAGGGACTGAGGGTAGG
LIN28B	chr6	114181294	114181318	GAATATAACAAAAAATCAAAAAATG		chr1	GCCGGGCAGGTGGGACCTGGGGTGG
LIN28B	chr16	1412400	1412424	GCCCTCCTCTCACTCTACCTCAAAG		chr1	TGGTGGGGGATGCTGCACTGAGTCC
LIN28B	chr6	41538148	41538172	GTACTTCCTGCTCTATCAAATCAAG		chr1	TGCCGCAGCCCCAGAGCCAGGCCCT
LIN28B	chr1	119711701	119711725	GACATGGCCTCGCAGTGTTGGGGGG		chr1	TTCTGTGCTCCCTTTCCTTCCAGTG
LIN28B	chr3	97525137	97525161	GATTGCGGAGTCCGCCGCGGCCTCG		chr1	AAACAAAGTGGAGAGCTGGAAAGCT
LIN28B	chr3	173388716	173388740	GCCCCAAGCTGGCAGACTACAAACG		chr1	GTAAGTTTCGGGGCCCAGACCTGGA
LIN28B	chr19	34883539	34883563	GCACAACCTTGGGAGCCCATCCAAG		chr1	CCCAGACCTATCTGCCTTCAGCCTC
LIN28B	chr20	2638173	2638197	GATTACTCCAACAGTGTAAACTAAG		chr1	AGCTTTGAGCAGGCAGGGGCTGGGA
LIN28B	chr3	12418180	12418204	GAGGGGAATGGGGAAATGACACGTG		chr1	TGAGCGTGCTGGGGTGCATTTAGGC
LIN28B	chr3	23869491	23869515	GACAATACCAAATTCTTCCCAATAG		chr1	TGGAGGTTGGCTGCAGACACTTGGG
LIN28B	chr4	95921759	95921783	GATAGACCCATAAATATCACAACCG		chr1	AGGTGCATAGCTGGTGGGACGCCAG
LIN28B	chr1	38560615	38560639	GTGGAGGAGGCGGCTGAGGACTACG		chr1	GTGGGTGTCAGGACTCCTGGAGGCC
LIN28B	chr1	150446962	150446986	GATGGGCCCTTTGGCCCCCCACCAG		chr1	TTGAGTGTCGGACAAAGGAGTTTCT
LIN28B	chr14	23527196	23527220	GTCCTTTCTACTCTAAATCCTCATG		chr1	GGGCAAAGTACTCTCTGGGTCTTAA
LIN28B	chr10	114844693	114844717	GACAAGTAAGTTCTAGGCTTCTATG		chr1	AGGAAACCTCCTTTGTGCTACCAAA
LIN28B	chr13	98037649	98037673	GAAAATAATTTGATTGTAGATAAAG		chr1	TGGAGTGCTTTTTCTTTTTGGTCAG
LIN28B	chr12	67708749	67708773	GCCACCATGGGCTGGGGGTGAAGAG		chr1	CACCTAGTGTATTTGTCAGTACCAT
LIN28B	chr1	84966238	84966262	AGCCTAAAATAATAATTAAAACAAG		chr1	ATTCTAACTGGAGTTATGTGACTCC
LIN28B	chr19	1226546	1226570	GTATCCCTGGGGAAATCAGAGGTGG		chr1	CTGGTGCCGTGGTCCAGAAGGCATC
LIN28B	chr6	28957368	28957392	GCCTGGAGCTGTCCCGGCACTGGCG		chr1	ATTGTTACCTGTACTGACTCTTCCT
LIN28B	chr21	38106683	38106707	GTCGTGGTTGGGGTGCTGGACCCAG		chr1	AAACATCAGGCATTGCAGCAACAGG
LIN28B	chr6	116577411	116577435	GTCTTCAAAACCATCTACCATGAAG		chr1	TTGTTTTCAACTTGGAAAGTAGCCC
LIN28B	chr12	58638528	58638552	GTCACCATACAATTTTACAAATAAG		chr1	TTTGGAAAATGACAATTTTGCTCTC
LIN28B	chr6	43897078	43897102	GATTCACAAACTCGGGGGCACTCAG		chr1	CATTCTATACGTGGGGAAACTGAGG
LIN28B	chr7	150815626	150815650	GTCTCTAAACGGGCTCTGGAGTCAG		chr1	CTGAGAGGCTTAGGAGCGCGGCCAG
LIN28B	chr4	140229673	140229697	ATCAGCATTAATTATTTTAATATTG		chr1	CTGTCAGCCAGCGGAGGCGACCTGG
LIN28B	chr6	73645560	73645584	GCATCAAGATATAAATTTATAATTG		chr1	CTCACCATTGCTGCCAAGTGGACAA
LIN28B	chr4	128836488	128836512	GACTTGGGGACCTTTTGGGGGAGGG		chr1	CTGCTTAATGTATTTTCCCCAAAGC
LIN28B	chr1	27023885	27023909	GGGCAGCAAGTCACACTGGCGACAG		chr1	TGAATAAATGGGCCTTTACAGAAAT
LIN28B	chr2	177001389	177001413	GTGGAAGAAAGAAGAATGGCACTAG		chr1	TTAGTAGGTGAATAAACCACAGATG
LIN28B	chr11	66374698	66374722	GACTTCCGAGAGCGGCTGCCGGTCG		chr1	AAAAATCAAACACTTAGAAAAACCA
LIN28B	chr3	183911639	183911663	GATAAAGACTGATATACATAATCTG		chr1	TTTAACGTTTTTATTTACACCATAG
LIN28B	chr11	9834642	9834666	GTCATTCGGGTGGGGGCGGTGGGAG		chr1	TGAAAATACCAGCTTGGTTTGGGAT
LIN28B	chrX	54574497	54574521	GCAATGGCATGACCCTGGCTCACTG		chr1	CGGGGAGCTGTTACATAATTTATGG
LIN28B	chr5	74879175	74879199	GTGCAGAGCCCCAGCTTGACCCCTG		chr1	CCACAAAGCCAATTCCTAACATAAC
LIN28B	chr17	34252656	34252680	GACTGCCAGTGTCTCCTTGATATTG		chr1	ATACTCTCAAGTTTTGCAGGTCCCC
LIN28B	chr19	17627048	17627072	TAAATTCTCCCCTCTCCATCCAAAG		chr1	GAGGCGCCCAATTTATATTCCGTTC
LIN28B	chr4	38091609	38091633	GCGGCGAGCGGAGATCCGGGGCCTG		chr1	TAACTTGGAGAGGATGAATGGCAGG
LIN28B	chr2	135136611	135136635	CATAAAATATACACACCATTATAAG		chr1	CGGTGGCGGGGAGGGAAGGGTGCCT
LIN28B	chr17	56169301	56169325	GTCCGCCAGTTCCTTGGGAGTGGGG		chr1	AGCCTGGAGGAACGGGAAGGCAGCT
LIN28B	chr7	40027631	40027655	GATAATTTTGGAAAGCTGGGTGAAG		chr1	TCGGCATGTATGTAGGGCAGGAGAG
LIN28B	chr16	2579971	2579995	GCAAAAAAAACACAAATTACTTTTG		chr1	TGGCTTATAACGGAAGGATTGTAAT
LIN28B	chr4	186310660	186310684	GTAACTGCAGGGTTTAAACTGCAGG		chr1	TTATTTTGACACTGATCATCTATTA
LIN28B	chr5	654599	654623	GTACTGGTTTGTGCTGACTGCCGAG		chr1	TTCAGCTAGAGTAAAAATAAACCTT
LIN28B	chr1	984684	984708	GCCTAAAATTTTACATATCTTCTAG		chr1	ATTAGCCAGGAAAATAGATCCCTTT
LIN28B	chr19	11467485	11467509	GATATCTCAATTGAGAAGGAAGAAG		chr1	CGTTACGCCCACGCAACGCCAACTG
LIN28B	chr2	223773505	223773529	GAGCTGCCATCGTCACATACAAATG		chr1	CAACATCACAATGATGATCAGGACA
LIN28B	chr6	20931600	20931624	TATTTTACCACAATAAAAGACATCG		chr1	ATAGCGGAGTTTGCTCAAACATCTT
LIN28B	chr16	88691895	88691919	GTCTCGCGATAACTGCGCAGGCGCG		chr1	CTCGTTGGGAAGAGATTTGCAAACA
LIN28B	chr1	11814645	11814669	GATTTCTTTTATACTCTATACAATG		chr1	CGCAAGTGCATCTACATAATATGCT
LIN28B	chr13	55183784	55183808	GAAAATAAATGTTATGATGTTTCAG		chr1	TAATCTCTCCCTGAGCCCTCTGAGC
LIN28B	chr20	31442312	31442336	GCCCTCCAGAATACCCATCATATAG		chr1	TCCCAGAGAGGGAACCTGCGTCCAG
LIN28B	chr6	37142854	37142878	GAAAAGAGAACTTATGTAATAACAG		chr1	GAGGCAGCCCCGCCTTTTCCTCCCA
LIN28B	chr17	20108156	20108180	TCCCTAAGGCCCAGAGTGGGCAGTG		chr1	GGTGGGGCCTCGCTGTTGGGGACGC
LIN28B	chr14	71820475	71820499	GCTTTCTTACCCCTCCTCAAGATGG		chr1	TTCATCTCCGCACTGACGCCTCTGT
LIN28B	chr7	6693085	6693109	GCAAACTCAATTCCAACTCACACTG		chr1	TCCACACCAGGCCTGTGCCAAACCC
LIN28B	chr19	37318833	37318857	GTGGGGGAAGGGTGGGGCCCTAAAG		chr1	TTTCACACATAACCCCCCTTATCTT
LIN28B	chr22	37969415	37969439	AATTGGGGTGGATGGGGGGAGCAAG		chr1	CCTCATGACTCCCCAAAACAAGTAT
LIN28B	chr7	111989092	111989116	GTAATATTTACGGGGCGTGCCATAG		chr1	TGTTGGCCTTAATTTTGCAGATGGT
LIN28B	chr6	42188390	42188414	GGATGTTAGGAGCTTGTGGAGACTG		chr1	GGAAGCAGATGCACTGAGGCTGGGG
LIN28B	chr22	38381119	38381143	GTCATTCCTAATAATCACAATGGGG		chr1	ATGTGGCCGCAGAAACGCTAGCTAT
LIN28B	chr4	2067893	2067917	GAAAAGACAAATACACATTTACAAG		chr1	GGGCACAACAGGAAGCCCTCCAGCC
LIN28B	chr8	25056378	25056402	TTCTTCCGCTGGCGGGCTGGGCCTG		chr1	CCAAGCCCAGCAAGGTGGGGACCTT
LIN28B	chr5	137688581	137688605	GTGTATTAAGCCCCTGAAACACATG		chr1	GCTGACCCCTTCCTACAGTGGGTTG
LIN28B	chr4	184102116	184102140	GTTTTTTCGTGACGAGGCCCCACAG		chr1	AGAGTGTTCTCCCAAATCCATGTCC
LIN28B	chr8	145724152	145724176	GACTTCAGGTTGACAGTTCCCCTAG		chr1	ACCGGGAACATCAGAACAGGACCTT
LIN28B	chrX	100881820	100881844	ATACTGAGGAGACTCACCCCATTTG		chr1	TCTTGCAAATAGGGTCTTTGCAGAT
LIN28B	chr12	100617456	100617480	TTTCTTACTCCGGAGCTGGCTAAAG		chr1	GTCATTAGTTAAGACGAGGTCATAT
LIN28B	chr11	75274152	75274176	GAAACACAGGCTTTTTAGCTACCAG		chr1	CAGACTAGGATGGGCCTTAAATCCA
LIN28B	chr19	10923002	10923026	TTTTAGGCTGGTGCAGTGGCTCACG		chr1	ACGACGGATATCTTTTTTTCTTTTA
[truncated: 5,202 more rows]

## Sheet: 1_4 train
positive					negative
protein_name	chromosome	Binding_site_start	Binding_site_end	sequence		chromosome	sequence
AGO1	chr21	9826967	9826991	GTCCGGCCGCGTCGGGGCCTCGCCG		chr1	TGACTTGAATTTCTCCCAGGGTTGG
AGO1	chr5	122924157	122924181	GATACAAAACGGGCTACACCAATAG		chr1	TTTTTTTTCTTTCAAAAGCGGCTGG
AGO1	chrX	155173373	155173397	GTCTCATTTTAAATGACGCACAAAC		chr1	TTTTTTTAACAACTCCAATATTTTG
AGO1	chr2	176887209	176887233	GTATATAAACCAATGGCAGGAACTG		chr1	TTTTTTCTTGTAAAACTGTTTAAGT
AGO1	chr16	731181	731205	CACCAACCGGGCCTTGTGCTACCTG		chr1	TTTTTTATTGGTGCATAATAGGTGT
AGO1	chr20	33128450	33128474	GTCATTCCTTAATTTAATGCCCCCC		chr1	TTTTTTAAAAACGTGCATTTTCTCC
AGO1	chr12	3147137	3147161	GACCTCAACACCAACATCGAGGATG		chr1	TTTTTGGAGATGAGCCTTCCGAAGC
AGO1	chr13	100635102	100635126	GACCCCGAGCAACTGAGCAATCCCA		chr1	TTTTTGCTTAGTATTGCCATGGCTA
AGO1	chr15	44120272	44120296	GTAATTACCAGCTAGACCAGCTTAT		chr1	TTTTTCCTTATGATTTTCTTAATAA
AGO1	chr8	125499707	125499731	GATTTATTCCACCCAATGAAACTCC		chr1	TTTTTCCTCAGGCTGCTTTCAGGAT
AGO1	chr4	184369851	184369875	GAAAATCAAACGTAAGCACAATTTA		chr1	TTTTTCACCAGCTCCGCTTCCCAGA
AGO1	chr12	12976182	12976206	GCCGTTTCCTCTAAATACCAGACAG		chr1	TTTTTAAAAAAGGACAGACACCCAT
AGO1	chr19	5691432	5691456	GACAAACGGGCCCTCAAATTTATCA		chr1	TTTTGTGTCCCTGGATTCTAGCACA
AGO1	chr19	49589737	49589761	GCCACCCCTGGAGAAACTGCCACAT		chr1	TTTTGTGAAGAATGTCATTGGTAGG
AGO1	chr6	30553076	30553100	GCCCACCAACCACCTGGACCTCAAC		chr1	TTTTGTCCTTCTTCCTTCACCTCTG
AGO1	chr2	27277624	27277648	GCTATTTCCTGATACCAGCACCCCT		chr1	TTTTGTATTTTTACTAGAGATGGGA
AGO1	chr17	75091037	75091061	GACATTTCTGGAATAAACCACTTTG		chr1	TTTTGGTGAATGCCAGGGCATGTTC
AGO1	chr9	115381436	115381460	GACTTTACAAAACCATACGTGGTTC		chr1	TTTTGGGGCCATTATATTTCAACCC
AGO1	chr14	105715507	105715531	TTCAACAACGAGCTCATGGCCGACG		chr1	TTTTGGCTCAGCACCATTTTCTTTC
AGO1	chr22	20079127	20079151	ATCAGTGCAAGATGCACCCACAAAG		chr1	TTTTGGCATGTTGGCCTGGCTGATC
AGO1	chr1	168219182	168219206	GCCCGGCGCTGTAGACACTGCCATG		chr1	TTTTGCTGCCATTGCTTTTGTCATC
AGO1	chr12	69235985	69236009	ATCAAACAAATGCCAAGCTATATTT		chr1	TTTTCTCCTTTTGACCTTAAAACAA
AGO1	chr22	31816350	31816374	GCAAACCCCCCAACATTGGCTTTAA		chr1	TTTTCTATTGAGATGATGTGTTCAA
AGO1	chr4	41258999	41259023	GCTCAAGCCGATGGAGATCAACCCC		chr1	TTTTCCCTTGGTCACTAACTGCTTT
AGO1	chr18	21046166	21046190	GCTTTAAAACAACATGCCTACTCAG		chr1	TTTTCCATTATCCAAATAAGGTCAA
AGO1	chr2	176996622	176996646	GCCTCAACAACGTAAACTTCCTAAT		chr1	TTTTCAAATAAAGCATCCCAGGAGA
AGO1	chr13	115089594	115089618	GATAAACCAAAAAATCAGTTGAACA		chr1	TTTTATAACCTAATCTCAGAGGTGA
AGO1	chr17	26711420	26711444	TTCCTACTCTACCAATGGCACTAAG		chr1	TTTTAGTTTACAGTTCCATGAATTT
AGO1	chr2	216177238	216177262	GACAAAACCGGCCTTGTGGAATTTG		chr1	TTTTAGCTGGGGTTATCAGGGTGGG
AGO1	chr16	3200670	3200694	CGCAGGGCCGCGTGGCCTAATGGAT		chr1	TTTTAGAGAGAAAAAAAGTCAGGAG
AGO1	chr6	26104419	26104443	GTCACAGCCATGGATGTAGTATATG		chr1	TTTTAATTAGAAGATGAAGGCTCAG
AGO1	chr1	44169976	44170000	GTTATCAACTCAAGATACCGGGAAG		chr1	TTTTAAAGTCAGGAAGTCAATATAG
AGO1	chr7	28758454	28758478	GCCCAACCCTACAATGCCAGGATCT		chr1	TTTTAAAGATGGGGTCTCTCTCTGT
AGO1	chr5	112352511	112352535	GTTTTCTTACCACAATACCCTCTTG		chr1	TTTTAAAAAGTAAAATGTGTTTCTG
AGO1	chr2	228398450	228398474	GACAATATCTTCAGTGCCGGGCAAG		chr1	TTTGTTGTACAGATTATGTAGTCAC
AGO1	chr19	56171951	56171975	GCACATCACCCCAATGCAGTACAAG		chr1	TTTGTTCAAGTACTATCTCTTTGTG
AGO1	chrX	51641217	51641241	GACACACCCAAGCTCGGTCTCCTCT		chr1	TTTGTTACTTATAAGCAGGAATGTC
AGO1	chr14	61909848	61909872	GATCTTCAAACATTTTACCAGGAAG		chr1	TTTGTTAAACTCTTGTATCTGTTGT
AGO1	chr20	36685996	36686020	GACTACCCTGGCAGCTACTCTCCTC		chr1	TTTGTGTTTGAAGGGCACTGTGGTA
AGO1	chr7	100028575	100028599	GCCCCCCAACCCTATGAACTCAACA		chr1	TTTGTGTCTCCACTGCCACCGCCGC
AGO1	chr1	222839323	222839347	GTACACCAGCTGAATACGGAGCAAT		chr1	TTTGTCTTTTGAAGTTGCCACATTA
AGO1	chr12	68056301	68056325	GATTTTAATCCTAGTGGCCAGTTCT		chr1	TTTGTCTTAGAGAGTGGCACTTTCT
AGO1	chr17	40176296	40176320	GACACACACACACTTATGGCACCAG		chr1	TTTGTCACAAAATCTTTGCCCATTG
AGO1	chr2	160605023	160605047	GAATCTTCAAGGATACCTACCTCTG		chr1	TTTGTATTTTTGTTTATATTAATGA
AGO1	chr15	91503138	91503162	GATATTTATATCTGGGGCTGGAATG		chr1	TTTGTATCTATATTAATGAGGAATA
AGO1	chr2	97017634	97017658	GTCCACTCTCCACTGCCAGGACTAC		chr1	TTTGGTGAAGCACCTGTTTAAGCCT
AGO1	chr2	61413968	61413992	TCACATTTACCTCTTCCCTATCTTT		chr1	TTTGGGAGGCTGAGGTGGGTGGATC
AGO1	chr14	75469682	75469706	GCTACCTTAAAGATGCCGGGATCCG		chr1	TTTGGCCACAGTATTTTGGATCCAG
AGO1	chr5	68464033	68464057	GATAAAAAACTACCAAAACCTCTTG		chr1	TTTGGACTTAATGTGCACACATTTT
AGO1	chr19	34912529	34912553	GCTTATGCCAGCACTGGTCAGCATG		chr1	TTTGGACTCTAAGTGGGCTGGAAGT
AGO1	chr19	32844280	32844304	GCCAATATCCACACCCAATCCAAAG		chr1	TTTGGAAAATGACAATTTTGCTCTC
AGO1	chr1	181060721	181060745	GATTTTACTAAAATCACTGCCATTA		chr1	TTTGCTTGTCAGAAACACTTTAGGT
AGO1	chr19	9949120	9949144	TACTACTTCAACCACATCACTAACG		chr1	TTTGCTACCGCATGGTTAATTTTTT
AGO1	chr10	60157471	60157495	GAACATCATAACCAATGACCACTCA		chr1	TTTGCGGTGCCTTCCTCTCTGTGAC
AGO1	chr14	55528868	55528892	GAAATTATTATATACCAGGCACTCT		chr1	TTTGCCCAGGAAGGCTGTGCCTGTG
AGO2	chr1	210189550	210189574	GACACTTCTAAACAAAAAAATGCCG		chr1	TTTGCCATTGTTTCATCTGTGATGC
AGO2	chr18	43708090	43708114	GACAAAAGCCAAATAAACATCCTTT		chr1	TTTGCCATGGCGGCCCTTGTAAAGC
AGO2	chr1	52237789	52237813	GTCTAAAACGCCCAGATACCACAGA		chr1	TTTGCCACCTTTTCAATAGGGTTGT
AGO2	chr1	164819321	164819345	ATAATAAAAATTTTAAAAATGACCC		chr1	TTTGCAATTGTAAATTGTCTTTTTT
AGO2	chr13	58204700	58204724	AAAAATAAACAAAATAAATAAACCA		chr1	TTTGATTTGCATTTCCCTAATGATC
AGO2	chr13	114115409	114115433	CCAGATAACACTAATTTCCAATACG		chr1	TTTGAGGGAATAATTGAGGAAAACT
AGO2	chr5	65337695	65337719	AACAAAAACAAATACACTACTTCAT		chr1	TTTGAGGCTGAGTACCGTGGAGAAG
AGO2	chr15	45023801	45023825	AATCCAAAAAGCACAATGGAATACT		chr1	TTTGACCATGTAAAATTGAGTTGTT
AGO2	chr1	109445785	109445809	GCATACACAGCACTAGGAAATCATG		chr1	TTTGACAGCTTTGTCAAAGATCAGA
AGO2	chr7	56067395	56067419	GACACAAAAACAATGGCTTGAAACT		chr1	TTTGACAGCACTGCACAAGCAGAGG
AGO2	chr14	103807537	103807561	TTATTAAGCCCAATGAGACATCTAG		chr1	TTTGAATTTTCTGAGAGCCCAGGAC
AGO2	chr7	64293656	64293680	CCAATTCTCAAATCTTACTAAACAA		chr1	TTTGAACAGGAACTCGTGTTGTTGG
AGO2	chr12	995173	995197	TCTACCCCAGTCAGCACTACTACAT		chr1	TTTCTTTTGGCATCTCAAATTAATT
AGO2	chr1	174190252	174190276	GCCAAACAAATAAGCCATCTCTTCA		chr1	TTTCTTCCTTTTTTGAGATGGAGTC
AGO2	chr15	89174368	89174392	GAAACAAGACAGTGGTTTGAATTCT		chr1	TTTCTTATGTTCTGGGCCAGTCTCC
AGO2	chr1	61922441	61922465	GCACCCCCAAACGTCCTGTATCTTA		chr1	TTTCTGGTAACACCATGGGTTGGGG
AGO2	chrX	33930167	33930191	GCCAACAAACTGTGCAATACTTAAG		chr1	TTTCTCCAATCAAGTGTTTTGATCT
AGO2	chr6	31604068	31604092	GATTTCTCCACAATGCAAGCTACAG		chr1	TTTCTCAAAGGTTGGGTAGTCACTC
AGO2	chr1	185070258	185070282	TTTCCCCATTAAAATACCAGAGATA		chr1	TTTCTATTTTATACAAGATATTTGG
AGO2	chr9	72969639	72969663	TCTTTTGGACACATGCCTATTTTCT		chr1	TTTCTATCTCCTTTTTAAAAAAGGA
AGO2	chr4	152586520	152586544	GCAAACTCACACGATAACACTAACT		chr1	TTTCGGTTGAGTAGTCTGCTGGGGC
AGO2	chr11	63967647	63967671	ATCCCCAGGCCATGAAGCATTATAC		chr1	TTTCCTTATTTTTAAAATTCCTGTT
AGO2	chr18	9282456	9282480	GCAATATACTTTAAAAAAAATCCAG		chr1	TTTCCTCCTCCTCAGGTTCCTCAAT
AGO2	chr8	126449060	126449084	GCAAATCGCACAATGACATATTTTG		chr1	TTTCCGGGTCCCTCCAGCCCCAACA
AGO2	chr1	15988240	15988264	GTTCTCCATTCCCTTTAAACAAAAG		chr1	TTTCCCGCTGCTTTCCTTAGGCCGG
AGO2	chr2	216177238	216177262	GTTCTTAAAAAAATGACATTAAAAG		chr1	TTTCCCCACAGGGTGGTGAATGAGG
AGO2	chr12	112947524	112947548	GATAAACACAAATGACTACCACTTG		chr1	TTTCCACAGTCAGACACTGCTGCTG
AGO2	chr2	210887453	210887477	GTATTAATGGACAAATAAGTTTTTG		chr1	TTTCCACACGGCACAAAACACATTC
AGO2	chr3	10192472	10192496	GAATAGGCAAGTGACTGTTTTAAAG		chr1	TTTCATTTGAAGGTTGTCTCTGTGT
AGO2	chr8	67342905	67342929	GTATAACTTCTGACACACACAAATG		chr1	TTTCATGTTTCTTGAACCAGAATTA
AGO2	chr5	134193326	134193350	GCTTCCTCTTTTGATGACACCAATG		chr1	TTTCATCAAAAACAAAATGCTCCCC
AGO2	chr22	50279222	50279246	CTTACAATACCAAATCAGTGTTACT		chr1	TTTCATACACTTCAAGTGCTAGTTA
AGO2	chr7	40038791	40038815	GCTTTCCCACAAAATAAACCTAATG		chr1	TTTCACACATAACCCCCCTTATCTT
AGO2	chr7	142966169	142966193	GATAACAATACACTGAAATACTCCT		chr1	TTTCAATTATCCTATATTTTAAGAG
AGO2	chr12	27475456	27475480	GCCAACCTGACCGTCAAGCTGCCAG		chr1	TTTATGGTTTATTATAAAGGGTACA
AGO2	chr22	38075631	38075655	GACCTATTTATCCTGAAACACCTTC		chr1	TTTATCTTCAGAAAGAGAAAGTCTC
AGO2	chr16	57286342	57286366	GATTTTTTCCTACATACGCAAATTG		chr1	TTTATCACACAGCATTCCCAGGTCA
AGO2	chr2	131907344	131907368	GCATTCACAACCTGACTGCCTACCT		chr1	TTTAGTCTAAGTTCCAGGGTCCATG
AGO2	chr11	118947663	118947687	GCTTCACAAACTGAGGTAGATAATG		chr1	TTTAGGGACACATGGCCTAGTGCTG
AGO2	chr6	411304	411328	GCTCATCACTGGCTGACAACTTTTG		chr1	TTTAGCTGCCTCCAGGTGACCGGGC
AGO2	chr13	89770258	89770282	GCAATTAGGGGTTAGATGCAATATG		chr1	TTTAGCTCCCCTGTGTGAGTGAGAA
AGO2	chr4	156651945	156651969	GAATCAACAACCTGACACTAACTTG		chr1	TTTAGAGGTTAGGATTTCAACATAT
AGO2	chr11	93458927	93458951	GACTTAAAAAAAATGACTCTAAAAG		chr1	TTTACTGGGAGTCACAGGTGTGCAG
AGO2	chr1	24078399	24078423	CATCAATAACTTACTGACCGAACAT		chr1	TTTACCATTGCCATGGCAACACCTG
AGO2	chr16	53358890	53358914	GTAACATTTTACCATGCAGCTACTG		chr1	TTTAACGTTTTTATTTACACCATAG
AGO2	chr12	64868094	64868118	GACTCAGGCCAATGACTACTTCAAA		chr1	TTTAACATAAGATAAAAGCAAACCT
AGO2	chr19	46850449	46850473	CTATAACCATCTATCTTAAAATCAG		chr1	TTTAAATTCCATATGATGAATTCAT
AGO2	chr1	193221751	193221775	GTCCAGCCATGGCTTCCTATTCCAA		chr1	TTTAAATGTCCTCAGTGTGGGTTTT
AGO2	chr22	41924688	41924712	GAAACACAGGCATAATTGCATTACA		chr1	TTTAAAATAAGAGTGTAGATTCCTA
AGO2	chr3	29744637	29744661	GTTTACAGACATGACTTTGTAAATG		chr1	TTTAAAAATCCTAAGTAAAATATTA
AGO2	chr8	61779305	61779329	GTCCACATGCCAATGGACTGCATCA		chr1	TTTAAAAAATTAGAGAGGGTCTCGC
AGO2	chr2	131883427	131883451	TAAATAACAACATGGGCATTTCTTC		chr1	TTGTTTTCAACTTGGAAAGTAGCCC
AGO2	chr15	32929898	32929922	GCACCACCCCCAAACACTACATTCG		chr1	TTGTTTCTGATGACAGGCCCGTCCC
AGO2	chr3	9490214	9490238	TTTTTCCTTTTATGTCCACAGAATG		chr1	TTGTTGGTGAAGGATATGTCGTTGG
AGO2	chr4	142155559	142155583	GCCCTTAATCATGCCGAGCAAACAT		chr1	TTGTTGCTGTCTTTCCAGGGAACAG
AGO2	chr4	39077658	39077682	GCAAAATCAAATGAGCAAAACTAAG		chr1	TTGTGTGGGGAGCATGTTCAAGTCC
AGO2	chr5	148734034	148734058	CATAACTCATACCTAACACTATTTG		chr1	TTGTGTCCTTATAAGAAGAGGGGAT
AGO2	chr14	64940731	64940755	GTAACTTTACAGGGACAAATCATAG		chr1	TTGTGGAATTCAGATGAAATGCCAA
EWSR1	chr3	160141405	160141429	GCTTTAATATTCCAACAAAGACTAA		chr1	TTGTGCTAAGCACAGAGAAGCTTTA
EWSR1	chr4	31145058	31145082	GAATCCTTCTCAACACACACTCAAG		chr1	TTGTGCCACGCTGGGCCCGTGGTTA
EWSR1	chr1	67063316	67063340	GAGGTGACCCAGGACCTTCATTATG		chr1	TTGTGAAAGTCCTGGTTTCCTGGTT
EWSR1	chr2	242285603	242285627	GAGGACATATTCAGGGAGGGAAATG		chr1	TTGTCTTGTATAACCTTGAACAAGT
EWSR1	chr15	67011122	67011146	GCATCAGGGAAATAATTATTTAACG		chr1	TTGTCCTCAGCGTCCCTCCAGGAGC
EWSR1	chr6	124436281	124436305	GAACGGGATGATTGGCAAGAGGGTG		chr1	TTGTATTTTTAGTAGAGACAGGGTT
EWSR1	chr15	101305894	101305918	GCAAATACACAAAACCATTTTAATG		chr1	TTGTAGGGAGTAATCAGAAAAGCAT
EWSR1	chr4	84388717	84388741	TATCAAAAACAAAACTTCCATAATG		chr1	TTGGTTTCCTGTAGTGTCTCTCTGG
EWSR1	chr14	75304186	75304210	GACATCCCAACCACTCTTTCCCTAG		chr1	TTGGTTCAGCTGCCAGTTGTCTGTG
EWSR1	chr10	35467544	35467568	CCATTTTCTATGCTGCAGACACTAG		chr1	TTGGTGTACCTGAAAGTGACAGGGA
EWSR1	chr12	88554516	88554540	GTATACTCTTAAACACATAAACAAG		chr1	TTGGTGGGGGATATTAATAGTTGGG
EWSR1	chr15	50620161	50620185	GACATTCATTTGACAGATGAACCCG		chr1	TTGGTGGAGCCGGTGGTCAGCCCTG
EWSR1	chr1	7431788	7431812	GCATCAAGCAGATTCTCTGCAAATG		chr1	TTGGTCCGGAGGTAATGAGGAGCGG
EWSR1	chr3	58308154	58308178	GCATACAAACAAACAACAACATAAG		chr1	TTGGTCCCATAGACAAATTCCTCTG
EWSR1	chr6	124178063	124178087	GTAATACTTTACCATGGCAATAAAG		chr1	TTGGGTATGTACCCAGTGATATGGT
EWSR1	chr12	19359820	19359844	GAATAAACCAATGTCCCAGCTCAAG		chr1	TTGGGACCAGAGTCTAGTCACATGG
EWSR1	chr3	54256412	54256436	GAAACCAATCAACATTTAAACTCAG		chr1	TTGGGAATTGGGGCTCTGGTCCCCG
EWSR1	chr14	71799757	71799781	GCAAAAAGGGCCCAGGGTTATAATA		chr1	TTGGCTTAAGCAACTTTCTCTTTCT
EWSR1	chr19	40884347	40884371	GATAGGGGCAGGGCACTCATTAAAG		chr1	TTGGCTAATTGGGATCCGTCCAGAG
EWSR1	chr16	2036076	2036100	GCATCACAACCACAATACTATAACG		chr1	TTGGCCGTGCGATCCTGCCTGCTGG
EWSR1	chr8	28885741	28885765	GAAAATACGGACATTAACATTAAAA		chr1	TTGGCCAAGAAGTTGGGTGGCAGCG
EWSR1	chr21	34730349	34730373	GACTTTTCACAGTACCAACTCAAAG		chr1	TTGGCAGGCCAGCATCTGCATTTCC
EWSR1	chr13	103513866	103513890	GATCTATTTTCATCCCCATAAAAAG		chr1	TTGGCAAATGGCGTTTCCATGCCGG
EWSR1	chr13	96330488	96330512	GGGAGGGGACCTAGGGCACAGTGAG		chr1	TTGGATATCTCTGGAATCATTCACA
EWSR1	chr19	46858123	46858147	GCATGGGAAGCTGGACAATATTCAG		chr1	TTGGACAAGGCCCACTCACACTCCA
EWSR1	chr7	28549515	28549539	GCGGCAAGGTGGACACCAACACTCA		chr1	TTGGAAGCAGCCGAGATGTCCTTTG
EWSR1	chr6	15507419	15507443	GAAATCACCATTAAATTAAATATTG		chr1	TTGCTTCATACTTTTTTTTGTTGTT
EWSR1	chr1	165933393	165933417	CATCGAGCCTCTGTACCTTACCTAT		chr1	TTGCTGGTCATTAGCAAAATGCAAA
EWSR1	chr6	111498418	111498442	GACCTATTTACTTCATCACATCCAG		chr1	TTGCTCAAAGGAATGTCAGCAGCCA
EWSR1	chr13	80159165	80159189	GATTATTTTAACCCATCAAATCAAG		chr1	TTGCGTGGCCATGAGGGAGGAGTTC
EWSR1	chr3	97623204	97623228	GAAACTGCAGGATACTTGGAAAATG		chr1	TTGCGCCAGCCCTGCCCCCAGGAGC
EWSR1	chr5	80292258	80292282	GATTTTTCTCATTCCATACACACAG		chr1	TTGCCTCCAGGGCGAGGGGAGGAGG
EWSR1	chr13	39018765	39018789	GAATTCCACCTAATTTAAAAATAAG		chr1	TTGCCTCAGAGCTGGGCAGCAACTC
EWSR1	chr1	119748412	119748436	TAAAAAGGAAAGGAAATATATAAAG		chr1	TTGCCCACCTCACAGAGTGTGCAGG
EWSR1	chr14	52197154	52197178	GGTGCTGCTCCCTCACCTCCAAAAG		chr1	TTGCCAACCTCAGACAGTTTAATAA
EWSR1	chr6	24535037	24535061	GCAAACTCAAAATCTTCAATAAATG		chr1	TTGCATATTTTACCATAATTTTTTT
EWSR1	chr2	176878441	176878465	GTATATACTTATCTTCTCATCCATG		chr1	TTGCAGGTACATCGTCCCTTGGCCA
EWSR1	chr13	98096026	98096050	AACTCCAAAATACTTCCCTACATTG		chr1	TTGCAGGGTTGATCTGCACCGAGGT
EWSR1	chr1	93918544	93918568	GCATACAAATTTCCCTTACCTCCTG		chr1	TTGCAGGATACGCCACAGAGAGGGG
EWSR1	chr14	53174512	53174536	GAAGAAGGGGGAGCTCTTTTTTTAC		chr1	TTGCAACCAACCCAAATGTCCAACA
EWSR1	chr6	32948922	32948946	GTGGGGCATTGCTCTCTCTGCTGCG		chr1	TTGATTGACAGCGTTTGCCTACTTC
EWSR1	chr19	2275542	2275566	AATAACCCGTCATTCTCTCTCTCAG		chr1	TTGATGCCCGCATGAGTGAATGTAC
EWSR1	chr9	132866134	132866158	GAAAATAACAATATTCACAAACTAG		chr1	TTGATGAGTTGAGAGAAGAAGGCTT
EWSR1	chr19	38026860	38026884	GGGGGCAGAGTCTGAGTAGGAGTAG		chr1	TTGATCAAGTGGAAGAAAGGGTATC
EWSR1	chr15	79213769	79213793	GATTTATTAACATGGGGACACCAAG		chr1	TTGAGTTGCTGGCTTTGAGCTGTTG
EWSR1	chr6	90341963	90341987	GTATAAAAGGGTCAAGGGAACTTAG		chr1	TTGAGTGTCGGACAAAGGAGTTTCT
EWSR1	chr10	93040780	93040804	ACAACAACAACAACAAAACTCTATC		chr1	TTGAGTGCCGGGCACTGGCTCGGGT
EWSR1	chr18	669969	669993	GTACCAAACTTTGCATGTATATACG		chr1	TTGAGGGGTGTGGATCTTTCCCACC
EWSR1	chr16	23910843	23910867	ATATACCTACTTATATTTAATTTAG		chr1	TTGAGGCTTTTCTGAAGAAGACGAG
EWSR1	chr10	49629007	49629031	GAAATAGGACTTGGTTAAAATAAAG		chr1	TTGAGCTGGGTGGAGCCCACCACAG
EWSR1	chr2	70139586	70139610	GCATGGGTGAATATTTCTTTATTTG		chr1	TTGAGCCCAGGAGTTTGAGGCTGCA
EWSR1	chr12	16150220	16150244	GGGCAGGATTATTTTCATCAGGAAG		chr1	TTGAGCCCAAGAGTTTGAGACCAGC
EWSR1	chr6	158664738	158664762	GAAATACACTCTTACCTACTAATAG		chr1	TTGAGCAATGTAGTGAAACCCTATC
EWSR1	chr18	74660889	74660913	GCTCCATTTCTTCTAATCATCCAAG		chr1	TTGACTGGGCAGGAGTCTGTGGGGG
EWSR1	chr14	68459759	68459783	GCATCCACTATTACAAAAAAATATG		chr1	TTGACCAGTGGGACATTAGAGTCGA
EWSR1	chr6	124257207	124257231	GCTCTGGAGAGTCAGAGACAATTAG		chr1	TTGACAGGAATACTGTTGAATACAT
EWSR1	chr1	180010333	180010357	GTACTATTAATACCATTTCATATCG		chr1	TTGACAGAATTAAGTTGACATGAAG
EWSR1	chr3	153890890	153890914	GAATAAATATAACTTTTATAATCCG		chr1	TTGAACTCCTGGCCTCAAGTGATCT
EWSR1	chr4	144475497	144475521	GAAATACATTTAAACAACTATTTTG		chr1	TTGAAACCAGGCCAGGAGATCAGAC
EWSR1	chr5	96355204	96355228	GACAATCATTCTTTTCCTTTCCTTG		chr1	TTGAAAAGATAAGTTGATAGAACAT
EWSR1	chrX	12519537	12519561	GCATTTTAAGGAAGAGGATAAACTG		chr1	TTCTTTTAACACATTGCTGGACTCA
EWSR1	chr6	64395582	64395606	GAATAACCTGCAGATATTCATATTG		chr1	TTCTTGTTTGAAGCAAGTGGGCTGG
EWSR1	chr7	69215018	69215042	GCATACCATTAATTACAACCACCAA		chr1	TTCTTGATGCTGGAGACATTCAGAT
EWSR1	chr11	35829860	35829884	GTACACAATAAATACATCAATCCTT		chr1	TTCTGTGCTCCCTTTCCTTCCAGTG
EWSR1	chr1	214473702	214473726	GAATACAATTACTTTAATTTTACTG		chr1	TTCTGCTTTTCAGTGGTGATCAGGG
EWSR1	chr7	133211394	133211418	CTACAAATATATTAACTTTTTTTTG		chr1	TTCTGCAAGCATTTGTTGGATGTGA
EWSR1	chr17	8387369	8387393	ATACCATAAAATTTACCCATTAAAG		chr1	TTCTCCTTAGTCCTTTAGGGGTATA
EWSR1	chr17	38484696	38484720	GACACAAACAAAAAATTCTTTTTCG		chr1	TTCTCCTGTTTTCTGCAATGACGGG
EWSR1	chr3	193854091	193854115	GAAAATCATCCGAGTCCTGTTTCCT		chr1	TTCTCCTCTGCCATGAAATGGCTGC
EWSR1	chr5	71490628	71490652	GAATAAAATTTCCAATTAATACCAG		chr1	TTCTCCCGACACCATCAGGGAGGCA
EWSR1	chr3	18226467	18226491	GAACAAAATCTACTTTACAATATTG		chr1	TTCTCAGCGCCTTTTGAATCCAGTG
EWSR1	chr5	93966617	93966641	TAACTACTACTAAATTCAAGCACTG		chr1	TTCTCACCTCTCTGATTGGCCAGCC
EWSR1	chr10	98723160	98723184	GTGCAGCCTCCATCTCTAACCCATG		chr1	TTCTATCTAATGATTTTTCTGCATC
EWSR1	chr10	6270800	6270824	GCATCCCTTTTAACCCTTCCTTATG		chr1	TTCTAAATATATATGCACCTTACAC
EWSR1	chr1	145681699	145681723	TACAAAACTTTATTCACAAAAACAG		chr1	TTCGTTAGGGCAGCCCCGGCCATGT
EWSR1	chr6	4914064	4914088	GAAATATCTTTTTACCAACTTTACG		chr1	TTCGGAAGTGATGAACACATTTTAC
EWSR1	chr13	33287005	33287029	CCATCAATCCATCTTATTTTTTATG		chr1	TTCCTGGCACATAGCAGATTGCCCA
EWSR1	chr3	132144353	132144377	GAAATATATTTTTTTAAATGTAAGG		chr1	TTCCTGCTGCCTTGTGAAGAAGGTG
EWSR1	chr7	93340046	93340070	GCTATCTTTTCTTCATACCCTCATG		chr1	TTCCTGAGGCCTCCCCAGCCATGCT
EWSR1	chr1	168152824	168152848	GTTTACCCATATTTTAATATCACAG		chr1	TTCCTCTACCCTGGGCAGAATTTTA
EWSR1	chr6	12093970	12093994	GACACAACCAGCACTTTTTAACTCT		chr1	TTCCTCCCTGTGTGTGTGCAGGGCA
EWSR1	chr18	54435059	54435083	GCTTATTTCCATTCCCATCTCACAG		chr1	TTCCTCCCTGCCTGGAGTCCTCCTC
EWSR1	chr8	125466625	125466649	GCATAAATTTCACACCAACTAAAAG		chr1	TTCCGGTCAACAGTAGGCTGTTAGT
EWSR1	chrX	9595575	9595599	ATACACACACACATCTCTTATTAAG		chr1	TTCCCTGCTACAGTACATCCGTGCT
EWSR1	chr2	231579844	231579868	GCAATATTTTTAACCAACCCAAAAG		chr1	TTCCCTAGAAACAGAGTCTGAGACA
EWSR1	chr3	44450422	44450446	GATACTCATACTTTCTCCTTTACTG		chr1	TTCCCCACAGTTTCTGGGGGGACTC
EWSR1	chr7	18242109	18242133	AATAAATAAACCACTTTAAATCAAG		chr1	TTCCCCAACTAGTGACTGGATGGAG
EWSR1	chr2	178332893	178332917	CTGGACTTCAACAACTCACTTTCAG		chr1	TTCCCAAGGCCTGCAGGGTTAATCT
EWSR1	chr7	93431550	93431574	GCACCTAACCTATTTTTATATCCAG		chr1	TTCCATGACAAGGACCAGTTCCCTT
EWSR1	chr8	98658085	98658109	TTATACACCAAAACTCCCCATATAG		chr1	TTCCAGCCCTGATCTCTTCCTCTCA
EWSR1	chr19	41804123	41804147	GAATAAACTCAGGTACTACTTATAG		chr1	TTCCAGCAGGCACAGGTATGGAAGG
EWSR1	chr8	21822892	21822916	GTTTATTTCTCAAAAAACCAGGGAG		chr1	TTCCAAGCAGCCTAGGACCCAAACT
EWSR1	chr1	114454537	114454561	GATAATTATTTTCTCCTCTTCCTAG		chr1	TTCCAAATAGGGTCACATTCCGAAG
EWSR1	chr11	7447334	7447358	GCACCAATATCACACTCCCTTAATG		chr1	TTCCAAACTGGAAGATGGAGGCGTT
EWSR1	chr10	6306182	6306206	GATTCTCATAAACATATTAATAAAG		chr1	TTCATTCTACAGAGACAATCATATC
EWSR1	chr5	72384467	72384491	GAAAATATACCACTTTTTAAACATG		chr1	TTCATCTGTTTTGTGCTCTACAACA
EWSR1	chr6	76332723	76332747	GATAATAATTTTTATTATTATACAG		chr1	TTCATCTCTGGCTTCAACTCACAGC
EWSR1	chr5	103507246	103507270	GAAATTTTTCATTCATCTCATCAAG		chr1	TTCATCTCCGCACTGACGCCTCTGT
EWSR1	chr3	56651571	56651595	CTAAACATCTCCCTTTACCTACCTG		chr1	TTCATCCCCCCACTCCCTTCCCCTT
EWSR1	chr1	6957625	6957649	TTAAACTATCAAAATATATTCTCAA		chr1	TTCATCAGCTCATGGAACACTCTCC
EWSR1	chr17	59255072	59255096	GTTTTTACAAAGGGGAAAGGAAAAG		chr1	TTCAGTTTGCATTTTCCCAATTAGT
EWSR1	chr9	134371697	134371721	GTAAGGGCAAAAATCCCTTTAACAG		chr1	TTCAGTGACGAGAGGCCGTGTGAAG
EWSR1	chr11	70251513	70251537	GATACCTCTCGGCCTAATGCACCTG		chr1	TTCAGTAGGTACTCAGTATGCTCAC
EWSR1	chr19	9946350	9946374	GCATCAGGAAGTGTTTATGGGAAGG		chr1	TTCAGGAGCAGCTTCCCAGTGTTGG
EWSR1	chr1	165864004	165864028	GAAATGTTAGCTACATTATCGTCAG		chr1	TTCAGGAAGTGAGGGAGCTGGGCTT
EWSR1	chr12	1380671	1380695	GGTGGCTTTTCCTAACATTCTCATG		chr1	TTCAGCTAGAGTAAAAATAAACCTT
EWSR1	chr10	6159110	6159134	GCAATATCTTTTACATTAATTTACG		chr1	TTCAGCCACGAGAATCCATATTCTG
EWSR1	chr14	55112139	55112163	GTATAACAAACCACCCCCAAATTTG		chr1	TTCAGATCTCAGGGAGACACAGGCT
EWSR1	chr14	70269724	70269748	GAGCCTCCACCAGCACTAAGCTCAG		chr1	TTCACGCCATTCTCCTGCCTCGGCC
EWSR1	chr1	20238913	20238937	GATTTTAAATTTCTATTTCTAACAG		chr1	TTCAAGGATTTGCAGCCAGAAGCTC
EWSR1	chr20	21305433	21305457	TATCATCTCATCCTCTTCATCCCTG		chr1	TTCAAGATAATTATAGATGTGCTTT
EWSR1	chr20	25715567	25715591	GCAACTATGAAAAGGATGAGCTATG		chr1	TTATTTTTTGTACTAAGATGCCGTA
EWSR1	chr9	91963172	91963196	CTTAAACAATTCTATATTTTTCCTG		chr1	TTATTTTGACACTGATCATCTATTA
EWSR1	chr19	35174028	35174052	GCATATCAGCTCTGTTCCTTACTAG		chr1	TTATTTAGGTTCAGAACATTCATCC
EWSR1	chr5	122467571	122467595	GCATTATTCCCATATTCCACAAAAG		chr1	TTATTTAATGATTGAAAGACAGGGT
EWSR1	chr2	172596840	172596864	GCGGGGCCAAGGGGACTTCTCATTG		chr1	TTATTGATTTGCATGTGTACCTTTG
EWSR1	chr10	111768184	111768208	GCCATCCTTCCTTTTTATTTCTATG		chr1	TTATTAAAGTAGAGACAAACCATGC
EWSR1	chr13	98653425	98653449	GAATTAAACAACTTTCTTTTTTATG		chr1	TTATGGTCCATAAAAAAAAAAAAAG
EWSR1	chr8	21812742	21812766	GAATTCTTCATTACTCACACAAAAG		chr1	TTATGGGGAAGGGGTGTCATGGAGG
EWSR1	chr19	53854519	53854543	GTAAACTTACCTAAAATCCACTATG		chr1	TTATGGCTGGGTTCAGTTTTGGTGT
EWSR1	chr21	44331514	44331538	TTTAAAAACATTTACCTTTATTCTG		chr1	TTATGCGCCTCCATTTTTGTCCATT
EWSR1	chr10	49637417	49637441	GTAATTCTTAATACCCTTCCTCTCA		chr1	TTATGCAGGAAAAAGCAGACAGCCA
EWSR1	chr4	146046057	146046081	ACATAATTTTTCAATTACAAATCAG		chr1	TTATGATTCACCAATGTCCCAGCTG
EWSR1	chr4	160183924	160183948	GCACATTATCTTGGCAAAACACATC		chr1	TTATGAAAACCCAGAGTTTCACTCA
EWSR1	chr18	72343756	72343780	GAAATAATACTCCTAATTTATTACG		chr1	TTATCCATGTATCTGTTTTGTGGGG
EWSR1	chr8	41362124	41362148	GCATTTTTAACACAAAACACTATAG		chr1	TTATCACAATTTTGACAAGATAAAG
EWSR1	chr3	138016663	138016687	GTTCAAAATATATAATCAAAATAAC		chr1	TTATAGCTGGACGGTGGCAAGGTGT
EWSR1	chr10	7900114	7900138	GAAACTCAAACCCCTTTCTACACAG		chr1	TTATAGCAGTGTGAGAATGGACTAA
EWSR1	chr13	92003555	92003579	GAATAAATTTTATATATTTCTCCAG		chr1	TTATAGAGATCTTCCACCTCCTTAG
EWSR1	chr6	116916403	116916427	ATACCACATTTCTTCCCCACTTCAG		chr1	TTATAATAGAATGACTTATATTCCT
EWSR1	chr10	125009478	125009502	GTAAAACAATAAACTAAAATACATG		chr1	TTATAAGAAGAGAAAACAGACACAG
EWSR1	chr5	34957290	34957314	GCATTCCACTTCAAAACAAACACCA		chr1	TTATAACTTGTTTGTCAACTCCTGT
EWSR1	chr3	100456406	100456430	GCACTCTTAATTTTCCTCAACTTAG		chr1	TTAGTATATTTGATCAAGCACAACC
EWSR1	chr6	138509019	138509043	GAATTCCTATTTCTTCATTTTTCAG		chr1	TTAGTAGGTGAATAAACCACAGATG
EWSR1	chr5	103590959	103590983	CCATCATTCCATTTCACCACACTCC		chr1	TTAGTAGCAGAAGGTCCAACATGAA
EWSR1	chr17	4754687	4754711	CATGGTGCCTGGTACAGTAAATATG		chr1	TTAGTAGAGACGGGGTTTCACCACA
EWSR1	chr4	148654836	148654860	GACTCATCTTAACTAAATACATCTG		chr1	TTAGGGTCTCTGTTTGGGCCTAAGA
EWSR1	chr6	167431706	167431730	GAACATAAAACCAACCATACATAAG		chr1	TTAGCTGTATTCCTAGATATCTTAT
EWSR1	chr3	107525499	107525523	GCATACTATTTTTTTAAATCCTACG		chr1	TTAGACCATAGTGGAATAAAATTGG
EWSR1	chr8	106374309	106374333	GCAATATATTTATCACACTTCACAG		chr1	TTACTTCTGAAGAGAGAGTCTTAGC
EWSR1	chr10	129204741	129204765	GACCACTCTTCTCTATACTACTATG		chr1	TTACTTATTATCCCCTTTGGCTTAT
EWSR1	chr7	73596579	73596603	CTATTACTTCAATACTCATATTTAG		chr1	TTACTACTAGGCCTAAGACATGAGA
EWSR1	chr1	225137809	225137833	GAAACAACTTCTATACAATTTAATG		chr1	TTACTAACACGAACTGATACTTGCT
EWSR1	chr9	134011975	134011999	GTTTAATTCTTTCATTCTACAAACG		chr1	TTACCTGTTTTAAAAAGTTTTAAAC
EWSR1	chr20	2100573	2100597	GACCTCTACTTTTTGTCACTAATAG		chr1	TTACCCAGGTCTTGGTGCTGAGGAT
EWSR1	chr10	124190308	124190332	GCATTACTATTTTATTCATTCAATG		chr1	TTACAGGTGAGAGCCACTTCGCCTG
EWSR1	chr10	18490063	18490087	GCATCCAGGTCCCATACATCTTCTG		chr1	TTACAATCATGGTGGAAGGGGAAGC
EWSR1	chrX	64848172	64848196	AAATATCTACTAAATCCCCTTTTAG		chr1	TTAATTTCAGCAAACACAGGCAATT
EWSR1	chr20	5193494	5193518	GATTCAAATTGAGACAAGCACAAAG		chr1	TTAATTCATCTGTGTGAGTCTGTTC
EWSR1	chr16	53262969	53262993	GTTAAATTAAAATCAAAACTCTAAA		chr1	TTAATATCAGATCTTCACAAACACC
EWSR1	chr10	96404349	96404373	TAAATAAAATAACCCCTTCCTCCAG		chr1	TTAATAAACGTGCTTCCTTCGCTGC
EWSR1	chr5	151192269	151192293	GCACATTCAACAATATTTACCTTTG		chr1	TTAAGTGAAAATAAAAGATGTAAAT
EWSR1	chr2	204087918	204087942	TAATATCATTTCCATTCTTAATAAA		chr1	TTAAGATTGTCAGCTCCATGGGTTG
EWSR1	chr1	198142700	198142724	TTTTCCATCTACCCATCACCTAATG		chr1	TTAAGAGTTCCCCTGATTAGCGCAG
EWSR1	chr7	155519853	155519877	ATTCCATTATCTATCTAAATCTTTG		chr1	TTAAGAAGACATTAAGCTGAGGACA
EWSR1	chr7	5044009	5044033	CTACTACCAAACAATTTTCCAAATG		chr1	TTAACTTTGGAGACCTTTGTAAATG
EWSR1	chr11	35014455	35014479	TACATAATTCACAAAACCTACAATG		chr1	TTAACAGGGTTTTTGCTGAAATTGG
EWSR1	chr10	114531309	114531333	GATCAACTAATCACCCAAACAAATG		chr1	TTAAATAAAAATCTGAAAGCACAAA
EWSR1	chr1	223051021	223051045	GTTTCCTCTCTCCCCACAAACTCAG		chr1	TTAAAGGCATGTGCCACCATGCCTG
EWSR1	chr5	179201009	179201033	GTGGATGTGCCCGGCCGCCTCTCAG		chr1	TTAAAGCCAATGCAATGGATACAAA
EWSR1	chr1	24036332	24036356	GACATCTTTTTCAGTACCTGCTATG		chr1	TTAAAGACCTATAATTCAACAACAA
EWSR1	chr6	56974674	56974698	TAAAAATAATCAATTCTTTTCCTCG		chr1	TTAAAAAGGAAGGAGATCCTGACAC
EWSR1	chr12	70265645	70265669	GGGGGGGACCAACTTCATTCTTTTG		chr1	TGTTTTGCCTATGGATGACCAATAC
EWSR1	chr20	36700608	36700632	TTTTCCCTAAATGTTTCCCTACTAG		chr1	TGTTTCCCAAATAATGCTACGGTCC
EWSR1	chr7	131174543	131174567	GACCTCTTTTGGACTGGGATTACAG		chr1	TGTTTAAGCCGCCGGGCTGTGGTGC
EWSR1	chr18	56372230	56372254	GAATTACCCTTTATCTAAAATCATG		chr1	TGTTGTGTGCCCCTTCCAGGCCTCA
EWSR1	chr3	61845081	61845105	CTGCTCCTGGCCTTCCCCTCCCCAG		chr1	TGTTGTGGGTGAGGGTTTCAGCACA
EWSR1	chr11	43702617	43702641	GGTAAGATTATGAGATCTGAGGGCT		chr1	TGTTGTGGCATGGAGCGATGTTGCT
EWSR1	chr12	50850544	50850568	GACTATTACTCCTTCATTTCCCAAG		chr1	TGTTGGCCTTAATTTTGCAGATGGT
EWSR1	chr3	61695405	61695429	GAATCTACATTATTTTTTCAATTTG		chr1	TGTTGAAGTGGCAATAATATTTGAA
EWSR1	chr11	43496008	43496032	GAACTCTAACTTTACTCCAAACCAG		chr1	TGTTCTCTGCCAGCCTCGCATCCTT
EWSR1	chr1	14092426	14092450	TTAACAAATTAACAAATTCTTACTG		chr1	TGTTCTCCTATTCTGTAGATTGTCT
EWSR1	chr11	120257245	120257269	GCATACATTATTTTTACACAAATTA		chr1	TGTTCCGGAATCTTCCCCTTCTCAC
EWSR1	chr14	60579358	60579382	GCACCTATTTTTAAAAAAATACATG		chr1	TGTTCCCGTTTCTATTTGCTAAGAT
EWSR1	chr8	17816619	17816643	GAACTAACCTCCAACCAACAATCAG		chr1	TGTTCCCCCTTCATGAATGAGGGAC
EWSR1	chr5	112176986	112177010	TATTAAAAACATATAATTACCCATG		chr1	TGTTATGTAGAAGTATTATTGACTT
EWSR1	chr12	19762659	19762683	GACCTAACACAAACCCATTTTTCAG		chr1	TGTTATAGCAGCCAAAATGGGCTAA
EWSR1	chr20	61573170	61573194	GCCATTCTTCTTAAACTCCCCAAAG		chr1	TGTTAGTGTTGAGTTTCTCAGGCTT
EWSR1	chr15	68385860	68385884	CCATTTATTTTTTTAAACATTCAAG		chr1	TGTTAGCCAATCAGGTTTTAGTTTA
EWSR1	chr1	113213500	113213524	TCATTCATTCTACAAATATTTCTCG		chr1	TGTTAAATGAAAGACAAGATGGACA
EWSR1	chr3	159641273	159641297	AAATTCTTTATATAATATATTCTTG		chr1	TGTGTTTTCCCCCTCCCTCTGTCCC
EWSR1	chr2	231973143	231973167	AACCCAAATAATTCTTTATACCTTG		chr1	TGTGTGTGTATCCAAAATGTCAATA
EWSR1	chr16	56805270	56805294	TCATAACCTCCAAATTATTAATTAG		chr1	TGTGTGGCCTCAAACAGGTGACTTG
EWSR1	chrX	146997110	146997134	GATATAAACTATAACATTCAGGGCG		chr1	TGTGTCTGCGGGAGCCTACAGGGCC
EWSR1	chr18	9282456	9282480	GTTAGGAGACTGCTTGTTAAATTAG		chr1	TGTGTCACCCAGGCTGGCCTCAAAC
EWSR1	chr1	110093130	110093154	GACTACTCATAAACCCTTTACCTAG		chr1	TGTGGTGTGTAGCTTTAGTGCCGCT
EWSR1	chr21	38455734	38455758	GAACTCACAATTCATTACAATTTTT		chr1	TGTGGTAGGAGCAAGGGGACTCAGC
EWSR1	chr10	112331859	112331883	CTTAACATAAATAACATTAACTCTG		chr1	TGTGGGTTGAGGAATTATGCACTGA
EWSR1	chr5	103530875	103530899	GTATCCAATTTAATCCAATCCATAG		chr1	TGTGGGGAGTCGGCCATGGGGACCA
EWSR1	chrX	70787770	70787794	GACTTTTGTCAGTTCAAATATAATG		chr1	TGTGGGACGATTTCAGCAGCTCACC
EWSR1	chr10	125017190	125017214	GCTTTAAAATCCAATCTTCTTAATG		chr1	TGTGGCTCTCTGAAAAATATACTAT
EWSR1	chr19	57811083	57811107	GAAAAACAACACAAAATATTGTCAG		chr1	TGTGGCTACTGCCGAGCCTCTGACC
EWSR1	chr11	124566652	124566676	GAATATTCTTCATCACAGATTCCTG		chr1	TGTGGAGGCATGAGGTGAGGGGCCC
EWSR1	chr1	150991589	150991613	GCAATTCCTTAAAGACAAAGGGCAG		chr1	TGTGCTGGGCCATGGTATATTATTG
EWSR1	chr19	48195787	48195811	GACTTACACTAATAACCATCCACCT		chr1	TGTGCTGGGAACAGGGGATCCTCCT
EWSR1	chr6	1621892	1621916	GAAATACAATTATTTTTCACTTTAG		chr1	TGTGCTGATTGGCTGAAATAATCCC
EWSR1	chr5	125964630	125964654	TTAACCACTACTCAACCCTTACTAA		chr1	TGTGCCTGCGAGGGTGTACATGGAC
EWSR1	chr1	200762607	200762631	GGGGGAGCCACAAATCTTCAATAAA		chr1	TGTGCCACCACACATATGCTCATAC
EWSR1	chr19	21719568	21719592	GCATATTGGTGCAGCACATTTTAAG		chr1	TGTGCATCCTCCAGTGACAGGACAA
EWSR1	chr1	51439919	51439943	GAAATCTACTACCAGGAATGTCGGA		chr1	TGTGCAGTGAGCAGATGGGGCAAGT
EWSR1	chr12	70689638	70689662	GCATTATAAACTTCTTCCTTCCCTG		chr1	TGTGATTTATGCATATTTTCTCTCT
EWSR1	chr5	14697616	14697640	GTTTTCACATAAAATCTTTATTCAG		chr1	TGTGATAAAACATTTTTTTTAAAAA
EWSR1	chr12	109926835	109926859	GAATATAAACTCACTTCCCAAACAG		chr1	TGTGAGCCTATTGTGTCCCCAGCGT
EWSR1	chr12	22816536	22816560	GATTAAAATCTAGTAGGAAAGGAAG		chr1	TGTGACTTTTGTTTCCCAGGCAGGA
EWSR1	chr17	48856313	48856337	GAACTACTCAAATAAAATATTAAAG		chr1	TGTGACCTGCTTTGGCCAAGGATGT
EWSR1	chr14	74579503	74579527	TTATCTCACTTAACATATCCTCCAG		chr1	TGTGAATCTTGCCATGGCTTGATGC
EWSR1	chr20	5113181	5113205	GCATTTATATTCTTAAAACTTTTTG		chr1	TGTGAAGGGTATTACTTTTTCCTCC
EWSR1	chr4	160090852	160090876	GTAAGGCTTTTAATCATCAATCAAG		chr1	TGTCTTTGAGTCCAACGTGGCTGCT
EWSR1	chr2	63085103	63085127	GTAAACTAACAATTATTTTTCCCAA		chr1	TGTCTCTGGATGTCCCACTTGCAGT
EWSR1	chr19	53057383	53057407	GCACTTAATTCTCAAATCTCTACAG		chr1	TGTCTAGAGGGACTTGGAGAGTGAA
EWSR1	chr19	44491960	44491984	GACAACAATTTCACAAAACATTTTG		chr1	TGTCTAAAATAGGGGACTGGCTGCA
EWSR1	chr2	160621840	160621864	GAAATTCCATCTAACCCTTTCCCCG		chr1	TGTCTAAAAAAAAAAAAGAGTTCCT
EWSR1	chr12	132279593	132279617	GAAATCTACAACCTTAATTTTATAG		chr1	TGTCGAGCTACAGTTGGGTGTCCCT
EWSR1	chr12	115135760	115135784	GATTCTTTTTTTCCCACACATAACG		chr1	TGTCCTTCCTGGCTTCTTGTTGCTT
EWSR1	chr3	171872499	171872523	GATACACCAAAAAAATACAAAATTG		chr1	TGTCCTGGGGTGGAACTGCCACCAC
FUS	chr1	187283002	187283026	GCTTTATTTGGGAGGGGGAAGGGTG		chr1	TGTCCGGTGGGAACGCTGGCTTCAG
FUS	chr10	28888844	28888868	GATATTATTACTCCACACCCTACAG		chr1	TGTCCCTCTCTCTGTTTCTCTCTGT
FUS	chr11	57440405	57440429	GCATCTCTAACACACCACATCACAG		chr1	TGTCCCCTCATAGTCAGGGTGGGGT
FUS	chr7	18158277	18158301	GCATCCAGGAGGACAAGTGTAGGAG		chr1	TGTCCCAGCCTTGGGGACAAGTGGC
FUS	chr3	12427547	12427571	GAACCTAACTCACACTACTCTAAAG		chr1	TGTCCATGCCAATAGTGCTGAGGTC
FUS	chr19	4195391	4195415	CTCAATAACACATATAATTTCTTAG		chr1	TGTCCACTGAGTGTGTAGAGCTGTC
FUS	chr3	50881038	50881062	GAATCAACAACATATACTAAATAAG		chr1	TGTCCACAGCTTGTACACTAATTTT
FUS	chr8	104821594	104821618	GACTTTACACATAAAAAACAATCAG		chr1	TGTCATTCTCTTTCATCAAATCTAA
FUS	chr5	88869482	88869506	GATTTAATTTTTTCAAAATAACAAG		chr1	TGTCATGCTGTTTTGGTTACTGTAG
FUS	chr3	158399788	158399812	GCCAATAAAACACAAACCACTTCAG		chr1	TGTCAGTCTTTCTCTTTTCATTAAA
FUS	chr9	132886079	132886103	GCAATAAACCAATCTAAACTACCTG		chr1	TGTCAAGGATGCCTCCTTAGGGACA
FUS	chr22	47347204	47347228	GCAGGTAGGGAAACGCTTGGCAAAG		chr1	TGTAGGGCTGAGGCTGGACGCGCTC
FUS	chr6	111415027	111415051	GCAAAATAAACCAACTATAAAAAAA		chr1	TGTAGATTAAGTTTAACCCATTTAT
FUS	chr2	3473879	3473903	GACACCATCCACACTCATTTAGAAG		chr1	TGTAGATATGACTTTTGTACCCACC
FUS	chr4	174244596	174244620	ACTTCTATTACAAAATCCAACACAG		chr1	TGTAGAGGGAAATTTATAGCACTAA
FUS	chr5	82815887	82815911	GCAAATCAAACACTAAACAAAATAG		chr1	TGTACACCGGGTTGTCAACCTCACC
FUS	chr5	64261087	64261111	GCAAACAATAACCAAACAAAAACTG		chr1	TGTAATTCAGTGTGGCTTAATAATT
FUS	chr6	24691641	24691665	GAACTCTACTTAATAAAACAAATAG		chr1	TGTAATCCCTGGCTGGGATAAGTAC
FUS	chr6	4961372	4961396	GCTCTCTACCATGGGCCATGCAGGG		chr1	TGTAAGAAAGAAATCTCTGTTCTTT
FUS	chrX	131199628	131199652	TAACTCCCCAACTTAAAACCTCTAG		chr1	TGTAAAGGTCAGGCCTAGAGGGCTG
FUS	chr11	63788689	63788713	GAAAACACAAAATAACAACAATATG		chr1	TGTAAAGCAATACACTTTATGGGGG
FUS	chr5	37572928	37572952	GAAAAACCACTACAAATAACTACTG		chr1	TGGTTTCTGAGCTCTAGAATCTAGG
FUS	chr12	124552902	124552926	GAAACATCAATACTATAATCTTAAG		chr1	TGGTTGACGTGGTCTCCATGAGCTG
FUS	chr2	86697802	86697826	GTCACACACACTCTTCCCAAAGACG		chr1	TGGTTATAGGTGTGTGGCCTTATTT
FUS	chr3	107525499	107525523	GATTTATGCAGTCTGGGGACCTCAG		chr1	TGGTGTTTTCATTGTGGAGAAAAGC
FUS	chr13	45841457	45841481	GAAACAAATCAAACTTTCAAAAATG		chr1	TGGTGTCCCAGTTCACCACCTCTCA
FUS	chr2	121051757	121051781	GATCAAATAAAAACCAAATAACCAG		chr1	TGGTGGGGGATGCTGCACTGAGTCC
FUS	chr2	239312356	239312380	GAATTCATTATCCCCAATAACAACG		chr1	TGGTGGGGCGGGGTCCCTCACAGAC
FUS	chr5	110822650	110822674	GAACAATCAAAATCTTCTAAAATAG		chr1	TGGTGGACTCAGGCGTCATCTGGAG
FUS	chr12	28587996	28588020	GTATTCCTCAAACCACAACCTCCAG		chr1	TGGTGGAATACTTTTGTCCAATCCT
FUS	chr20	32952022	32952046	GATAAAACTATAACCCAACTCAAAG		chr1	TGGTGCCTGGGCGGGGAAGAACACC
FUS	chr17	59356231	59356255	GCCTCACAAATACTTTATATATTTG		chr1	TGGTGCCCCCAAAGTTGTGCAGTGC
FUS	chr18	34027097	34027121	GAATCCCAAATATACAATCAACCTG		chr1	TGGTGAGGGCCGTCCTCCTCTCCCC
FUS	chr7	107578670	107578694	GCTTACTTTCACTTTAAAACACCTG		chr1	TGGTCCTGGCTCCCAGTGTGTTGGG
FUS	chr12	105506742	105506766	GAAAAAAATAACAATTTACATAAAA		chr1	TGGTCCCTTGCAGAGAAGCACTCAG
FUS	chr8	117801006	117801030	GAACCTAACCATTTCTCTCTTTCAG		chr1	TGGTCATGTGGTACAGTGCCTCCAC
FUS	chr14	103870448	103870472	GTTCCACACAAACTCCCACGTAAAG		chr1	TGGTAGGAGATGATTCTGGAAGCTG
FUS	chr1	231689105	231689129	ATAACCACAATACAACACATTTAAG		chr1	TGGTACTGCCTGCAAGGACAAACTC
FUS	chr4	68587170	68587194	GCCTACCAAATCTAATTATATATTG		chr1	TGGTAAGTGTATGTTTAAGTTTATA
FUS	chr18	42532587	42532611	GCTAACAAAATTCTCATTAATACTG		chr1	TGGGTGTTTTCTAACCCCCAGATGA
FUS	chr2	71587484	71587508	GTGGCAGGGCTCTGGACTGGTGACG		chr1	TGGGTGCAGCGCACCAGCGTGGCAC
FUS	chr4	20356386	20356410	GAATTAAATCACCTCAAAATCACAG		chr1	TGGGTGAGGACAGAGACCACCATGG
FUS	chr8	79515299	79515323	GCACTATTCTACTTTACAAATAAAG		chr1	TGGGTCCCTGACCCCCGAGTAGCCT
FUS	chr22	31600595	31600619	GCAATATTCATCATAACAACTCCCG		chr1	TGGGGTGGAGGCATCCTTGTCTTTC
FUS	chr1	42859143	42859167	GATACCCAGCTCTTCCATACAATAG		chr1	TGGGGTCTGCAGGGACTCTCTAGGG
FUS	chr6	126798696	126798720	GAATCCCCCGTCTACCTCTCTCCTT		chr1	TGGGGTCCCTGCCTGCATCTCCCCC
FUS	chr10	26998673	26998697	GCAAATCAACATTCACATCCATTTG		chr1	TGGGGGTTGTGGCCAAAAGACCTTC
FUS	chrX	13726962	13726986	GAGTTTTTCTAGTAGATAAGGCAGC		chr1	TGGGGGGGGGGGGGCTTTGGATGCC
FUS	chr3	193853970	193853994	GAACAATTTTAACTTACAAAAATAG		chr1	TGGGGGGAATTTTCAAGCCCTTCTC
FUS	chr9	78642559	78642583	GATCATAACATTCCTAAACCAATAG		chr1	TGGGGGCGGGGAGAGCATCGGAGTG
FUS	chr4	117865395	117865419	GATATATTTTTTATCTGCAACCATG		chr1	TGGGGGCCTCCGGCAGGAAGGGCTG
FUS	chr2	179443110	179443134	GATACCTCTTACAATTCCCAAATAG		chr1	TGGGGGCCGGGCCAGCAGGGAGGAT
FUS	chr17	29693487	29693511	GTTTTCTTCCTCTTATACTCCATAG		chr1	TGGGGGCCACCACCCCCACTGACAT
FUS	chr15	42060488	42060512	GCAAAATACCCTATTAACCTTATTG		chr1	TGGGGGATGGGCGACTGTCCCTGGG
FUS	chr12	32136593	32136617	GAAATAAACCTCATACTCCTTTCCG		chr1	TGGGGGACACGGAATCACTGCAGGC
FUS	chr12	4654828	4654852	GAAATAAAACCTATTTAACATAATG		chr1	TGGGGGAAGTTACTGAAGCTTCCTG
FUS	chr1	16226688	16226712	CTTTTTATATCATTAAATCCACCAG		chr1	TGGGGCTTGGGGAGGCCACAGCATC
FUS	chr5	61661092	61661116	CCCACACCTAACATTATACTTCATG		chr1	TGGGGCTTCCATGACCTCTCTGCAG
FUS	chr4	113704450	113704474	CTCCCCAAATCATCACATTAACTTG		chr1	TGGGGCCAGCAGACATCAGCTGGAT
FUS	chr6	26227591	26227615	GCAAAATAAACTTTTCATCTTAAAG		chr1	TGGGGATAGGTGCTCCAGGCTCCAG
FUS	chr18	56417065	56417089	GAAAAATTATCTAAAATCCACCCAG		chr1	TGGGGATAGGGGCTACTGAATGGGG
FUS	chr5	64162077	64162101	GAAAAACCATAAAGTAACATCCAAG		chr1	TGGGGAGTGAGCGTTGGATGGGGAC
FUS	chr16	19564702	19564726	AATCCAAAAAACCACAAACTCAAAG		chr1	TGGGGAGGGGATGTGTTGGGGAAGT
FUS	chr13	48923481	48923505	GCTTTTCTCTTTTCTAACATCACCG		chr1	TGGGGACTTGAAGAGGTCACACCAG
FUS	chr1	224347168	224347192	GATATTTATCTACTCTCCAAAATAG		chr1	TGGGGACTCCAGCACGGTTGGGGAC
FUS	chr14	71939085	71939109	GAAATACAACCTCTACCATATACTG		chr1	TGGGCTTTAAGAGTGTCACTTCCTT
FUS	chrX	47696489	47696513	GCAAATCTCTACCACTAAAAACAAG		chr1	TGGGCTGCTACGCCCTCAGCGCGGG
FUS	chr12	70690049	70690073	GCATCAGCGGTGCGGGCATGGCTAG		chr1	TGGGCACTTTCATTATTTTCCTCAC
FUS	chr2	44800974	44800998	GAATAAATATTTAAACTCAACAATG		chr1	TGGGCACACACACAGAGGCATGCCC
FUS	chr8	25366789	25366813	GACATCACCATAACCAAAATTCTAG		chr1	TGGGACTACAGACGCACATAACTAT
FUS	chr1	230331338	230331362	GCCAACAACAATATCTACAACATCG		chr1	TGGGAAGGGTGTCCCTGGCCACCTC
FUS	chrX	14911976	14912000	GTAAACTTCATATTAAAAAAACCAG		chr1	TGGGAAAGACCTCTACAAGGAAAAC
FUS	chr21	15416319	15416343	GTCCCCGGCTCCATACCCCTCCCAG		chr1	TGGCTTCAGATGTTGGGAGCACCAG
FUS	chr1	229771462	229771486	CTACCTACCATACCCCACACCTTAG		chr1	TGGCTTATAACGGAAGGATTGTAAT
FUS	chr7	98478559	98478583	GCAAATACCATATCTATCATATCAG		chr1	TGGCTGTGGCTCTCTCCTTGGCTCT
FUS	chr1	27057879	27057903	GTCCATCAACATCAACACAACAAAG		chr1	TGGCTGCTCAAGGTCACCCACAAGG
FUS	chrX	64486489	64486513	GAACAAACTCAACATCCTTATTCAG		chr1	TGGCTCTCTGTCTGGCCAGGGTGCC
FUS	chr12	50850648	50850672	AAAAAAATCACTCATTATCCCATTG		chr1	TGGCTCACCCTTGAATTCTCTCCTG
FUS	chr3	180687482	180687506	GCAACTACCTCTAATCCTCCTAAAG		chr1	TGGCTAATTTATGTATTTTTTTTGT
FUS	chr6	5426016	5426040	ACATACACATCTATATAAATACTCG		chr1	TGGCGGCCCCACTTTCACCTTTACT
FUS	chr17	8997319	8997343	GAACACCTTTATTAAATCCACTTAG		chr1	TGGCGCAACCTCAGCTCACTGCAAC
FUS	chr2	159378085	159378109	GCTCAAAACATCACAATAAAATTTG		chr1	TGGCGAAGAAAACAATCTGCAGTTT
FUS	chr14	64980207	64980231	TTTCCACATAACTTTTATAATCCAG		chr1	TGGCCTGGTGGCTGGGATGGTTCAG
FUS	chr15	67892081	67892105	GAACCCAGGAGGAACGTCAAAAATT		chr1	TGGCCTGACTGCGGATGGAGGAAGG
FUS	chr13	20668250	20668274	GAAATCAAACCTCAAAACACACCAG		chr1	TGGCCTCACACCTGGGCGAGGCTTG
FUS	chr12	28560450	28560474	GTCCTCTTTTCTTCAATACAAAATG		chr1	TGGCCTCAAGTGATCCGCCTGCCTC
FUS	chr10	96336441	96336465	GCTCAATATCTAAAATCAAAAATCG		chr1	TGGCCAACTGCAGCAGAAAGCAGCA
FUS	chr19	37854053	37854077	CAGGGCCGGGCCTGGTTAGTACTTG		chr1	TGGCATGGTCTTGGCTCACTGCAAC
FUS	chr6	25966563	25966587	GCAAACTACATTCAATAATTTTTTG		chr1	TGGCATCCGCAAGCCAAGGAGAGAG
FUS	chr6	143501000	143501024	GCTTATAATCAACATACCATAAAAG		chr1	TGGCAAGGAGGATGACATACTGTGA
FUS	chr6	121007825	121007849	GAACTCACAATTTATTCAACATCAG		chr1	TGGCAAAACCCTATCTCCAGAAACA
FUS	chr3	173714938	173714962	GCACGGGTGAACATCTTACAAAATG		chr1	TGGATGGGAAGAAGGGCTGGTGGGG
FUS	chr4	48369807	48369831	GATTCCAAAATAAATCTCATCCAAG		chr1	TGGATCCAGGGCCATGAGGAGACTC
FUS	chr19	37733681	37733705	TCAACACAATCCCAATCAAAATACG		chr1	TGGAGTGCTTTTTCTTTTTGGTCAG
FUS	chr18	8291652	8291676	CCCTAAACATCAATACCACATCAAT		chr1	TGGAGTATCCCAGGAAGTGGTGCTA
FUS	chr2	54045360	54045384	GAACACAAAACTACCTATAATTATG		chr1	TGGAGGTTGGCTGCAGACACTTGGG
FUS	chr1	52784964	52784988	GTCTTCTGAGTAATGGGCAGAGAAG		chr1	TGGAGGTCTTGGTAACGCAGGGGTG
FUS	chr8	1722033	1722057	GATTTTACAAACAAAATACAAAATG		chr1	TGGAGGTCATGCTCAGAGTGAGTGG
FUS	chr5	118454868	118454892	GATATAACTCCCAAATATCCATCAG		chr1	TGGAGGGAGGAACGCTGTGGCTTGG
FUS	chr10	121701689	121701713	GAAATCCACTTAATAATCTAATCTG		chr1	TGGAGGCTTCATCATGTAGGCCAGA
FUS	chr6	110052036	110052060	TCTTTTAAATAATCCCCCACAAAAG		chr1	TGGAGGCGGGATAGTGGTGACACCT
FUS	chr5	103768384	103768408	CTCACCCCTCTCCAACTACTCAATG		chr1	TGGAGGCCATAATGACAGCTCATGG
FUS	chr7	107249859	107249883	CTAAAAAATAAACAACCTTCTACCG		chr1	TGGAGGCAGAGACCAGGTGATGGAT
FUS	chr12	9261871	9261895	GTACCCCCTAACTCTAAAATAAAAG		chr1	TGGAGCTCCCAAATTTATAAAACAA
FUS	chr3	101296712	101296736	TCACATACAATAAACTACATAAAAG		chr1	TGGAGCGTCCACAGCGCTCCCGACA
FUS	chrX	24782335	24782359	GCAGGTCGGGGAGGATGAGGGACAT		chr1	TGGAGCAGATGCTGGTATCCACAGC
FUS	chr7	156935519	156935543	GAATATCTTCTACATAATCAACAAG		chr1	TGGAGATAATTGAATCATGGGGGCG
FUS	chr3	149543582	149543606	GATTCTTTTTTACTTCTAACCTCAG		chr1	TGGAGAGTCAAGGCAGCACAGACTT
FUS	chr2	239291188	239291212	GAAAATAAATATTTAAATTTCACAG		chr1	TGGAGACCCCCATTTCCGTGGCGGC
FUS	chrX	110988302	110988326	GCATCCAGCTCCAAGCCCTGCCCTG		chr1	TGGAGAAAGTCTTGGGGCAGAAAAG
FUS	chr10	52940076	52940100	GTATTACCCTAATATATAAAAATAG		chr1	TGGACTCCCAACCTCCGCTGGCTCT
FUS	chrX	131209945	131209969	GCTCATAATCAATACAATTTTAATG		chr1	TGGACCTGGGTGTGAGTCATGGCTC
FUS	chr19	19446742	19446766	GCAACAATCATCTCAATTAATTTTA		chr1	TGGACCGAGGTCAGGGGAGCAGCTG
FUS	chr3	155645061	155645085	GTATAACAAATAACCCAAAACTCAG		chr1	TGGACATCCCAGTGGCGCTACTGGG
FUS	chrX	18590185	18590209	TACCCAATACTTTAACATCCACTAG		chr1	TGGACAGAAATAAAGTGGAACTTCA
FUS	chr6	90220329	90220353	GCATATCAAATATTTTTAAATCCAG		chr1	TGGACAAAGCAAAAACATTATCCGA
FUS	chr15	41582976	41583000	GCTCTCTACCAACACATAAAAACTG		chr1	TGGAATGTGAACAACAAAAAAATTA
FUS	chrX	18612398	18612422	GCATACCCATACCCTTTCTACACTG		chr1	TGGAATGAGAGCCCTTATAAGAAGA
FUS	chr6	158356049	158356073	GAACATCACTCCTAAATTAATAAAG		chr1	TGGAAGGTCAGTGCTTGCTGGAACT
FUS	chr12	62954705	62954729	GAAATACTAATTCCATAAAATAAAG		chr1	TGGAAATTTAACTGTTATGGTGGAA
FUS	chr12	21606352	21606376	GACTACCATTTTACATTCTCTACAG		chr1	TGGAAAAACAAACTGGGCACCGTGG
FUS	chr10	69677670	69677694	GTCTCTACAACCATAAAAACCCTAG		chr1	TGCTTTCACCATCACAGTGTCTGCT
FUS	chr12	69899144	69899168	GAAAAAAATAATAAAATCTCTCATG		chr1	TGCTTTATGGTTGCGTAGCCCCAAT
FUS	chr12	903514	903538	CATCAAATACTACTATTTCTCCATG		chr1	TGCTTTAATGATATTGATCCTTCCT
FUS	chr1	225164065	225164089	GAATCAAAATCAAACACATCCACAG		chr1	TGCTTGCTCTGTGTCTATTTTGTCA
FUS	chr8	77595158	77595182	GTACAACATATTCTTATTTTCCTAG		chr1	TGCTTGCAGGTGGAGCTGACCTCAT
FUS	chr1	33138946	33138970	GCAATCAAATCCACAACCTAATAAG		chr1	TGCTGTTTGAGACAGGCTTCTTTCA
FUS	chr12	42776966	42776990	GTCCTTACACCTTACCTACCAATAG		chr1	TGCTGGGGGCGAGGGAGGCAGAGGA
FUS	chr5	102187713	102187737	GTTTTTTATATATACACCAACCAAG		chr1	TGCTGGGGATTTTGCTGAGACCCCA
FUS	chr19	39156875	39156899	GAATTCCTATATACCTAATACCCAG		chr1	TGCTGCTGGAACTCGGGCGGTTGTG
FUS	chr9	106898349	106898373	GTTCAATCCATAATTCATCAAACAG		chr1	TGCTGCCATGTGAATGACGTGTTTG
FUS	chr8	73925377	73925401	GAAAAAATGAGTGCTGAAATTAATG		chr1	TGCTGATATCTTTCTTTTTTGTGTG
FUS	chr3	188593791	188593815	GCATCCATAAAATCTTCTTTTATAG		chr1	TGCTGACCTTTAACTTTTGTTCCCA
FUS	chr3	168256419	168256443	TAATACATCATTATTTTCTAATCTG		chr1	TGCTCCTGCAGACTGGGAGGACTGC
FUS	chr10	75834581	75834605	GTACAATAAAATTTTATTTCCTAAG		chr1	TGCTCCTCTCTGGAGTTCGGAGTTT
FUS	chr3	188597215	188597239	GTACGGGACTCCACAGTCCCATCAG		chr1	TGCTCCCCAACACTGACAGCCCCTC
FUS	chr6	7600210	7600234	CTAAACAACTAAAAATACAATCTAG		chr1	TGCTCATTATTGTCACCCATTTTAC
FUS	chr18	12725712	12725736	GAAACACAATACCTACAATAAACTG		chr1	TGCTCAATTTTGAGGTCCAGGGTGT
FUS	chr1	22430980	22431004	GTAAATTAAAAAATCAACCAAAATG		chr1	TGCTACCGTCTTTATTTCTTCCCTT
FUS	chr1	244818558	244818582	GAACACGGTACTTTGCGCTAGCCTG		chr1	TGCTAAGGATAGTGGCCTCCAGCTC
FUS	chr1	68153975	68153999	TTAAAAATACTTAAACTAACAAATG		chr1	TGCGGTGTGGACGGGGCCTGTTGGG
FUS	chr5	170500164	170500188	GCCATAAATATTTCTAACAAACTTG		chr1	TGCGGGGACCCTGAGAGCTTAGACA
FUS	chr8	103251922	103251946	GTTCTAACCTTCTAAATTCTACATG		chr1	TGCGGGATGGAGTGATTCTATCGAT
FUS	chr5	61762100	61762124	AAATACACTTTTCAAAACCTTCAAG		chr1	TGCGCTAACACCCAGGCAGCCCGCG
FUS	chr11	9612228	9612252	GAAACAAACACTACCATCTTTTTTG		chr1	TGCGACCTTATTTGGGGATAGGGTC
FUS	chr5	173885283	173885307	GCTAACCACTTCACACCTACCATCG		chr1	TGCGACAGACACCTCTCCTTGGAGA
FUS	chr6	120564278	120564302	AATCACATAAACTCTTTTAAAAAAG		chr1	TGCCTGGGTGCCCAGAGCCTGTGGC
FUS	chr14	61335221	61335245	GAAAAAATCCTTACCTTTAAAATAG		chr1	TGCCTGGCCCACCTGTCCGACGCCA
FUS	chr5	154196244	154196268	GAAACCAATATTTTTCTCATCAACG		chr1	TGCCTGGACGGTGTTATAGCCCCCG
FUS	chr12	94075305	94075329	GTAAATATAACAACCAACAAATCAG		chr1	TGCCTGGAATGGGGAAATCTATTGT
FUS	chr11	11961719	11961743	TATTCTAAAATAGCCAAGCAAAATG		chr1	TGCCTCTGTGTCTCCCCTGTGTGGC
FUS	chr10	70428117	70428141	ATATACCTTTTTAATCTCTTCACTG		chr1	TGCCTCGCCCCACTGCATCCATACA
FUS	chr8	42721265	42721289	GTCCATCATTAACAATTCAACATAG		chr1	TGCCTCCGACTCTGGCGCTGGCTCT
FUS	chr1	26451223	26451247	GACAATCAATTTACCAATTTTTCCT		chr1	TGCCTCAGCACGATGTGAAGGCTGC
FUS	chr4	83831132	83831156	GACAAAAATATCCTTATTCTTCTTG		chr1	TGCCTCACACCGGGTGTGACACACG
FUS	chr10	89642077	89642101	ATACCACTCCCTCCAAAATAACTAG		chr1	TGCCTACTCCATTTTTCTCAGTTTG
FUS	chr3	192970348	192970372	TCATCACTCAACTCCACTTCTTCTG		chr1	TGCCGGTTGTTTTCCCATTATCTAT
FUS	chr2	23634503	23634527	GATAACAACTATTCCACACCAAATG		chr1	TGCCGGGCAGCCTGGGCTTCGCTTT
FUS	chr19	33085130	33085154	GCTTAAAAAACAACTAAAACTACAG		chr1	TGCCGCTGAGCTGAGAGATGGCTGG
FUS	chr12	66299364	66299388	GAACAGTATGTGTGGATCATAACAG		chr1	TGCCGCAGCCCCAGAGCCAGGCCCT
FUS	chr11	57582865	57582889	GTTCACTCCAAACTTATTCAATCAG		chr1	TGCCCTCTCTGTCCCGGGGGACACC
FUS	chr6	71448476	71448500	GACTCTGCTGGCACTTTTACCTCAA		chr1	TGCCCTCCACTCAGCACTTGGTTTC
FUS	chr8	95684517	95684541	GAATTTACAATAAAAATAATAAAAG		chr1	TGCCCATTCATCAGATGGAAAAACA
FUS	chr5	118508177	118508201	GTTCATTTAACACTCACTCATCAAG		chr1	TGCCCACCGCCTCTCCTCCCGCCCC
FUS	chr7	129785740	129785764	GCACGTGGGTGAACAGGTGCACATG		chr1	TGCCATCCCCCATGCCTGTCTGGCC
FUS	chr6	18446156	18446180	TAACTATTAATATCTTCCATAAATG		chr1	TGCCAGTCACAACCCATGGTCCTAA
FUS	chr1	38266427	38266451	GCACTAATCTTTTTAATTTACTATG		chr1	TGCCACCACCCCAGACCCCGGGTCG
FUS	chr12	124518081	124518105	GTAAATACCCCGGACACACCCCATG		chr1	TGCCAAAGTGATGGCCAGTACAAAT
FUS	chr6	158704282	158704306	GCAAAATATAATACTCTCATAAAAG		chr1	TGCCAAAAGCAATCTACAAATTCAA
FUS	chr15	64824481	64824505	CCTCAATTACTTTTTTCTCATTTAG		chr1	TGCATGGGGCCTGGGTTCAGGGTTC
FUS	chr16	72841639	72841663	GAACATTCTCTAACATTAATACCAG		chr1	TGCATCTTGTAAGTAGGGCCAGGGG
FUS	chr1	236414905	236414929	ACAGTCCTCTTTCTTCTTTCTAAAG		chr1	TGCAGTCACCTCCCCTCTCCGGTCT
FUS	chr2	74251138	74251162	GTCTAATCCTTTTTCCTCTCCAAAG		chr1	TGCAGGGTTCCTGAGGTGGGGGACT
FUS	chr21	40566598	40566622	GTCCATTCCAACTTATACCACACTG		chr1	TGCAGGCAGGATGGGCTGCTCCTAT
FUS	chr4	6992665	6992689	TTCACCTTCAACTTACATTTCCTTG		chr1	TGCAGGATGTGCAGGTTTGTTACAT
FUS	chr9	13293027	13293051	GCATAACATCATTCTTTAACATAAG		chr1	TGCAGGAGCGACAGGGCATTGCTGT
FUS	chr6	119217485	119217509	ACTAACATAAACCCAAATCCTATAG		chr1	TGCAGCTCAGGGGCTCCTGTGCACA
FUS	chr10	44110520	44110544	CTGCAGTGTCTTCAACGTGGCTTTG		chr1	TGCAGCCATAAAAAATGATGAGTTC
FUS	chr1	110548853	110548877	TACTACACTTATTTTTTCAACACTG		chr1	TGCAGATGGGTGTGGCCTGGTAGAA
FUS	chrX	37922259	37922283	GCATCATAAATTTCATTTTCATATG		chr1	TGCAGAGGGGCTGATTTGCCAGTGC
[truncated: 13,103 more rows]

## Sheet: 1_6 train
positive					negative
[truncated: 19,066 more rows]

## Sheet: 1_8 train
positive					negative
[truncated: 22,827 more rows]

## Sheet: 1_10 train
positive	positive				negative
[truncated: 26,213 more rows]
