# Supplementary material for: Predicting protein-binding regions in RNA using nucleotide profiles and compositions
Source: BMC Syst Biol. 2017 Mar 14;11(Suppl 2):16. doi: 10.1186/s12918-017-0386-4 (PMC5374631; doi:10.1186/s12918-017-0386-4)
Supplement: Supplementary file 5 — 6 test datasets with different ratios of positive to negative instances. 6 test datasets with different ratios of positive to negative instances (called 1:1, 1:2, 1:4, 1:6, 1:8 and 1:10 test datasets). (XLSX 1208 kb) [file 12918_2017_386_MOESM5_ESM.xlsx]

## Sheet: 1_1 test
positive					negative
protein_name	chromosome	Binding_site_start	Binding_site_end	sequence		chromosome	sequence
LIN28B	chr7	37989852	37989876	GAAACCTTTACCATAAACTACAGTG		chr1	CAGAGAACACCTGGGAAATTCATTG
LIN28B	chr5	110100445	110100469	GCAACAGAAAAGCATACTTTGTCAG		chr1	CAAAATGATCATTGCCTAGGTACTG
LIN28B	chr3	40520808	40520832	GTAAAATTAGGATTCCAATACTAAG		chr1	GTATTGTCCTCAGTTTATCAAAGTC
LIN28B	chr6	74011298	74011322	GAAAACTATATGATACTTAATTCTG		chr1	AAGACGAAGAAAAGAATCTTAAGAG
LIN28B	chr20	13280116	13280140	GATGAGGTGGAGGACGCTGCCTCTG		chr1	CTGTGAGGCAAAAGCATCAGGTAAC
LIN28B	chr6	168272920	168272944	GCAGGAAAAAGAAGGGGTTATCCAG		chr1	CTATAAAGGAAAAACCAGAGTAACA
LIN28B	chr2	7348140	7348164	AACAGAATTCTCCCTCCACCATATG		chr1	GCAGATTTCCCAGCAGAAATCTAGA
LIN28B	chr6	111351325	111351349	TCAGACAGACACAGAGTGGCAGATG		chr1	AGGGATTGGGGTCCTATTTTTAGCC
LIN28B	chrX	47844086	47844110	GACACCAAAATTCAAAAATCACTTG		chr1	AGTAATTTTGTATCCAGTGAAACTA
LIN28B	chr7	99621523	99621547	GAAGACTTGGAGCTTGATTTATCAG		chr1	AGCTTCATAAATGAAGGATAGATAC
LIN28B	chr4	110739151	110739175	GAAAATAAGGTGCCTTATTTCAATG		chr1	AGTCTTTTCCAGACAAACAAATGCC
LIN28B	chr6	97731799	97731823	GAATCATACTTCTAACTAACCTGTG		chr1	CAGAGAATTCGCCACTACCAAGCCA
LIN28B	chr10	73036895	73036919	GTTATAAAACAAAGTCATAATACAG		chr1	GCACTACAAGAACTGCTAAAAGGAG
LIN28B	chr9	128728804	128728828	GAGTCTGCTCGGTAATAAAATTATG		chr1	CTGTAAATCTTGAAACAAATGCTTG
LIN28B	chr2	128788588	128788612	GCTAAATATAATCACAAACACATCG		chr1	AAATACACCAAAATAGAACTTCCTT
LIN28B	chr16	19564547	19564571	CTTCTCATACAGGTGCCAGACACTG		chr1	AAAGCATAAATCTCACGGGACCTAT
LIN28B	chr16	19601018	19601042	GATTAAAAACAAAATCTTATTCCTG		chr1	ATAACAATAACACAATGAAAAAAAA
LIN28B	chr12	132449377	132449401	TACAATAATACATTCTAATCCATAG		chr1	AGTATTCAGGCAACAAATAGCACAA
LIN28B	chr19	44780805	44780829	TCATACCTAAACAAATAACTCATAG		chr1	TGAATAAAATAGTACCTCACATCTC
LIN28B	chr2	20874720	20874744	GAAAACAACCAGGATTTGTAGACTG		chr1	GAATGGCAGGATGAATAAGAATTCA
LIN28B	chr12	950967	950991	GCTCCCTCCGGACTCATATTATAAG		chr1	CCAGCCAATTTTCTGCTGTCTTCAG
LIN28B	chr1	117629585	117629609	GCAAATAATAAGGCCAGAGGCTAAG		chr1	GAGACTCACCTAACACATAAGGACT
LIN28B	chr16	70603201	70603225	CCTTGGAGAGTAGCGAGTTTCTTAG		chr1	CACATAAACTTAAGGTAAAGGGAGG
LIN28B	chr2	89873269	89873293	ATTCTATTCCATTCCACTCCACTCG		chr1	AAAAATATATTCCATGCCAATGGAC
LIN28B	chr12	12795009	12795033	TCTTGGCTCCATTTACTACCTACTG		chr1	ACCAAAAGTGAGCAAGAGTAGCTAT
LIN28B	chr10	72185046	72185070	GACACACCGTCACTTCTTATCCTAG		chr1	TCTTATATCAGAAAAAACAAACTTT
LIN28B	chr1	116576606	116576630	GCCTGGGGTACTTGGCCCACTTCTG		chr1	AAAGCAACAGCAGTTAAAAGAGACA
LIN28B	chr4	153777454	153777478	GGATACATCTAACATAACCATTCTG		chr1	AAGAGGGATATTACATAACGATGAA
LIN28B	chr14	100392003	100392027	GTTCAAAGTTCAGGCCGTTTCCATG		chr1	AGGATTAAACAGGAAAATATCACAA
LIN28B	chr20	14552492	14552516	GAAACTTAGCTTACCTAATACCTTG		chr1	TTCTAAATATATATGCACCTTACAC
LIN28B	chr8	41458214	41458238	GTCCAATTCACAACATTTTCATCAG		chr1	TGGAGCTCCCAAATTTATAAAACAA
LIN28B	chr8	435206	435230	AAATATATTAATTCAATCAAAAATA		chr1	TTACTACTAGGCCTAAGACATGAGA
LIN28B	chr12	85744075	85744099	TATCATATATTTAAAAAATCCAAAG		chr1	TAGATGGCAACACAAAAATAGTGGG
LIN28B	chr16	46934656	46934680	GAAACGTGCCCGGCGGATCCTGCAG		chr1	GAGTTTCAATACTCCACTGACAGCA
LIN28B	chr1	92844071	92844095	GTACCACTTTAAATATAAACAAAAG		chr1	CTAGACAGGTCATCAAGACAGATAG
LIN28B	chr10	26257485	26257509	GAACTACAATTATAACTCTATATTG		chr1	TCAATGAAGAAACAATAGACTTAAA
LIN28B	chr5	34760510	34760534	GAGGCCCAGGAATCTATATTTTTTG		chr1	CTATACCCTACAACTAATGGACTTA
LIN28B	chr11	35829646	35829670	GATTTATTCCTTTGAGGCCAGGAAG		chr1	ACAGACATTTATAGAACATTCTACC
LIN28B	chr1	171299505	171299529	TTTCCACTATTCTTACCATTCTTAG		chr1	CAACAACTGCAGAATATACATTCTA
LIN28B	chr3	73048242	73048266	GAAAAAAACCTTTGCTGCCTCAGTG		chr1	TTCATCAGCTCATGGAACACTCTCC
LIN28B	chr1	210030616	210030640	GAATACATCTACCATGTCTCCTATG		chr1	AAGGTAGACCATACGATAGGCCATA
LIN28B	chr14	53090216	53090240	TCATGATACCTACATCTAAAATTTG		chr1	AAACAAGTCACAGTCAATTTAAGAA
LIN28B	chr2	74330919	74330943	TGTGGTGAATGGGGGGCTTCATCAG		chr1	AATCAAAATTATATCAAGTACTCTC
LIN28B	chr5	175935773	175935797	TTCTCCACATAAGGATAACCTTACG		chr1	TTAGACCATAGTGGAATAAAATTGG
LIN28B	chr4	159699451	159699475	GACAATATTAAATCAAAAATTCAAG		chr1	AAATCAACTCCAAAAGGAACCCTCA
LIN28B	chr5	138700195	138700219	GCCATTCCTAGTGATATCTACCAAG		chr1	AAACCCTGCAAATACATAGAAGTTA
LIN28B	chr3	50161625	50161649	GCTTGGCTGGGCCTCTCCTCTTATG		chr1	GGGCCAATGATGAAATCAAGATGGA
LIN28B	chr11	8565399	8565423	ACCCCATAAATGTATACCTACTATG		chr1	AATGAGAATTTCTTTGAACTGAATG
LIN28B	chr12	125590135	125590159	GATATAAAATGAGGGCATCCAGCAG		chr1	ATAATAATGACACAACCTATCAAAA
LIN28B	chr3	9430299	9430323	GCATAAACCATGAGATTTTAAAAAG		chr1	CCTCTGGGATGCAGCAAAAGTGGTG
LIN28B	chr14	59761399	59761423	GTTCCAATCACAACATACTCTTTTG		chr1	CTAAGAAGAAAGTTCATAGCATTAA
LIN28B	chr8	74235731	74235755	GCAAGGCCTAGGTGACTTTTTCATG		chr1	ACACCCACATCGAAAAGTCTGAAAG
LIN28B	chr22	23534018	23534042	GCCTAGTGATACAGGTGGCCCGGCG		chr1	AGCAAAATAGACAATGTAGGTCACA
LIN28B	chr13	39093840	39093864	CATGGCTGTGAGACAACAAGCCTTG		chr1	CCTCATGAAACTGGAGAAACGGAAA
LIN28B	chr2	109992137	109992161	GTCATCCAGAGTTCTGCCCTCTCTG		chr1	CAATCCAAACCCAAACCCAGCAGAA
LIN28B	chr1	61926126	61926150	GACAACTTGGGCTCAATTCACTCTG		chr1	GAAAAGGAATAATGAAGATCAGAGC
LIN28B	chr19	57942599	57942623	GATTCATTCCAATAAAAAACTACTG		chr1	AGAACTAAATGAAATTGAAACAAAC
LIN28B	chr17	49399697	49399721	GAGAGCATGCGTGGCTGTCTCTCAG		chr1	ATAAATCAAACAAAAAGCTGGTTAT
LIN28B	chrX	48817998	48818022	GTATCCCTAGGGCTGGCACATGATG		chr1	TTGAAAAGATAAGTTGATAGAACAT
LIN28B	chr10	62569092	62569116	GAAACCATCTTGTGCAATGCAAATG		chr1	TAGCGAGATTAATCAATAAGAGAAG
LIN28B	chr17	65942019	65942043	TCTTCAACTCAAACTCTTTCATCAG		chr1	AGAGAAGATCCAAATAAGCTCAATT
LIN28B	chr1	60340059	60340083	AATTAGCATCTTACATTCCATACAG		chr1	AGAAAAAAATGGGAGATATTACAAC
LIN28B	chr13	76180123	76180147	GCTTTCCTCCTCTTTTCTTGTGAAG		chr1	CGATACCACAGAAACACAAAAGATT
LIN28B	chr3	47891171	47891195	GTCCAATGGCAGCGTCTTCGTCCGG		chr1	ATTCAAGGCTACTATGAACACCTTT
LIN28B	chr1	151372518	151372542	GCCGCAGACATGCTGGGATCCTACG		chr1	ATGCACATAAACTATAAAACCTAGA
LIN28B	chr14	58683005	58683029	GCTAATTTTTGGGGGGTACATTTTG		chr1	GGAGATAGATAAATTCCTGGAAATA
LIN28B	chr6	57477492	57477516	GCAATTTAATAAGGAAATGGTAATG		chr1	TACAACCCTCCTAGGTTAATCCAGG
LIN28B	chr2	110260154	110260178	GATCCATTGAGGGGGTCGGAGGGAG		chr1	AAGATATAGAGTCTCTGAACAGACC
LIN28B	chr13	24859589	24859613	GACCTGCTGCTAAGTGAGCAGCTAG		chr1	GTAATAAAAATATTGCCCAAAAATG
LIN28B	chr20	61578286	61578310	GACATATTCTTAAAACTAGAGGGTG		chr1	TCCAGGACCAGATGGATTTACAGCT
LIN28B	chr8	41401793	41401817	GATCTTACAGGACCTTGTTAATAAG		chr1	GAATTCTATCAGACATTCAAAGAAA
LIN28B	chr4	130825	130849	CTCCTGAGATCTCATTTTTTAAAAG		chr1	AATTGATACCAATCCTATTGATACT
LIN28B	chr2	207176956	207176980	GATCTTAAAGGGGAAAATAATTTTG		chr1	ATTCCAAAAGATTGAGAAAGAGGGA
LIN28B	chr5	138992317	138992341	GATTAAAAATAGAGTGAGACTCGTG		chr1	ATCCTCCCTAAATCATTCTATGAAG
LIN28B	chr17	46921650	46921674	GAATGATTCAAAAATTACTTACCAG		chr1	CCAGTATCACCCTAAAACCAAAAGC
LIN28B	chr21	37581123	37581147	TCTTCGTGGTGGGCCACATCAACAG		chr1	AGGGAAGGACATACAAATATAGAAA
LIN28B	chrX	72904421	72904445	GATTAACTGGAGCAGTTTCACATAG		chr1	ACTATATATTTGTATGGCCAATATT
LIN28B	chr8	22277292	22277316	GCACCACGGAAGAGGCCGTTCTATG		chr1	CCTGATGAACATGAATGCAAAAATC
LIN28B	chr4	62107155	62107179	GAAACTACTTTTATCAATACCCATG		chr1	CTCAACAAAATACTAGCTAAGCGAA
LIN28B	chr7	66735288	66735312	TTCTCTTCCACACAAATCTTCTAAG		chr1	TCTAACAGCACATCTAAAAGATAAA
LIN28B	chr19	58867886	58867910	GTTGGAGCGCTGGCTGAAGGCCTTG		chr1	CCATCATGATCAAGTGGGTTTCATA
LIN28B	chr1	45243514	45243538	TTCTCGTGATGAAAACTCTGTCCAG		chr1	CCAGGGATGCAGGGATGGTTTAACA
LIN28B	chr18	59901443	59901467	GAATTACTTTTTAATATTTCACCCG		chr1	TACATAAGTCAATAAATCTGATACA
LIN28B	chr14	50360428	50360452	GCCCCCGGCCCCGGCTCCTCCGACG		chr1	CCACATAAAGAGAAAGACAAAACTT
LIN28B	chr10	30727910	30727934	GATTTATTAATTAAACATTTAAATG		chr1	ACATGATTATATCAATAGATGCAGA
LIN28B	chr16	68156031	68156055	GTCACAAAAACTATGAAGGAACTTG		chr1	AAAAAGATTTGACAAAATCCAGCAT
LIN28B	chr12	56528183	56528207	GACCCTCAAAGCCAGGAGCTCGATG		chr1	CGCTTTATGATTAAAGCCCTCAGCA
LIN28B	chr2	232038260	232038284	GCCTCACTCTGTCGCTTAGGCTTAG		chr1	AAATCTGCATAGAAGGGACAAACCA
LIN28B	chr6	118623686	118623710	GCCCATCTTCCTCAAAAATACATAG		chr1	TAGGTATAAAAGCCATCTATGACAA
LIN28B	chr5	71491985	71492009	GAATCTTCAGAGACTGGAGACTATG		chr1	ACCCATAGCCAACATTATACTGAAC
LIN28B	chr19	7678025	7678049	GGTGGGGCTGGGGTTCTTCTACAAG		chr1	GGGGAAAAATTGAAAGCATTCCTCT
LIN28B	chr14	37746848	37746872	GAACACTTCCTGTACTGATGCTGAG		chr1	TGAGAATGAGAATGGAACAGGACAA
LIN28B	chr11	16769647	16769671	GAACATACTGGTCGTCTTGTTATAG		chr1	GGATGCCCACTTTCGCCACTTCTAT
LIN28B	chr12	62986644	62986668	GCCTCCTTTAAATTCTACTTACCTG		chr1	TCAACATAGTACTAGAAGTCCTAGC
LIN28B	chr19	42427050	42427074	GCCCAGGCCTGGGCTGGAGGGGATG		chr1	AAGAGCAACCAGACAGGAGGAAGAA
LIN28B	chr2	200796539	200796563	GATTATGTGGTCTTCAATGACACTG		chr1	ATAAAGGGCATCCAAATTGGCAAAG
LIN28B	chr12	57921803	57921827	GAGGGTGTGGGCATATATTTGTCAG		chr1	AGGAAGTCAAACTGTTGCTGTTTGC
LIN28B	chr9	35753227	35753251	GCCTCCTGACGTACCTCACACCCAG		chr1	TGATGATAGGATCATATGCCTAGAA
LIN28B	chr4	17816561	17816585	GCCAAAAATTGTAGGGCGCACCAAG		chr1	AACCCTAAAGACTCATCCAAATAGC
LIN28B	chr19	36223852	36223876	GTCACTCCCCCCGGCGCCTCCCCTG		chr1	TCCTAGAACTGGTAAATGAATTTAG
LIN28B	chr6	21046014	21046038	GGGGTGCTGAGAAAATAACTTCATG		chr1	CAAAGTTTCAGGATACAAAATTAAT
LIN28B	chr7	6694759	6694783	GTTTAACTGCGCGCGGCGAGGGGAG		chr1	GTACACAAATCAGTAGCCCTGCTAT
LIN28B	chr5	65139121	65139145	GAGCTGCGGCAATCCTCCTATCTTG		chr1	ACACCAACAGTGACCAAGCTGAGAA
LIN28B	chr19	50890986	50891010	GATCATCACTCCCTGTCCCTCTCTG		chr1	TCAAATCAAGAACTTAACCCCTTTC
LIN28B	chr19	58134104	58134128	GTTTTTCTTACTACTGAGGAAGAGA		chr1	ACAATAGCCACAAAAATATTGAAAT
LIN28B	chr5	176495069	176495093	GACTTCCTCTGGAACCCTTTATGAG		chr1	ACTTAGGAATATACCTAACCAAGGA
LIN28B	chr22	30069318	30069342	GCAAAACTTCTGGCCCAGAAGGCCG		chr1	TGGGAAAGACCTCTACAAGGAAAAC
LIN28B	chr12	53346266	53346290	GTCTTCAAGGGAGTAACAGTTACAG		chr1	TACAAAACACTGCTGAAAGAAATCA
LIN28B	chr4	153751770	153751794	GATAACTTAAATCAGGATTTCTCAG		chr1	TAGATGACACAAACAACTGGAAACA
LIN28B	chr14	60760583	60760607	GCTTAAATTCCTCTGATTAAGCATG		chr1	CATCCCACGCTCATGGATGGGTAGA
LIN28B	chr10	93788287	93788311	CATATATAAATGGGGAGAGAGAATG		chr1	ATCAATATTGTGAAAATGATCATAC
LIN28B	chrX	102206260	102206284	GAGGTGTCCACACTGTAGAGGGGTG		chr1	TGCCAAAAGCAATCTACAAATTCAA
LIN28B	chr7	148080872	148080896	GTCCACATCCAGGGCGAGCTGGTGG		chr1	TGCAATCCCCATCAAAATACCACCA
LIN28B	chr5	110077073	110077097	GCCTCAAACTATTTAAAACTTGAAG		chr1	TCGCTCTTCACAGAACTAGAAAAAA
LIN28B	chr21	33847910	33847934	GTGGCCAAAAAAAATCCTAACAATG		chr1	AATCCTAAAAATCATATAGAACAAA
LIN28B	chr9	37446360	37446384	GCAAACTAAGTCCACAAAATTCAAG		chr1	AAGAGCCTGCATAGTCAAGGTAAGA
LIN28B	chr1	22852957	22852981	GCCCTCCATCCCTGGCTGTCCTGAG		chr1	CTAAGCAAGAAGAACAAATCTGAAG
LIN28B	chrX	48566423	48566447	CATGAAGCTGGTTCCCCAACCACAG		chr1	GCATCACATTACTTGACTTCAAACT
LIN28B	chr2	172552343	172552367	GTAACTGCTTTACCATATTCACATG		chr1	ATGCTATAAGACCATACTCACCAAG
LIN28B	chr4	57798043	57798067	GAAGATGAAGGCATCCACAGCCATG		chr1	ACAGCATGGTACTGGTACAAAAATA
LIN28B	chrX	84342642	84342666	GTCCCACCCAGAAGATATAGATATG		chr1	AGCACATAGACCAATGGAACAGAAT
LIN28B	chr6	43427101	43427125	GATATACTATATTTACTTTACTTAG		chr1	AGAGAACCCAGAAAAAAGCTAAATG
LIN28B	chr19	24219855	24219879	GACTACCAATCATAATCTCATCCAC		chr1	CTTACAGCCAAATGATCTTTGACAA
LIN28B	chr3	113680749	113680773	GTATAAGCAAAAATATAACATCTAG		chr1	AGCAAACAAAAACATAAAGTGGGGA
LIN28B	chr1	214184976	214185000	GTACTGAAGAGCTGTCTATAACCAG		chr1	AAGGACACCCTATTCAACAAATGGT
LIN28B	chr8	69362554	69362578	GACATTAACTTCTTCCAAACTCCTG		chr1	GCTGGGATAATTGGCAAGCTACATG
LIN28B	chr4	575370	575394	TGCAATACCAATCATTCATATTAAG		chr1	TAGAAGAATGAAACTGGATCTTCAT
LIN28B	chr1	14109619	14109643	GCAATCCTCTCAAACTTCCTTTATG		chr1	CTCTCACCTTTTACAAAAATTGACT
LIN28B	chr1	166822419	166822443	GTGCCAGCAGATGGCTTTTCTATAG		chr1	TAAGGTGGATGAAAGACTTAAATCT
LIN28B	chr16	2803536	2803560	GTTCCCTTTTTACACTTTTTCAACG		chr1	AAGACCTGAAACCATAAAGATTCTA
LIN28B	chr6	96035258	96035282	GTCTCATCATAATTCCTTTATTCAG		chr1	GAAGATAACATTGGAAAAACCCTTC
LIN28B	chr19	57817752	57817776	GCATTTTTGGCTGATTTAAAAATTG		chr1	TAGACATTGGCTTAGGCAAAGACTT
LIN28B	chr7	16815964	16815988	GATTGGAGCTGTAAAACATCATCAG		chr1	TATGACCAAGAACCCAAAAGCAAAT
LIN28B	chr1	201859107	201859131	GATTCCCAGGTCCACTTCTTACTAG		chr1	GCAACAAAAACAAAGATAAATAGAT
LIN28B	chr2	32340795	32340819	AATAAACCTTCTACCCCTACAACTG		chr1	GGAACTTAATTAAACTAAAAAGCTT
LIN28B	chr11	69462769	69462793	GTTCATTTCCAATCCGCCCTCCATG		chr1	CTGCACAGCAAAAGAAATGATCAGC
LIN28B	chr6	76369578	76369602	GCCCATTTACCATTTAATATTTAAG		chr1	AGAGTAAACAGACAACCCACAGAGT
LIN28B	chrX	2659000	2659024	GCTGGGCGGATGATGTTTACTAACG		chr1	GGGAGAAAATCTTCACAATCTATAC
LIN28B	chr7	30373089	30373113	AATTATCCTGCCCCAGCCTTCCAAG		chr1	ATCTGACAGAGGACTAATATCCAGA
LIN28B	chr14	103270058	103270082	GGGGCTGGGCTTAGAGCTGGAGCTG		chr1	ATCTCTACAAAGAACTCAAATCAGC
LIN28B	chr13	97147347	97147371	GATATTATACTCTTCTCTTTTCCAG		chr1	AAGAAAAAAACAAACAATCCCATCA
LIN28B	chr15	96887261	96887285	GTGGGGTGAAGAGGATGCTTTAAAG		chr1	AAAAGTGGGCTAGGGACATGAATAG
LIN28B	chr1	229444309	229444333	GACACCCAACTCCCATGATTCTCTG		chr1	ACAATTCTCAAAAGAAGATATACAA
LIN28B	chr11	14717726	14717750	GACTTTTTAAATAACCACCATTCTG		chr1	ATGGGCAACAAGCATATAGAAAAAT
LIN28B	chr2	42836700	42836724	AATCTCTGCCCGCAACACATATCAG		chr1	GCTCAGTATCACCAATTATCAGGGA
LIN28B	chr2	152332247	152332271	GACGTATAGTATTCATTTTTAAATG		chr1	AATGCAAATCAAAACCACAGTGTGA
LIN28B	chr12	51143272	51143296	GATAACAATCACAATACAATACAAG		chr1	TACCCTCTCACTCCTGCAAGAATGG
LIN28B	chr17	17700243	17700267	GAAGCTGGAAGCCATCGTGCAGAAG		chr1	CCATAATAAAAAAAAATAGATGTTG
LIN28B	chr19	52715964	52715988	GACACCCCCATGGTGCGGCGGGCCG		chr1	GTGTGGATATGGTGAAAAGGGAACA
LIN28B	chr5	244648	244672	GCCTATTGGGTGAATCAAATTACTG		chr1	CTTTTACATTGTTGATGGGAATGTA
LIN28B	chr10	11374226	11374250	GACTTTGTGGCAGGACAGTCTCTTG		chr1	AACTAGTACAAACACTATGGGAAAC
LIN28B	chr8	16951957	16951981	GAAAAACAACTTCAAAAATATAGTG		chr1	AGTGTGAGGAGATTCCTTAAAGAAC
LIN28B	chr5	96364597	96364621	ACCCTAAGAGCCGCCATCACTTCAG		chr1	AAAAAGTAGAACTGCCATTTGATCC
LIN28B	chr1	7840945	7840969	GCTGGAAGCAGAAACTTTGTCATCG		chr1	AGAAATCCCAATACTGCCTATCTAC
LIN28B	chr5	74929320	74929344	CTTTTCATTACCCTATTTTATCAAG		chr1	CCAGAGGAAAAGAAGTGATTATATG
LIN28B	chr20	39667668	39667692	GATTAACTTTCTCCTTTCACACTTG		chr1	AAAAAAATTCTTGCACATGCATGTT
LIN28B	chr3	197615807	197615831	GTATATCCTAACATCCTATTTCTAG		chr1	TATAGCAGCACAATTAACAACTGCA
LIN28B	chr5	179999022	179999046	TTTCTTATATTCTCATTACTAATAG		chr1	AAAATACGAAAACAGCCCAAATGCC
LIN28B	chr17	18831783	18831807	GAAAATTATACCTCCATCATTTCTG		chr1	CATCAGTGAATGAGTGGATAAAGAA
LIN28B	chr16	29811071	29811095	GCCTTTTACCAATGAGAGCCTGCAG		chr1	AATGTGGTATATATATAGCTACTCT
LIN28B	chr9	110087240	110087264	GAACTACATTCAAGTAACACCTCAG		chr1	GAGATAATACTACTCAGCCAAAAAA
LIN28B	chr2	109301398	109301422	CATACATACTACATACTTAAATCAG		chr1	CAAAATAATGGCATTCACAGCAACC
LIN28B	chr7	94298797	94298821	TAAATTTTCATGGAAGTTATAAAAG		chr1	TGGATGGAATTAGAGACTATTATTC
LIN28B	chr8	87572317	87572341	TTAACTGGGGAAGGCATCTAACTAG		chr1	TAAGTGAAGTAACTTAGGAATGGAA
LIN28B	chr1	45103578	45103602	GAAGCTGCTGCCGCCTCTTAAACAG		chr1	AACCCAACATCATATGTTCTCATTC
LIN28B	chr16	30012768	30012792	GACTACCTGGCCCTGCAGCTGCCCG		chr1	ACATGTGGGAGCTAAGCTATGAAGA
LIN28B	chr1	45977496	45977520	GCATTCTTCTAACTCTACCAAACTG		chr1	CGCAAAGGCATAAGGATGATACATT
LIN28B	chr7	66104090	66104114	CCTGGTCACGGACCTCTCGGCCCAG		chr1	GGTCTTCTTTAGGTGGTTCCAAGAA
LIN28B	chr16	69874033	69874057	GAACATGCAGCTGACCCTGAACCTG		chr1	GGCCGAATAGGAAGAGCTCCAGTCT
LIN28B	chr1	12381536	12381560	AATTTTTTTTAACTATTAAATAATG		chr1	GCAGCTCCCAGCGTGAGCGACGCAG
LIN28B	chr6	27685161	27685185	GTTTAACTCTTAAATAAATAAACTG		chr1	AAGACGGGTGATTTCTGCATTTCCA
LIN28B	chr1	149816993	149817017	GAGTAGGGATGACAGGTTTCATCAG		chr1	ACTGAGGTACTGGATTCATCTCACT
LIN28B	chr1	180605430	180605454	GCACAAACCACACTTTTTCTTTCAG		chr1	GGGGCTTGTCAAGACAGTGGGTGCA
LIN28B	chr22	50874183	50874207	GCAGGAGGAGCTTCCCCACATCCTG		chr1	GCCCACAGAGCAGGGCAGGGCATCG
LIN28B	chr6	126741699	126741723	GTTTATTTAGTGGGAGAGTCTATAG		chr1	CCTCACCCGGGAAGCACAAGGGGTC
LIN28B	chr12	109680292	109680316	GATCAATACTCCCTACGTCACCAAG		chr1	AGGGAATTCCCTTTCCTAGTCAAGG
LIN28B	chr4	99983732	99983756	GAACATCTTTCCCAGAGTGCCTCAG		chr1	GAAGGGGTGACAGACGGCACCTGGA
LIN28B	chr15	68482497	68482521	GTGTCCCACATTATACCAACCTAAG		chr1	AAATTGGGTCACTCCCACCCTAATA
LIN28B	chr1	26578412	26578436	GTTATGGAGGATTTAAAACATATTG		chr1	CTGTGCTTTTCCAATGGTCTTAGCA
LIN28B	chr12	121861745	121861769	GAAACTTCTGTCCTCTTTGGATGAG		chr1	AACAGCACACCAGGAGATTATATCC
LIN28B	chr1	110219317	110219341	TCTATAATTCCAAAGGCTGTGTGGG		chr1	CACGCCTGGCTCGGAGGGTCCCATG
LIN28B	chr1	42941266	42941290	GAAAAATTATATCTTCTACCCCAAG		chr1	CCCATGGAGCCTCGCTCATTGCTAG
LIN28B	chr10	135252169	135252193	GAATATGGGTCTGTCGGGGTAAATG		chr1	CACAGCAGTCTGAGATCGAACTGCA
LIN28B	chr2	28352141	28352165	GTAAATGAAGACCCTGGAGAAGATG		chr1	AGGTGGCAGCGAGGCTGGGGGAGGG
LIN28B	chr4	71850555	71850579	CATTAGACTGCACTAAATTAACAAG		chr1	GTGCCCGCCATTGCTGAGGCTTGAG
LIN28B	chr3	44519528	44519552	GATCCTACGGGAAGCTAGGTGCCAG		chr1	TAGGTAAACAAAGCAGCCAGGAAGC
LIN28B	chrX	152036151	152036175	GAACGTGGTCCATGGACACATCCTG		chr1	TTGAGCTGGGTGGAGCCCACCACAG
LIN28B	chr16	67982639	67982663	GATAAAGGCTGAGATGTAGCCTCTG		chr1	CTCAAGGAGGCCTGCCTGCCTCTGT
LIN28B	chr11	2424845	2424869	GAGGTCTGAGAGGGAGATGGCCCAG		chr1	AGACTCCACCTCTGGGGGCAGGGCA
LIN28B	chr11	73965037	73965061	TTTTATCCCAGTCGTACTCTTCCAG		chr1	TAGCCAAACAAAAGGCAGCAGAAAC
LIN28B	chrX	69723295	69723319	GCTGGGCTGAGAGGAGGACACGGAG		chr1	CTCTGCAGACTTAATGTCCCTGTCT
LIN28B	chr10	73048461	73048485	GAACTGCACAGATGGGCTGTGCATG		chr1	GACAGCTTTGAAGAGAGTAGTGGTT
LIN28B	chr14	74963057	74963081	GAAACTTAGATACATTTCCAACATG		chr1	CTCCCAGCACAGAGTTTGAGATCTG
LIN28B	chr10	89682034	89682058	GATTAAACCTTTCTTCTTCTAAAAG		chr1	AGAACGGACAGACTGCCTCCTCAAG
LIN28B	chr13	41905418	41905442	GAAGAGAGGCTTCAAATTTATGAAG		chr1	TGGGTCCCTGACCCCCGAGTAGCCT
LIN28B	chr1	45223847	45223871	GGGCCCAGCACTTTTTAAAACCTTG		chr1	AACTGGGAGGCACCCCCCAATAGGG
LIN28B	chr9	33919549	33919573	GTGTCAAGGGCTGGGTTTGCCTCTG		chr1	GCAGACTGACACCTCACACAGCTGG
LIN28B	chr1	161090337	161090361	GCAGCACAGTGTGGACGCCACCATG		chr1	GTACCCCTCCGAGACGAAGCTTCCA
LIN28B	chr19	5691631	5691655	GAGCCCCTCCCCTGCCCTCTCCCTG		chr1	GAGGAACGATCAGGCAGCAACATTT
LIN28B	chr2	189156766	189156790	GAAACTTTCCCTCTCGGCCTCGGAG		chr1	GCTGTTCAGCAATATTCACTGATCT
LIN28B	chr11	68709783	68709807	GTGGTCTTGCTGACAGTAGCTGCAG		chr1	GCAGCCTCCGCTGCTGATACCCAGG
LIN28B	chr10	102341289	102341313	GAAAACAACACCACAATCCAAATAG		chr1	CAAACAGGGTCTGGAGTGGACCTCC
LIN28B	chr8	29966602	29966626	GCCAAAATAATCCAGATTTCTAAAG		chr1	AGCAAACTCCAGCAGACCTGCAGCT
LIN28B	chr16	70190639	70190663	GATTTCATCAACCGGGGAGAGTATG		chr1	AAGGGTCCTGACTGTTAGAAGGAAA
LIN28B	chr7	116147182	116147206	GCTATTTAACATTTTACAGTAAATG		chr1	ACTAACAAACAAAAAGGATATCCAC
LIN28B	chr17	64754811	64754835	GGAGAGCACCCCTCCACCCCATTCG		chr1	ACCAAAACCCCATCTGTATGTCACC
LIN28B	chr3	141166339	141166363	GAACTCATGATTCTTTTTCAAACTG		chr1	ATCATCGAAGACCAAAGGTAGATAC
LIN28B	chr19	56933900	56933924	TAATCATATTAACATCATAAAACTG		chr1	AGCAGAAAAGCTGAACATTTTAAAA
LIN28B	chr16	15779727	15779751	GACACAGGGTCAATAATAAAAATTG		chr1	ATCAGAGCACTTCTTCTCCTCCAAA
LIN28B	chr3	38415308	38415332	TTCCTTCAGTGCTGGGGCCCTTCAG		chr1	GGAACGCAGCTCCTCGCCAGCAACA
LIN28B	chr5	138632158	138632182	AGAAATAACATCAACTTTTGTAATG		chr1	GAACAAAGCTGGGCAGAGAATGACT
LIN28B	chr6	18466423	18466447	GTTCATAACTTACCCAAGGGTATAG		chr1	TTGATGAGTTGAGAGAAGAAGGCTT
LIN28B	chr17	5264868	5264892	GTCCCTCCTCTCCAGCGTTACCCAG		chr1	CAGATGATCAGTAATAACAAACTTC
LIN28B	chr1	210340072	210340096	GCCCAATAATCTACATTTTATTAAG		chr1	TCTGAGCTAAAGGAGGATATTCAAA
LIN28B	chr8	120220821	120220845	GGCGCCTTCGTCTGCCTGGAGATTG		chr1	CCCATTACAAAGAAGCTAAAAACCT
LIN28B	chr9	33527256	33527280	GCCATACCTATTCATCTCAATCATG		chr1	TGAAAAAAGATTAGATGAATGGCTA
LIN28B	chr6	139112069	139112093	GATTCCATACCTTTTCAATTTTCTG		chr1	ACTAGAATAAACAGTGTAGAGAAGT
LIN28B	chr1	29379714	29379738	GCTAAAAAAACAGTGGTCCCTAAAG		chr1	CCTTAAATGACCTGATGGAGCTGAT
LIN28B	chr11	8704554	8704578	GATCTCTAGGACACGCGGGCCCCTG		chr1	AACCATGGCAAGAGAACTACATGAT
LIN28B	chr6	32948582	32948606	GACACTTCTTCATCTCACCCCCCCC		chr1	GCAGGCACAAGCTTCAGTAGCCAAT
LIN28B	chr3	96783187	96783211	GCTCACCCTCACCCAAAAATCCTAG		chr1	TTGATCAAGTGGAAGAAAGGGTATC
LIN28B	chr6	36570639	36570663	GCCATACTTATATTTTCTTGTAAAG		chr1	AGTGATTGAAGATCAAATGAAAGAA
LIN28B	chr15	40281882	40281906	GATCATTATTTTCTCTATTATAATG		chr1	ATGAAGTGAGAAGAGAAGTTTAGAG
LIN28B	chr2	219460667	219460691	GAAGCAGGCCAACCCTCAATAATTG		chr1	AAAAAAGAGTAAAAAGAAACAAACA
LIN28B	chr19	50154790	50154814	CCCCTGCTGCCGCCCGGCGACTCGG		chr1	AAGCCTCCAAGAAATATGGGAATAT
LIN28B	chr5	82815383	82815407	GCCACCAAATTACCCACACCTACTG		chr1	GTGGTAAGACCAAATCTACGTCTGA
LIN28B	chr16	81481560	81481584	GTTTCCCTGAGGCCTGGACATTATG		chr1	TTGGTGTACCTGAAAGTGACAGGGA
LIN28B	chr12	11325136	11325160	GAGGGAGAGTGGTAGGGGAGAACAG		chr1	GAATGGAACCAAGTGGGAAAACACT
LIN28B	chr13	40241972	40241996	CATGATGGCTGTCTTCAAATATTTG		chr1	CTTCAGGATATTATCCAGGAGAACT
LIN28B	chr17	66521052	66521076	GGTGATGAAGGGGATAACTTCTATG		chr1	TCCCCAACCTAGCGAGGCAGGCCAA
LIN28B	chr11	65210592	65210616	GTCAAATCCGATCTGCCATATCCTG		chr1	CATTCAAATTCAGGAAATACAGAGA
LIN28B	chr16	315731	315755	GTTGCAGCTGTCTACTGGCTGCATG		chr1	ATGCCACAAAGATACTCCTCGAGAA
LIN28B	chr1	41485328	41485352	GTCCAACTCCCTAAGTCCCGGCCTG		chr1	GAGCAACTCCAAGACACATAATTGT
LIN28B	chr1	117676869	117676893	GATAGTTGGGGAAAGGCTGGGCACG		chr1	CAGATTCAACAAAGTTGAAATGAAG
LIN28B	chr19	41806816	41806840	GAACAAACTACAAAACTGTCCAAAG		chr1	GAAAAAATGTTAAGGGCAGCCAGAG
LIN28B	chr2	86735784	86735808	TACTCAGCCAGGGTACAATTCTCAG		chr1	AGAAAGGTTGGGTTACCCACAAAGG
LIN28B	chr2	201680399	201680423	GTACACTGGCAGATGACATGATGCG		chr1	GAAGCCCGTCAGACTAACAGCGGAT
LIN28B	chr16	68260455	68260479	GCCTTCAGGTCTGGGGCCAGGAGTG		chr1	CTCTTGGCAGAAGCTCTACAAGCCA
LIN28B	chr4	106860916	106860940	GATATGGGAGTTAAAGGAAAGAGGG		chr1	GAAGAGAGTGGGGGCCAATATTCAA
LIN28B	chr3	101677897	101677921	GAATGGGTGGGATAAATTATCCTTG		chr1	CATTCTTAAAGAAAAGAATTTTCAA
LIN28B	chr2	24207544	24207568	GCCACACCAAAAATTGTTTCTAAAG		chr1	CCCAGAATTTCATATCCAGCCAAAC
LIN28B	chr5	36152244	36152268	GTCTGGCTGCTGGGGGCCCGAGCAG		chr1	TAAGTTTCATAAGTGAAGGAGAAAT
LIN28B	chr5	65463101	65463125	GTTTTGATGCCTGTTTTATTTATTG		chr1	AAAATCCTTTATAGACAAAGAAACG
LIN28B	chr10	1170881	1170905	GCCCTCCCCCATGACAACCGACAAG		chr1	CTGAGCGATTTTGTCACCACCAGGA
LIN28B	chr6	73659307	73659331	GCTTTAAACATTTTCATATTACATG		chr1	GTGCCTTACAAGAGCTCCTGAAGGA
LIN28B	chr17	34147391	34147415	GCAACCATATAATAACCAGGGACAG		chr1	AGCACTAAACATGGAAAGGAACGAC
LIN28B	chr7	157073070	157073094	GTAAGGCCAAGGCCTTGGTCAGGAG		chr1	CAGTACCAGCCACTGCAAAAACATG
LIN28B	chr11	119003654	119003678	GCACCTTCAGTGCCCGATCCCTCTG		chr1	CCAAATTGTAAAGACTGTTGATGCT
LIN28B	chr6	144150529	144150553	GAATCACCTGCTTATCCTATTAACG		chr1	AGGAAGAAACTGCATCAACTAATGA
LIN28B	chr9	19347526	19347550	GTTTGTATATCTTTTTAAAAATATG		chr1	GCAAAATAACTAGCTAACATCATAA
LIN28B	chr5	139495630	139495654	GGAGATCTCCCATAATATTTTTCTG		chr1	TGACAGGATCAGATTCACACATAAC
LIN28B	chr9	82341084	82341108	GACTCTCTCCTGGGATGAGGACTTG		chr1	GACTGGCAAATTGGATAGAGTCAAG
LIN28B	chr15	49493423	49493447	GCACCAGGAAGAGTCAACATAATAG		chr1	ACCCATCAGTGTGCTGTATTCAGGA
LIN28B	chr11	95529216	95529240	GTCTCTATTACATCCAATTTACCAG		chr1	GACCCATCTCATGTGCAGAGACACA
LIN28B	chr8	100506222	100506246	GATAAATATTTCTATCCCACTCCAG		chr1	CATAGGCTCAAAATAAAGGGATGGA
LIN28B	chr10	77711669	77711693	GACTTTCTGGGGGACGGAGGCCACG		chr1	GGAAGATCTGCCAAGCAAACGGAAA
LIN28B	chr16	2570082	2570106	GTCTCCCAGCTATCTATAACCTTAG		chr1	ACAAAAAAAAGCAAGGGTTGCAATC
LIN28B	chr21	11175234	11175258	GAATTCCTGACCTTCTTGTCAGGAG		chr1	CTAGTCTCTGATAAAACAGACTTTA
LIN28B	chr10	11913063	11913087	GACTCTGAGGTCTGGGACGTGTGCG		chr1	AACCAACAAAGATCAAAAGAGACAA
LIN28B	chr2	237038920	237038944	GCACTCCCCCAACCTGAGGATGGTG		chr1	AGAAGGCCATTACATAATGGCAAAG
LIN28B	chr6	80410271	80410295	GCTCATATTTCTGGCCAATGTACAG		chr1	GGATCAATTCAGCAAGAAGAGCTAA
LIN28B	chr14	56757030	56757054	GCTCACTACTAATGGCGTCCTGGTG		chr1	TACAGGAGCACCCAGATTCATAAAG
LIN28B	chr4	962331	962355	GGGTGGAGGTGCAGCTCACACACTG		chr1	CAAGTCCTTAGAGACCTACAAAGAG
LIN28B	chr21	38885729	38885753	ATGCTTTTGCAGACAGTCCTTAATG		chr1	ACTTAGACTCTCACACAATAATAAT
LIN28B	chr2	170625420	170625444	GTCTGAGCTCTGGCGGCGCGCCCCG		chr1	GAGAGACTTTAACACCCCACTGTCA
LIN28B	chr12	54744795	54744819	CCCTAACCCCACTTAGTGACCTCAG		chr1	ACATTAGACACATCAATGAGACAGA
LIN28B	chr12	56623058	56623082	GCCTTCCACTGATTGGCTGGTGTAG		chr1	AAGTTAACAAGGATATCCAGGAATT
LIN28B	chr12	58200560	58200584	GATCCTCATTATAACTCTTATGAAG		chr1	GAACTCAGCTCTGCACCAAGTGGAC
LIN28B	chr14	77931884	77931908	TAAGCCTGCTCCTTCAAAAACCCAG		chr1	CTAATAGACATCTACAGAACTCTCC
LIN28B	chr11	58393726	58393750	GAACTCCTTCACCTCACATTCTCTG		chr1	ACCCCAAATCAACAGAATATACATT
LIN28B	chr14	61391854	61391878	GTCATTATTCCCTAAACAATACACG		chr1	CTTCTCAGCACCACATCGCACTTAT
LIN28B	chr7	97837263	97837287	TATATATACTAGCTGGGGCACATAG		chr1	TCCAAAATTGACCACATAGTTGGAA
LIN28B	chr2	153575490	153575514	GCCATTCTTCTCGCCTTCCTCCTCG		chr1	GTAAAACACTCCTCAGCAAATGTAA
LIN28B	chr13	28009661	28009685	GTCAAAACGGAGAGTCACCCAACTG		chr1	AAGAACAGAAATTATAACAAACTGT
LIN28B	chr16	67605179	67605203	TTCCATTTTTTCTATCTTAAAAATG		chr1	CTCTCAGACCAAAGTGCAAACTAGA
LIN28B	chr9	91093396	91093420	TTCACATTTTAAAATTAGGTAAATG		chr1	AGTCAGGATTAAGAAACTCACTCAA
LIN28B	chr22	35861276	35861300	GTGGCTGGGTTGGATGAGGCAATCG		chr1	AACCACTCAACTACATGGAAACTGA
LIN28B	chr2	239328589	239328613	GGACTCTATGGGTGCCAGTTCTATG		chr1	GGTACATAACGAAATGAAGGCAGAA
LIN28B	chr1	165881998	165882022	CCTGGTGTCACACAGGCAGTGGTCG		chr1	ATAAAGATGTTCTTTGAAACCAACG
LIN28B	chr17	56171188	56171212	GCCCCTTCACTACCCTAGTAACAAG		chr1	AGAACAAAGACACAACATACCAGAA
LIN28B	chr11	65658347	65658371	GGAGGCGGCGCGCCTGGCGGCACTG		chr1	TCTCTGGGACACATTTAAAGCAGTG
LIN28B	chr15	59302886	59302910	CCACCACATCTGACCTCCACATCTG		chr1	TGTAGAGGGAAATTTATAGCACTAA
LIN28B	chr20	58521496	58521520	TAAACTTTTCAGACAGCAGTAAATG		chr1	ATGCCCACAAGAGAAAGCAGGAAAG
LIN28B	chr8	100795898	100795922	GTTTCAACTAACATTATTTCTCAAG		chr1	ATCTAAAACTGACACCCTAACATCA
LIN28B	chr9	133512958	133512982	AATTCTGAACTGAGACAGATAATTG		chr1	CAATTAAAAGAACTAGAGAAGCAAG
LIN28B	chr17	7825134	7825158	GTGGGTGTCCAGCGAGAGAGAAATG		chr1	AGCAAATACATTCAAAAGCTAGCAG
LIN28B	chrX	13731969	13731993	TAAAAATATTTCATGGTTGGGCACG		chr1	AAGGCAAGAAATAACTAAGATCAGA
LIN28B	chr3	23294378	23294402	GTATTTTACTTTCATATCTAAATTG		chr1	GCAGAACTGAAGGAGACAGAGACAC
LIN28B	chr15	64710805	64710829	GTTCAACTCATTTCAGCACCAGTTG		chr1	AAAAACCCTTCAAAAATCAATGAAT
LIN28B	chr2	32676571	32676595	GTTTCATTTTAAAATGCCCTTGACG		chr1	CCAGGAGCTGGTTTCTTGAAAAGAT
LIN28B	chr7	127369854	127369878	GCTTTTCATAACCGAGACTGGAATG		chr1	CAACAAAATTGATAGACTGCTAGCA
LIN28B	chr5	5430285	5430309	GAATGTGGGTCAGAGGAGCCTGATC		chr1	AGACTAATACTAGAGTTCTTTTTAA
LIN28B	chr12	14928200	14928224	AATTATTTTTACTTCCCTTTCACAG		chr1	AGGTCTTTGTATATACATGAGAGAT
LIN28B	chr11	8072785	8072809	GTTTGTGTGTGCCTATATCCTAATG		chr1	TGCCGGTTGTTTTCCCATTATCTAT
LIN28B	chr3	101293093	101293117	GAAAAGTCGCAGCGAGCTGGAGCCG		chr1	TCTCCCCTTCTTCCATATTAATAGG
LIN28B	chr6	89874154	89874178	TAAAAACTGGGTGGCAGTTCACAAG		chr1	ACTTTAGCCGACATAATTTCCCAGG
LIN28B	chr12	123462876	123462900	GAAAAGCAAAGGCCTCATCTCCATG		chr1	CTCCTTTTAAATTAGTTGTGGCCAA
LIN28B	chr16	53265601	53265625	GAAGATAGTACTTGGGAACTAAAAG		chr1	TGGAATGTGAACAACAAAAAAATTA
LIN28B	chr6	42860589	42860613	GCTATTCTGGAGGCAGTGGTCGAAG		chr1	TATTTAGAACTATAGATTCCTATAC
LIN28B	chr11	4113715	4113739	GCATGAGTGGATGCCAGAACTGTAG		chr1	TTTAAAATAAGAGTGTAGATTCCTA
LIN28B	chr7	44811976	44812000	CTTCACCCTCAACCAGCTGCTTCTG		chr1	TATCTCCCCTTTCCTTTTCCTCTCC
LIN28B	chr8	15603809	15603833	GCCACCCCCAAATTAATTATTCATG		chr1	CCATCAGCTGGAATTTTAATATGAT
LIN28B	chr13	75328446	75328470	AACACAAATTTTACACAATACAAAG		chr1	GCCTGAGCTGGATAAGCCTTCTTAG
LIN28B	chr16	14166258	14166282	GTATATACTGGGGTGCTTGTGCCAG		chr1	ATAAGAAGGTAGGAGCCCTGTGTGA
LIN28B	chr7	131178313	131178337	GCATTTCCCTTCTTCCAAATAACTG		chr1	AGGATCATAGAATCAGAATGAAGGA
LIN28B	chr1	216747294	216747318	CATAATCCAAATATTTCTACTAAAG		chr1	ACCTGGGTCTCAGCTCCATGGAGTG
LIN28B	chr3	61783191	61783215	GAACAGGGAGGCTGGGTTCTTTCAG		chr1	AACTGTCAGTGAAACCTAGACTGTT
QKI	chr17	3627403	3627427	GCAGTCCGACGATCCTGACGATCCC		chr1	AACACACAGACCGCTAAGTGAAAGA
QKI	chr17	11929444	11929468	GAAAAACATCTCACCTCACTTTTAG		chr1	AATAAACTTTACTTAGTTTAAATCC
QKI	chr5	64951541	64951565	CCTAATTAATCTCTCTTTACAAAAC		chr1	GTCATTTTGGCCACATTAGAGCAGC
QKI	chr11	14696140	14696164	CCCAACTAAAACTTTACTAACTTTG		chr1	CTAACTCATAGCCAGTCCCAGATGT
TAF15	chr18	33558858	33558882	GAAACACTTCTCTCAACTAAAAATG		chr1	TTATTAAAGTAGAGACAAACCATGC
TAF15	chr16	11338424	11338448	AACTTTTTTCCTCAAAACAAACAAG		chr1	TCCTTCTTCTTCACTCACTCCCTTC
TAF15	chr13	34401526	34401550	GTTTCAAACATCACTATACAAAATA		chr1	CTTCCTTCCTTCCTTCCTTCCTTCC
TAF15	chr7	32795436	32795460	GAAAATTACTTCTTTTTTTCCCATG		chr1	AGCTGGGACTACAGGAGCCCGCCAC
TAF15	chr14	97022661	97022685	GCAACAAAAATACCTACTCCTATAG		chr1	CACGCCCAGCTAATTTTGTTTTTGT
TAF15	chr6	157258029	157258053	GTACCATACCATATACATTTTAATG		chr1	CCTTTTCCTCCTCCTCCTTCTTCTT
TAF15	chr10	6221982	6222006	GCATTTAACCATTCAAAATAACCAG		chr1	CTTTATAATTCTAACCCATGGAGCT
TAF15	chr10	124930985	124931009	CAATTTCCATTTTATTTTTTCTCCA		chr1	GAATATAAGCATTCAGAAGATGGTG
TAF15	chr2	44660339	44660363	AATACATATATATATCCTTTTCCAG		chr1	AAGCAAAGTTCTGTCGCAGACAACG
TAF15	chr3	171766377	171766401	GCAATTCCATTCCTATTCCTATACG		chr1	TTTCCAAGAAACTTGCTCAAAGCTC
TAF15	chr15	36957676	36957700	TTCCCCTTTTATTTTTCTCAACTCG		chr1	TTGCTCAAAGGAATGTCAGCAGCCA
TARDBP	chr6	20577347	20577371	AACCTTGGTGACCGCAAGCGATCGG		chr1	CCAGAAGTTGGAAAAGATAAGCAAA
TARDBP	chr5	66253959	66253983	GTGTATGTGTGAAAGAGAAAGAGAG		chr1	AAAATTCTCCCCCAATGTCTTCAGA
TARDBP	chr16	29002128	29002152	TATGCAGCACAGCACTTTTGAGACT		chr1	GAGAGTGTGGCCCTGTGGACACTTT
TARDBP	chr4	20254583	20254607	ATTTCTGCCCGGCTGCGGCGGCCCG		chr1	GATTTCTGCCCAGTAATACTGATTT
TARDBP	chr6	127664822	127664846	GTAGGGCTGGGAAAGGAGGCTGCCG		chr1	TAGGCTTCTGGCCTCCACAGTTACA
TARDBP	chr3	149531095	149531119	GACGCGGCTGGCAAGACTGTTTGTG		chr1	TAACAGTAAACCTCTGTTGTCTTTA
TARDBP	chr20	21219386	21219410	AAGGGCATCGAGCGAGTCTGTCTTG		chr1	TCAAGAAATATTTCTAAGCCAGTTC
TARDBP	chr3	24147296	24147320	CTGCCCCTGTGGTAGGAATGGATGG		chr1	ATATGCTGCAGAGAAAAGGCTGAGT
TARDBP	chr18	32168823	32168847	TACACATGCAAGCTGATTTTTAACC		chr1	GAGCTGACTGGCGATAGCACATGGA
TARDBP	chr6	147967324	147967348	AATACTCTACTGGTGACTGGAAGGA		chr1	CCAGCTTTTATGAGATCCTTCTGAT
TARDBP	chr17	60719037	60719061	CAGAGGTGGACGAATGGACTCCAGC		chr1	TGTAATTCAGTGTGGCTTAATAATT
TARDBP	chr1	45481221	45481245	CAGGACAATAAAAGTTTCGGAGTTG		chr1	AAGGCTATAAGCTGTGAAGATGAAG
TARDBP	chrX	105451155	105451179	CAAAAGGATCCAGATGGCTGAAATC		chr1	TGGTGTTTTCATTGTGGAGAAAAGC
TARDBP	chr10	102797998	102798022	AATTGAGAAGAGTGCCGAGGAAGAG		chr1	ATGGTCATGGTTTCCATAGTATGGG
TARDBP	chr19	5647412	5647436	CAACCAGATGCCACAGTAGGCAAGG		chr1	TACAACTGAAAGGGTGGAAAGAACA
TARDBP	chr2	136393530	136393554	AAGAGAGATAACTCTAGCTTTGACA		chr1	AATCAAGGAAAAGGAAAATCTCATC
TARDBP	chr1	154230015	154230039	TACTCAAGCCCTGCAGTTGGCTCTG		chr1	CACTAGGGTGAAGCGATTTGCTCAT
TARDBP	chr16	11165952	11165976	AAGGTGAAGGGTACATGTTTGTCTG		chr1	GACCTTCATATGGAACATGCAGGAT
TARDBP	chr2	42477214	42477238	GAACACAGCCCAGTGGCATTATGTG		chr1	TTGTAGGGAGTAATCAGAAAAGCAT
TARDBP	chr15	90132012	90132036	GACTGACGGTGGTGAGTCGGGAGCT		chr1	CTTTCATTTTCTCTATCAGTAACCC
TARDBP	chr20	57097839	57097863	AAGTGGTTCTGTTCCGGCTGGCACG		chr1	TTTAAATGTCCTCAGTGTGGGTTTT
TARDBP	chr6	170680391	170680415	GTGGCTGAGGGTTGTGTGGATGGAC		chr1	CCTCCCAAAATAGAAACTTGAGCAA
TARDBP	chr1	227093894	227093918	AAGCAAGGGGAGCTGAATGTCTCTG		chr1	TCTTATAATTTTTCCAGTAATATCC
TARDBP	chr6	41106675	41106699	TAGAGTAACCCATAGCAAGGCTGAA		chr1	AGATAATAAAAAGCCCTATTGTCTG
TARDBP	chr14	71822403	71822427	CATGGCAGAGGTGATGAAATTTATG		chr1	AGAACACCTGGACACAGGAAGGGGA
TARDBP	chr8	20078668	20078692	GTTGTTGTTTGGGGTACAAGATGAG		chr1	ACAGCACACACTGGGGTATGTCTGC
TARDBP	chr8	145150841	145150865	CATTCGGCTGTGAGTGCCAGTGACC		chr1	GGTTGGGGGTTGGGGGAAGGAAGTG
TARDBP	chr5	60419613	60419637	TTGGCTTAGCCTGTTTCCAGGCTGA		chr1	CATCAGTATAAGCTAATGCATGCGT
TARDBP	chr12	87886	87910	GCTGAAGGAATTTCCTGTGTGCGTG		chr1	GGCTTAATACCTAGGTGATGGGTTG
TARDBP	chr16	19548470	19548494	AATGAACAGTACCTGTGCTGCGATG		chr1	ACAGGTGCAGCAAACCACCATGGCA
TARDBP	chrX	23685813	23685837	GAGGCCCCGGACTCGCGAAGAGGAG		chr1	CACATTTATGTATGTAAGAAGACTG
TARDBP	chr3	142742257	142742281	AAGTAGTTATTGTTTGGATGGCAGC		chr1	CACGTACTGCACACGTATCCCAGAA
TARDBP	chr10	114852171	114852195	GATGAGAGAGCTGGTGGGCTCAGAC		chr1	CTTAAAATAAATTGTTTTTAAAAAA
TARDBP	chr2	122515166	122515190	AAAGTGCAGCTCTCTGCCAGCACAG		chr1	AAGAAGAAAAAAAGAATGATACATT
TARDBP	chr8	100844630	100844654	ATTTGCCCAGGTGGAGAGCAGCCTG		chr1	GTGGGGGCTGGTGAGGGATAAAAGA
TARDBP	chr7	91576567	91576591	CACTAGGACTTTGGAGACATTTATG		chr1	CTACACATTGGGTACAGTGTACACT
TARDBP	chr1	113196639	113196663	TTGGTGGTTGGGAAATGGGATGAGA		chr1	GCTCGGGTGATAGGTGCACCAGAAT
TARDBP	chr11	57556597	57556621	AAACCAATCAGTTGCGACCTTCTCT		chr1	CTCAGAAATTACCACTAAATACCTT
TARDBP	chr9	82244035	82244059	GTTTGTATGAATGGCTGAAATACAG		chr1	ATCCATTAAAACAAACACCACCTGT
TARDBP	chr13	88354128	88354152	AACTGCTATGTGGGAATCAGCTACC		chr1	TCCCCAAAGCCCTATTGAAATAAAA
TARDBP	chr16	2812211	2812235	GGTCCCACTCTAGATCCCCAGCCAC		chr1	CTCTTGGAAAGCTGCCTGGAGCAGG
TARDBP	chr7	75694191	75694215	AAGGAAGGTGTTGTGGAATGTTCCT		chr1	GAGAGGCTGCAGAGGGGACAAGCCC
TARDBP	chr15	79222535	79222559	GAAAAGGAAGTACTGTCCTGAACCA		chr1	AGGGTGGGAGATGAAGGAAGTGGGA
TARDBP	chr7	150787735	150787759	AAGACGGTGCATGTGGCCGGGTACA		chr1	AGTGGATTCTGTCAGTCTTGGGTGG
TARDBP	chr5	17462114	17462138	AAGGTTAGCATTGTTATGTGCGAAT		chr1	GGCGTGTTCTTGGCAAGGAGCAGAA
TARDBP	chr19	11476809	11476833	AACAGGGGTGCTGAGTATGAGATTA		chr1	GGCACTCAGGCTGGTGGAGGCAGAA
TARDBP	chr16	30676451	30676475	GCATCCATGCTTGTGACCCTGACTG		chr1	CCTTCCGAGGTCAGGCTGAAGCAGA
TARDBP	chr1	44058973	44058997	GCACCTGTGTATGTGCATCAGTGGA		chr1	CCTAGGGCCCCTGAGGCAGGTCTCT
TARDBP	chr5	1048207	1048231	GTGTGAACGAATGGGCGAGTTTGTG		chr1	ACCCCAAGTCTATGTGGCCCAACTT
TARDBP	chr11	85195225	85195249	GTGGCGGATCTTTCCCGCCCCCCGT		chr1	ACCAGTGCCACTACCCTGCATTCAA
TARDBP	chr9	124454556	124454580	GTATTCGTGTGTGTGCTGATCAATG		chr1	AGTCCTGATTGTTGGGAGAGAGACC
TARDBP	chr9	74550625	74550649	AAGTGGAATGATCGTTGCCAGGGGC		chr1	CTGATAGGACCAGCTTGGGGCGGGT
TARDBP	chrX	62000047	62000071	AATATGAGAATGTACTAGTACAAAC		chr1	GTTCACCTCTGCTACAGTGGTGATG
TARDBP	chr16	19790652	19790676	GATTGGATGTTGTGGGAGAGAGAGG		chr1	GGTCACGTGGAGGGGTCACATGGTA
TARDBP	chr14	100455262	100455286	GTCAGTTTGAGAATGGGGAGTAACT		chr1	TGTGAGCCTGCCCTGCAGATTTTGG
TARDBP	chr7	30120471	30120495	GTTTTTGCTTGTACTTTGAATGAAG		chr1	CCTTGCAGCCTTGATAATTGCATGA
TARDBP	chr8	64313365	64313389	TAATGGCCACGCTGCGCAACTCAAG		chr1	GCCAATTTCTTATAAAATCTATCTT
TARDBP	chrX	24792153	24792177	GAGAGGGCTTCTTTGGCTAGAGGTG		chr1	TCTGTATACAGATGGTCTCCAACTT
TARDBP	chr1	41480217	41480241	GTGTCTGCTGTGGATGTGGCCAGGG		chr1	ATGATGGTTCAAATTACGACCTTTT
TARDBP	chr10	134489039	134489063	CATGGGGGTGGGTGCGTGTGGAGTG		chr1	GATTTTATGATGATGGTGCTTTCAG
TARDBP	chr6	127665125	127665149	CAGGAAGTGCTTTGGAAGACCCTTG		chr1	CTGTGTACATTAGCAGTGAGGACCC
TARDBP	chr20	8375032	8375056	GTTCCTGGTGTGTGTGTGCAGAAAG		chr1	ACACAACCATTCTGTTTTTTACTTC
TARDBP	chr5	170601193	170601217	AAATACATTTGAGTAACTGTTTAAC		chr1	CAGTACAGTATTCAGTAACTTACAT
TARDBP	chr15	85540114	85540138	ATGGGCCTTACAGGACTGGAAGCTG		chr1	GAGATATTCAATACCTTATTGCAAA
TARDBP	chr9	125866191	125866215	GACTGTGAGACTGGATTATAACATG		chr1	ATAACTTCACGTTAGAGGATTTTGC
TARDBP	chrX	153668669	153668693	GACTGGCCTGGTACCTGGGTGGGGG		chr1	CTAACTGTAGGCTAAAATGCAAGTG
TARDBP	chr11	34158805	34158829	AATGGCAGAGGTACACGTGGACTTG		chr1	TCTGAATACATTTAAGGTAGGCTAG
TARDBP	chr2	207469253	207469277	TTTTCTGTTCTCTGTTGTGTCCCCA		chr1	GCTAAGCTACGATGAGAGGGAAGTT
TARDBP	chr6	53777961	53777985	TTTTATGAGCAGGCTGCAGCTGAAG		chr1	AGCTGTAATTAATGCATTTTCAACT
TARDBP	chr11	490814	490838	GTGTGTACACATGCGTGGCCGCCTG		chr1	GTTTATCTGGATGCAGCCCTATCAT
TARDBP	chr21	45170897	45170921	TTGAGCTGTGTGGGGGCTCCTGGGC		chr1	AAACCAGGGAGCATTTGCAGTTGGC
TARDBP	chr6	167439482	167439506	GAAAGTGATGTCTTATAATGAGGCA		chr1	AACAGAATTCCTCTCCAGGAGGGAA
TARDBP	chr3	140961964	140961988	GAGAGCTACTTCTAGGATAGCAGTG		chr1	CTGTCTTTATTTGGGAAAATACCTG
TARDBP	chr13	94462828	94462852	GTGCTACCTTTCAGGCTATGGCCCG		chr1	CATGAACTGCTGAAGGTGGAAGTGG
TARDBP	chr7	103006526	103006550	GCTCGAATGGTTCGTGAACTCTTTG		chr1	ATGTCTGAAGGCCCAGCAGGAGAAG
TARDBP	chr10	70396117	70396141	GCCCTGATTTGAAAGGATTTCTTGT		chr1	GTTCTTTAGAAAGGATCAGGAATTT
TARDBP	chr2	97506865	97506889	AAGATTCGTATGAAGTACTAACCCC		chr1	GGGGGCAGAGTGAGAGCAAGGAAGA
TARDBP	chr14	70447275	70447299	CACCTGTCCAGGAAGCTGGGGTTTG		chr1	GACAAGGAGAGGTTGGATTAGGAAG
TARDBP	chr7	69746022	69746046	GTCTCTGTGTGTGTGGAAAGTGATA		chr1	TCATGGAGGTTGAATGTTTGGCTCC
TARDBP	chr2	99075410	99075434	TAACACCCGTCAGGATGGTAGCCAC		chr1	AAGTTATCCATGTTCTGCAATGTGA
TARDBP	chr1	46219872	46219896	TATTAGGGATAAAAGTACAACACTG		chr1	AGCCCTTAGTGGGTACTCACCTCCC
TARDBP	chr17	20237009	20237033	AATTTGAGCCTTGTTTGTACTAGGG		chr1	CATAAACCGAAGCGTTCTGCTCATG
TARDBP	chr12	27902351	27902375	GCAAATAGTATGGAGTCAGTGACAA		chr1	CAGCCATCGTGTGCCTACTTCCTGT
TARDBP	chr14	104145817	104145841	GTGGTCAAGTACGAGAGTGGCCCTG		chr1	GAGGACACTGGCGGGGGATGCTGCT
TARDBP	chrX	55045090	55045114	AAGGTGAGACCGAAGAGATACATAG		chr1	CTTCCATGCACACTGATGAGGAGTA
TARDBP	chr3	28332454	28332478	CTTGACTGGGGAAGCATCTGCTTTG		chr1	GAGAGGAAAGAGCACCCACAGATAC
TARDBP	chr15	40736290	40736314	AATATGAGTGTTAAACCTCTGTGTG		chr1	ATGTTGGAGACCAGGAGCTGCACAG
TARDBP	chr21	34720313	34720337	GACATGGTATGTGGGAGAGTGGACT		chr1	TGACTCAGGGATCAAGCCTTTTGTG
TARDBP	chr10	102730577	102730601	ATCAATGGGTTTGTGTGCATGTCCC		chr1	GCTCCCAGGTCCAAGAAGATGCAGC
TARDBP	chr6	157874872	157874896	GTAATATGTGTCTGCTTTACTTCTG		chr1	CTCTTGGGATGTGAAAAGCATGGAG
TARDBP	chr17	74561874	74561898	GACTGCTGTCTGATCTTGCTGAACA		chr1	AGGTGTTGAGATTCCTTGTGAACAC
TARDBP	chr20	37078295	37078319	TAGATGGTGGAGAAAGCCTGTGTGA		chr1	AGCTAGGGCTTCAGGTTCATTTTGT
TARDBP	chr10	135220897	135220921	AACAGTATTCTTCTGACTGATAAGC		chr1	CTACACCAAAAGGGCAAGGAGCCCC
TARDBP	chr14	61243005	61243029	AAGGAGAGGGAAAGGTGTTCAGAGA		chr1	CAGCTTACCTTGGTGTTGCAGGCTG
TARDBP	chr5	90076439	90076463	GAGGAATTGATTATGATTGGTTTCT		chr1	TGGCCAACTGCAGCAGAAAGCAGCA
TARDBP	chr3	140660914	140660938	GCTGGTGCATCTGTTTGCCGGAGGG		chr1	ACTCAAAGAGTGGAGTCGCCTGTGG
TARDBP	chr1	201839789	201839813	AATGGACTGTGGTATGTGATGCAAG		chr1	GGGCCCCCTCCCTGCACCTACTCAG
TARDBP	chr16	3584585	3584609	GACGGTGCTTGGCCGAAGGTGTGGC		chr1	GGGACCAGGTGTTTGGGACCATGCA
TARDBP	chr10	1142016	1142040	GGTCTGACTGCTGCTGCTTAGCCAT		chr1	GGCAGCCACTTCCTGCCCCCACCAG
TARDBP	chr9	114312397	114312421	GCTAGGGATCAGCCTGTGTTGAATG		chr1	GGCTGGGTGGTTCTGATTCTCGCTG
TARDBP	chr18	20812602	20812626	TTTCTTCTGCATGACTTTGGTGTCG		chr1	TGACTCCTGCATAGCAGTGAGAAGC
TARDBP	chr22	51114123	51114147	GTGGGCACGTACCGTGTGTGCAGTG		chr1	TGTTCTCTGCCAGCCTCGCATCCTT
TARDBP	chr17	8163876	8163900	GTTTCAGCTTTTTAGCTATTATGCA		chr1	GTTACATTCCTCCCATAGCTGGACC
TARDBP	chr17	28453007	28453031	CATAAGTGAGTGGTTTTGCTGTCAT		chr1	TCCCTTACTGCCTCCCACAGCCCCG
TARDBP	chr18	22029780	22029804	CAGATTTTGAATGTGAAGAATGTCA		chr1	TCAGGTTCATCATTCTTCATGAGAT
TARDBP	chr2	242281420	242281444	TACTGCCTGCTTGATAGGTCCGATT		chr1	CAAGACTTGACACTGTTTTAGGGCA
TARDBP	chr14	68563501	68563525	TAGCTGCAAAGGAATAAATGATATG		chr1	CACTGGTTCATGCTGGGTGGGCACT
TARDBP	chr18	9106091	9106115	TAGCTAGGCTCCTTGGAGTCTGCAG		chr1	AGCTCCTCCCAGTTGGTTTTGGCCC
TARDBP	chr10	75920504	75920528	TATGGGGAGCCAGTGAGTGTAGGCA		chr1	CAACTCATTTCCTGCTGGGGGCTGG
TARDBP	chr2	10020741	10020765	GCCTCTGTTGTGCTGCTTGAGACAG		chr1	AGCTGGGCTCGAGGTGGAGGCTCAG
TARDBP	chr5	179007133	179007157	TACTATATTGAATGAGGAAAGTATG		chr1	GGTCAGAGCCTGGCTTCTCTTTCCT
TARDBP	chr12	54448392	54448416	GAAAACTATGCTCGCTTTCTAAGGG		chr1	TGCATGGGGCCTGGGTTCAGGGTTC
TARDBP	chrX	134167132	134167156	CGACTACATCATTCTGCCCACAGAC		chr1	TTCTTGTTTGAAGCAAGTGGGCTGG
TARDBP	chrX	77218981	77219005	TATGAATCAGGACTTTGTTGACTTG		chr1	GACCAGAGCACAAAGGCTTCAGGAT
TARDBP	chr21	46894127	46894151	CAGCTGGTGAGACAGAGGATGTGAG		chr1	GAGGGACTGGTGTGTTTCCTGAACC
TARDBP	chr6	5443713	5443737	AAGGGAAATTAGCAGATGTGACAGG		chr1	AGGATCTGTGAGCAGGCAGGGATTG
TARDBP	chr1	7542315	7542339	ATTTGGAGTGCCTGGAGCCATGCCT		chr1	GGGGAGGGTGGCAGGGAGAGGAAGG
TARDBP	chr17	78607871	78607895	GTATGTGTGCATACTGTGTGTGTGC		chr1	GAGGAGGAGGAAGAGGAGAACACAG
TARDBP	chr20	10608595	10608619	AATGGTTGTGCATGCCTAGGGGATG		chr1	AGGAGGAGGAAGGAGAGGCAGAGAG
TARDBP	chr16	84758243	84758267	TTTGTCTGCTTCTGCCATTTGTAAC		chr1	AGATGAGCAGCTCTGCAGCAGGAAG
TARDBP	chr2	44705574	44705598	TTGACTCTGACTGAATGATTTTCTG		chr1	TCAAGATGATTAGGAGATGGGGTCT
TARDBP	chr6	5339350	5339374	AACTGTGGCCAAAGCCAGGACTTTG		chr1	CATTCTAGGGTTTGAGCTGTCTACT
TARDBP	chr9	7094520	7094544	TTTTTCTCTTGTAGCAACCATCTGA		chr1	TGGAGGGAGGAACGCTGTGGCTTGG
TARDBP	chr17	40173610	40173634	CAAGGTGGTCGTGTGTGGCCAGGCG		chr1	ATGATCCCAAACAGTGGGGAATCCG
TARDBP	chr12	50476041	50476065	AAGATGCGGCCCTGGTGCTGTAGGC		chr1	AAAGTCAATTATATCTGGATTTGAA
TARDBP	chr19	48776862	48776886	CAGGTGTGGCTGTTTCCTTGGGAAC		chr1	GGAATTACATGATTATATTTGCTGC
TARDBP	chr11	65267049	65267073	ATTTACTAAACGCAGACGAAAATGG		chr1	AGGTCGGCCTTCCTAATTATGATTA
TARDBP	chrX	73231533	73231557	AAGACTAGTGGAAGGGATACGTTTT		chr1	ATTAAGCTAATGCTGGGCTCAGTTT
TARDBP	chr16	89981717	89981741	GACTTTTTGCAGCTCGGCTGTGCCT		chr1	GCCCTCCGAGGGCTACCAGGTGACG
TARDBP	chr3	23853184	23853208	AGTACTGTTGAGAAGAAGTAATGGA		chr1	CCAGATGTGGGAATCGCTCCCCAGC
TARDBP	chr7	128253269	128253293	GTTCTTTTGATTTCTGTGGGTGATA		chr1	TGACAGAGCCCAGTTGTGGTGGGTT
TARDBP	chr19	58304954	58304978	TTTATTTTGAGATTTGTCAGTGATG		chr1	TTCCAAGCAGCCTAGGACCCAAACT
TARDBP	chrX	40451095	40451119	ATAGAAGTGCTTGAAAGAATGTCAC		chr1	GCCTGCATGGGGGTGGGGGGTTGGG
TARDBP	chr5	82570619	82570643	GATGTATGTATCAGTGAAATAAGCT		chr1	GGGGCAGCTCCCTCTGTTGCTGGGG
TARDBP	chr3	49059840	49059864	ATCTCTCTGCTGCAACGCGAGGCCG		chr1	GAAAGGGGCCTGGCTGGCTCTTCTC
TARDBP	chr17	57756821	57756845	GAATTGTGGGGCAGCGTGCTGCTGG		chr1	TTCTCCTCTGCCATGAAATGGCTGC
TARDBP	chr15	42041869	42041893	AATGATTCCTTGGAAGATAGGGGTG		chr1	TTTAGCTGCCTCCAGGTGACCGGGC
TARDBP	chr1	151185808	151185832	GACTTGACTGGTTCTGCTGTTCTGG		chr1	CATCAGCCCAGTGCCCAAGGTGCCC
TARDBP	chr10	115673427	115673451	AAATATTAGTCCAAGTGAGCTCTGG		chr1	AGTCTTGCAAGGTGCCAAGTCAGAT
TARDBP	chr12	7084475	7084499	GTGCGTGAGCTGGTGCCCAGCAGTG		chr1	GTTCAGTTCTGGAGCTCAGGCCTCT
TARDBP	chr2	233726323	233726347	TTTAAGGAGCTTTTTGGGGAGCGCT		chr1	GAACCACGAAATTGCATTTGCTAGC
TARDBP	chr18	48575143	48575167	AAATATTGTCAGTATGCGTTTGACT		chr1	TGCAAATGAACTGCTGTCCCACGGG
TARDBP	chr6	53677166	53677190	GTTTGAGTGACTGGGTACCACCTTC		chr1	GCCCTTCCTGAGCCCTGCAAGGATA
TARDBP	chr13	50881441	50881465	GGGGTTGAATGGTAAGGCTGTTTTA		chr1	ACAGCAGCACAGTTACCCACTTAGA
TARDBP	chr2	238677710	238677734	ATGATGAAGCCTACCCATAGGGCTT		chr1	AGCTCCCTTTGGAGGCAGGCACTCT
TARDBP	chr1	32662527	32662551	CAGAGTTGCCTGCTATTCTCTGGTG		chr1	CGTGCGGCCTCTGCCGGGGAAGTGG
TARDBP	chr6	20742510	20742534	GAGTTTCTTTTGCTGTTTTGTTCTG		chr1	CATCTGATTTCCTCGCGTCAGCTGT
TARDBP	chr16	1839132	1839156	GTTTTGTAACTGTAGAGGCGCCTGC		chr1	GCACCCGGCATCTGGGGAGAGGAGG
TARDBP	chr17	13989216	13989240	TCAATGTGTGAAAGTAGCACTTAAG		chr1	CAGCCGAGCACGGGAAACTTCCCAT
TARDBP	chr3	184083900	184083924	CTTGGGAGGGAGCTTGGTGTGATGG		chr1	GCTGTTCTCCTTGGCGGGCAGGGAA
TARDBP	chr12	68055659	68055683	GATTAATCCCAGGGCATTTGGTATG		chr1	TAGAACTGGTCTGTCCATAGACATC
TARDBP	chr4	177250204	177250228	TTTTTTTTAGCGTTGCCATTGAAAG		chr1	ACGGAGAGGTTGTCTGTTGGTGGGG
TARDBP	chr12	120992415	120992439	GCTAATGGCCTGCATTTGATTTCTA		chr1	GCTGGAGAGATGCCCGAGGGCTCCC
TARDBP	chrX	24561219	24561243	AACTTCGTTGGAGTATATCTCAGGA		chr1	AAGGTGATGTCTGGGCCATCGGGGG
TARDBP	chr3	33868297	33868321	TTTCCAAGCTAGAACTCTTTCTGGA		chr1	TGTCCGGTGGGAACGCTGGCTTCAG
TARDBP	chr22	46551107	46551131	CATTGCAGTTAGAGGTTGTGGCCTG		chr1	GCTGGATTCTGGTTTACACCTTTCC
TARDBP	chr10	99514032	99514056	TTTCTGCTGTGTGAATGTCCCCCAG		chr1	TTTTGGTGAATGCCAGGGCATGTTC
TARDBP	chr9	98271434	98271458	GTGTGCAGCGGGCAGCGGCCGCAGC		chr1	CATGACCCCTGAGCTCCTCACTGTG
TARDBP	chr9	82285536	82285560	AAGGTTGGGAAGCTGGTGTGTGTTG		chr1	CACTTCCGACTTTTCCAGAGAAAGG
TARDBP	chr1	15989813	15989837	GAAATTTTAATTTAGGGGCACTTAG		chr1	GAAGGAAACTGTCCCCCCCGTACTC
TARDBP	chr19	48207596	48207620	CCGTGTGTGTGTTGAGAGTCTTGAC		chr1	ATCTGAGTGGCCTCTGAGTGGCTGC
TARDBP	chr21	45378270	45378294	GCAGCAGTGCGTGTGGGATGTGGTG		chr1	CAGCTCCTCCAGGCCTGCAGTCAAG
TARDBP	chr5	175926913	175926937	ATTTTTCTTCTGACGACTGCGTAAT		chr1	GCAGAGAACAGTGTCTCCAATGACT
TARDBP	chr2	32797368	32797392	TAGTGCTGTGAGTTGGGTGTTGAAG		chr1	GCCAGAAGTCAGTGGCCAAATGGTG
TARDBP	chr13	20548126	20548150	AACTTTAAATGGAAAGATGTGCCAG		chr1	ATGGTTCTGAGCAGTAATGAATTAA
TARDBP	chr17	17395325	17395349	TAGAATTGTGAGAGAATGTTTTGAA		chr1	CACATTGCTCCAATTTCTCTGTCAG
TARDBP	chr17	77761265	77761289	AAGAGCGTGTGCAGGGCAAGTGCCG		chr1	TTTCTTATGTTCTGGGCCAGTCTCC
TARDBP	chr16	31198284	31198308	AAGGGGTAGGGTAGAATGCCACCTG		chr1	ACGGACAGAGGTGAGACGCCCCACC
TARDBP	chr7	32881877	32881901	AAGGTGTTTAGGTTTTAGGTGAGGT		chr1	ACACCTTCCTGTCTCTCTCAGCCAA
TARDBP	chr6	20685252	20685276	TTGATTCTTGTGTTCATGGAGTGTG		chr1	ATTGTCCCTTTGATGCTGGGCCAGG
TARDBP	chr4	109588804	109588828	CAGAAGCAAGATTCCGTAAGCTGAG		chr1	GCTTAATATACAGTCAAGGGACTGG
TARDBP	chr20	13800920	13800944	AAGTTACAGAAGTGTGTGAGTCATG		chr1	AGCAGAAATTTCTGCTCAATGATTT
TARDBP	chr1	90316819	90316843	GCTTACTGACTGCATGGGTGAATAC		chr1	GTGCTGTGATCACACAGAGGTGGCC
TARDBP	chr3	58483015	58483039	CATGCCTGAGTGACCTTTTGAGAAA		chr1	CCTGTGTACCGATGGCTTCCCGAGT
YTHDF2	chr5	10434162	10434186	GCGCAGGCAAGACTTTTCAGTGACG		chr1	GTCTCGGGTATCAGCTGAAGCAGCT
YTHDF2	chr13	110959716	110959740	GTTCGCGGATCCAGGCCGAGGACCG		chr1	CGGAGCCTCGGGCCCAGCCTGGCAT
YTHDF2	chr3	183867836	183867860	GTGGAGGGCCTGCTATGGTGTGCTG		chr1	GGGTCTTGCCCTGGGAGCCCCTGGC
YTHDF2	chr6	20402753	20402777	GCCTCCTCTACACCACGCCGCACGG		chr1	TGTGCTGGGAACAGGGGATCCTCCT
YTHDF2	chr2	113289214	113289238	GAAGGACAAACACATTATTATCTTG		chr1	TCCCTTGGTACATTCATCTCACATC
YTHDF2	chr17	40931031	40931055	GAGCACAAGGCCGAGATCATCACTG		chr1	AAGGAATTTCCAGCTCCCTTGCTTG
YTHDF2	chr9	138396123	138396147	GAACCAGTGGCTGAGCGGACCAACG		chr1	AAAATCAATTACTGAACTAAATTGC
YTHDF2	chr11	67024965	67024989	GCCAGGAGAGCCTGCCCTCAGACTG		chr1	TCATGGACGCACTAGCATATCATAA
YTHDF2	chr20	61569241	61569265	GCCTTTTGACTCTGGCGCCAACCCG		chr1	TTGTGCCACGCTGGGCCCGTGGTTA
YTHDF2	chr14	105965119	105965143	GGGGACCGGGACCTGCGGGCAGCTG		chr1	TCCCATGGAGTTTGGGCCAAATTGT
YTHDF2	chr19	16799217	16799241	GACCCAGGACCCTCTGAGCTGGGAG		chr1	GAATTACATCAGCTCCTCAGAGGGG
YTHDF2	chr7	935229	935253	GCTCACTGTGCTGCTGGGACCCAAG		chr1	CTTCGCTTCTAATCAGGCCTTGGTC
YTHDF2	chr19	38697341	38697365	GCAACCCTTTCTTCCCCACACCCAG		chr1	AGACAAACTTCTTCCAGAAAGGGTG
YTHDF2	chr17	78263472	78263496	GACCAAGGACGAGATGGCTGCTGCT		chr1	CGTGGGAGTAGCTCTTGGGCAACTG
YTHDF2	chr14	66975028	66975052	GACTCCTTCCCCTCCCGCGGACCCG		chr1	ACCAGGACGGATGCTGGACAGTGGC
YTHDF2	chr19	10802119	10802143	GCTGCTGGCCTGAGACAGTATCCCA		chr1	CTCTACTGAGTGGGGGTGTCCGTGG
YTHDF2	chr21	27228123	27228147	CCCGAGATTGAGCAATAACAGGTCT		chr1	GGACCCCAGAGGCCGGGGGGCAGGC
YTHDF2	chr9	37430570	37430594	GCAACCGAGGGACTCTGCAACAAGG		chr1	AGAGCATGTGAGTGTCCCATCTGGG
YTHDF2	chr8	22277964	22277988	GCTGACAGAATGGAGGCTCAGGCTG		chr1	CCACTGCAGCTGCGGCTGGCTCATG
YTHDF2	chr17	28444112	28444136	CTGAGGGGCAGAGAGCGAGACTTTT		chr1	GGTGCCCTGACAGATGCCCTGGTCA
YTHDF2	chr17	46137280	46137304	GTAGAGGAGCTATGTGGAGCAAAGG		chr1	CAGGTCAGGATCTTGGCAGAGCCTC
YTHDF2	chr22	43558895	43558919	GCTCTACCCCTACCTGGCCTGGCTG		chr1	AAGGCAGGAGTTAGTTCTCCAGGAG
YTHDF2	chr1	90178623	90178647	GTTTTGACTCTCCTTGGACCACACG		chr1	CAGAAAAAAGGAAGAGGGATGAGGA
YTHDF2	chr1	51435499	51435523	GAAACCGAGCCCCCTGGAGGACCTG		chr1	GAGAGAGGGAAATAGGGTAGGGGAG
YTHDF2	chr1	43826020	43826044	GCAACTACTTGGCTGTGGGCACCAG		chr1	AGAGAGAAAAAGAGAGAGGAAGATG
YTHDF2	chr8	23083574	23083598	GCCACGCGAGTCACGGTCCTGCCTG		chr1	AAGAGAGGGGGAAGGAGGGGGAGAA
YTHDF2	chr1	212619318	212619342	GCCCCATTTTGACATCAAGGATGAG		chr1	GGGAGGAGAGAGAGGGAGGTGGAGG
YTHDF2	chrX	153666923	153666947	GACCGGAACCCCTACTACGGGGGCG		chr1	GAAGGGGAAAGAAACAGAGAGAGGG
YTHDF2	chr10	124914589	124914613	GTACCAGCACACCGGCGCCGTCCTG		chr1	AGCGGGGAGAGAAGAGAGGGAGAGA
YTHDF2	chr7	75610428	75610452	GCGGCTGGAGCAGCTCGGCGCCCAG		chr1	GGAAAGAGGGAAACAGAGAGAGAGG
YTHDF2	chr2	20647401	20647425	GACACGGCGGGCCAGGAGGACTACG		chr1	GAAGAGAGGGAGAGAGCGACGAGGA
YTHDF2	chr10	3162210	3162234	GACACCGCCCTGAACACTATCACCG		chr1	GAGAGCAAGAGAGAGAGAGGAAGCA
YTHDF2	chr19	56156929	56156953	GCCTTCCACCCCCCAACCAGGCCTG		chr1	CGAGAGCAGGAGAGACGTGGGTGCA
YTHDF2	chr15	34787433	34787457	GAATGTGTCCACGCGCCAGGGTATG		chr1	GAGACTGACTGAAAAATTACCCAGG
YTHDF2	chrX	155255066	155255090	GACCCAGACTTGGGCTGTTGCTCTG		chr1	AAAGTAGGCCAATGAGAAGGCTTTT
YTHDF2	chr7	155100311	155100335	GAACTAAGACTCAATTACCAACCCG		chr1	GACCTTTCTGGACTCAAGCAATTCT
YTHDF2	chrX	37587272	37587296	GTACAGCTGAAAATTGACAGCCCTG		chr1	GGATTACAGGTGTGCACCACCACAC
YTHDF2	chr8	28575455	28575479	GCCAAATTCTTGGGCTCAGGGACTG		chr1	CCAGCTAATGGTTGTATTTTTTGCA
YTHDF2	chr13	111164942	111164966	GAGGGGCTCAGGGCCTCAGGCACCC		chr1	CACTGCGCCTGGCTCCTCCCCTTAT
YTHDF2	chrX	24095533	24095557	GCACACACATATATCACTGAACCTG		chr1	TTTTAAAGTCAGGAAGTCAATATAG
YTHDF2	chr19	8536222	8536246	GTATTGGCATGGGGTTAGGACCAGG		chr1	AGGGCTCTTGAAAATCACAAAGAAA
ZC3H7B	chr16	25083050	25083074	GTCACAAAAACCCATGTACTCATCG		chr1	AAAGAAAAATACATTTTATTGATTC
ZC3H7B	chr3	126489222	126489246	GATCAGAAAGGACATTCTTGTGTTG		chr1	CCTGACTGAATCATTTTCCTCTGGA
ZC3H7B	chr6	126369045	126369069	ATCAAACAGACCTCATGACTACTAA		chr1	ACTATAGGTGTGCACCAACACGCCC
ZC3H7B	chr9	139727279	139727303	GTCAAAACCAAGGAACCAACTTTGG		chr1	TCACTGAGCACCTGCCATGGTGGGG
ZC3H7B	chr10	63855795	63855819	TAAAAAAATAAAAACAGCCCAACCG		chr1	CCTCCTGGGAGCCCTCAGCTGGGCA
ZC3H7B	chr13	50825960	50825984	GCAATTTTGAGGGAATGGAAGAGAG		chr1	GGAGCCTGGGGGATCAGAAAGGATC
ZC3H7B	chr11	944118	944142	GTTTGGAGGAAAAGCGGACAGGTCG		chr1	GAGGTTTGGAATGGAGCGCCGCAGC
ZC3H7B	chr18	666508	666532	CCTAGGAAAAGCAGATGCCACCTTG		chr1	TGGTGCCTGGGCGGGGAAGAACACC
ZC3H7B	chr10	70326167	70326191	GTACAAAAAGCAGTGGTCTTTGGAG		chr1	TCACTGGACAGGTCGGGACAGTGTC
ZC3H7B	chr6	30541654	30541678	GATTTTGAGACCCAATGAGGACAAG		chr1	TCCCAAACTGCAGATGAGAGGCAGG
ZC3H7B	chr14	104634832	104634856	GCTCTTACCATCTTCATAGGCCATG		chr1	CAGCCCTGTAATGGGGTGGGGAAAA
ZC3H7B	chr21	47654197	47654221	GAATGTTGGAGGTTTGAAGAGAATG		chr1	GTGTTCCAGACAGGGGAACAGCACG
ZC3H7B	chr8	61664159	61664183	GCTCTTGTATCAGTGAAGAAAGTCA		chr1	TGCGGGGACCCTGAGAGCTTAGACA
ZC3H7B	chr19	49524375	49524399	ACCATAGCGAAAAACATGGGCTTTG		chr1	CGCAGGGATGGTGCCCAAACCCAGA
ZC3H7B	chr1	110899712	110899736	GCTCATTAGTGCTTGCACGAGGTAA		chr1	CTCTGAAATGGCCAGCGAGGCTGCA
ZC3H7B	chr1	119708766	119708790	GAGTGGCCACATTTCAGACAGTTTG		chr1	GAGAAGGGTCAAGCTCAAGTCAAGA
ZC3H7B	chr17	55357847	55357871	GTTTGGTTAGTTGAGGAGTAGCAAG		chr1	GAAACTCACAGTGAGAAGTTGAGCC
ZC3H7B	chr6	133193664	133193688	AGATGGATAAAAAATACACAGCTTG		chr1	CGGAGGCTGCTATTCATTAAATTGG
ZC3H7B	chr9	139831058	139831082	GGGGGACATAACAAGGAACTCACAG		chr1	CAGTGAACAAACAATGTCACAGACA
ZC3H7B	chr4	80577406	80577430	GCAGATGAGAAGGATATACATTCTG		chr1	TATTACCAGGGTGCTGGGGAGCAGG
ZC3H7B	chr9	108147712	108147736	GAAAACAGTAGGAAAGCAATGAAAG		chr1	GAGTTCCGCAGACGGCAGGTGGGGT
ZC3H7B	chr10	13676652	13676676	GAAACTTTTGGACCACAACTCAAAA		chr1	GAACATGGTGCAATTTCCCCTGCAG
ZC3H7B	chr1	41456985	41457009	GACAGACAAGACCTTTGTCTTGTTG		chr1	CTGGTGAGCAGCAGGCATCAAAAGC
ZC3H7B	chr13	48939696	48939720	GACGAAATATGTGGAGAAAAGGATG		chr1	AGCGCCTCTACCGCCAGTAATGTTC
ZC3H7B	chr6	2312522	2312546	GATCAAAGGGGTTGGTTATTACTAG		chr1	CATGGCAACTCGAGGGTGCTCCCTG
ZC3H7B	chr10	27455965	27455989	GATTCAGGTTCAGTAAGGAACTAAG		chr1	CAGCATTGGAAACTGCGGCCAGTCA
ZC3H7B	chr22	40725184	40725208	GAAAATAGGGAACTCACAAACCCTG		chr1	CCTTGTCACCTTGTTTCAGTGAATG
ZC3H7B	chr19	17838482	17838506	GAATGACAGCAGTGCCCGGTCACAG		chr1	GCAGTATTTTTATCGGGAGACATGG
ZC3H7B	chr1	218469874	218469898	GCTACTTGGGAGGCTGAAAGGAGAG		chr1	TGAAATGTTTGTCCTATTTTCAGAA
ZC3H7B	chr15	75521884	75521908	GAGGTGAGGCTGTTCTCAGCCAATG		chr1	TATATTAAGTGAATGAGTAGGTTAT
ZC3H7B	chr8	1887336	1887360	GAATCACACAATTTCAAGGCAAACG		chr1	GGTATAACCGAGTTCAATAGGATCC
ZC3H7B	chr1	15250697	15250721	GCCGGACTGAGAGCCCTGGTCCGGC		chr1	TTTTTTAAAAACGTGCATTTTCTCC
ZC3H7B	chr14	64551208	64551232	GAATCAAACAGTATGTAGTCTTACG		chr1	CAGCAACACCCCAACAGTGGGTATT
ZC3H7B	chr14	64932542	64932566	GTTACAGCTTGTCTTAGAAGCATGG		chr1	ACCACCCAGTGGTGGTAAAATTATG
ZC3H7B	chr4	41952483	41952507	GAAATAACTCCTTCTGGGGGTGAAG		chr1	GGAAATTTGAATTTTCCTCTGGTTT
ZC3H7B	chr21	17652301	17652325	GAAATAAGCATTGATATTTCCCTTT		chr1	CTTTCGGTGTCACTTTGGTGATTAA
ZC3H7B	chr22	46485829	46485853	GAAAGTAGGCCGAGGGCGTCGGCAC		chr1	AAAAAAAAAAAATCAGCCAGGCACG
ZC3H7B	chr1	97201042	97201066	GAATGTTAGATGAGATGAGGAAAAG		chr1	CTTTAAGAGGCTGAGGCGGGTAGAT
ZC3H7B	chr1	22459783	22459807	GAGTGCTCAGGATGGGGAAGATAAG		chr1	CCTGGCTAACACGATGAAACCCCAT
ZC3H7B	chr19	34890647	34890671	GTTCAGGGCATCATCTGGGACATCA		chr1	CCGGGCGTGGTGGCGGGAGCCTGTA
ZC3H7B	chr1	22501016	22501040	GACCATGCAGGATCCAGGATCCAGG		chr1	ATCCCAGCTATTCGGAGGAGGCTGA
ZC3H7B	chr1	119772123	119772147	ATGGAGACCTCAGACTTGGCACCTG		chr1	GGCAGGAAAATGGCGTGAACCCAGG
ZC3H7B	chr2	32288903	32288927	GAATTCTCCGGGTGGACGAGGGAAG		chr1	CGACAGTGCAAGACTCCGTATCAAA
ZC3H7B	chr1	225145679	225145703	GAAGAGACGTGATCTAAACAAAATG		chr1	CCCAGCACTTTGGGAGGCTGAGGTG
ZC3H7B	chr16	31206588	31206612	GATTCACCCATGTTACAAATAACGG		chr1	GGCGGATCATTTGAGGTCAGGAGTT
ZC3H7B	chr16	46962822	46962846	GACTATCCTCCCTCCAGTGGAGAAG		chr1	TGAAACCAGCCTGGGCAACATGGTG
ZC3H7B	chr5	142176941	142176965	GTTCATTTTTCAAGTGGGCAACAAG		chr1	AAACCCTGTCTCTACTAAAAATACA
ZC3H7B	chr1	112167819	112167843	CCTATAACATGTTACTCCTTCACGG		chr1	GGTTAAGGCAGGAAGATCCCTTGAG
ZC3H7B	chr1	228684680	228684704	GATACAACCCTGAAACCTAGGCCAG		chr1	TATACACATTTAAAAGTATGTTTGT
ZC3H7B	chr12	1831623	1831647	GATAAATATTTAGGAGTAACTGATG		chr1	TCTCAGGCCCGCTTCATCTCTTCCC
ZC3H7B	chr19	56917857	56917881	AAATGGGGAGGTAACTTAAACACAG		chr1	GATGACTATTTAATCCCTGCCCTCC
ZC3H7B	chr3	5191417	5191441	GCTGTGCAGTTTGTTACATCCGCAG		chr1	AACCCCAACTCAAGACCTCTCAAGT
ZC3H7B	chr10	114805325	114805349	GTGGGACATGCATCAAGGTGGCCAG		chr1	TCGTTTCCCATGTGGTTGCTGGCCT
ZC3H7B	chr20	56935924	56935948	GACAAACCTGACTAGTCCTTACTAG		chr1	CATCTTTTTAACACACAGTGTGAAA
ZC3H7B	chr8	33356036	33356060	GAAACACAAAGGCAAAATGCCCTTG		chr1	ATGGCCTACGCCACAAACACTGCTG
ZC3H7B	chr2	96016897	96016921	GCTAGGGACATACTCAAGCCTGAAG		chr1	CTCACTTCCCGCTACCCTCAGGGGC
ZC3H7B	chr15	100147403	100147427	GCTACCACAATAATCAGGAAAATTG		chr1	ACCCCCACTCTGCAGAACCTGGTAT
ZC3H7B	chr9	117360689	117360713	GACAACCAGTGGTTCTTCATTTTTG		chr1	TCAGTGCCTGTCACTACCCTACCTC
ZC3H7B	chr11	973057	973081	GATACCCTGCGGAGTTGGGAAACTG		chr1	CTTTTCAGCTGTTTTCTGGCAGATT
ZC3H7B	chr6	34976768	34976792	GTAATCCGGTTTGGCTGGAACAAAG		chr1	CTCTATGATCCAGTCCCCAGGCTCA
ZC3H7B	chr16	24810587	24810611	TCCAAAAGGGTAAAATTGGAGCTAG		chr1	GCCCCCCTAAAGACCTCTTGCTCTT
ZC3H7B	chr18	34410118	34410142	GCTCCCAGTGAAACTTACAAAACTG		chr1	TTATGCGCCTCCATTTTTGTCCATT
ZC3H7B	chr14	32035565	32035589	ATAAAAGGACTTTTAGGGAAGAAAA		chr1	CTGCCTCCTCTTCCTGGAATGTTAA
ZC3H7B	chr10	43647376	43647400	TTTTGGTTGTTTCAAGACAACCAAA		chr1	GCTTCATATCTTTCTTCTTGGGAAC
ZC3H7B	chr12	72091134	72091158	GAAAATGGCCCCGGGGAAATCCCAG		chr1	ACCTACTCATCCTTCAAAACCCTTT
ZC3H7B	chr6	168260415	168260439	TATTGACTCTAATAATTTCACAATG		chr1	TCAAATGCCCCCACTGTAAGAATAT
ZC3H7B	chr3	31654409	31654433	GACTTAGAGGGAAATAAATAGGGTG		chr1	CCTTTCTGGTTTAAGCCCTAGGGCT
ZC3H7B	chr4	44692770	44692794	GCACAATTCCCCGATAAATCAAAAG		chr1	CTCAGGATGTAGTCCCAAATTCTTT
ZC3H7B	chr6	4055600	4055624	GTAATCAATGTGGGAGTTAAAAATA		chr1	GCATGATTCCCCCATCCTCATCTCT
ZC3H7B	chr10	8007229	8007253	GATCCCTACAAGTTTAAAATCAAAG		chr1	CACCCTCCTGCCCCTTCCTTGTCAG
ZC3H7B	chr5	72876335	72876359	GCAACAACAAAAAGCCTCTTTCTTG		chr1	CCCCCACCCAGCTCTGTTCCACACG
ZC3H7B	chr17	45696018	45696042	GTAAACAAATTGTCTCTCCAGAATG		chr1	CTGAACTTCTCTGGCAGGTGCCCAG
ZC3H7B	chr19	39980756	39980780	GAAAAATACATCTCCCTCTGACCAC		chr1	CGCACCATGCCTCATGTACAGGCTG
ZC3H7B	chr1	169344677	169344701	CTGGACAGTGATGAATTCACTGAAG		chr1	TTCCTCCCTGCCTGGAGTCCTCCTC
ZC3H7B	chr18	12967571	12967595	GCAACTGGATTTTTTTGCAGAGCTG		chr1	TCTCCCCACCCCGTGGACTCCCCAG
ZC3H7B	chr3	197575158	197575182	GATCAGTAAGATGAAAGTGAAAGTG		chr1	GCACCTCCTTGCCTGCCTAACTCCT
ZC3H7B	chr1	112247027	112247051	GCAGGGCCAGAATTTAGCAAGACAG		chr1	ACCCTTCAGTTTTAGCCTAAGGATC
ZC3H7B	chr8	28886945	28886969	GAACAATAAGTGACTTTTGCTCTTG		chr1	CTGCCCCTGGGAAGCCTCCCCTGAA
ZC3H7B	chr2	182097819	182097843	GACAAAAAATAAAAGATGGGGACAG		chr1	TCCCCGCTTGGCTTAAGGGTCTCTC
ZC3H7B	chr19	34774071	34774095	GAAGTGGATCTAAAATTATTCTCTG		chr1	GCCTGGTTCCTGCAACCACCCCCAT
ZC3H7B	chr6	88358617	88358641	GTATAACTATTTCCACAAAACAAAG		chr1	CCTGCTGTGTTCACCATGTGGGACC
ZC3H7B	chr6	133215461	133215485	GCCTAGAGATGTTTTAGATAAGGAG		chr1	ACAGCTTTCTGTTGACTTGTCTGTT
ZC3H7B	chr13	20548581	20548605	GTTTAAATCTTTTGATTTTACCATG		chr1	CCTCCACCAGAGTCCAGGTGAGCTC
ZC3H7B	chr2	149406826	149406850	GAATTTTGACAAATGCATACAAACA		chr1	TGAGGGTCACGGCTGTCTTTGGATG
ZC3H7B	chr2	74157116	74157140	GAAAATTGGTAAATCGGGACAGAGG		chr1	GGGACGGACAGGATGAGGATGACGA
ZC3H7B	chrX	24779209	24779233	GCAACAAAGCATGAGTGATTTCCAG		chr1	AGACTTGCTTGCATGGCCCAGCCTC
ZC3H7B	chr2	169401029	169401053	GTTACACCAACTCTTCTGTGGGAAG		chr1	CCTCTGAACCCCTGAAGGCATCTGT
ZC3H7B	chr13	47384195	47384219	GATAGTAACATGAGAAAAAGAGGAG		chr1	ACTGGCCCCCTGTCTCTCTTCCTGC
ZC3H7B	chr8	9478419	9478443	GTTTACTTCTTTATCCCCAGGACTC		chr1	AGCCCACTGAGGCACTGATGGTTCT
ZC3H7B	chr1	44081850	44081874	GTGCTATGCTGAGAACTTCAGATAG		chr1	CTCTCCCACTGGACAGAGCTTGCCC
ZC3H7B	chr5	138651173	138651197	GCAATACAAAACAAGTTTATTCTCG		chr1	ACAGTCAGGGACCCACCTGATTTGA
ZC3H7B	chr13	49783496	49783520	GCAGAGGAGAAAACAATTTTTAATG		chr1	CTTCACCCAGGAGATGAGATGGAAA
ZC3H7B	chr1	32501108	32501132	GATTTTTCCCTCTTGTGGAGGAAAG		chr1	GTCCACACCCAGCTTGAAATCAGTT
ZC3H7B	chr19	57803985	57804009	GAAATGGAAGCACAGCTTCTTTCAG		chr1	CAGACACCCGGGTGCCTGCCACCAG
ZC3H7B	chr5	170884459	170884483	GACTCACGTGACCTAGTACACCAAT		chr1	AAGCTCCCAGTTCATGAAAGGCTGC
ZC3H7B	chr8	25272947	25272971	GACCATCAATTCTAATCTACAAAAG		chr1	CACACCCCTGGCTTCCTAGCCAGGC
ZC3H7B	chr19	24222733	24222757	GAAAGTACTACATGTTTTGGTTAAG		chr1	ACAGGAGGGGACAAGGTGCAGAGGG
ZC3H7B	chr22	19478770	19478794	GAGGATAAGTAAGGAAAGCCTATTG		chr1	AAGGAGGGGCACTGAATCTCCAGGC
ZC3H7B	chr14	56819435	56819459	GATTCCCAGAACAGGTAACTGGGAG		chr1	TGCGGTGTGGACGGGGCCTGTTGGG
ZC3H7B	chr21	34728715	34728739	GAAAACAGCTGCAAATGCCAGAAAG		chr1	AGGGCGCAGCAGCCACAGCCCTGGG
ZC3H7B	chr8	9476223	9476247	GAAATACATTCATTTGGAAATTGAG		chr1	GGCAGGTGTTTCAGTGAGTGCAGCC
ZC3H7B	chr2	227743545	227743569	GAATGAATATAGGAAAAGTAGAATG		chr1	TGCCATCCCCCATGCCTGTCTGGCC
ZC3H7B	chr19	44515004	44515028	GATAATTCATACTGGGGAGAAGCCG		chr1	TGAAAGTGCACCCAGAGCTGGGGTT
ZC3H7B	chr4	109588912	109588936	GTAAAACTGTTTCCTGAACAATAAG		chr1	GATCCAGAGCTCCTCACTTGCAAAA
ZC3H7B	chr6	64401681	64401705	GTTAAGTCTTTCTCAAGCACAGCAG		chr1	GGACTTTTTTTTTTTTTTCCAGCAG
ZC3H7B	chr7	107532748	107532772	GTCAAACTGTAGTAGCACCAGAACG		chr1	GACCTGGAGACTCAGGGATGGGATG
ZC3H7B	chr16	70608854	70608878	GAAATCAAACCTGGTCCAAAAAACG		chr1	ATGCCCTTGGAAGCCATGAATATGC
ZC3H7B	chr4	7008450	7008474	GCAAGTAAGTGGTGGTGACTTGTTG		chr1	ACCTTGGAATATCTGGAAGATCCAG
ZC3H7B	chr11	105950395	105950419	GATATAATGAAGACTAGTTTTCCAG		chr1	GAAGATCCCAGCTGAGCCCTCTGCC
ZC3H7B	chr4	107269174	107269198	GGCACAGGATGCATGAAATTTCAAG		chr1	AGTGTTTGCTGGGGAAGGAGCCTGG
ZC3H7B	chr7	56066845	56066869	GAAAAAGAAACACTGAGGTTTTAAG		chr1	GTTTGCAGTCTCTTGGCCCCAGCTG
ZC3H7B	chr1	93307404	93307428	GCGGGCTGCTGAGAGCTAAACCCAG		chr1	CTGTTGGTCTTGCTCTGTGGCCTTG
ZC3H7B	chr1	1337271	1337295	GAAAATGACTCTAAAAACTGAAGAG		chr1	GGCAAAATGACCATCATCTCCAACC
ZC3H7B	chrX	77383002	77383026	GAAATAAACTTTTGGACAGGACCAC		chr1	TCAGCATCCTCTTCCGTGGAGGGGC
ZC3H7B	chr17	64496327	64496351	GAGAAAGGAGAAAATTTGATTTTTG		chr1	CAATGACCACACCCAAAGGTGATTC
ZC3H7B	chr4	87711949	87711973	GTTAAGAAAATTTGTCCTGATAAAG		chr1	TCTCTGCATTGTTCTCTCTCGACTT
ZC3H7B	chr20	32595797	32595821	GACAAGGTCATTGTGGGACTATGGG		chr1	CTGGGACTACAGGTGGGTGCCACCA
ZC3H7B	chr12	21140130	21140154	ATAAATCTGCTGTTAATAAGATAGG		chr1	CACCCAGTTAATTTTTTTGTGTGTG
ZC3H7B	chr4	140232576	140232600	GTTAAGCTGGGCTTTGGCATTACAG		chr1	ACTGACCTCATGATCCACCCACCTT
ZC3H7B	chr1	6868306	6868330	GAATGGAATTGATTGGATAAAGTCG		chr1	GGCATGAACCACCGCTCCTGGCGTT
ZC3H7B	chr6	73360251	73360275	GTTTTCCTCTGCCAGGAGAGTAAAT		chr1	CTCTCTCGACTTTCAACACCACTCC
ZC3H7B	chr21	35775731	35775755	GTACACTACTACACTCAAAGCCCAG		chr1	AATCCCAGCCTGAGGAAAGGCAGGG
ZC3H7B	chr19	37881375	37881399	GCAAATGGCCCTGTCTGGATCAATG		chr1	CTGACAAGTGCGGCGGGGCCATGTG
ZC3H7B	chr12	107860815	107860839	GTCTTTGAGGAGGATAAAAGTCAGG		chr1	CTCAGCAGGCTTTCAGCTCACCCCG
ZC3H7B	chr16	69497195	69497219	GTGGTGCCGGACAAAAAACTACATG		chr1	GCAGTGCACGATGGTGCCTTGCTCA
ZC3H7B	chr8	126174340	126174364	GAATAAATTCTGGGTGTGCTCAAAG		chr1	CTCAAATAATTCAAAGATGAAGCCA
ZC3H7B	chr20	47668983	47669007	GTCCATTATCAAATTAGAGGATGAG		chr1	GTTGGAAGTAATTGTTTAGATTAAA
ZC3H7B	chr17	34180166	34180190	GAGGCACAGGGAAATTTGGGTTATG		chr1	CTCCATTACCCTTAATAAATAATTG
ZC3H7B	chr17	59004386	59004410	GTTCCTCCTACAAAGAGATCAGATG		chr1	ACCTGTCAGATGTACGGCACTTACA
ZC3H7B	chr3	100429057	100429081	AATCAAGCGCCGGCTGGAGGCCCAG		chr1	AAGGAGCCTGCTCTTCTGCTCAGAA
ZC3H7B	chr13	111932901	111932925	GATATTAGTGTCGTGCAACAACCAG		chr1	TGAATGTGCTCGGAACCAAGGTTTA
ZC3H7B	chr7	21550939	21550963	GAAAATCTGGAAATGGGCTGGTCAA		chr1	CCATGCGGTTCCAGGCAGCTTCCCC
ZC3H7B	chr14	56110834	56110858	ACTTCTTTCATCTTGGCAGACAAAG		chr1	ACACCACTAATTACATTCAGACAGA
ZC3H7B	chr9	95949382	95949406	GCTGCCTCTGCAGGGTGGTGGATGG		chr1	TGAGGCTTCCTGGAGGCGGGATGTG
ZC3H7B	chr3	150930077	150930101	GCCATGTCTCCAGAAGTAAAATCCG		chr1	TGCTTGCAGGTGGAGCTGACCTCAT
ZC3H7B	chr5	14584696	14584720	GAAAATGCTTAGAACTGGTTGGTTG		chr1	CTGGCTGTTGTTTCTGAGCAGGTTC
ZC3H7B	chr16	1730485	1730509	GAACTGGATGATGAGGTATCACTGG		chr1	GAGTGGCAGAAGGGAGAGGCTTCCC
ZC3H7B	chr13	33187427	33187451	GTTTATCCATTTGAGGAAAAGCCAG		chr1	TGGGGGTTGTGGCCAAAAGACCTTC
ZC3H7B	chr14	61241463	61241487	GTAATTAGGAAGTGGAAAAATCAAG		chr1	CCCAGGAGCAGGGAGTCCCTTCCCC
ZC3H7B	chr20	47920822	47920846	GATGCATGGAAAAATTGGCTAGGGA		chr1	GTCATCACACAGGCTGCAGGAGCTC
ZC3H7B	chr12	4796331	4796355	GCACCCAGCCAGGCGGTCTCTTTAG		chr1	TTGGTTCAGCTGCCAGTTGTCTGTG
ZC3H7B	chr4	128760162	128760186	GAATACTTTAATTCCGGACCAAAAG		chr1	ACTCAGAGGGCAGAGGGTAGAGGTG
ZC3H7B	chr2	64686464	64686488	GTTGTTATTAATCAAAAACACAAAG		chr1	AAGGGCTCAACACCCCCCAGCTCAC
ZC3H7B	chr14	55806662	55806686	GTAAACACTATGGGGCCTATTTCTG		chr1	CCTCTCCATGCCCGATGAGCTCTCT
ZC3H7B	chr21	38784574	38784598	GATCATACGTTTCTAAATTATAGAG		chr1	GTGCTCTTATAACTCATTGATGCTG
ZC3H7B	chr19	30982239	30982263	TCTGGGTTAAGATTGTTCTTCCAAG		chr1	GACAGCTGCCCAGACACACTCAGAT
ZC3H7B	chr12	93913858	93913882	GAAGTGGGCACATGACCTAAACCAG		chr1	ACTGAAGCTGTCCCGTGGGCTTCCT
ZC3H7B	chr13	98812463	98812487	TTTAAATTGAAGTCACATCATAAAG		chr1	TAGCGGAGGTGGGATTTGGCTTGTA
ZC3H7B	chr5	65519819	65519843	AGATCGTGGAATAAAATTCTTTAAG		chr1	TGAGAGTGAGGTGAGCTGTCTAGAG
ZC3H7B	chr19	39220326	39220350	GCTTTTTTAACCAAGGAGGGGCCAG		chr1	TCATAGTGCCCACCATGGCCTTGAT
ZC3H7B	chr16	30088714	30088738	AGATGGGCTAAAGCCATCAGGGAGG		chr1	GGCAGGTGGCCTCCCACCCAGTGCC
ZC3H7B	chr2	25040549	25040573	ATTATCCACTTCATGGGAGGAGCAA		chr1	ACTACTGGCCTGCTGTCTGCCTCAC
ZC3H7B	chr9	80958478	80958502	GTTTTATTCTAATCACAGGGCACAG		chr1	CAGGCCCAGGTCATCACCAGTGACT
ZC3H7B	chr7	93349099	93349123	GACCATTTTCTCCTTAGCAAGGATG		chr1	TGGCCTGGTGGCTGGGATGGTTCAG
ZC3H7B	chr14	97423761	97423785	TACACAAAGGCATTATATATTCTAG		chr1	GGAGGGAAGTGGCACCGTGTGTATG
ZC3H7B	chr6	36604760	36604784	GAATGAGGTTCTGAGGAGTCTCACC		chr1	AGGCACAGAGCAAAGGTTCGGTGAG
ZC3H7B	chr8	17065575	17065599	TAGTCAGCAAAAATAAATCTACATT		chr1	AAAGTGGAGGCTGACCCAAGCCTCT
ZC3H7B	chr2	29119141	29119165	GATTCTAGCCTCTGCTTCATAGTGG		chr1	CCCCAACCCGTGGAGGTAGCGTCTC
ZC3H7B	chr1	61722264	61722288	GAAAGTGAGAATTTTCTGAGCCCAG		chr1	AGAAATGGCTGCTGGCAACTGCCGT
ZC3H7B	chr20	5171500	5171524	GTTTTTATTTTTTTCAGAAAGCACG		chr1	GCCCTCGGCCAGGCTAGAGAAGCCG
ZC3H7B	chr10	60157209	60157233	GAAAAAAGAGCAAAACTATTTTATG		chr1	GCTGGCTGGACCCTAGCTTCTGTGG
ZC3H7B	chr4	139967507	139967531	GCATTATGAACATTTTAGAACCATG		chr1	GTAACTCCCTTGGAGCCATGGGGGA
ZC3H7B	chr9	135565127	135565151	GCTATTTGTACACAGAGGAAAAAAA		chr1	ATCGTTCCAGGTCCCGACCCAGAGT
ZC3H7B	chr15	93440997	93441021	GAAATCAAGATGGCAGTCTACTATG		chr1	TTGGTGGAGCCGGTGGTCAGCCCTG
ZC3H7B	chr17	26381655	26381679	GAAAAGAATCATAATTTTAAGCTAG		chr1	CCTCCTGTTTCTCTCCCTGTCCCCC
ZC3H7B	chr1	113232339	113232363	GGAAACACACTGTCACTGTCCATGG		chr1	ACTGTGTGTAAACAGCACCCATGGC
ZC3H7B	chr12	1330820	1330844	GCATTTTAATTAGATAAATAACAAG		chr1	CCGCAAAACTCATAGGTTGAAATCC
ZC3H7B	chr7	116201196	116201220	GTTACAAGCCTGCACAATAAAAATG		chr1	TAACCCCCAGGGTGATGGGATTAGG
ZC3H7B	chr16	3509827	3509851	GTTTGTTTTGACCAGGCCGGGACAG		chr1	AGGCGGGGCCTTTGGGGAGTGATGA
ZC3H7B	chr1	60282157	60282181	GCTACATTATTGTAAACCTCAATTG		chr1	GGCCGTAGGGATGGAGCCTCATGAA
ZC3H7B	chr1	36385711	36385735	GAAACCAGACCCAGATCAATATTTT		chr1	TGGAATGAGAGCCCTTATAAGAAGA
ZC3H7B	chr8	104084151	104084175	GCTATTATATTTGGCAGGAACCCAG		chr1	GGGGCTAGAGCGCTGCCTGGCCCCT
ZC3H7B	chr1	236436412	236436436	TATACTGGATTATTCAGGTGAGATG		chr1	TCCACCAGTGAGGACACAGTGAGAA
ZC3H7B	chr9	106907930	106907954	TGAGCTATGATAAAGGGTATTTATG		chr1	GGCACCGTCTGCAAGTCAGGATGGG
ZC3H7B	chr11	68317333	68317357	GATCCACAGTCGGAGATGACTACAG		chr1	AGTGACATGGTTTGGCTCTGTGTCT
ZC3H7B	chr6	64405495	64405519	GCAAGGGAAAACTCTGGTTGCTCTG		chr1	CATCCCCATGTGTCGAGGAAGGGGC
ZC3H7B	chr18	108883	108907	GAGATCTCGCCACTGATCACCCAAG		chr1	CTGGTGGAAGGTGATTGGATCATGG
ZC3H7B	chr5	37006064	37006088	GCTTTGTTATCACAGCAGCAAGCAG		chr1	GGGTGGTTCCCCCATGCTGTTCTCA
ZC3H7B	chr1	78484085	78484109	AATTTACATAACTACACAAAACCAG		chr1	TGATAGCGAGTGAGTTCTCAGGAGA
ZC3H7B	chr10	1121030	1121054	GAAATTGAATGGCACAGAAAGGGAG		chr1	TCTGATTGTTTAAAAGTGTGGCACT
ZC3H7B	chr14	97286190	97286214	GTTTGTTGTGCGACGTGCAGTCGGG		chr1	TCCCCCTTTGCTCTCTCTCTCCTGC
ZC3H7B	chr20	47897587	47897611	TATAAAACTGGGAGAATAAGTCATT		chr1	CGCCATGTGAGACATGCCTTGCTTC
ZC3H7B	chr10	70922188	70922212	GAAAAATTTACTTCTTATTAGTAAG		chr1	AGTTTCCTGAGGCCTCTCTAGGCAT
ZC3H7B	chr1	220305420	220305444	GAGCTACCGCAAGTGGCCTGTTGAG		chr1	CTTTCCTTTATAAATTACCCTATCT
ZC3H7B	chr16	84743158	84743182	GAATAGACTCACGGGGTCGCAGTGG		chr1	TTATAGCAGTGTGAGAATGGACTAA
ZC3H7B	chr1	25769097	25769121	GAATACTGCTTCTCATTAATCATAG		chr1	TACAGGGGCCCCTCCCTAGGAGCTG
ZC3H7B	chr18	13546328	13546352	GTGGCTCAACAATAAAAGATTGAAG		chr1	AATCTGCCGGCACCTTGATCTTGGA
ZC3H7B	chr6	126433406	126433430	GAGCCTGCATAAACTCCCAACTCAG		chr1	CTTCCAGCCTCCAGACTGTGGAAAT
ZC3H7B	chr9	91939614	91939638	GCTGGAAGGAGGAGGTTACTATTTG		chr1	AAGCGTCCGTTGTTTGCAAGCCTCC
ZC3H7B	chr12	121160760	121160784	GATTTTGGGGCTGACCATAAACTGG		chr1	CCGTCTGTGGTGTTCCTCCATAGCA
ZC3H7B	chr19	44749092	44749116	GTAAGTTTCTATTTGTTCATAATAG		chr1	GTGGTGAGGGCTCGTTTTGCCTCCG
ZC3H7B	chr5	5424933	5424957	GCTTGGTGTGCTTGGGAAGAGCAAG		chr1	AGGATCAGGACAGGCCAAGACTGTC
ZC3H7B	chr12	83092036	83092060	GAACGAATGCTGGACCAAGATAAAA		chr1	CCATGGCCCTACCAGGCAGGACGTC
ZC3H7B	chr12	57977408	57977432	GTTTTTGGAACTAAGACATCTCCAG		chr1	TCTCTCTTCCCTGCGTCCGGACCCA
ZC3H7B	chr8	22468303	22468327	GAATACAATCAACTCAGTTACCCAG		chr1	CAGGCCTGTCAGCCCTGGTGCATGC
ZC3H7B	chrX	155172532	155172556	GTTTCCATTCTGGGAAAAGCCCAAA		chr1	ACTGGGGGCACAGAGATCTCTTCAG
ZC3H7B	chr8	90785011	90785035	GAAAGTGGATGGGCACAAAATCCAG		chr1	GAGGGGACACCCCATGTTCCTGGGA
ZC3H7B	chr1	167692951	167692975	GTAATAGCCCCATACAACTTGGACG		chr1	AAGCAGAAGGAGGCACCTGCATCTT
ZC3H7B	chr19	36259648	36259672	TATATCTTCCTTGGGGCAGAGGGAG		chr1	GCTGGGCAAACATTGTGCTCAGAGA
ZC3H7B	chr5	5424710	5424734	GTTATGTTAGAGGGTAATGAAAACG		chr1	TTTGCTTGTCAGAAACACTTTAGGT
ZC3H7B	chr18	13036183	13036207	GAAATGGTCACTTAACAAGGTAAAG		chr1	TAGTACCTGTCAGTGCTTTAGGGGC
ZC3H7B	chr12	85689426	85689450	GTATCCTTTAATTCCCACAGGAAAG		chr1	TGATGGTGATTTGCATATGTAGATG
ZC3H7B	chr14	73588691	73588715	TAATGCCAGTTTAAATCATGTTTTG		chr1	AGACAGTGCCATACTAAGTAATTTC
ZC3H7B	chr2	9603276	9603300	GTTGGGCAGATCCCATAGGGTCTTG		chr1	ACATACATCACTTCATTTGAATTTC
ZC3H7B	chr6	33397811	33397835	GTTATATTACTTCCAAGAACCAAGC		chr1	ACGACTCCTTGCCATGAGAACAACA
ZC3H7B	chr8	68011533	68011557	GATTTTCTATGGCTATACCACCCTG		chr1	ATGATTATTTAGAAATTAGAGTATT
ZC3H7B	chr12	124484162	124484186	GATAATGTATTCAAGATAAAAAAAG		chr1	ATGACAATGATGGTGATGATGTGTG
ZC3H7B	chr13	80129072	80129096	GCAAAAACAACACTTTTCTATATAG		chr1	TCATGATGAACTGCGTGGAAGCCCT
ZC3H7B	chr3	38528348	38528372	GAGGACAGAGGCCATTGTATTACAG		chr1	GTGCCAGGGGCACTATCGTCTGCAC
ZC3H7B	chr1	231490034	231490058	GAAAGGACAAAGAGACTTTTATCAG		chr1	CTTGGAGGCGAAGTGACTGAAGGCA
ZC3H7B	chr19	32877613	32877637	GAACAGTGAGGCAAGGTCTGTAGTG		chr1	GTAGAGGAGAGGGCCTGCCCAAGGC
ZC3H7B	chr1	22353098	22353122	GCAAAGAAAAGGAGTTATTAACTGG		chr1	CTCAGGGCCCAGGGCTGCCTTCCCA
ZC3H7B	chr18	29693721	29693745	GCATGAGACATCATTACAAATCTTG		chr1	CTGTCTTCATGGTGCAGGGGGAGCC
ZC3H7B	chr14	74569210	74569234	GTTTATACCTTGGCAAAATTACTAG		chr1	CTCGTCCATCCTCACCATGACTGGC
ZC3H7B	chr19	37123553	37123577	GCTCACTGGCCTTATCCCAACCAAG		chr1	ATACTGTAAAGTTAGGGCACCCCTG
ZC3H7B	chr5	67526471	67526495	GTGGGAAAGTGCATTAAGCTGATAG		chr1	GACCCTGACAGCCCAGCCCTGTAGG
ZC3H7B	chr7	112101702	112101726	TCATGCTGTGAATTTAGTAGCAGAG		chr1	GGCTGCCCTCACCGGCTCCCCTCCT
ZC3H7B	chr12	1314292	1314316	GATTTTTTAGTTGAAAAAGCACAAG		chr1	ACCAGGACAGGTGCACTGGGCAGGG
ZC3H7B	chr3	128488647	128488671	GAATGGGCTTTGTAAGGTGGGAACA		chr1	AGGCACTCATTCCTACCTTCCACCA
ZC3H7B	chr9	110106561	110106585	GAAGGTATGGATATTGTTGGAAAAG		chr1	GCAGAAACAAACAAAGCAGCGGGTG
ZC3H7B	chr15	41592686	41592710	GTTAAAACCGGGATATGTGCAATAG		chr1	AATGATCTGTGGCCCACTCCGCATA
ZC3H7B	chrX	154285854	154285878	GTCAACCAATAGGATGGCATCTACG		chr1	AATCAGGTGCATAATGTAGCTGCCC
ZC3H7B	chr3	169713124	169713148	GAATAATGCATATGTGATTGTTCTT		chr1	GGGCTTCTATACTGCAACATTCGCA
ZC3H7B	chr1	204514071	204514095	GCTAACAAGGTAAGGTGCTAATCAA		chr1	AGGCAATTAGCTTGAAAACTGAATT
ZC3H7B	chr7	116750373	116750397	GTTTATACATTCCTCCTCTCAGAGG		chr1	GATGTACATTGATTTTTTTAATAAA
ZC3H7B	chr15	76226472	76226496	GTTCTGGACAATGGAATGTGAGGGG		chr1	GTTATTGTAATATATTCACTCGTTA
ZC3H7B	chr7	19853163	19853187	GTTCTGTCTACTGATGCAGCACAAG		chr1	GAATCTGGAGCTGAAAATAGACATT
ZC3H7B	chr18	19779208	19779232	GAAATGCTGTTTTAAGGATTTAATG		chr1	TTGTTTCTGATGACAGGCCCGTCCC
ZC3H7B	chr10	98658380	98658404	CCTGGGCTTTAGAATCACAGGAATG		chr1	TATAAATCACTGGGGATGGTAGAAA
ZC3H7B	chr16	9212509	9212533	GAAACAGACAAGCCTATGTATTATG		chr1	CAACTCCTCATTCCACATCATCATT
ZC3H7B	chr19	44744239	44744263	GTAATAAAGTAGTAGAGTATAATAG		chr1	TCCTATTAGAACTGACATGTCCATC
ZC3H7B	chr5	71503916	71503940	GACCACAGAGCCTGAGTATACCAAG		chr1	TCGGGCGATTTTTCATCTCCTATGT
ZC3H7B	chr10	77577250	77577274	GAAGGGGGAAAATATGTGCTAGAAG		chr1	GAGGGATGGACACATTCCAGGCCCC
ZC3H7B	chr16	24835982	24836006	GCTTTCTATCTCTGGGAAAAAGGAG		chr1	TTGAGGCTTTTCTGAAGAAGACGAG
ZC3H7B	chr2	178086484	178086508	GCAGCAGCAAGAGCTTCAACTACAG		chr1	GCTGTGGGTGATCGGCCTGGGAGGT
ZC3H7B	chr3	158073522	158073546	GTATATAACTTATTCAAACAATAAG		chr1	AGGGCCTGGAGATGGGGAAGCTGTC
ZC3H7B	chr1	32637088	32637112	GATTGCTCTTCCCAAGAGCCACAAG		chr1	GGTGGTCACAGCCAGTCCCTCATGG
ZC3H7B	chr14	90464614	90464638	GTTAAAAGCTTTATTTCAAATTTGG		chr1	CTCCTGGGGCCAAACTGTTGGGTTC
ZC3H7B	chr6	108840913	108840937	GCTCTGCGTCGACTCCTATATCAAG		chr1	CATACCCTGGGCGGGGTCAGAGCAC
ZC3H7B	chr5	149228696	149228720	GAAAGTGGCTCATTAAACTAAACAG		chr1	AGTCAAGATGGGAGGAGGGAAAGGT
ZC3H7B	chr6	24775293	24775317	CAGCCATAGCTACGTGCGTTCGCTA		chr1	GATGTTCTGAGGCCCCCATGGAGTG
ZC3H7B	chr12	109614316	109614340	CAGAGATACAGGATCAAAATAGCTG		chr1	GGAACACCCAGACATGTGTCTCGAT
ZC3H7B	chr11	1018185	1018209	GGGGTGACTTCAGGATGGTGTGTGG		chr1	CCCAGAACCACAGATGCTGGAAAAG
ZC3H7B	chr17	57352633	57352657	GTTATACATAATCAGCAGCAGCCAG		chr1	TGAGAGAGCTCCCAAACTAGCTAGA
ZC3H7B	chr11	43365238	43365262	GTTAAAACAACAGATGGGGGGTTTG		chr1	CGCTGCAGCCTGGAGGGCCCCGGTA
ZC3H7B	chr20	47719579	47719603	GTCTTGGTGTCCTGGAAAGGCCAGG		chr1	GCCTCCCAGGAGAGCATCGTTGATC
ZC3H7B	chr19	58361805	58361829	GAGATGGATTCATAGGGGGTTAAAG		chr1	CGCTCTGCTCTGCCTTCAGGCAACC
ZC3H7B	chr20	5171722	5171746	GACTTTCTCATCGGGCAGGGAGCAG		chr1	CTGCTGGGTGGAAATGCCTTCCACA
ZC3H7B	chr15	85326054	85326078	GAAAGTGTGTCCTTGTCTCACTCAG		chr1	TGTCGAGCTACAGTTGGGTGTCCCT
ZC3H7B	chr3	88130857	88130881	TTCTCTACTTTCTGGCACCACAACA		chr1	TTCTGCTTTTCAGTGGTGATCAGGG
ZC3H7B	chr10	103923237	103923261	GCAGTGGCTGTAACAACACAAACCA		chr1	GAGGCCAAAGATTCTTCTAGAATCA
ZC3H7B	chr1	44177930	44177954	GAGAAATCAGGTAAGGAGCCCTCAG		chr1	CCCACTTGGTGCCAAGCCCACATGG
ZC3H7B	chr3	128629397	128629421	GTCACTTGCTGTTGGGGAAAGGCTG		chr1	GTATCCTCCTGCTCCAGCCTGTTTT
ZC3H7B	chr8	15566024	15566048	GATGATTATTAAACTTCATCTGTGG		chr1	ATAGAGAGCCCTTGGGGTTTCTGTG
ZC3H7B	chr3	128504755	128504779	GTGGTAATTCTAAATGGAACAACAG		chr1	GAAGCTCGGGCTTCTCCAGCAAGTC
ZC3H7B	chr12	64843706	64843730	GCCAGTAACTGGTTTTAGAACCTTG		chr1	CGAGGCTCCAGGCAGGTGACTGTTC
ZC3H7B	chr2	149408868	149408892	GAAACTTTAGGAGGATAGCACTCTG		chr1	TGTCCTGGGGTGGAACTGCCACCAC
ZC3H7B	chr19	30806803	30806827	GACTTACTTTTTTTAAAAAAAACAG		chr1	CTTCCTGGACAGTGGAGGGACTCGC
ZC3H7B	chr1	6952914	6952938	GTTTTGTTTTAAATCAACAATAGAG		chr1	CGAGAAGGTGTGGTTCTGAATTTGG
ZC3H7B	chr18	29717933	29717957	GTTCATAATACTAAATGCTGGCAAG		chr1	GGGCACCCAGCAAGTTCCCGTGTGT
ZC3H7B	chr21	37694407	37694431	GTTTTTGTGTGGCCTGAAGGCTAAG		chr1	CCCGCCCACGCGGCAGTTGGGCCTG
ZC3H7B	chr9	81106640	81106664	GTTGCATGTCATTCCCAGAAACCAG		chr1	ACTGACCTCTCTGAGGGAACATGGT
ZC3H7B	chr4	128819801	128819825	TATGAAAGAATTTTAACCTATAATG		chr1	GGCCAGTGGGGAGGAAAGTTCTGGA
ZC3H7B	chr4	178284092	178284116	GAACAAGTCTATTTTTAAAATTCTG		chr1	CTAAGGAACCCAACACCCGCCAGGG
ZC3H7B	chr3	133306191	133306215	GCTGGCTTGAATTTAAACCTCCACG		chr1	CGGTGCTGCAGAACGGAGCACAAAG
ZC3H7B	chr7	92951072	92951096	GAATGGAGAGGACCTCGTGTTCTAG		chr1	CCAGTCCGTGAGCGCTCACCTGTGG
ZC3H7B	chr2	190531143	190531167	GTTTAATTATCTTTCCTCCTGTAAG		chr1	AGACACACCGAGGTCATCAGACATC
ZC3H7B	chr12	74933443	74933467	GACAACAGGAGCAGTCCTTTTATTG		chr1	CCCAAGGGGTTGTTGTCCCCAACTA
ZC3H7B	chr8	38673549	38673573	GATTTATGCAGGTCAGTAGTTGCAG		chr1	AGAACCCATTTGACAGGTGTGTGGC
ZC3H7B	chr12	27091590	27091614	GAGGGTTTGAGTCCGCATCGCCACA		chr1	CTGGCTCAGTTTCCCCAGATGCAGC
ZC3H7B	chr5	121342733	121342757	ATACTTGCTTTGTCTGGGAGAACCG		chr1	GCTAGTGGTGAAGTTTTGCCAAACA
ZC3H7B	chr8	94808113	94808137	GTAATTTTTATTATAGGCACAGAAG		chr1	AAATTCGTTAAACTTCACTTTCAGG
ZC3H7B	chr12	53867361	53867385	GAAGCAGAATTCTCTTGGTAGAGTG		chr1	GTGTACTGGGGGTGGGCGTGGAGGG
ZC3H7B	chrX	106894058	106894082	GATCTTCCTTAGCCTACTGCCACTG		chr1	AGGAGGAGGAGGGCGGGTTGTGGTC
ZC3H7B	chr5	145664188	145664212	GCAAACCAAGGGCCAAAATTTAAAG		chr1	CCCGTGTCTGTGCGCCTTGGCTCAT
ZC3H7B	chr21	34916374	34916398	GAAGTAGGAAAGAGATCTTGAAACG		chr1	TGCTCCCCAACACTGACAGCCCCTC
ZC3H7B	chr17	55351565	55351589	GCATTTTACACATTGAAGTAAAATG		chr1	ACCCCATTGTCGGATCTGTCCAGGG
ZC3H7B	chr17	34241150	34241174	TGGTAAGCTCCAGGTGTAAATGTTG		chr1	CTTCTAAGCCGGGGAGCACCCCTCA
ZC3H7B	chr17	57756762	57756786	GCAATGAGAATTCCCTCTTCAAAAG		chr1	CCTTCATGTCGGGACTCATGCCGCC
ZC3H7B	chr16	46921648	46921672	GCAAACAATGTGGGCCGTTTGGCTG		chr1	CACCTGTGGACCCCTTCTTGGCCTC
ZC3H7B	chr4	147111778	147111802	GCACAAGGCAGCTCCTCTGGTTATG		chr1	CAGGCCCCTCCCACATGTGGTTGTG
ZC3H7B	chr10	103379842	103379866	GCACATACATAAAAGAGAAAATCCA		chr1	GGTGGTGAGAAGGGGCCTCTGGCTG
ZC3H7B	chr14	45636721	45636745	GAAATTCCCTATATGTATCCCCAAG		chr1	CAGTTGTGGTTTGGGGCCTCTCTTC
ZC3H7B	chr3	197528165	197528189	GTTACCTCTAGGGGAGAAGGAAAAA		chr1	CCCGGATGGCTCTGTTCCGGGGCAG
ZC3H7B	chr2	169549118	169549142	GCTATCTGTGGGGACTCAGATCAAG		chr1	TCACCACCTTGCTCTGGTTAGAGGC
ZC3H7B	chr2	120633516	120633540	GACATACTTTTGGTAGGGTGGTCAG		chr1	TGGATGGGAAGAAGGGCTGGTGGGG
ZC3H7B	chr12	1355623	1355647	GAATTTCAGTTAATAAGTATAGATG		chr1	CTGAGGGGAGGCTGGCCCTGTCTTT
ZC3H7B	chr5	32623529	32623553	GGTGAGGCAGGAGAATGGGGTCTGG		chr1	TTGCCTCAGAGCTGGGCAGCAACTC
ZC3H7B	chr6	140320519	140320543	GCTAAACACAGGGTGCTGATCGGTG		chr1	CCACATGAGTATTTAGGGGAAATGC
ZC3H7B	chr17	19188521	19188545	GTCATTATTCTCAAGAAGCCAGAGG		chr1	TGGTCCCTTGCAGAGAAGCACTCAG
ZC3H7B	chr8	126033278	126033302	GTACTGTTTTCTTTCTAGGGAACAG		chr1	CACTCAGGGCTGGTTTCTGGACTCA
ZC3H7B	chr9	116029059	116029083	GAATTTAATTTCTACAAGGGCAGGG		chr1	CTGGTGACGGAGCCAAGCAGCTCCT
ZC3H7B	chr16	85706239	85706263	GCTTACAAAATGAGAATGTGCCATG		chr1	GGAGACCTAGAAATGTCCCTGGGGA
ZC3H7B	chr11	93429867	93429891	GAAACAGCCAGGAAACAATTACTTG		chr1	AGTGTCAAGTGGGCCGGGAGCTCAG
ZC3H7B	chr12	125514586	125514610	GAATAACAGCTGTCAAATGGCCTAG		chr1	GTGGTCTCGTGTCTAGGATGGGGAC
ZC3H7B	chr6	80754279	80754303	GTCATGGTACTTGAGGGAAAAAAAG		chr1	CTGCCTTGCAGCTGTGTGGATGTGG
ZC3H7B	chr2	223756445	223756469	TCATGTAGATATATTCATGGGAAAG		chr1	GGGTTCAGGGTGCCCCACCCTTCTA
ZC3H7B	chr12	95902717	95902741	GAAAAATCATGATAATAGGGAGATG		chr1	AACCTCTCAGGTTCAAGTGCATCGT
ZC3H7B	chr1	228275645	228275669	GATCTTCATGAGCCCTATGGGCCTG		chr1	CAGGCATGTGGTAACAGCTCCGATG
ZC3H7B	chr4	87517145	87517169	GTTTTAATATCACTAGGAGCATTTG		chr1	CCCTTCCTGCAGTTTGAGATGACAG
ZC3H7B	chr9	140566973	140566997	GACAAAATCCCTTTGGGGTACTCAG		chr1	CAATGCCCCGGGAGAGACCCCGTCC
ZC3H7B	chr3	99637486	99637510	GACATCTGTTGAAAGTTAAGTCATG		chr1	TCAGCACCAGGGCTGTCCATGCTCA
ZC3H7B	chr6	87968804	87968828	GCCAACAAAAAGTAACATTCCTCAG		chr1	GGGAGCCTGGGGCCTGCTAACAGGG
ZC3H7B	chr20	36675436	36675460	GTGCCTTGGGCCAGATTGATAGCAG		chr1	CCACCAAGTCCCCACCCTTGTGAAG
ZC3H7B	chr11	82643857	82643881	GATGACTTCCTTTTCAACTGTAAAG		chr1	ACCCCGACCCTAGCGGAACGGGACC
ZC3H7B	chr5	98124949	98124973	GTCCTACACTCACAGTGCCAAATGG		chr1	TGCGCTAACACCCAGGCAGCCCGCG
ZC3H7B	chr8	136797008	136797032	CTTACAGAACAATAATATAATTTTG		chr1	TCTCACGTCACGGACTTGGCAGCTG
ZC3H7B	chr13	100232021	100232045	GTTGGTTAAGCTCCAAGGAGCAAAG		chr1	AACAACATGAAAACAATGCTATAAA
ZC3H7B	chr6	5645521	5645545	GAAAAATTTGGCCAAGGCTCTGGGC		chr1	GACACATGCACACGTGTGTTTATTG
ZC3H7B	chr4	129794332	129794356	GTTACTTCCCAGAGCCAACCACTAG		chr1	CGGCGCTATTCACAATAGCAGAGAC
ZC3H7B	chr8	104054663	104054687	GCAAAATGGGAGACACTATTATCAG		chr1	TTGCAACCAACCCAAATGTCCAACA
ZC3H7B	chr3	4639320	4639344	GAGTGTGCATCAAATTGTAGAAATG		chr1	ACGATAGACTGGATTAAGAAAATGT
ZC3H7B	chr9	137023653	137023677	GAGTGGTTGTTTTCTGTGTAAAGAG		chr1	GGCACATATACACCATGGAATACTA
ZC3H7B	chr2	48604140	48604164	GCAAAACTGTCAAATGAGAAAAATG		chr1	TGCAGCCATAAAAAATGATGAGTTC
ZC3H7B	chr1	151617938	151617962	GTTTTAGCTGGCAATAAGCTGTAAG		chr1	ATGTCCTTTGTAGGGACATGGATGA
ZC3H7B	chr3	17052527	17052551	GAAAATACTAATTAAAGCAAAGAAG		chr1	AACTGGAAATCATCATTCTCAGTAA
ZC3H7B	chr5	121359830	121359854	GTGTAGTGCATTGTCAAGGACAGCC		chr1	CTATCGCAAGGACAAAAAACCAAAC
ZC3H7B	chr13	35819072	35819096	TCGTCTACATTAACTTTATATACTG		chr1	ACCGCATGTTCTCACTCATAGGTGG
ZC3H7B	chr2	163210235	163210259	GATTTGATGGTAAAGTACCTAGTTG		chr1	GAATTGAACAATGAGATCACATGGA
ZC3H7B	chrX	67744836	67744860	GTATTACCCAGTAATGGGATTGATG		chr1	CACAGAAAGGGGAACATCACACTCT
ZC3H7B	chr1	21783796	21783820	GATATCATATTTATTTCCAACAAAG		chr1	GGAGACTGTGGTGGGGTGGGTGGAG
ZC3H7B	chr22	41875041	41875065	ATGAGTGTGTTCACAGAGCTCTAAG		chr1	CGGGGAGGGATAGCATTGGGAGATA
ZC3H7B	chr11	43668434	43668458	GATAAAATCTACTTATGTTTTCTGG		chr1	TACCTAACGCTAGATGACGAGTTAG
ZC3H7B	chr6	80282011	80282035	TATGTAAAGCATGCTCTTCAAAGTA		chr1	TGGGTGCAGCGCACCAGCGTGGCAC
ZC3H7B	chr11	19199867	19199891	GAATATTAGAAATAAGCTGTTAATG		chr1	ATGTATACATATGTAACTAACCTGC
ZC3H7B	chr3	20027161	20027185	GATAAATTTTCTTTGGAATTTGTAG		chr1	ACATTGTGCACATGTACCCTAAAAC
ZC3H7B	chr7	99688531	99688555	GTCAGCGTTTTTGAGTCTGTCATTG		chr1	TTAAAGTATAATAATAAAAAAAAAA
ZC3H7B	chr16	78316316	78316340	CTTTTGTAAATTGCACTGCATTAAG		chr1	GAAGTAAACTAAAAAAAAACAAATA
ZC3H7B	chr7	99017158	99017182	GAGTTGGAGCACGGTCTCTATGGGG		chr1	AAAGGCAGCGCCTGCCGGGTAGAGA
ZC3H7B	chr14	93287497	93287521	AACTTCAAAACATATTATATTCATC		chr1	AGGGAAGGGTGAAATCAGAGATGGG
ZC3H7B	chr2	102360422	102360446	GATAATACTTTCAAGAAGAAAAATG		chr1	GATGGGCGCTCCAGCACCCTCGGAC
ZC3H7B	chr1	214891676	214891700	AAAAATACATGGAAGGCAACTACTG		chr1	CACGGCCAGGCCCTGCAAGCCATCC
ZC3H7B	chr9	81001087	81001111	GAGTTGTTTTTGATTAATAATTGTT		chr1	CAGATCAAAGCCCTTCCCGGGAGAG
ZC3H7B	chr5	95125864	95125888	TAATCACATCAAAACAAAACAACAG		chr1	AGAATCAGCCAAAGAGGAAGGTTGA
ZC3H7B	chr5	41917844	41917868	GATATAAATGTAGGCAAAATGAAAG		chr1	AAAAGGAAAGGGGGAGGCGGGAGAG
ZC3H7B	chr17	74558052	74558076	GAATGCGCTCTTAGAAACAGATTGG		chr1	GGGTGGAGGCTTAGCACCTTTCGAG
ZC3H7B	chr5	70789879	70789903	GACTTTAAAAGATAAGATTGATAAG		chr1	CACAGAGGCTGCTGGCGAAGGGGGA
ZC3H7B	chr5	121420788	121420812	GAAAAAATAAGCTGAGTTACTCATT		chr1	GAGGGTGTCCTTAAGAAGTGGCCAG
ZC3H7B	chr14	60720717	60720741	GTAAGGTTATCTTGAAGATTTAATG		chr1	AGGTGGGGCTGCCGTGGGGCAGGTT
ZC3H7B	chr6	2829639	2829663	CTCTGGAATAGGAATAGGAAATATG		chr1	ATGCCCCTCTCGCAGGCCTGCGGCT
ZC3H7B	chr1	110598213	110598237	GGGAATTGACACAATTTATGTGTGG		chr1	CACAGTGATGTTAAGAGCAAAAAAA
ZC3H7B	chr12	12797143	12797167	GTTTTGGAGGAGATCACACACTAAG		chr1	CCTGTTGAGCCTCCCAGCTGGTATG
ZC3H7B	chr1	214888641	214888665	GTCTAAGATTTTTCTGTTTTGCTAG		chr1	GACAGGGTTTGAAGGAAGAGGGAAC
ZC3H7B	chr7	56127962	56127986	GGAGAAGAGAAGTTTACCTTTATTG		chr1	TCTTGAACCTGACGCTGCTGCTGAT
ZC3H7B	chr19	31057393	31057417	GTGGATGGAGTATTTATTATTCTCA		chr1	TGACCTGAGAGGGAGCTGAGTTTTC
ZC3H7B	chr7	788085	788109	GCCATCCATTAAATCGAGTTCTGTG		chr1	CAGGAAAAAGGAGGCGAGATGGGCA
ZC3H7B	chr7	69093075	69093099	GCTTATGTAGTGCCATTGTCAAAAG		chr1	GGGTCGGAGTAAGTCCAGTTAAGGA
ZC3H7B	chr5	108222734	108222758	GCATATATAATTAAAATCAATTTTT		chr1	ACCCAAAGGAGGCTCTGGGCTTGGC
ZC3H7B	chr10	96330418	96330442	GCTAAGTCATCCAGTGACATACTCG		chr1	CTGCAGAAGGATTGGCCGTAAGTGC
ZC3H7B	chrX	15716608	15716632	GAAATAGAATCTAGCAGTGCATTAG		chr1	GAGCAGGAGTTGGGGGGCATAGGGG
ZC3H7B	chr17	30698837	30698861	GTTTGAAAATAAAACAGGTATTTTG		chr1	CAGACCCCAAGGTTGCTGGTGGTCC
ZC3H7B	chr13	22276292	22276316	GCATTAAATGGCAAAGTCCGCTATG		chr1	TGACACTCCCGTCTGTTTCCACGAA
ZC3H7B	chr12	109928228	109928252	GTTTAAAGGTACAATGGAAGTCTTG		chr1	GACCCTTGGACTTGCTGGGAGAGTC
ZC3H7B	chr11	93443696	93443720	GTATTTTAGCATCAGTATTCATCAG		chr1	CCGGGGAGAGTCGAACTCCCAGTGC
ZC3H7B	chr22	21976573	21976597	GAAACTCCAGCTGATGTTACCACAG		chr1	TCTAGGACACAGGCCCTCCTGAAAC
ZC3H7B	chr2	239243829	239243853	CTTGAGGCCTCTAATCTTTTTTTTG		chr1	CACACCTAAACCTAAACTCTGGCTT
ZC3H7B	chr10	1064833	1064857	TAAACAACAACAGTATGTTTTAAAG		chr1	TGGACCGAGGTCAGGGGAGCAGCTG
ZC3H7B	chr6	149699399	149699423	GTCCAATAGTGAACTATTTCAGCAG		chr1	GGCCCAGCAGGCGACATCTTCCAGC
ZC3H7B	chr6	168363329	168363353	GTTCTGTGTTTCTTAAGAAGCACGA		chr1	CTTTGGGACATGCAGGCTTTTGCCA
ZC3H7B	chr1	227970688	227970712	CACCCCCAAACAATAAAATACTTAG		chr1	ACATATTGGACTTTGTGTGCCTCCT
ZC3H7B	chr20	10367567	10367591	GAAGTCATGACAGTAGGAATCAATG		chr1	CACGGTGGTGAGTGGAATCACGGCC
ZC3H7B	chr9	79998035	79998059	GATCAGAGTAAAGATTTAAACTTCA		chr1	TCCAAAGATGTCCCCATCCAAGTTC
ZC3H7B	chr3	142218749	142218773	AAAAATATTTTTTCACTAATTACTT		chr1	CAGGACCTGGGCATATGTGGCCTTC
ZC3H7B	chr15	73547056	73547080	GCCACACAAAATGGGCAGATTACTG		chr1	CATGGCAAAGGGGCCGAGCAGATGT
ZC3H7B	chr5	72795700	72795724	TTAATAAGAAGTCCACTGTAGACAG		chr1	GCGCAAGGACCCTGAGATGGGAGAG
ZC3H7B	chr1	87817480	87817504	GTAAAACTCAAGCTATGATTTTGTG		chr1	CGTGCTGGGCCACCCGGTGGGCCTG
ZC3H7B	chr19	44660959	44660983	GAATGTGGAAGGGCCTTCATACATG		chr1	GTGCAATCCCACGAGCCCTTAAGGG
ZC3H7B	chr12	4875400	4875424	GAAATATTGGAGTCTGTTGTAGCTG		chr1	CAGAGAACCCTTCCCAGCGTGGTCA
ZC3H7B	chr17	26522088	26522112	GATTTGGGGTTTTCTAAAACTAAAG		chr1	GCAGAGGAGGCATGGTAGGGGGCAG
ZC3H7B	chr10	76791623	76791647	TACTTGGCAGGATTTAAAAAAAAAT		chr1	AGGCTGGGCGTGAACGTTGCAGGTG
ZC3H7B	chr9	133322569	133322593	GAAGGGGAGATCTGAGGTCTCCTAG		chr1	GAGGAGGGGCCACCAGCTCAGGAAC
ZC3H7B	chr17	39847731	39847755	GATCCATCAGTCATGTAGCTAGCTG		chr1	ACAGGCGGCCTCTAGAAGCTGGAAG
ZC3H7B	chr15	44216429	44216453	GGATACCAAAATAGTCTTTCTCAAG		chr1	AGGCAGGGACGTGGATTGTCCCCTG
ZC3H7B	chr17	34236249	34236273	GGTTTGAATGTAGAGTCTGAACCTG		chr1	GAGCCTCCAGAAGGAACACAGCCCT
ZC3H7B	chr1	10035781	10035805	GATACATGGGAAAGTCTTCAGAAGG		chr1	GCAGACCCGCTGACTTCAGCCTTTA
ZC3H7B	chr16	23679885	23679909	GCAACAAAGGAGGCTGTAAATTTAG		chr1	AGACTCTTCTCAAACTTCTGCCCTC
ZC3H7B	chr10	104840560	104840584	GCAATAGGAATTTGAGCTAAGCAGG		chr1	CCTGACTGTAGGATAGTACCTGTGT
ZC3H7B	chr10	91534460	91534484	GATCATTTAAAAATATACAAGTAAG		chr1	GTTGTTTGAAACCACTATGTTTGTG
ZC3H7B	chr19	2224591	2224615	GAGTAGTTGTGTCTACAGGCACACG		chr1	ATAATTTCCTACAGCAGCCACTGGG
ZC3H7B	chr18	21146993	21147017	CACCAAATAATATTCCACTGTGTGG		chr1	AACAGCCACTGGAATCACCTTCGCT
ZC3H7B	chr2	128912711	128912735	CCACTGGTTGGACTAGGGAAGGGAG		chr1	GATTCATTCTTTCACCCACTCATCC
ZC3H7B	chr4	20270820	20270844	GCTACTGTTTCCTCTTAAGAGGAAG		chr1	ACTCATGCACCCGGACCCGCAGCCT
ZC3H7B	chr7	116435741	116435765	GACAAGAGGAGCCCCACCTTATCCT		chr1	GTGCCCTGCCCTGTGCTGTGAGCAC
ZC3H7B	chr13	114248497	114248521	GTGTGCAGGTCCTCACCCAGCCAGG		chr1	CCCGCACCGCGGGACCCAGCCGGCA
ZC3H7B	chr10	35636304	35636328	GAAATGCAAGTCACTTCTATTTTGG		chr1	CCGAGACAGGAGGACGGGACTTGAA
ZC3H7B	chr5	172768657	172768681	GTCCATCAAATGGAATTGGTTTGTG		chr1	AGGAGTGAGCGAGGCATCTCCAGGG
ZC3H7B	chr4	148715340	148715364	GAGGTTGTGAGTGATTCATTTCACT		chr1	AAGATGAGGGCCTTGCGGCCTCTTC
ZC3H7B	chr17	30767814	30767838	GAATGATGTGATGGTTACTAGATTG		chr1	TTGCGCCAGCCCTGCCCCCAGGAGC
ZC3H7B	chr19	34920052	34920076	GTAACTTACCCTGGGTCACGGAGCG		chr1	TGCCTCTGTGTCTCCCCTGTGTGGC
ZC3H7B	chr11	88188068	88188092	GAAACTGGTTGGTCTGTGACAACTG		chr1	CCGGCCTCTTGCCACCTGCCGCTGT
ZC3H7B	chrX	24567130	24567154	CACTATATACTTACAGGAAAAACCG		chr1	CTCAGAAAATAGGCTGGGTGCTTTC
ZC3H7B	chr4	3421838	3421862	GACACTTCATTACGGTTCATGTCAG		chr1	TGGAGGCCATAATGACAGCTCATGG
ZC3H7B	chr1	204593566	204593590	GTTGGTTGCCCACTCCAAGGGCAAG		chr1	TTCAGGAGCAGCTTCCCAGTGTTGG
ZC3H7B	chr11	118368054	118368078	GAAATACAGTTTATAGATGTCACTG		chr1	TGCCTCACACCGGGTGTGACACACG
ZC3H7B	chr2	242601488	242601512	GATTAGAACTTTTCGGGAGAGTTGG		chr1	CGCTGAGGAACCCCTCATTAGCAAT
ZC3H7B	chr22	32879504	32879528	GCTGGATGTCGGGAAATAAATGATG		chr1	GACAACCACAAAAACAAGGTGGACG
ZC3H7B	chrX	64960405	64960429	GGATGGGGGAAATGGTGCCTTCAAG		chr1	GGGCACTGCGCAGTCATCCTCCTCT
ZC3H7B	chr2	179263426	179263450	GAAACCAAAGGATTTTCAATATATG		chr1	TACCCCTCACGGGGCCCCACAAATT
ZC3H7B	chr4	120192589	120192613	GTCGAGCTTCTGCACAAATAATAAG		chr1	ATGGGTTGTGCTGCCCCCGCCACCA
ZC3H7B	chr18	19407204	19407228	TAGATGTGACATTTTAGAGTGATTG		chr1	GGGTGACATGGAGGAGCAAACCCTG
ZC3H7B	chr20	30340257	30340281	ATATTTAATCGTACCTTGACTTCAG		chr1	CATTGGCTCTGGGAAGGTTGAGGCG
ZC3H7B	chr13	50771264	50771288	GGAAGGTAAGTGGAAGTAAAACTTG		chr1	TGCGTTTTCATTACAGCAAAATCAG
ZC3H7B	chr15	93525398	93525422	GAGACTGGAAGGGATACAGTCAAAA		chr1	TATCCAGAGGTGGGAACCAGGGTTG
ZC3H7B	chr19	38044746	38044770	TTAAAAACTCAATTACTTTTTCAAG		chr1	GAGGGATGGGTCGGGGCATAGCGGG
ZC3H7B	chr6	150507592	150507616	GACCTTCAATACTGACTGATCCATA		chr1	CCATCCTGAGCTCCTTGACCCAGCA
ZC3H7B	chr17	15904883	15904907	TAATTAAGCTTACTTGTCCTATATG		chr1	CAGAAGCTGACTAGGAAGAGACCCT
ZC3H7B	chr10	7888885	7888909	GAGACCCAGAACATTATATTTCAAG		chr1	GGGGCCAGCGGCACAAGCACCAGCT
ZC3H7B	chr1	43151018	43151042	GACTATCCTAACCTCAATTATTTTG		chr1	CAATGTCAGACCTGATCCGAGTTGG
ZC3H7B	chr3	9443372	9443396	GATACATTTTATCAGAGGGGAACTG		chr1	TTTCCACAGTCAGACACTGCTGCTG
ZC3H7B	chr12	12985369	12985393	GCATTAGCAATGAATTGAAATACAG		chr1	AGGGCAGGCCTGAATGACCGGTGGC
ZC3H7B	chr5	54461184	54461208	GAAATATACATTCATCGCATAAAAG		chr1	GGCAGAGACAGCGGGATCTGGGGAA
ZC3H7B	chr7	107402196	107402220	GTAAAAGTAAGTTCACTTCTAAAAG		chr1	ACGCCTGACAGAGAGGGCCCTGAGA
ZC3H7B	chrX	69653533	69653557	GTCTTAATCTGTTACTCAACGAATG		chr1	CCCTGGTTCTGGGGGGCAGTGTCTC
ZC3H7B	chr16	72802661	72802685	AAATCATTTATGAGAGCAGGAAATG		chr1	TGAGGTGCCTTCCTGGAGTGGCTCA
ZC3H7B	chr15	72891706	72891730	AGTTAAATTTTGTAGAATCATAAAG		chr1	TCTGTCCCTCGCTCTCTCTGTTTCT
ZC3H7B	chr19	36729279	36729303	GAAGAGTGGAGAAGGGAAAATAATG		chr1	TGTCCCTCTCTCTGTTTCTCTCTGT
ZC3H7B	chr19	44779839	44779863	GCAGTGTGTAATGATCAAATCATAG		chr1	TCTTTCTCCTCATCTGTCCTCGCCA
ZC3H7B	chr2	99813239	99813263	GATGCCAGCTAGATTATCTGTTCTG		chr1	CTGCCCCCTACCCACTGTCTCTCCT
ZC3H7B	chr5	170290698	170290722	GAACTTTGGAATTTTTTCATACATG		chr1	CAGCAGGCTTCTCCGCTCAGCATAC
ZC3H7B	chr4	88061393	88061417	TTAACACAGGCAGCATTCACCTTTG		chr1	GCTCTGCCCACAGCGGCCGCTGGAC
ZC3H7B	chr8	61677651	61677675	GATGTGACATCCACATTAACATTTG		chr1	ACAGCCTTTGGGGCTGTGGCTGGCA
ZC3H7B	chr16	29824039	29824063	GATCTTGTTGGATGGACCCAGGGAG		chr1	GAAGTCTGTGGTCTTGGTTTTTTTC
ZC3H7B	chr4	99316368	99316392	GTTATTTTTACTATATATATAATAG		chr1	TGACTTTTCGTCCCCGCAGTTGTTC
ZC3H7B	chr4	124239571	124239595	GCCAATTATTTATATCTCCACATAG		chr1	CTGTGGGGTTGGAGGCCGACCCACT
ZC3H7B	chr7	69128051	69128075	GATTGAGATTCAGGTGACTTAACTG		chr1	GTGGACTTCAACTTGGCAGAGGTCC
ZC3H7B	chr3	124456998	124457022	GATAACTCTGGCAAAATGCCATGAG		chr1	CACGAGACAGTGCCTTCCGGGAAGC
ZC3H7B	chr4	71618465	71618489	CTGTGATTAATCCCACTTGGTCCAG		chr1	TCCCTGGTGTCCTGGGGGACATGTG
ZC3H7B	chr3	172488656	172488680	CATACACAATTATAATTACCAAATG		chr1	TGGTGAGGGCCGTCCTCCTCTCCCC
ZC3H7B	chr4	174360822	174360846	TTTTCTTATTTGGGGCAAATACATG		chr1	TGGCCTCACACCTGGGCGAGGCTTG
ZC3H7B	chr1	40933499	40933523	GTTGTTCTAGAATCAGGGACACCAG		chr1	GTCCCAACGCTCATTCTGTGACCTT
ZC3H7B	chr20	62306773	62306797	GGCTGCTTGGTAGAGAGTGAGTTTG		chr1	TGTGAATCTTGCCATGGCTTGATGC
ZC3H7B	chr17	78819228	78819252	TGAGGAAACAAGAAGCAGTCGCATG		chr1	CTGGTGGGGAAAGCTGGGACCACCC
ZC3H7B	chr1	150301993	150302017	CAGAGGAGACTCTCCAAACATAATG		chr1	CAGGGGTTTCTGTGAAGCCTGAACG
ZC3H7B	chr11	57531588	57531612	GTAAAAAATGATGATAGGTAAGTAT		chr1	AGACTTGAACGCAGGTAGGGGCTCA
ZC3H7B	chr19	40526857	40526881	CTATAATGAATTTAAACTTTCATTG		chr1	CCAAGGGCCTGGCCCACAGTGGCTG
ZC3H7B	chr19	57728452	57728476	AACACAAGGCCTACTTTATAATAAA		chr1	TGCCTCCGACTCTGGCGCTGGCTCT
ZC3H7B	chr20	10453789	10453813	GCATGGCCAGCATTCGGTCTGGCTG		chr1	GGTCACTCGCTGTGGCTGCTCCGGC
ZC3H7B	chr14	58736484	58736508	GACAAAATATTCTAAAAGGGCACAG		chr1	AGTAGCTCAGCGGATCCTTCATTCC
ZC3H7B	chr1	100883602	100883626	GTGACCTTGAGCAACTAATTCTCAG		chr1	TCCGGGCAGAGCTGGGCTCAGGCTG
ZC3H7B	chr9	81265407	81265431	GAGTTCCACAAGGCTGCTAGATACA		chr1	TCTTGCCTCCCAGGGCAGCCTCGGC
ZC3H7B	chr7	150930476	150930500	GTCTTCTCAAACACGGGGAGCAGAG		chr1	CTCTGGCCTTCCTGTGGCCCGTCCA
ZC3H7B	chr7	17363113	17363137	GATTGATTCTCACTTAAAATTCTCA		chr1	TCAGCCCATGGAGGAGGAAAGGGCT
ZC3H7B	chr2	170497244	170497268	GTTTTAAAAATTAATAAGCCCCCAG		chr1	CGGCCGTGGCTGTGCTTCAGGACCT
ZC3H7B	chr14	52195133	52195157	TTTTTTACCACTCCCACATAAAATG		chr1	GCTCCTGCAGCCCCGTGCCCTGCTG
ZC3H7B	chr1	41511488	41511512	GTACTTAGTCACTGATTTGGCCACG		chr1	AGCCCCTCCTTTGTCCCCAGAGGGC
ZC3H7B	chr2	28004056	28004080	GCCTTCCCTTACAAAACCAGAGGCG		chr1	TCGGCCCACCCTGCACACACCCAGG
ZC3H7B	chr2	24920586	24920610	GATTTAGTGAGGAAGTGCATTTATG		chr1	GCCAGAGTCTCCCCTGGTTGTTGAG
ZC3H7B	chr5	178316302	178316326	TTCAATAAAATAATTATGTATTACG		chr1	GATGCACAGCCACAAGAACCCCTTG
ZC3H7B	chr7	155487592	155487616	GTTTCTCTTGGTTATTAACAAGTAG		chr1	CGTTTGGCAGCACTTTCACGTTCTC
ZC3H7B	chr5	110432926	110432950	GATAGTGGAGGGAACTTTAATTTTG		chr1	AAAGCCACACGAGAATGGCCCTCCA
ZC3H7B	chr12	120900482	120900506	GACCATTTTGCCCATGAAGGAATCG		chr1	TGCCCATTCATCAGATGGAAAAACA
ZC3H7B	chr5	52286051	52286075	GAATGTAAACTTAGGCTAGGAAAAG		chr1	GAGGTCCATGGCGGTCTGGAGTCAC
ZC3H7B	chr1	47842630	47842654	GTGCTCACCAAACGAAGGGTATCAG		chr1	ACAGACAGTGACTGCAGGAGGGGCC
ZC3H7B	chr6	38020871	38020895	GTGTCTGAAAAACCAAGAGCACTGG		chr1	AGCCCGGGTCTCCCCACGCCTAAAC
ZC3H7B	chr10	126672210	126672234	GACAGTGAAAGGAAGCTACTCCATG		chr1	CAGGGAGCCCTAAGAAGGAGTGAAG
ZC3H7B	chr16	31201414	31201438	GACTTTAATCGGGGTGGTGGCAATG		chr1	AAGGCATGAGAGGAAGGGGTCAGTG
ZC3H7B	chr17	65862680	65862704	GAAGCAGAACTCTGCAAAATTCTAG		chr1	GTGGTCCCTGACCTGGGAAGGTGCC
ZC3H7B	chr2	74159315	74159339	GAAAAGGGTGATGCGAAGTGGAATG		chr1	CCTAGGTCGGGCTGGGCTGGATGGA
ZC3H7B	chr1	211448246	211448270	GTCTTTCTCTGCATACAAAATATAG		chr1	CCTCCTGCCCATAGCCCCAGAAAGC
ZC3H7B	chr6	110588691	110588715	GACAATTTACTTGCAGAAATAATCG		chr1	CACCCTCAGGGCCTGGTATTCCCGC
ZC3H7B	chr15	74319986	74320010	AATGAACAACAAGAGAGCCTGCACT		chr1	AGGGACAACCGGGTCAGTGACAGTT
ZC3H7B	chr9	15460347	15460371	GGAGAATGAATTATTTACAAATAAG		chr1	CTCTGGCTGAAGCAAAGAAACCAAC
ZC3H7B	chr5	134044456	134044480	AATGCAGTCATTGACTCCCTTTCAG		chr1	CTTAGCTGAGAAAATGAAGAAAGGG

## Sheet: 1_2 test
positive					negative
protein_name	chromosome	Binding_site_start	Binding_site_end	sequence		chromosome	sequence
LIN28B	chr7	37989852	37989876	GAAACCTTTACCATAAACTACAGTG		chr2	ACCACACCCACACACACCCACACCC
LIN28B	chr5	110100445	110100469	GCAACAGAAAAGCATACTTTGTCAG		chr2	CCCTAACCCCTAACCCCTAACCCTT
LIN28B	chr3	40520808	40520832	GTAAAATTAGGATTCCAATACTAAG		chr2	CACCCTCACCCTCGACCCCCGACCC
LIN28B	chr6	74011298	74011322	GAAAACTATATGATACTTAATTCTG		chr2	CCGACCCCCGACCCCCACCCCGAAC
LIN28B	chr20	13280116	13280140	GATGAGGTGGAGGACGCTGCCTCTG		chr2	CCGACCCCGACCCCGACCCAAACCC
LIN28B	chr6	168272920	168272944	GCAGGAAAAAGAAGGGGTTATCCAG		chr2	CTAGCCCTAGCCCTAGCCCTAACCC
LIN28B	chr2	7348140	7348164	AACAGAATTCTCCCTCCACCATATG		chr2	CTAACTCGTGTCTGACTTTGAGTAT
LIN28B	chr6	111351325	111351349	TCAGACAGACACAGAGTGGCAGATG		chr2	TCAGTGCTGCAAACAGGAAGTATTT
LIN28B	chrX	47844086	47844110	GACACCAAAATTCAAAAATCACTTG		chr2	TATTCACCGTCGATGCGGCCCCGAG
LIN28B	chr7	99621523	99621547	GAAGACTTGGAGCTTGATTTATCAG		chr2	GGGTCCCAAAGCGAGGCAGTGCCCC
LIN28B	chr4	110739151	110739175	GAAAATAAGGTGCCTTATTTCAATG		chr2	CAAACTCTGTCCTGAGGAGAATGCT
LIN28B	chr6	97731799	97731823	GAATCATACTTCTAACTAACCTGTG		chr2	GCTTCGCCTTTACGGTGTCCACCGG
LIN28B	chr10	73036895	73036919	GTTATAAAACAAAGTCATAATACAG		chr2	GTGTGTGCTCAGCAAAACGCAGCTC
LIN28B	chr9	128728804	128728828	GAGTCTGCTCGGTAATAAAATTATG		chr2	CGCCTTCGCGGTGCCCGTGGCCCAC
LIN28B	chr2	128788588	128788612	GCTAAATATAATCACAAACACATCG		chr2	CCGCCCGGGTCTGTGGTGAAGAGAA
LIN28B	chr16	19564547	19564571	CTTCTCATACAGGTGCCAGACACTG		chr2	CGCAGCTCCTAGTCGCAAAGGCACC
LIN28B	chr16	19601018	19601042	GATTAAAAACAAAATCTTATTCCTG		chr2	GCGCAGGCGCACACAGGCGCACCGC
LIN28B	chr12	132449377	132449401	TACAATAATACATTCTAATCCATAG		chr2	GGGGGTCGTACTGCAGGTGCACAGC
LIN28B	chr19	44780805	44780829	TCATACCTAAACAAATAACTCATAG		chr2	TGCATAAGCGCACAGTCGCAAGCCG
LIN28B	chr2	20874720	20874744	GAAAACAACCAGGATTTGTAGACTG		chr2	CCAGGCGCGGAGCGTGGGGGTGGCG
LIN28B	chr12	950967	950991	GCTCCCTCCGGACTCATATTATAAG		chr2	GGGTGCAGGCGCAGAGACGGACGTC
LIN28B	chr1	117629585	117629609	GCAAATAATAAGGCCAGAGGCTAAG		chr2	CCCGGGGGCGCGGCACAGAGACAGG
LIN28B	chr16	70603201	70603225	CCTTGGAGAGTAGCGAGTTTCTTAG		chr2	GGGCTCGGGAACCCCCTGCTTGCAA
LIN28B	chr2	89873269	89873293	ATTCTATTCCATTCCACTCCACTCG		chr2	CCGGGCACTACAGGATCCGCTTGCC
LIN28B	chr12	12795009	12795033	TCTTGGCTCCATTTACTACCTACTG		chr2	CACGGTGCTCTGCCAGTGCGCCCCT
LIN28B	chr10	72185046	72185070	GACACACCGTCACTTCTTATCCTAG		chr2	TGCTGGCCACTAGGGCAACTGCAGG
LIN28B	chr1	116576606	116576630	GCCTGGGGTACTTGGCCCACTTCTG		chr2	GCTATCTTGCTTACAGTGGTGTCCA
LIN28B	chr4	153777454	153777478	GGATACATCTAACATAACCATTCTG		chr2	GCGCCCTCTGCTGGCGTCGGAGCAT
LIN28B	chr14	100392003	100392027	GTTCAAAGTTCAGGCCGTTTCCATG		chr2	TGCAGGGCTCTCTTGCTCGCAGTGT
LIN28B	chr20	14552492	14552516	GAAACTTAGCTTACCTAATACCTTG		chr2	AGTGGCGGCACGCCGCCTGCTGGCA
LIN28B	chr8	41458214	41458238	GTCCAATTCACAACATTTTCATCAG		chr2	GCTAGGGACATTGCAGAGCCCTCTT
LIN28B	chr8	435206	435230	AAATATATTAATTCAATCAAAAATA		chr2	GCTCACAGTGTAGTGGCAGCACGCC
LIN28B	chr12	85744075	85744099	TATCATATATTTAAAAAATCCAAAG		chr2	CGCCTCCTGGCAGCTAGGGACAGTG
LIN28B	chr16	46934656	46934680	GAAACGTGCCCGGCGGATCCTGCAG		chr2	CCAGGCCCTCTTGCTCCAAGTGTAG
LIN28B	chr1	92844071	92844095	GTACCACTTTAAATATAAACAAAAG		chr2	TGGCAGCTGGCTCCCCCGCTGGCAG
LIN28B	chr10	26257485	26257509	GAACTACAATTATAACTCTATATTG		chr2	CTGGGGACACTGACGGGCCCTCTTG
LIN28B	chr5	34760510	34760534	GAGGCCCAGGAATCTATATTTTTTG		chr2	CTTGCAGTATAGTCGTCGCACGCCT
LIN28B	chr11	35829646	35829670	GATTTATTCCTTTGAGGCCAGGAAG		chr2	TCTGGCCGCTGGCGGCAGTACAGGA
LIN28B	chr1	171299505	171299529	TTTCCACTATTCTTACCATTCTTAG		chr2	TCCTCTTGCTCACAGTGTAGGGCCC
LIN28B	chr3	73048242	73048266	GAAAAAAACCTTTGCTGCCTCAGTG		chr2	TCTTGCTCCCGGTGTGACGGCTGGC
LIN28B	chr1	210030616	210030640	GAATACATCTACCATGTCTCCTATG		chr2	GTCCCCTACTGGCCGCCTCCTGCAC
LIN28B	chr14	53090216	53090240	TCATGATACCTACATCTAAAATTTG		chr2	CAATTAAAGTCGGAGCACCGGTTAC
LIN28B	chr2	74330919	74330943	TGTGGTGAATGGGGGGCTTCATCAG		chr2	GCCCCATCACTTCTGTAAATTCAAA
LIN28B	chr5	175935773	175935797	TTCTCCACATAAGGATAACCTTACG		chr2	CTGAAACGGAGCTATTAGTGGGGAG
LIN28B	chr4	159699451	159699475	GACAATATTAAATCAAAAATTCAAG		chr2	AGCTGATGTCCCAGTTCTTGTTTAA
LIN28B	chr5	138700195	138700219	GCCATTCCTAGTGATATCTACCAAG		chr2	CTTGGAAGAAAGATTTTCACCAAGA
LIN28B	chr3	50161625	50161649	GCTTGGCTGGGCCTCTCCTCTTATG		chr2	GGCAGTACAAAGATGACAGATAACT
LIN28B	chr11	8565399	8565423	ACCCCATAAATGTATACCTACTATG		chr2	TCATTGAAAAGAAATACAGTGTAAA
LIN28B	chr12	125590135	125590159	GATATAAAATGAGGGCATCCAGCAG		chr2	CACCTTACTGTAGAAAAATAGGGAG
LIN28B	chr3	9430299	9430323	GCATAAACCATGAGATTTTAAAAAG		chr2	GACAGGGCTGATCGTGCATGAAAAC
LIN28B	chr14	59761399	59761423	GTTCCAATCACAACATACTCTTTTG		chr2	TTACTCTAACTGTAACTTACAACAA
LIN28B	chr8	74235731	74235755	GCAAGGCCTAGGTGACTTTTTCATG		chr2	CTTAGTAGATTATACTTTTGTAAAC
LIN28B	chr22	23534018	23534042	GCCTAGTGATACAGGTGGCCCGGCG		chr2	AGAAGTGAAGCATTTATCTTTTTTC
LIN28B	chr13	39093840	39093864	CATGGCTGTGAGACAACAAGCCTTG		chr2	TTGCTTGATTATTTACATAATCAAG
LIN28B	chr2	109992137	109992161	GTCATCCAGAGTTCTGCCCTCTCTG		chr2	CAAAATCTAACAAAACAATAATATT
LIN28B	chr1	61926126	61926150	GACAACTTGGGCTCAATTCACTCTG		chr2	TTAACAATAATATTTTTAAAACAAT
LIN28B	chr19	57942599	57942623	GATTCATTCCAATAAAAAACTACTG		chr2	AATAGTCTTACTTTGATTATGATCA
LIN28B	chr17	49399697	49399721	GAGAGCATGCGTGGCTGTCTCTCAG		chr2	AAAATGATGGTTACTACAGAGAGAA
LIN28B	chrX	48817998	48818022	GTATCCCTAGGGCTGGCACATGATG		chr2	TTTTTATGTTTCAATGGAAAAGTAT
LIN28B	chr10	62569092	62569116	GAAACCATCTTGTGCAATGCAAATG		chr2	AACATGGCCAGGCATGGTTGCACAT
LIN28B	chr17	65942019	65942043	TCTTCAACTCAAACTCTTTCATCAG		chr2	GCCTATAATTACAGCACTTTGGGAG
LIN28B	chr1	60340059	60340083	AATTAGCATCTTACATTCCATACAG		chr2	GCCAGGAGTTCAACATCAGCCTGGG
LIN28B	chr13	76180123	76180147	GCTTTCCTCCTCTTTTCTTGTGAAG		chr2	ATCGTTTGCACCCGGGAAGTAGAGG
LIN28B	chr3	47891171	47891195	GTCCAATGGCAGCGTCTTCGTCCGG		chr2	TTGCAGTGAGCTGAGATTGCACCTT
LIN28B	chr1	151372518	151372542	GCCGCAGACATGCTGGGATCCTACG		chr2	CAGATCCTGTCTCAAAAAAAATTTT
LIN28B	chr14	58683005	58683029	GCTAATTTTTGGGGGGTACATTTTG		chr2	TTTAAAGGAAAACTACAGCCATTGT
LIN28B	chr6	57477492	57477516	GCAATTTAATAAGGAAATGGTAATG		chr2	GGGTTATCAGATTCTAGTCTTGTTT
LIN28B	chr2	110260154	110260178	GATCCATTGAGGGGGTCGGAGGGAG		chr2	CTTGTTTCTGGGCTATTTTTACCTC
LIN28B	chr13	24859589	24859613	GACCTGCTGCTAAGTGAGCAGCTAG		chr2	TTTGTAAACTGCATCCTGCCATCTG
LIN28B	chr20	61578286	61578310	GACATATTCTTAAAACTAGAGGGTG		chr2	ATGAATTTTGTCCCACAATGATACT
LIN28B	chr8	41401793	41401817	GATCTTACAGGACCTTGTTAATAAG		chr2	TGGGGAACAAGAAGCCAATTATTGT
LIN28B	chr4	130825	130849	CTCCTGAGATCTCATTTTTTAAAAG		chr2	CTCTCCTACTAATGTATCTATTGTC
LIN28B	chr2	207176956	207176980	GATCTTAAAGGGGAAAATAATTTTG		chr2	AGTTAATTTGAAGGTCTCCAACCCT
LIN28B	chr5	138992317	138992341	GATTAAAAATAGAGTGAGACTCGTG		chr2	GGAACAAAGTTAGAAGAGGAAGGTT
LIN28B	chr17	46921650	46921674	GAATGATTCAAAAATTACTTACCAG		chr2	CTGCTCCCCAAAATGCATAACCAAA
LIN28B	chr21	37581123	37581147	TCTTCGTGGTGGGCCACATCAACAG		chr2	TTGTGGTACATTCATGTAATGGAAC
LIN28B	chrX	72904421	72904445	GATTAACTGGAGCAGTTTCACATAG		chr2	ACTATTTAGCCATAGAAACGAACAA
LIN28B	chr8	22277292	22277316	GCACCACGGAAGAGGCCGTTCTATG		chr2	GCTATCAACTCACACAAAGACATGA
LIN28B	chr4	62107155	62107179	GAAACTACTTTTATCAATACCCATG		chr2	GTGAATCTTGCATGCACATTGCTAA
LIN28B	chr7	66735288	66735312	TTCTCTTCCACACAAATCTTCTAAG		chr2	GTGGAAGAAGACAGTCTGAGGAGGA
LIN28B	chr19	58867886	58867910	GTTGGAGCGCTGGCTGAAGGCCTTG		chr2	TACACACAGTGTGACCTCATTTAAT
LIN28B	chr1	45243514	45243538	TTCTCGTGATGAAAACTCTGTCCAG		chr2	CAGATGGGAAGCCATTGGCTCCATG
LIN28B	chr18	59901443	59901467	GAATTACTTTTTAATATTTCACCCG		chr2	GGGTGGGGGTTTGAAGCATTCCATA
LIN28B	chr14	50360428	50360452	GCCCCCGGCCCCGGCTCCTCCGACG		chr2	TGATACTTTAATAGTGGGATATCTG
LIN28B	chr10	30727910	30727934	GATTTATTAATTAAACATTTAAATG		chr2	CCACAATGCATTTGTCAAAATATGC
LIN28B	chr16	68156031	68156055	GTCACAAAAACTATGAAGGAACTTG		chr2	AGAATTTTACAGCCATATGGTTAGA
LIN28B	chr12	56528183	56528207	GACCCTCAAAGCCAGGAGCTCGATG		chr2	GCAAACTCTATTCAAATTAAATAAA
LIN28B	chr2	232038260	232038284	GCCTCACTCTGTCGCTTAGGCTTAG		chr2	ATTACTCAGGATGTGGAGTATCCCA
LIN28B	chr6	118623686	118623710	GCCCATCTTCCTCAAAAATACATAG		chr2	GGACAGAATACATCATGTGAAAAAG
LIN28B	chr5	71491985	71492009	GAATCTTCAGAGACTGGAGACTATG		chr2	ATAAATTACCATAGTAATTTGTAGC
LIN28B	chr19	7678025	7678049	GGTGGGGCTGGGGTTCTTCTACAAG		chr2	ATAAATTTGTACTATGGTACAAATT
LIN28B	chr14	37746848	37746872	GAACACTTCCTGTACTGATGCTGAG		chr2	ACATGGGAGAGTGAAGGTGGGTTAA
LIN28B	chr11	16769647	16769671	GAACATACTGGTCGTCTTGTTATAG		chr2	AACATTCATATTAAAGAACTTCCAC
LIN28B	chr12	62986644	62986668	GCCTCCTTTAAATTCTACTTACCTG		chr2	TCAGATTGCAAGAAAAGAGAGAGGA
LIN28B	chr19	42427050	42427074	GCCCAGGCCTGGGCTGGAGGGGATG		chr2	ATGGAGATGGTAGCACAAGTCCCTA
LIN28B	chr2	200796539	200796563	GATTATGTGGTCTTCAATGACACTG		chr2	CAATAAAAGTAGATGTTTTGAGATC
LIN28B	chr12	57921803	57921827	GAGGGTGTGGGCATATATTTGTCAG		chr2	AGTTCTATTTGTTCTGACAAAAATT
LIN28B	chr9	35753227	35753251	GCCTCCTGACGTACCTCACACCCAG		chr2	AAAGACAGAAACCAAAGTTTAGCCT
LIN28B	chr4	17816561	17816585	GCCAAAAATTGTAGGGCGCACCAAG		chr2	GCCAGAGGCATATATGGCATAGACA
LIN28B	chr19	36223852	36223876	GTCACTCCCCCCGGCGCCTCCCCTG		chr2	TACAAATACTAAAATGACATATCAA
LIN28B	chr6	21046014	21046038	GGGGTGCTGAGAAAATAACTTCATG		chr2	TTGATTCCAAATAAAACAAATATTT
LIN28B	chr7	6694759	6694783	GTTTAACTGCGCGCGGCGAGGGGAG		chr2	AAAACATTTAATGAATAAACACTGG
LIN28B	chr5	65139121	65139145	GAGCTGCGGCAATCCTCCTATCTTG		chr2	GGTCTACAGTAGTAGTTAAAGGAGA
LIN28B	chr19	50890986	50891010	GATCATCACTCCCTGTCCCTCTCTG		chr2	TCTCACAAACAGGTTTGGTTTTTGA
LIN28B	chr19	58134104	58134128	GTTTTTCTTACTACTGAGGAAGAGA		chr2	AGGTTAGAAATGATGGTCTAGAGAA
LIN28B	chr5	176495069	176495093	GACTTCCTCTGGAACCCTTTATGAG		chr2	TTCATTTCATTCCAGAGACAGAAAG
LIN28B	chr22	30069318	30069342	GCAAAACTTCTGGCCCAGAAGGCCG		chr2	AGGAATATCTTGGGTTCCTTCAGGA
LIN28B	chr12	53346266	53346290	GTCTTCAAGGGAGTAACAGTTACAG		chr2	ATACATCTGGCTTTGCCTCATCTTT
LIN28B	chr4	153751770	153751794	GATAACTTAAATCAGGATTTCTCAG		chr2	GTGTGTTTGAACTATGCATACGGCA
LIN28B	chr14	60760583	60760607	GCTTAAATTCCTCTGATTAAGCATG		chr2	GAAGAAAACATGGGGGTTTCAGAGT
LIN28B	chr10	93788287	93788311	CATATATAAATGGGGAGAGAGAATG		chr2	CGTGGTGTTATCTCGCCTCACTGCA
LIN28B	chrX	102206260	102206284	GAGGTGTCCACACTGTAGAGGGGTG		chr2	TTATGATCCAACCGCCTCAGCCGCC
LIN28B	chr7	148080872	148080896	GTCCACATCCAGGGCGAGCTGGTGG		chr2	ACAGATTTAAGGTGCTAAAATCACT
LIN28B	chr5	110077073	110077097	GCCTCAAACTATTTAAAACTTGAAG		chr2	GGGTTCTCTAAGAAGCCTGGGATTC
LIN28B	chr21	33847910	33847934	GTGGCCAAAAAAAATCCTAACAATG		chr2	TTCTGCTGGAAAAATAAGTTTGTTG
LIN28B	chr9	37446360	37446384	GCAAACTAAGTCCACAAAATTCAAG		chr2	AGAAAAATGAGTTGGAGGAGGTTGT
LIN28B	chr1	22852957	22852981	GCCCTCCATCCCTGGCTGTCCTGAG		chr2	TATTGAAGTGAAGCAGAATTGTTTT
LIN28B	chrX	48566423	48566447	CATGAAGCTGGTTCCCCAACCACAG		chr2	TACTAATCTGCTTATTACCCACTCT
LIN28B	chr2	172552343	172552367	GTAACTGCTTTACCATATTCACATG		chr2	GAAGTGTGGAAACAAATTTTTCATG
LIN28B	chr4	57798043	57798067	GAAGATGAAGGCATCCACAGCCATG		chr2	CACAAGGTCATCTTACTGTTACTGG
LIN28B	chrX	84342642	84342666	GTCCCACCCAGAAGATATAGATATG		chr2	AATGCAGTGGAAAGAGAACAGATTA
LIN28B	chr6	43427101	43427125	GATATACTATATTTACTTTACTTAG		chr2	CTAGAAACGTCCTATGTCAGATGAG
LIN28B	chr19	24219855	24219879	GACTACCAATCATAATCTCATCCAC		chr2	ATATTGCCCAGTTATTTTCAAAAGA
LIN28B	chr3	113680749	113680773	GTATAAGCAAAAATATAACATCTAG		chr2	CTGAAAAATCCTGGATGTAAATGTT
LIN28B	chr1	214184976	214185000	GTACTGAAGAGCTGTCTATAACCAG		chr2	TGCTGCAAAATAAATACATGCTAGA
LIN28B	chr8	69362554	69362578	GACATTAACTTCTTCCAAACTCCTG		chr2	AACAGAAGCATCTGGGTCACAGCTA
LIN28B	chr4	575370	575394	TGCAATACCAATCATTCATATTAAG		chr2	TATTAGAGCTACCTGTGTTCCCCTG
LIN28B	chr1	14109619	14109643	GCAATCCTCTCAAACTTCCTTTATG		chr2	TTACTGAGATTAAAACAAAAATGTC
LIN28B	chr1	166822419	166822443	GTGCCAGCAGATGGCTTTTCTATAG		chr2	CAATAAAAATCATTCACAGTGTGGG
LIN28B	chr16	2803536	2803560	GTTCCCTTTTTACACTTTTTCAACG		chr2	AGAGGGGAAGTTGAAGGATGGAAAG
LIN28B	chr6	96035258	96035282	GTCTCATCATAATTCCTTTATTCAG		chr2	GCCAGGCATAAAAAGATTTCAGAAT
LIN28B	chr19	57817752	57817776	GCATTTTTGGCTGATTTAAAAATTG		chr2	TTCAGTCCATAAGGAAGTTGCTTTG
LIN28B	chr7	16815964	16815988	GATTGGAGCTGTAAAACATCATCAG		chr2	TGCATTGTCTGTTGCTGTGTGCAAG
LIN28B	chr1	201859107	201859131	GATTCCCAGGTCCACTTCTTACTAG		chr2	GTGAAGGCTGGGGCAAGAAAACGTG
LIN28B	chr2	32340795	32340819	AATAAACCTTCTACCCCTACAACTG		chr2	CAGTAACAAGGGCTCCTTTGTCCAT
LIN28B	chr11	69462769	69462793	GTTCATTTCCAATCCGCCCTCCATG		chr2	CTCACCTCTCTAGATACCAAGTTTC
LIN28B	chr6	76369578	76369602	GCCCATTTACCATTTAATATTTAAG		chr2	AGACATGTTGCATTTTAATTGAAAA
LIN28B	chrX	2659000	2659024	GCTGGGCGGATGATGTTTACTAACG		chr2	GTTGATATAACTTTTTTTAAAAGAA
LIN28B	chr7	30373089	30373113	AATTATCCTGCCCCAGCCTTCCAAG		chr2	TACTTGCAGTGCTTGAAGTGTAAAA
LIN28B	chr14	103270058	103270082	GGGGCTGGGCTTAGAGCTGGAGCTG		chr2	AGCTGCTGTGACAAAAAAAAAAGCA
LIN28B	chr13	97147347	97147371	GATATTATACTCTTCTCTTTTCCAG		chr2	GGGAAAGGGATTTTTTTTAAAAAAG
LIN28B	chr15	96887261	96887285	GTGGGGTGAAGAGGATGCTTTAAAG		chr2	CAAACAGCAACAATAAAAAACCCAC
LIN28B	chr1	229444309	229444333	GACACCCAACTCCCATGATTCTCTG		chr2	CAGAGGAAGAAGTCGAAACACCCTG
LIN28B	chr11	14717726	14717750	GACTTTTTAAATAACCACCATTCTG		chr2	GGCTGAGACTATTTCCAGGAAGGGG
LIN28B	chr2	42836700	42836724	AATCTCTGCCCGCAACACATATCAG		chr2	CTACGAAAGGCAGTTGGAAATTCCA
LIN28B	chr2	152332247	152332271	GACGTATAGTATTCATTTTTAAATG		chr2	TTTTCTTTGCAACTGTGGGTTTTCT
LIN28B	chr12	51143272	51143296	GATAACAATCACAATACAATACAAG		chr2	GGCCTGCTTCCTTTCTAAAGTATAT
LIN28B	chr17	17700243	17700267	GAAGCTGGAAGCCATCGTGCAGAAG		chr2	TACTTTCTTTTTGGTTCATGAAGTT
LIN28B	chr19	52715964	52715988	GACACCCCCATGGTGCGGCGGGCCG		chr2	TATGTATTTTCTTTATCTATCATCT
LIN28B	chr5	244648	244672	GCCTATTGGGTGAATCAAATTACTG		chr2	AGCTACCTGCCTATCATCTATCTGT
LIN28B	chr10	11374226	11374250	GACTTTGTGGCAGGACAGTCTCTTG		chr2	CTTTTCTGCCTTTTGCTATCAAAAG
LIN28B	chr8	16951957	16951981	GAAAAACAACTTCAAAAATATAGTG		chr2	CTTGGGTCAAGCAGGATAGAATTCC
LIN28B	chr5	96364597	96364621	ACCCTAAGAGCCGCCATCACTTCAG		chr2	AGTGTATGTTCACTCTACCATTTAA
LIN28B	chr1	7840945	7840969	GCTGGAAGCAGAAACTTTGTCATCG		chr2	AACAAGAGCTCTTGTAGGCATTCTT
LIN28B	chr5	74929320	74929344	CTTTTCATTACCCTATTTTATCAAG		chr2	CATCACATCACAAACCTGAGCTTTC
LIN28B	chr20	39667668	39667692	GATTAACTTTCTCCTTTCACACTTG		chr2	TAAAACAGGGTGTGGCAAACTACCA
LIN28B	chr3	197615807	197615831	GTATATCCTAACATCCTATTTCTAG		chr2	TGCATGGGCCATGTCTGACACAGTC
LIN28B	chr5	179999022	179999046	TTTCTTATATTCTCATTACTAATAG		chr2	TGCATTTGTAAGTAAAGTTGTATTG
LIN28B	chr17	18831783	18831807	GAAAATTATACCTCCATCATTTCTG		chr2	GGACAAAGCCACATAGATGTGTTAT
LIN28B	chr16	29811071	29811095	GCCTTTTACCAATGAGAGCCTGCAG		chr2	ATAACATCTCTGGCTACTTTCATAG
LIN28B	chr9	110087240	110087264	GAACTACATTCAAGTAACACCTCAG		chr2	GACAGAGACCACATGGCTTGGAAAA
LIN28B	chr2	109301398	109301422	CATACATACTACATACTTAAATCAG		chr2	CTTAAAATATTTAACATTTTGCCCT
LIN28B	chr7	94298797	94298821	TAAATTTTCATGGAAGTTATAAAAG		chr2	TTGCAGAAAATACTTGCTAACTCTT
LIN28B	chr8	87572317	87572341	TTAACTGGGGAAGGCATCTAACTAG		chr2	GTTTTAAAAGATCTTTGTTTAGAAT
LIN28B	chr1	45103578	45103602	GAAGCTGCTGCCGCCTCTTAAACAG		chr2	GCTACCTGTTGCCTTCTGGGTAGAA
LIN28B	chr16	30012768	30012792	GACTACCTGGCCCTGCAGCTGCCCG		chr2	TCACAACTATATACCACAATAGACA
LIN28B	chr1	45977496	45977520	GCATTCTTCTAACTCTACCAAACTG		chr2	CAACTTGAACCCTGCTTCTATATCC
LIN28B	chr7	66104090	66104114	CCTGGTCACGGACCTCTCGGCCCAG		chr2	AGCCTCATCTATTATTTCCTCTCCT
LIN28B	chr16	69874033	69874057	GAACATGCAGCTGACCCTGAACCTG		chr2	TCTTATTTTCCTTCTGGCCGTGCTG
LIN28B	chr1	12381536	12381560	AATTTTTTTTAACTATTAAATAATG		chr2	ATGGATTGTCAGCTTCCCAGATGTG
LIN28B	chr6	27685161	27685185	GTTTAACTCTTAAATAAATAAACTG		chr2	CGAGAATCTCTCCTCCCTTCCCCAC
LIN28B	chr1	149816993	149817017	GAGTAGGGATGACAGGTTTCATCAG		chr2	ATTCTCATGCTCTCCCTCTGCCTCT
LIN28B	chr1	180605430	180605454	GCACAAACCACACTTTTTCTTTCAG		chr2	GGAGAACTACCTGCCCCATCTCTCA
LIN28B	chr22	50874183	50874207	GCAGGAGGAGCTTCCCCACATCCTG		chr2	TGATAAATCCTTTCTTCATTCTTTA
LIN28B	chr6	126741699	126741723	GTTTATTTAGTGGGAGAGTCTATAG		chr2	TGTTGCAGCCCCTTTGCTCCTTCCT
LIN28B	chr12	109680292	109680316	GATCAATACTCCCTACGTCACCAAG		chr2	TAAGGATGTCTATCTGGCTCTATTT
LIN28B	chr4	99983732	99983756	GAACATCTTTCCCAGAGTGCCTCAG		chr2	TGGGTGACATGCTCCTTCTGCATCT
LIN28B	chr15	68482497	68482521	GTGTCCCACATTATACCAACCTAAG		chr2	CCCAGAGCCAGCCTGTGTGTGTCAG
LIN28B	chr1	26578412	26578436	GTTATGGAGGATTTAAAACATATTG		chr2	GTCATATATCACCAAATCTGCCTAA
LIN28B	chr12	121861745	121861769	GAAACTTCTGTCCTCTTTGGATGAG		chr2	GCTTGAGTGAGTCACTGCATGACAA
LIN28B	chr1	110219317	110219341	TCTATAATTCCAAAGGCTGTGTGGG		chr2	CTTCAGACTCCAACAGCATTGTCCG
LIN28B	chr1	42941266	42941290	GAAAAATTATATCTTCTACCCCAAG		chr2	CACTAACCACGAGGCTTAGACATTT
LIN28B	chr10	135252169	135252193	GAATATGGGTCTGTCGGGGTAAATG		chr2	GTCCAGTATGCTCAGGGTTGTGGGG
LIN28B	chr2	28352141	28352165	GTAAATGAAGACCCTGGAGAAGATG		chr2	TGGTAGCAGTAACCAGCTGGTGAGC
LIN28B	chr4	71850555	71850579	CATTAGACTGCACTAAATTAACAAG		chr2	ATTTGGAGTTTAACATTAGCATAAA
LIN28B	chr3	44519528	44519552	GATCCTACGGGAAGCTAGGTGCCAG		chr2	GATTTTCCTTAAAATAAGAACAAAT
LIN28B	chrX	152036151	152036175	GAACGTGGTCCATGGACACATCCTG		chr2	GGCTTGAGTCAGCTTTTGGAACATA
LIN28B	chr16	67982639	67982663	GATAAAGGCTGAGATGTAGCCTCTG		chr2	GGATATTTCCACTGGTTCATTTCTG
LIN28B	chr11	2424845	2424869	GAGGTCTGAGAGGGAGATGGCCCAG		chr2	AACACGACTCGACTCTTAGTAGCTG
LIN28B	chr11	73965037	73965061	TTTTATCCCAGTCGTACTCTTCCAG		chr2	TGTGACCCTGGGAAAGTCACTCAAT
LIN28B	chrX	69723295	69723319	GCTGGGCTGAGAGGAGGACACGGAG		chr2	CGCCCTCAGCTAAATTATGTGTGTG
LIN28B	chr10	73048461	73048485	GAACTGCACAGATGGGCTGTGCATG		chr2	AGTAATGAGAAGAGAGTTGTTGTTT
LIN28B	chr14	74963057	74963081	GAAACTTAGATACATTTCCAACATG		chr2	GTATTTAGTGAATAATAACAAACAA
LIN28B	chr10	89682034	89682058	GATTAAACCTTTCTTCTTCTAAAAG		chr2	AAGGCATTTAGTTTTCTGGAACCTG
LIN28B	chr13	41905418	41905442	GAAGAGAGGCTTCAAATTTATGAAG		chr2	GAAAGGAGCTTTCAAAGTCAACAAC
LIN28B	chr1	45223847	45223871	GGGCCCAGCACTTTTTAAAACCTTG		chr2	AACATCATGCAGTGAAGGATGTAGA
LIN28B	chr9	33919549	33919573	GTGTCAAGGGCTGGGTTTGCCTCTG		chr2	GCTCCTGGAGGCCCGTTTTGTCCAT
LIN28B	chr1	161090337	161090361	GCAGCACAGTGTGGACGCCACCATG		chr2	GATTTAGCAGGAATGCATTACCTTT
LIN28B	chr19	5691631	5691655	GAGCCCCTCCCCTGCCCTCTCCCTG		chr2	CCATCAAGAGATGCTGCCCACAGAA
LIN28B	chr2	189156766	189156790	GAAACTTTCCCTCTCGGCCTCGGAG		chr2	ACCAAGGCCATTCTTTGAAGACAAA
LIN28B	chr11	68709783	68709807	GTGGTCTTGCTGACAGTAGCTGCAG		chr2	CATGTTTTAATAGCATTTACATTAT
LIN28B	chr10	102341289	102341313	GAAAACAACACCACAATCCAAATAG		chr2	ATAATAGTGTAATATAATTATTAAT
LIN28B	chr8	29966602	29966626	GCCAAAATAATCCAGATTTCTAAAG		chr2	AATGTAAAATTATTTAGATTATTAT
LIN28B	chr16	70190639	70190663	GATTTCATCAACCGGGGAGAGTATG		chr2	GTTATGACTTTTGTACAGACCTTTA
LIN28B	chr7	116147182	116147206	GCTATTTAACATTTTACAGTAAATG		chr2	CACCTAGGTATTCTGAAGTTGGTGG
LIN28B	chr17	64754811	64754835	GGAGAGCACCCCTCCACCCCATTCG		chr2	TCTGTGAGTGGCATCGAGTGATGAC
LIN28B	chr3	141166339	141166363	GAACTCATGATTCTTTTTCAAACTG		chr2	TGACACACTCTGACCTGGGGTAGAA
LIN28B	chr19	56933900	56933924	TAATCATATTAACATCATAAAACTG		chr2	CAACACGTCTCCCTGCAGTTTGCTG
LIN28B	chr16	15779727	15779751	GACACAGGGTCAATAATAAAAATTG		chr2	AATTTTAGGGCGTCACCACCTGTTT
LIN28B	chr3	38415308	38415332	TTCCTTCAGTGCTGGGGCCCTTCAG		chr2	TCAAGAGTGTGTTTTTCTATCCTCC
LIN28B	chr5	138632158	138632182	AGAAATAACATCAACTTTTGTAATG		chr2	CGAGTTTTGCCCACCTAAGCAATGG
LIN28B	chr6	18466423	18466447	GTTCATAACTTACCCAAGGGTATAG		chr2	TTTTGCTGTAATAAAGAATTACACT
LIN28B	chr17	5264868	5264892	GTCCCTCCTCTCCAGCGTTACCCAG		chr2	ATTTACCAAAATGTTCCTTTGGAGA
LIN28B	chr1	210340072	210340096	GCCCAATAATCTACATTTTATTAAG		chr2	ATAAAGTTTTCTTAAACTATCAGGA
LIN28B	chr8	120220821	120220845	GGCGCCTTCGTCTGCCTGGAGATTG		chr2	CCATAGCTAATGTCAGTGGCGCCAA
LIN28B	chr9	33527256	33527280	GCCATACCTATTCATCTCAATCATG		chr2	GGATCAGAAGGTAAAAAGGCCTTTT
LIN28B	chr6	139112069	139112093	GATTCCATACCTTTTCAATTTTCTG		chr2	TTTGGGGGGGCCAAGAGAAAAAAAA
LIN28B	chr1	29379714	29379738	GCTAAAAAAACAGTGGTCCCTAAAG		chr2	TCACCACATTTCAAACTGTCTCATG
LIN28B	chr11	8704554	8704578	GATCTCTAGGACACGCGGGCCCCTG		chr2	CTAGTCACCGGAAAATTAGAAATGA
LIN28B	chr6	32948582	32948606	GACACTTCTTCATCTCACCCCCCCC		chr2	ACACACTCCCTCCCAGCCCAGTCAC
LIN28B	chr3	96783187	96783211	GCTCACCCTCACCCAAAAATCCTAG		chr2	AGCTACTAAATAACAAAGATCTCCT
LIN28B	chr6	36570639	36570663	GCCATACTTATATTTTCTTGTAAAG		chr2	GCAGGTGCCTGCAGGTGCTCCTTTG
LIN28B	chr15	40281882	40281906	GATCATTATTTTCTCTATTATAATG		chr2	TGCGCCTGGGGTTGCTGGCTGGCAC
LIN28B	chr2	219460667	219460691	GAAGCAGGCCAACCCTCAATAATTG		chr2	TGGGCAGCAGGCAGCAGAGCTGGTC
LIN28B	chr19	50154790	50154814	CCCCTGCTGCCGCCCGGCGACTCGG		chr2	CCACACAGGCACATTGAACAGCCTG
LIN28B	chr5	82815383	82815407	GCCACCAAATTACCCACACCTACTG		chr2	GATCTTGGCCTGGCGCTGGCTGGGA
LIN28B	chr16	81481560	81481584	GTTTCCCTGAGGCCTGGACATTATG		chr2	AGCTATTTGATGTCAGGCTCAATGT
LIN28B	chr12	11325136	11325160	GAGGGAGAGTGGTAGGGGAGAACAG		chr2	GGACTTCTGAATTGAAAGGAGAGTA
LIN28B	chr13	40241972	40241996	CATGATGGCTGTCTTCAAATATTTG		chr2	TGGGTCACCCAGCCCCACTTACTCA
LIN28B	chr17	66521052	66521076	GGTGATGAAGGGGATAACTTCTATG		chr2	TTTTACAAAGAATGAAAATGGGGCT
LIN28B	chr11	65210592	65210616	GTCAAATCCGATCTGCCATATCCTG		chr2	CTATGCCAGACGTGAGAGTACACAT
LIN28B	chr16	315731	315755	GTTGCAGCTGTCTACTGGCTGCATG		chr2	TGTAAGGCTGTGCAAGCTCGCTGCA
LIN28B	chr1	41485328	41485352	GTCCAACTCCCTAAGTCCCGGCCTG		chr2	CTTGTATCCACTCAGCACACACTTA
LIN28B	chr1	117676869	117676893	GATAGTTGGGGAAAGGCTGGGCACG		chr2	CTGAGTGCCGAGTGTCTCCAGCATG
LIN28B	chr19	41806816	41806840	GAACAAACTACAAAACTGTCCAAAG		chr2	AGAGGGGCTCTAGTTCCCGGGGTCC
LIN28B	chr2	86735784	86735808	TACTCAGCCAGGGTACAATTCTCAG		chr2	CACCCTCCACAGAGGATGGCAGCAC
LIN28B	chr2	201680399	201680423	GTACACTGGCAGATGACATGATGCG		chr2	TTTGAGGGACAGAGGTGCAAAGAGC
LIN28B	chr16	68260455	68260479	GCCTTCAGGTCTGGGGCCAGGAGTG		chr2	AAGTTGGGGGCCCTTCTGCTGGAGA
LIN28B	chr4	106860916	106860940	GATATGGGAGTTAAAGGAAAGAGGG		chr2	GGTGGCTGGGGAGGGTCCTTAGAGG
LIN28B	chr3	101677897	101677921	GAATGGGTGGGATAAATTATCCTTG		chr2	AAGTGACACCTGAGCTCTTCTCTGA
LIN28B	chr2	24207544	24207568	GCCACACCAAAAATTGTTTCTAAAG		chr2	AGGGTGAAGCTGAATTACTTGAACC
LIN28B	chr5	36152244	36152268	GTCTGGCTGCTGGGGGCCCGAGCAG		chr2	TTTGGGCGAAGGGGTGTCTAGGAAA
LIN28B	chr5	65463101	65463125	GTTTTGATGCCTGTTTTATTTATTG		chr2	GTGGAGCCTGTGAGTCAAAAGCAAA
LIN28B	chr10	1170881	1170905	GCCCTCCCCCATGACAACCGACAAG		chr2	ATGACTTGTCCAGAGAAGTGTGACA
LIN28B	chr6	73659307	73659331	GCTTTAAACATTTTCATATTACATG		chr2	AGTTCCATATTCTTTCTATGCCAAA
LIN28B	chr17	34147391	34147415	GCAACCATATAATAACCAGGGACAG		chr2	CTTGAATAGGAATCACCAAAGGAAA
LIN28B	chr7	157073070	157073094	GTAAGGCCAAGGCCTTGGTCAGGAG		chr2	GAGCAGGATCCTGGAGCCAGGGCCT
LIN28B	chr11	119003654	119003678	GCACCTTCAGTGCCCGATCCCTCTG		chr2	TGGATTTCACCCGCTGGCAATGGGA
LIN28B	chr6	144150529	144150553	GAATCACCTGCTTATCCTATTAACG		chr2	ATGTTCACTGGGAATTTTGGGGGGC
LIN28B	chr9	19347526	19347550	GTTTGTATATCTTTTTAAAAATATG		chr2	AAAACGTGAAAGTGTTTTCTCTTAG
LIN28B	chr5	139495630	139495654	GGAGATCTCCCATAATATTTTTCTG		chr2	CTCCAATTCTCTCTGTCTCTCTGTC
LIN28B	chr9	82341084	82341108	GACTCTCTCCTGGGATGAGGACTTG		chr2	TATCTTTAATTTTTCTATTATTCTA
LIN28B	chr15	49493423	49493447	GCACCAGGAAGAGTCAACATAATAG		chr2	AGAAAACACAGATGTCTCAGATGTG
LIN28B	chr11	95529216	95529240	GTCTCTATTACATCCAATTTACCAG		chr2	GGGATTAGCAGCCTGCCTCTTTCTG
LIN28B	chr8	100506222	100506246	GATAAATATTTCTATCCCACTCCAG		chr2	GATGACTTCAGGGGAGCACTTTGGC
LIN28B	chr10	77711669	77711693	GACTTTCTGGGGGACGGAGGCCACG		chr2	CTCTGTAAGCTTATTTACAATAATT
LIN28B	chr16	2570082	2570106	GTCTCCCAGCTATCTATAACCTTAG		chr2	CATGAATCTTGCAAAAAAAAGTCAT
LIN28B	chr21	11175234	11175258	GAATTCCTGACCTTCTTGTCAGGAG		chr2	GGTAGCAGAGGTTAGAAAATCTCCT
LIN28B	chr10	11913063	11913087	GACTCTGAGGTCTGGGACGTGTGCG		chr2	AGTATTTCTTCTGATACTTTGAATT
LIN28B	chr2	237038920	237038944	GCACTCCCCCAACCTGAGGATGGTG		chr2	TATGATTAATATATTTAGTCTTCAT
LIN28B	chr6	80410271	80410295	GCTCATATTTCTGGCCAATGTACAG		chr2	CTTCTGAAAAGTTACCAGTTGCACA
LIN28B	chr14	56757030	56757054	GCTCACTACTAATGGCGTCCTGGTG		chr2	GTGAGGACCATAAAGGGAGTCTGTT
LIN28B	chr4	962331	962355	GGGTGGAGGTGCAGCTCACACACTG		chr2	TCGGTGGTTTCTGGCTGCAACAGTC
LIN28B	chr21	38885729	38885753	ATGCTTTTGCAGACAGTCCTTAATG		chr2	AGTGGTTTTGCAGCAATAGCATTGC
LIN28B	chr2	170625420	170625444	GTCTGAGCTCTGGCGGCGCGCCCCG		chr2	ATGTGGGTTTTAGGCTGATGATGCT
LIN28B	chr12	54744795	54744819	CCCTAACCCCACTTAGTGACCTCAG		chr2	CAACAGTGGACAATCCTTTTCACCT
LIN28B	chr12	56623058	56623082	GCCTTCCACTGATTGGCTGGTGTAG		chr2	GCCTTGGCTGCACTGCCCACCCTTC
LIN28B	chr12	58200560	58200584	GATCCTCATTATAACTCTTATGAAG		chr2	CATACAGTGCGGGGTCACAGCTGAA
LIN28B	chr14	77931884	77931908	TAAGCCTGCTCCTTCAAAAACCCAG		chr2	TTCCCCAAGATACCTTGCAGGATGT
LIN28B	chr11	58393726	58393750	GAACTCCTTCACCTCACATTCTCTG		chr2	CCAGGTGAAGGCTTGGTCTCATAGC
LIN28B	chr14	61391854	61391878	GTCATTATTCCCTAAACAATACACG		chr2	CTTTGTGGCTTCCTCCAGGTAACAC
LIN28B	chr7	97837263	97837287	TATATATACTAGCTGGGGCACATAG		chr2	TTGGTTTTTTGACCTAACCCTGGTA
LIN28B	chr2	153575490	153575514	GCCATTCTTCTCGCCTTCCTCCTCG		chr2	TTTGTGTGGCACACGTGTGAATGTG
LIN28B	chr13	28009661	28009685	GTCAAAACGGAGAGTCACCCAACTG		chr2	TGAATGTGCTCCCTGTGGCAGTGCT
LIN28B	chr16	67605179	67605203	TTCCATTTTTTCTATCTTAAAAATG		chr2	GAGGAAGGGCTCAGTCATCACAGAT
LIN28B	chr9	91093396	91093420	TTCACATTTTAAAATTAGGTAAATG		chr2	GCGAAAAGGCAGTGTGCTCTTTTCC
LIN28B	chr22	35861276	35861300	GTGGCTGGGTTGGATGAGGCAATCG		chr2	AACATCTCCAGTCTTGTATTATTTT
LIN28B	chr2	239328589	239328613	GGACTCTATGGGTGCCAGTTCTATG		chr2	TACCCATCAGCCCATTTAAAAAAGA
LIN28B	chr1	165881998	165882022	CCTGGTGTCACACAGGCAGTGGTCG		chr2	AACACAAAAAGCCTCCTGTTAGAAT
LIN28B	chr17	56171188	56171212	GCCCCTTCACTACCCTAGTAACAAG		chr2	TAAATCCCCTCTGAAGATAATGGGT
LIN28B	chr11	65658347	65658371	GGAGGCGGCGCGCCTGGCGGCACTG		chr2	ATTTTTAAAATCTTTAATTTTGTTT
LIN28B	chr15	59302886	59302910	CCACCACATCTGACCTCCACATCTG		chr2	ATAGTCACATTTGCTCCCAGTGCCT
LIN28B	chr20	58521496	58521520	TAAACTTTTCAGACAGCAGTAAATG		chr2	GCCAGGATCCACTAGAGGGCAGAGA
LIN28B	chr8	100795898	100795922	GTTTCAACTAACATTATTTCTCAAG		chr2	CACCCGTGTGTATTTGGCTGGGTCT
LIN28B	chr9	133512958	133512982	AATTCTGAACTGAGACAGATAATTG		chr2	CACTCCTGAGAGAGGAGACCTTCCT
LIN28B	chr17	7825134	7825158	GTGGGTGTCCAGCGAGAGAGAAATG		chr2	CTGGACCAGGTACCAAGACAGACCC
LIN28B	chrX	13731969	13731993	TAAAAATATTTCATGGTTGGGCACG		chr2	TAATTGGAAAATGTTGTCTTCTAAG
LIN28B	chr3	23294378	23294402	GTATTTTACTTTCATATCTAAATTG		chr2	GAAAACACCAGAAAGTTTTAAAAAG
LIN28B	chr15	64710805	64710829	GTTCAACTCATTTCAGCACCAGTTG		chr2	GAAAAACCAAGGGAAGCCGAGGAGC
LIN28B	chr2	32676571	32676595	GTTTCATTTTAAAATGCCCTTGACG		chr2	TTCTTGATAGGGGACACAGCAGAGG
LIN28B	chr7	127369854	127369878	GCTTTTCATAACCGAGACTGGAATG		chr2	CCACCCAGCTGGGGTGAATCTCCAC
LIN28B	chr5	5430285	5430309	GAATGTGGGTCAGAGGAGCCTGATC		chr2	AGTTCCCCAACGGGACGGCGGGTGG
LIN28B	chr12	14928200	14928224	AATTATTTTTACTTCCCTTTCACAG		chr2	GAGCCCCAAGTCACTGGCCCCTGCA
LIN28B	chr11	8072785	8072809	GTTTGTGTGTGCCTATATCCTAATG		chr2	GCATGGGGGCAGCTGCTGAGTGGTA
LIN28B	chr3	101293093	101293117	GAAAAGTCGCAGCGAGCTGGAGCCG		chr2	ATCAAAACAGACACCCTGCCCTCCC
LIN28B	chr6	89874154	89874178	TAAAAACTGGGTGGCAGTTCACAAG		chr2	GCAGCCAAACTCCAGTGCCAGGCCC
LIN28B	chr12	123462876	123462900	GAAAAGCAAAGGCCTCATCTCCATG		chr2	AGCGGCAGCAAATAAGAAAACCTCG
LIN28B	chr16	53265601	53265625	GAAGATAGTACTTGGGAACTAAAAG		chr2	GTTTCTCTACCTGCATCAGCTACAC
LIN28B	chr6	42860589	42860613	GCTATTCTGGAGGCAGTGGTCGAAG		chr2	GGTGCTCACACACGGGAGGCATCAG
LIN28B	chr11	4113715	4113739	GCATGAGTGGATGCCAGAACTGTAG		chr2	CCAGTTTTCTCAATTAAAGAGGTAG
LIN28B	chr7	44811976	44812000	CTTCACCCTCAACCAGCTGCTTCTG		chr2	AAACAAAATGTGTCTTCACTACTTT
LIN28B	chr8	15603809	15603833	GCCACCCCCAAATTAATTATTCATG		chr2	TTGAATTTACCATGTTATCTAAAGT
LIN28B	chr13	75328446	75328470	AACACAAATTTTACACAATACAAAG		chr2	TTTAATTTAATTGAATGAATAAACT
LIN28B	chr16	14166258	14166282	GTATATACTGGGGTGCTTGTGCCAG		chr2	CCCTATGCATCTGGACACATGCAGG
LIN28B	chr7	131178313	131178337	GCATTTCCCTTCTTCCAAATAACTG		chr2	AAAATTCACAAACATTTCAAACCAA
LIN28B	chr1	216747294	216747318	CATAATCCAAATATTTCTACTAAAG		chr2	AACAGAGTATTTTGCCAAAAGATAA
LIN28B	chr3	61783191	61783215	GAACAGGGAGGCTGGGTTCTTTCAG		chr2	TTTCTTTGATACGTGAATGTCACTT
QKI	chr17	3627403	3627427	GCAGTCCGACGATCCTGACGATCCC		chr2	TTTTCTATCTTTTAGTGATTTCAGT
QKI	chr17	11929444	11929468	GAAAAACATCTCACCTCACTTTTAG		chr2	GTAATGAAATTGGGAAGTCTGTGCC
QKI	chr5	64951541	64951565	CCTAATTAATCTCTCTTTACAAAAC		chr2	TCTAAAAGACTTTTTTAAGAGCATG
QKI	chr11	14696140	14696164	CCCAACTAAAACTTTACTAACTTTG		chr2	GTATTTCTCCATTTTGAAAAAAATA
TAF15	chr18	33558858	33558882	GAAACACTTCTCTCAACTAAAAATG		chr2	GTTGGCAAAATATCTTCTACTGTAG
TAF15	chr16	11338424	11338448	AACTTTTTTCCTCAAAACAAACAAG		chr2	GTAGAAGTTAATTGGCTGAGAGTAA
TAF15	chr13	34401526	34401550	GTTTCAAACATCACTATACAAAATA		chr2	TAAACAGAAGATTAAAAAACGACCT
TAF15	chr7	32795436	32795460	GAAAATTACTTCTTTTTTTCCCATG		chr2	TTATCCCTGCTATTCTGTCAAGGGC
TAF15	chr14	97022661	97022685	GCAACAAAAATACCTACTCCTATAG		chr2	TACAGTGAATTACACACCCCGGCAT
TAF15	chr6	157258029	157258053	GTACCATACCATATACATTTTAATG		chr2	GGGTTTGCACGCCACGTGCTGGAAG
TAF15	chr10	6221982	6222006	GCATTTAACCATTCAAAATAACCAG		chr2	CCAGCAGTCATGCAGGCCATGCTCT
TAF15	chr10	124930985	124931009	CAATTTCCATTTTATTTTTTCTCCA		chr2	CCCACACTTAGAAAAAAAGCCCATG
TAF15	chr2	44660339	44660363	AATACATATATATATCCTTTTCCAG		chr2	AGAAAGAGTTCCGTCAAGTTCACAC
TAF15	chr3	171766377	171766401	GCAATTCCATTCCTATTCCTATACG		chr2	AGAATCACCTCCAGCAAGACCTGGA
TAF15	chr15	36957676	36957700	TTCCCCTTTTATTTTTCTCAACTCG		chr2	GTGTCCAAATACTTTGAGTGCACAG
TARDBP	chr6	20577347	20577371	AACCTTGGTGACCGCAAGCGATCGG		chr2	CTCTGGCATCAGGTTCCTCTGAGGA
TARDBP	chr5	66253959	66253983	GTGTATGTGTGAAAGAGAAAGAGAG		chr2	CAGGCTCTGAGATGGATTTCTGGAT
TARDBP	chr16	29002128	29002152	TATGCAGCACAGCACTTTTGAGACT		chr2	GCCACTGCAGATGGCTCATGCTGCT
TARDBP	chr4	20254583	20254607	ATTTCTGCCCGGCTGCGGCGGCCCG		chr2	CCCATGCTGCAGGGGCCAGTAACTT
TARDBP	chr6	127664822	127664846	GTAGGGCTGGGAAAGGAGGCTGCCG		chr2	GGGGCTCCCACCCGCCGTCCTGTTG
TARDBP	chr3	149531095	149531119	GACGCGGCTGGCAAGACTGTTTGTG		chr2	GGGAACTGCGGAGATTCACCCCAGC
TARDBP	chr20	21219386	21219410	AAGGGCATCGAGCGAGTCTGTCTTG		chr2	TGGGTGGACTCTGCTGTGTCCCCTG
TARDBP	chr3	24147296	24147320	CTGCCCCTGTGGTAGGAATGGATGG		chr2	TCAAGAAGCTCCTCGGCTTCCCTTG
TARDBP	chr18	32168823	32168847	TACACATGCAAGCTGATTTTTAACC		chr2	GTTTTTCCTTTTTGAAACACTCTGG
TARDBP	chr6	147967324	147967348	AATACTCTACTGGTGACTGGAAGGA		chr2	TGTTTTCCTCTCTGGTGGGGGCTGC
TARDBP	chr17	60719037	60719061	CAGAGGTGGACGAATGGACTCCAGC		chr2	ATCTCACCTTAGAAGACAACATTTT
TARDBP	chr1	45481221	45481245	CAGGACAATAAAAGTTTCGGAGTTG		chr2	GGTCCAGAGGAAGGTCTCCTCTCTC
TARDBP	chrX	105451155	105451179	CAAAAGGATCCAGATGGCTGAAATC		chr2	GGGAGTGAGGCCTGGCCAAGTAACT
TARDBP	chr10	102797998	102798022	AATTGAGAAGAGTGCCGAGGAAGAG		chr2	CCAGCCAGAACTCTCACTGAGTGGA
TARDBP	chr19	5647412	5647436	CAACCAGATGCCACAGTAGGCAAGG		chr2	GCTGGATCTGCCCTGTTCTCCTCCC
TARDBP	chr2	136393530	136393554	AAGAGAGATAACTCTAGCTTTGACA		chr2	ATCCTCGTGCTGACTGTGAAAATCC
TARDBP	chr1	154230015	154230039	TACTCAAGCCCTGCAGTTGGCTCTG		chr2	ATCCGTGCCCTATGCAAAGTCCTGC
TARDBP	chr16	11165952	11165976	AAGGTGAAGGGTACATGTTTGTCTG		chr2	ATCTTGGACTGTAAAATGGCAAAAG
TARDBP	chr2	42477214	42477238	GAACACAGCCCAGTGGCATTATGTG		chr2	CCAAATTTAAAACAGATGGTTATAT
TARDBP	chr15	90132012	90132036	GACTGACGGTGGTGAGTCGGGAGCT		chr2	TGACTCTATGAGGAAAAGAAAGTTC
TARDBP	chr20	57097839	57097863	AAGTGGTTCTGTTCCGGCTGGCACG		chr2	TAAGGTAGACAATTGGTAAGCAAAC
TARDBP	chr6	170680391	170680415	GTGGCTGAGGGTTGTGTGGATGGAC		chr2	AATTATGTGTAACTTGTTAGAACAC
TARDBP	chr1	227093894	227093918	AAGCAAGGGGAGCTGAATGTCTCTG		chr2	TAGGGTGTAGTTTATTCGTCTCACT
TARDBP	chr6	41106675	41106699	TAGAGTAACCCATAGCAAGGCTGAA		chr2	GATTATTTTCTGTTTAACAGGCTGG
TARDBP	chr14	71822403	71822427	CATGGCAGAGGTGATGAAATTTATG		chr2	CTAAGAGCCAGAGGGAGAGAAGGCT
TARDBP	chr8	20078668	20078692	GTTGTTGTTTGGGGTACAAGATGAG		chr2	GGCTGGGAATTGAGAGGCATGAGGT
TARDBP	chr8	145150841	145150865	CATTCGGCTGTGAGTGCCAGTGACC		chr2	CACCTCAGTCCCAACATTTCCATGT
TARDBP	chr5	60419613	60419637	TTGGCTTAGCCTGTTTCCAGGCTGA		chr2	AAACGATGATGCAAGGTGGGCTGAT
TARDBP	chr12	87886	87910	GCTGAAGGAATTTCCTGTGTGCGTG		chr2	GGCAGGAGTCCCTGGAAATTCTCAC
TARDBP	chr16	19548470	19548494	AATGAACAGTACCTGTGCTGCGATG		chr2	ATATTATGTCATTTAGGATCTCTTT
TARDBP	chrX	23685813	23685837	GAGGCCCCGGACTCGCGAAGAGGAG		chr2	AACAAATAACGTTTTTTCTAATTTC
TARDBP	chr3	142742257	142742281	AAGTAGTTATTGTTTGGATGGCAGC		chr2	AAAAGTGTATATTCTCTTTGGAGGA
TARDBP	chr10	114852171	114852195	GATGAGAGAGCTGGTGGGCTCAGAC		chr2	TCTTTGGTAAATATAAAATGAGTTA
TARDBP	chr2	122515166	122515190	AAAGTGCAGCTCTCTGCCAGCACAG		chr2	TAAGAGAGAGAAAAATTATTCACAA
TARDBP	chr8	100844630	100844654	ATTTGCCCAGGTGGAGAGCAGCCTG		chr2	TTTTATCACTCAAATTTTGATAATT
TARDBP	chr7	91576567	91576591	CACTAGGACTTTGGAGACATTTATG		chr2	TAGAAATTTTAGATTATACTATACA
TARDBP	chr1	113196639	113196663	TTGGTGGTTGGGAAATGGGATGAGA		chr2	CCAATATTAGATAATAAACGTTTTA
TARDBP	chr11	57556597	57556621	AAACCAATCAGTTGCGACCTTCTCT		chr2	CGTGGCATAAACTATATATGTAAAT
TARDBP	chr9	82244035	82244059	GTTTGTATGAATGGCTGAAATACAG		chr2	CAGCTATTTCCAAACCTGGATGCTT
TARDBP	chr13	88354128	88354152	AACTGCTATGTGGGAATCAGCTACC		chr2	GATTTAACCCTCCTTATACCGTTAG
TARDBP	chr16	2812211	2812235	GGTCCCACTCTAGATCCCCAGCCAC		chr2	CCATTTAAATGATTTCTCCTTTATC
TARDBP	chr7	75694191	75694215	AAGGAAGGTGTTGTGGAATGTTCCT		chr2	CTATGAATAACACTTCCACCAGTTA
TARDBP	chr15	79222535	79222559	GAAAAGGAAGTACTGTCCTGAACCA		chr2	TTATTCTTATATATAGCTCATTCAA
TARDBP	chr7	150787735	150787759	AAGACGGTGCATGTGGCCGGGTACA		chr2	TCACGCATAATCTTGTTGAACATTT
TARDBP	chr5	17462114	17462138	AAGGTTAGCATTGTTATGTGCGAAT		chr2	ACTTACAATTTAATTGCATACTACC
TARDBP	chr19	11476809	11476833	AACAGGGGTGCTGAGTATGAGATTA		chr2	TGAGTGGATTGTGGTTATATGTTTA
TARDBP	chr16	30676451	30676475	GCATCCATGCTTGTGACCCTGACTG		chr2	TATGCTTATTCCAAATATAGTGCTA
TARDBP	chr1	44058973	44058997	GCACCTGTGTATGTGCATCAGTGGA		chr2	AGATTAGCATTAGAGACAGGAAAAT
TARDBP	chr5	1048207	1048231	GTGTGAACGAATGGGCGAGTTTGTG		chr2	ATTCACAGGTTTTGAAACCAGAAGG
TARDBP	chr11	85195225	85195249	GTGGCGGATCTTTCCCGCCCCCCGT		chr2	CTCTGCATACTCTCACCCAGCCTTA
TARDBP	chr9	124454556	124454580	GTATTCGTGTGTGTGCTGATCAATG		chr2	GTTTTCTTACACAGAGAATGAAGAC
TARDBP	chr9	74550625	74550649	AAGTGGAATGATCGTTGCCAGGGGC		chr2	AATACTATTTGCCTTGTGGCATCTC
TARDBP	chrX	62000047	62000071	AATATGAGAATGTACTAGTACAAAC		chr2	TGTGAAGTTAAAGGAGACATCGATT
TARDBP	chr16	19790652	19790676	GATTGGATGTTGTGGGAGAGAGAGG		chr2	GTACACACAGCACTGCATGGGCGGC
TARDBP	chr14	100455262	100455286	GTCAGTTTGAGAATGGGGAGTAACT		chr2	GGGAGGCTGGGCCCCTACCAGCTCT
TARDBP	chr7	30120471	30120495	GTTTTTGCTTGTACTTTGAATGAAG		chr2	AAGGACAATCACCATTGGATGCTCC
TARDBP	chr8	64313365	64313389	TAATGGCCACGCTGCGCAACTCAAG		chr2	ACGATCCTACTCTCAGGAGGCTCGT
TARDBP	chrX	24792153	24792177	GAGAGGGCTTCTTTGGCTAGAGGTG		chr2	ATGCCATATGCCATGTGAGTGTCAC
TARDBP	chr1	41480217	41480241	GTGTCTGCTGTGGATGTGGCCAGGG		chr2	TTACCCGGTGAACACATACTTGTTT
TARDBP	chr10	134489039	134489063	CATGGGGGTGGGTGCGTGTGGAGTG		chr2	ATTATAAATTACTCCCGTGCTGTTT
TARDBP	chr6	127665125	127665149	CAGGAAGTGCTTTGGAAGACCCTTG		chr2	TCTTTGTTTTACATGTTCACAAATC
TARDBP	chr20	8375032	8375056	GTTCCTGGTGTGTGTGTGCAGAAAG		chr2	TGTTTAAAAAGGTACAATTATGAAA
TARDBP	chr5	170601193	170601217	AAATACATTTGAGTAACTGTTTAAC		chr2	TTAAAAGTTAACTAAAGGGGGATGT
TARDBP	chr15	85540114	85540138	ATGGGCCTTACAGGACTGGAAGCTG		chr2	TTTAATTATCTCTGAAATTTAAACC
TARDBP	chr9	125866191	125866215	GACTGTGAGACTGGATTATAACATG		chr2	AAATGTCTTACAGCCCAACACTTGC
TARDBP	chrX	153668669	153668693	GACTGGCCTGGTACCTGGGTGGGGG		chr2	CATCAATACTTTTTCGATGTTAGTG
TARDBP	chr11	34158805	34158829	AATGGCAGAGGTACACGTGGACTTG		chr2	GGCAGGGGAGGGTAGTGAAAGTGAA
TARDBP	chr2	207469253	207469277	TTTTCTGTTCTCTGTTGTGTCCCCA		chr2	GGAATCAGAGCTCTGATGGGTGCAC
TARDBP	chr6	53777961	53777985	TTTTATGAGCAGGCTGCAGCTGAAG		chr2	ATTGTCTTCCCTACAAATCCATTTC
TARDBP	chr11	490814	490838	GTGTGTACACATGCGTGGCCGCCTG		chr2	TTGTCCAGCTTTCCTTCCTCTTTGG
TARDBP	chr21	45170897	45170921	TTGAGCTGTGTGGGGGCTCCTGGGC		chr2	GGCTGCTCTATCCTTTTCTGCACAT
TARDBP	chr6	167439482	167439506	GAAAGTGATGTCTTATAATGAGGCA		chr2	TTGAACTCCTCCGCTGTGGGCCATT
TARDBP	chr3	140961964	140961988	GAGAGCTACTTCTAGGATAGCAGTG		chr2	CTCATTTGCTTTACTTCCTAGTCTG
TARDBP	chr13	94462828	94462852	GTGCTACCTTTCAGGCTATGGCCCG		chr2	AATTCCATGGGAACTGCATTTAAGA
TARDBP	chr7	103006526	103006550	GCTCGAATGGTTCGTGAACTCTTTG		chr2	GGAGAGGGGAACCACTTTGGGACTG
TARDBP	chr10	70396117	70396141	GCCCTGATTTGAAAGGATTTCTTGT		chr2	GAGGAAGTTCACCTTATGCCATATG
TARDBP	chr2	97506865	97506889	AAGATTCGTATGAAGTACTAACCCC		chr2	CCTGCCTCCTTCCTCTACAGTGAAC
TARDBP	chr14	70447275	70447299	CACCTGTCCAGGAAGCTGGGGTTTG		chr2	GGTCTCTGGTGTCCCTGGGTGTTCA
TARDBP	chr7	69746022	69746046	GTCTCTGTGTGTGTGGAAAGTGATA		chr2	GTTTCTTTCCACTCATGCGTTACTG
TARDBP	chr2	99075410	99075434	TAACACCCGTCAGGATGGTAGCCAC		chr2	ACTGTTCAGGTGGCAAATGGCCCAT
TARDBP	chr1	46219872	46219896	TATTAGGGATAAAAGTACAACACTG		chr2	GACCTTTATGGTACTTAAGGGAAAA
TARDBP	chr17	20237009	20237033	AATTTGAGCCTTGTTTGTACTAGGG		chr2	TAATTAAAAGCTGTGTTTCTTTTTT
TARDBP	chr12	27902351	27902375	GCAAATAGTATGGAGTCAGTGACAA		chr2	AGTTAACTTTTATTTTAGGTTTGGG
TARDBP	chr14	104145817	104145841	GTGGTCAAGTACGAGAGTGGCCCTG		chr2	GGTACATGGGTGGGTTTGTTATACG
TARDBP	chrX	55045090	55045114	AAGGTGAGACCGAAGAGATACATAG		chr2	GGTAAACACGTGCCACAGGAGTTTG
TARDBP	chr3	28332454	28332478	CTTGACTGGGGAAGCATCTGCTTTG		chr2	TTGTACATGTTATTTCATCATCCAG
TARDBP	chr15	40736290	40736314	AATATGAGTGTTAAACCTCTGTGTG		chr2	GTATTAAGCCCAGTACCCAATAGTT
TARDBP	chr21	34720313	34720337	GACATGGTATGTGGGAGAGTGGACT		chr2	ATCTTTTCTGTTTCTCTCCCTTCTC
TARDBP	chr10	102730577	102730601	ATCAATGGGTTTGTGTGCATGTCCC		chr2	CCGCCCTCCCCCCTCAAGCAGACCC
TARDBP	chr6	157874872	157874896	GTAATATGTGTCTGCTTTACTTCTG		chr2	CAGTGTCTGATGTTTCCTTCTTTGA
TARDBP	chr17	74561874	74561898	GACTGCTGTCTGATCTTGCTGAACA		chr2	GTTCACACGTTCTTATCATTTAGCT
TARDBP	chr20	37078295	37078319	TAGATGGTGGAGAAAGCCTGTGTGA		chr2	CACACTTGTAAGTGAGAACATGTAT
TARDBP	chr10	135220897	135220921	AACAGTATTCTTCTGACTGATAAGC		chr2	TATTTGGTTTTCTGTTCCTGTGTTA
TARDBP	chr14	61243005	61243029	AAGGAGAGGGAAAGGTGTTCAGAGA		chr2	GTTTGCTAAGGATGATACCCTTCGG
TARDBP	chr5	90076439	90076463	GAGGAATTGATTATGATTGGTTTCT		chr2	TTTTATCCATATTAATGCAAAAGGC
TARDBP	chr3	140660914	140660938	GCTGGTGCATCTGTTTGCCGGAGGG		chr2	ATAATCTCGTTCTTTTTTGTGGCTG
TARDBP	chr1	201839789	201839813	AATGGACTGTGGTATGTGATGCAAG		chr2	ATGTCTTTGCTATTGTGAATAGTGC
TARDBP	chr16	3584585	3584609	GACGGTGCTTGGCCGAAGGTGTGGC		chr2	TCTTCATGGTAGAATGATTTATATT
TARDBP	chr10	1142016	1142040	GGTCTGACTGCTGCTGCTTAGCCAT		chr2	TGTCTGGGTATATACCCAGTAATGG
TARDBP	chr9	114312397	114312421	GCTAGGGATCAGCCTGTGTTGAATG		chr2	ATAAATGTTTACTTTTCCCTGTAAC
TARDBP	chr18	20812602	20812626	TTTCTTCTGCATGACTTTGGTGTCG		chr2	GGTGTGAGATGGTGCCTCACTGTGG
TARDBP	chr22	51114123	51114147	GTGGGCACGTACCGTGTGTGCAGTG		chr2	TTTTGATGAGCATTTCTCTAGTAAT
TARDBP	chr17	8163876	8163900	GTTTCAGCTTTTTAGCTATTATGCA		chr2	CAGTGATCTAGAGCTTTTTTCCATA
TARDBP	chr17	28453007	28453031	CATAAGTGAGTGGTTTTGCTGTCAT		chr2	TGCTTGTTTGCCACATGTTTGTCTT
TARDBP	chr18	22029780	22029804	CAGATTTTGAATGTGAAGAATGTCA		chr2	CTTGGCCCACTTTTTAATGGGGTTT
TARDBP	chr2	242281420	242281444	TACTGCCTGCTTGATAGGTCCGATT		chr2	TCTCTTGTAAATTTGTTTAAGTTCC
TARDBP	chr14	68563501	68563525	TAGCTGCAAAGGAATAAATGATATG		chr2	TTATAGATGCTGGATATTAGAACTT
TARDBP	chr18	9106091	9106115	TAGCTAGGCTCCTTGGAGTCTGCAG		chr2	TATCAGATGCATAGTTTGTAAATAT
TARDBP	chr10	75920504	75920528	TATGGGGAGCCAGTGAGTGTAGGCA		chr2	TTTCTCCCATTCTGTAAGTTGCCTG
TARDBP	chr2	10020741	10020765	GCCTCTGTTGTGCTGCTTGAGACAG		chr2	TTTACTTTGCTGATAGCTTCTTTTG
TARDBP	chr5	179007133	179007157	TACTATATTGAATGAGGAAAGTATG		chr2	TTCATTGTGATTATTTTGGGTGTCT
TARDBP	chr12	54448392	54448416	GAAAACTATGCTCGCTTTCTAAGGG		chr2	TTGTCATGAAATCTTTGCCTGTTCC
TARDBP	chrX	134167132	134167156	CGACTACATCATTCTGCCCACAGAC		chr2	TGGGTTTTACACCAAAACTTTTAGT
TARDBP	chrX	77218981	77219005	TATGAATCAGGACTTTGTTGACTTG		chr2	TTTGGTCTTTAATCCATTCTGAGTT
TARDBP	chr21	46894127	46894151	CAGCTGGTGAGACAGAGGATGTGAG		chr2	GATTTTTGTGTATGGTCTAAGAAAA
TARDBP	chr6	5443713	5443737	AAGGGAAATTAGCAGATGTGACAGG		chr2	AGGTCCAGCTTCAATCTTCATCACA
TARDBP	chr1	7542315	7542339	ATTTGGAGTGCCTGGAGCCATGCCT		chr2	TGGCTAGCCAGCTATCCCAGCACCA
TARDBP	chr17	78607871	78607895	GTATGTGTGCATACTGTGTGTGTGC		chr2	TTTATTGAATAGGGAATCTTTTCCC
TARDBP	chr20	10608595	10608619	AATGGTTGTGCATGCCTAGGGGATG		chr2	CATTGCTTGCTTTTGTCAGAAAAGC
TARDBP	chr16	84758243	84758267	TTTGTCTGCTTCTGCCATTTGTAAC		chr2	TGTGTTTCTAAGACTTTGCCCAACA
TARDBP	chr2	44705574	44705598	TTGACTCTGACTGAATGATTTTCTG		chr2	TCCTTTAACTTTTGACCACATCTCT
TARDBP	chr6	5339350	5339374	AACTGTGGCCAAAGCCAGGACTTTG		chr2	CCCCCAGTCAATAGGCTCCAGGTAA
TARDBP	chr9	7094520	7094544	TTTTTCTCTTGTAGCAACCATCTGA		chr2	TGGGACAGGATTCTGGGAAATAAAG
TARDBP	chr17	40173610	40173634	CAAGGTGGTCGTGTGTGGCCAGGCG		chr2	AGCTGACCCTGAGACAACGCAAGTG
TARDBP	chr12	50476041	50476065	AAGATGCGGCCCTGGTGCTGTAGGC		chr2	AACACAGGCAAGCTGCTGCATAAGT
TARDBP	chr19	48776862	48776886	CAGGTGTGGCTGTTTCCTTGGGAAC		chr2	AAACAAAATGTGTGTCTTTCATTAA
TARDBP	chr11	65267049	65267073	ATTTACTAAACGCAGACGAAAATGG		chr2	TGTAAGCATGTTACCATCACAGGTG
TARDBP	chrX	73231533	73231557	AAGACTAGTGGAAGGGATACGTTTT		chr2	TGGAAGTGCCTAACTGTGACTTAAA
TARDBP	chr16	89981717	89981741	GACTTTTTGCAGCTCGGCTGTGCCT		chr2	TTTTAGAGCCTCAGATTTTAGATCT
TARDBP	chr3	23853184	23853208	AGTACTGTTGAGAAGAAGTAATGGA		chr2	GGAAGAGCCATGGGTTTCAATCCAT
TARDBP	chr7	128253269	128253293	GTTCTTTTGATTTCTGTGGGTGATA		chr2	GCTGGGAGAGGCTCAAGGTTACTCT
TARDBP	chr19	58304954	58304978	TTTATTTTGAGATTTGTCAGTGATG		chr2	GGAGAAACACGTAGTTTGGGGAGGC
TARDBP	chrX	40451095	40451119	ATAGAAGTGCTTGAAAGAATGTCAC		chr2	TGGAGACTGAGGGGTAGGCTCTCAT
TARDBP	chr5	82570619	82570643	GATGTATGTATCAGTGAAATAAGCT		chr2	TCCCCAGCTCCTTCAATGAGTCTGA
TARDBP	chr3	49059840	49059864	ATCTCTCTGCTGCAACGCGAGGCCG		chr2	TCTATTTCATAATTCAGTTATTGGA
TARDBP	chr17	57756821	57756845	GAATTGTGGGGCAGCGTGCTGCTGG		chr2	AAATGATTCAAACAACTCAACCCAA
TARDBP	chr15	42041869	42041893	AATGATTCCTTGGAAGATAGGGGTG		chr2	TTCCCTGTTATTTGGTCAAAGCCAT
TARDBP	chr1	151185808	151185832	GACTTGACTGGTTCTGCTGTTCTGG		chr2	CAGTCCTCATGCTTCTTGCCACTGC
TARDBP	chr10	115673427	115673451	AAATATTAGTCCAAGTGAGCTCTGG		chr2	AGCTGCGGGCTCCCACTCTCCACCT
TARDBP	chr12	7084475	7084499	GTGCGTGAGCTGGTGCCCAGCAGTG		chr2	GCTCTCCTGCCCAGGTTGGGGCAAC
TARDBP	chr2	233726323	233726347	TTTAAGGAGCTTTTTGGGGAGCGCT		chr2	CAAACTCCTTCTCTTGCTGAGGAGA
TARDBP	chr18	48575143	48575167	AAATATTGTCAGTATGCGTTTGACT		chr2	GAGGTTAGGGAGGGACCTTTTTTTT
TARDBP	chr6	53677166	53677190	GTTTGAGTGACTGGGTACCACCTTC		chr2	TTATTATTTGAGGGTGTGGTTCAGT
TARDBP	chr13	50881441	50881465	GGGGTTGAATGGTAAGGCTGTTTTA		chr2	TGTGTTATTGTGATGGCGATGACCA
TARDBP	chr2	238677710	238677734	ATGATGAAGCCTACCCATAGGGCTT		chr2	TGCATTAACAAAAGCATGTATTTTA
TARDBP	chr1	32662527	32662551	CAGAGTTGCCTGCTATTCTCTGGTG		chr2	CACAATTGAAGTTTTTGGATCCTAC
TARDBP	chr6	20742510	20742534	GAGTTTCTTTTGCTGTTTTGTTCTG		chr2	TTATGTACTTTATTAAGAATAGTGA
TARDBP	chr16	1839132	1839156	GTTTTGTAACTGTAGAGGCGCCTGC		chr2	AATTTGAGCAGAGAAGAATTCTAAT
TARDBP	chr17	13989216	13989240	TCAATGTGTGAAAGTAGCACTTAAG		chr2	TTTGCATCAGAGTCAAAAGTGAAAA
TARDBP	chr3	184083900	184083924	CTTGGGAGGGAGCTTGGTGTGATGG		chr2	CAGGTGTGAGCTGTTTACTTCATTC
TARDBP	chr12	68055659	68055683	GATTAATCCCAGGGCATTTGGTATG		chr2	CTGCCAGTCCTGGTTAATGTTCAGC
TARDBP	chr4	177250204	177250228	TTTTTTTTAGCGTTGCCATTGAAAG		chr2	TCTGGCCCTGCATCCCACTTTCAAA
TARDBP	chr12	120992415	120992439	GCTAATGGCCTGCATTTGATTTCTA		chr2	TGTGGTGGATGCCTCACCTAAGAAA
TARDBP	chrX	24561219	24561243	AACTTCGTTGGAGTATATCTCAGGA		chr2	GGCCCTTGCCACACTGGCTCTCTCT
TARDBP	chr3	33868297	33868321	TTTCCAAGCTAGAACTCTTTCTGGA		chr2	GCTCACCCAACTGTACTTACTTCTC
TARDBP	chr22	46551107	46551131	CATTGCAGTTAGAGGTTGTGGCCTG		chr2	TTAATCCCCTATGAACACTTTTTTC
TARDBP	chr10	99514032	99514056	TTTCTGCTGTGTGAATGTCCCCCAG		chr2	TGAGTGGGGTGTGTTCTCTGTATAA
TARDBP	chr9	98271434	98271458	GTGTGCAGCGGGCAGCGGCCGCAGC		chr2	AAAAGTATTGTTGCACCACTTATTG
TARDBP	chr9	82285536	82285560	AAGGTTGGGAAGCTGGTGTGTGTTG		chr2	AGGACTTTTTGGATGCCATGCTAAG
TARDBP	chr1	15989813	15989837	GAAATTTTAATTTAGGGGCACTTAG		chr2	CATTTCATAGTCACAAGTGCATTGT
TARDBP	chr19	48207596	48207620	CCGTGTGTGTGTTGAGAGTCTTGAC		chr2	ACAAACTACCCTTTATAACACTCCA
TARDBP	chr21	45378270	45378294	GCAGCAGTGCGTGTGGGATGTGGTG		chr2	ATGAATTTATATTCCCATATGAATC
TARDBP	chr5	175926913	175926937	ATTTTTCTTCTGACGACTGCGTAAT		chr2	AGCCTGAGGAAGTGGCGTGCTGGAG
TARDBP	chr2	32797368	32797392	TAGTGCTGTGAGTTGGGTGTTGAAG		chr2	AGATTAAGCAATTAAATGACAGTAT
TARDBP	chr13	20548126	20548150	AACTTTAAATGGAAAGATGTGCCAG		chr2	ACAGTTAATTACTGAGGGGATTTGG
TARDBP	chr17	17395325	17395349	TAGAATTGTGAGAGAATGTTTTGAA		chr2	GTTTAGAGCTGGATCTGTGATTCAA
TARDBP	chr17	77761265	77761289	AAGAGCGTGTGCAGGGCAAGTGCCG		chr2	ACACTCATGTCTATAACCACAAGTG
TARDBP	chr16	31198284	31198308	AAGGGGTAGGGTAGAATGCCACCTG		chr2	TTACCATATCATTTGCCATATCAGG
TARDBP	chr7	32881877	32881901	AAGGTGTTTAGGTTTTAGGTGAGGT		chr2	ATTTAGAATCCCTGCTGGCAGGCCT
TARDBP	chr6	20685252	20685276	TTGATTCTTGTGTTCATGGAGTGTG		chr2	GGGAAGATGCATTGTAACCAGATAA
TARDBP	chr4	109588804	109588828	CAGAAGCAAGATTCCGTAAGCTGAG		chr2	GAGGTAATTGCCACATTTACTGAGT
TARDBP	chr20	13800920	13800944	AAGTTACAGAAGTGTGTGAGTCATG		chr2	TGTGAGAACCACTGTACTGCCTCTC
TARDBP	chr1	90316819	90316843	GCTTACTGACTGCATGGGTGAATAC		chr2	ATAGAATGCCAGGCGCCCCTGTGTT
TARDBP	chr3	58483015	58483039	CATGCCTGAGTGACCTTTTGAGAAA		chr2	GCTTCACCCCGGCGAAGCAATGCTG
YTHDF2	chr5	10434162	10434186	GCGCAGGCAAGACTTTTCAGTGACG		chr2	GCTCCTGGAATTCATTTCTCCCATT
YTHDF2	chr13	110959716	110959740	GTTCGCGGATCCAGGCCGAGGACCG		chr2	TCTTAGGTTGCCACTTTACTGTAGC
YTHDF2	chr3	183867836	183867860	GTGGAGGGCCTGCTATGGTGTGCTG		chr2	TTCCTGATCTAAGGTAAAGCTTTGA
YTHDF2	chr6	20402753	20402777	GCCTCCTCTACACCACGCCGCACGG		chr2	TGCTGTGCATGTCCCTAAATGCCTG
YTHDF2	chr2	113289214	113289238	GAAGGACAAACACATTATTATCTTG		chr2	AGCACTATTCTCACACTGGGTTGGC
YTHDF2	chr17	40931031	40931055	GAGCACAAGGCCGAGATCATCACTG		chr2	GGTTTAGTTGGGTTTAAAATATATA
YTHDF2	chr9	138396123	138396147	GAACCAGTGGCTGAGCGGACCAACG		chr2	TATTTCTCTCAGGATGTTAAGGCCA
YTHDF2	chr11	67024965	67024989	GCCAGGAGAGCCTGCCCTCAGACTG		chr2	AATTTTGTTTTCTTATTATATCTAG
YTHDF2	chr20	61569241	61569265	GCCTTTTGACTCTGGCGCCAACCCG		chr2	AATTTCAATGAAAAACTTCAGTGCC
YTHDF2	chr14	105965119	105965143	GGGGACCGGGACCTGCGGGCAGCTG		chr2	ATTTTGGTTCTTGATTCTTTGCAGG
YTHDF2	chr19	16799217	16799241	GACCCAGGACCCTCTGAGCTGGGAG		chr2	AAACTTTTCAGATCTTTACCTCTGT
YTHDF2	chr7	935229	935253	GCTCACTGTGCTGCTGGGACCCAAG		chr2	TGTTATCAAATTTCACAATAATGTG
YTHDF2	chr19	38697341	38697365	GCAACCCTTTCTTCCCCACACCCAG		chr2	CTTTAAATTCATGTTGAGGGGAACT
YTHDF2	chr17	78263472	78263496	GACCAAGGACGAGATGGCTGCTGCT		chr2	CATTAGATCTTTTAAATCTGAAAAT
YTHDF2	chr14	66975028	66975052	GACTCCTTCCCCTCCCGCGGACCCG		chr2	TTCTTGATTTTTAAGTTGAGATAAA
YTHDF2	chr19	10802119	10802143	GCTGCTGGCCTGAGACAGTATCCCA		chr2	ATTCACATACTACATTTTACTCATG
YTHDF2	chr21	27228123	27228147	CCCGAGATTGAGCAATAACAGGTCT		chr2	TAAAGTGTACAATTTAGCACTTTCT
YTHDF2	chr9	37430570	37430594	GCAACCGAGGGACTCTGCAACAAGG		chr2	GGAAGTAGCACAGACTTCATCCCTA
YTHDF2	chr8	22277964	22277988	GCTGACAGAATGGAGGCTCAGGCTG		chr2	TTTAATTTTAACACATTTGCAGCAC
YTHDF2	chr17	28444112	28444136	CTGAGGGGCAGAGAGCGAGACTTTT		chr2	CCCAGAAAGAAACGCTGTATTTCCC
YTHDF2	chr17	46137280	46137304	GTAGAGGAGCTATGTGGAGCAAAGG		chr2	ATTTTTCCCTCCTCCAACCTCTGAC
YTHDF2	chr22	43558895	43558919	GCTCTACCCCTACCTGGCCTGGCTG		chr2	AACCATTCCTTTTTGAGGCTGAATA
YTHDF2	chr1	90178623	90178647	GTTTTGACTCTCCTTGGACCACACG		chr2	ATATTCCATTGTGTGGACATACTTC
YTHDF2	chr1	51435499	51435523	GAAACCGAGCCCCCTGGAGGACCTG		chr2	ATATTATTTATCCGCTCATCAGTTG
YTHDF2	chr1	43826020	43826044	GCAACTACTTGGCTGTGGGCACCAG		chr2	GTGGACGTTTTGGTTGTTTCTACTT
YTHDF2	chr8	23083574	23083598	GCCACGCGAGTCACGGTCCTGCCTG		chr2	TTTGGCTATTATGGATAATGCTGCT
YTHDF2	chr1	212619318	212619342	GCCCCATTTTGACATCAAGGATGAG		chr2	ACGGACATCTGTGTATAAGTTTTTG
YTHDF2	chrX	153666923	153666947	GACCGGAACCCCTACTACGGGGGCG		chr2	TGCGGACATATGTTTTTAATTCTCT
YTHDF2	chr10	124914589	124914613	GTACCAGCACACCGGCGCCGTCCTG		chr2	TCAGTATGAAGGCTTCAGTAGAATT
YTHDF2	chr7	75610428	75610452	GCGGCTGGAGCAGCTCGGCGCCCAG		chr2	GATGGGTCAAAGAGTAATTCTCTGT
YTHDF2	chr2	20647401	20647425	GACACGGCGGGCCAGGAGGACTACG		chr2	CTTACTTTTTGAGGAACTGCCAAAC
YTHDF2	chr10	3162210	3162234	GACACCGCCCTGAACACTATCACCG		chr2	TGTTTTCCAAAGCAGCTGTACCATT
YTHDF2	chr19	56156929	56156953	GCCTTCCACCCCCCAACCAGGCCTG		chr2	TAAATCCCACTGATTTATTTTCTGA
YTHDF2	chr15	34787433	34787457	GAATGTGTCCACGCGCCAGGGTATG		chr2	CATTTGTATTCCTTCTGCTTTTATG
YTHDF2	chrX	155255066	155255090	GACCCAGACTTGGGCTGTTGCTCTG		chr2	CTTTTCTTTCTGTGAAATTCCATTT
YTHDF2	chr7	155100311	155100335	GAACTAAGACTCAATTACCAACCCG		chr2	TAAACTCTGAAGATGAATCAGGAAA
YTHDF2	chrX	37587272	37587296	GTACAGCTGAAAATTGACAGCCCTG		chr2	AATTACAAGAAAATGATATATAAGA
YTHDF2	chr8	28575455	28575479	GCCAAATTCTTGGGCTCAGGGACTG		chr2	GATATAGGGGAAATGTATAAATTCT
YTHDF2	chr13	111164942	111164966	GAGGGGCTCAGGGCCTCAGGCACCC		chr2	ATAGGCTTAAAAACACATCAGCTAA
YTHDF2	chrX	24095533	24095557	GCACACACATATATCACTGAACCTG		chr2	TCACAATGTATGAATTTTATTTGGG
YTHDF2	chr19	8536222	8536246	GTATTGGCATGGGGTTAGGACCAGG		chr2	AATATAGATGGAACAGAAGTGGCCA
ZC3H7B	chr16	25083050	25083074	GTCACAAAAACCCATGTACTCATCG		chr2	TGTTCTTCTGGTTGTTCTGAAGGGT
ZC3H7B	chr3	126489222	126489246	GATCAGAAAGGACATTCTTGTGTTG		chr2	TATAGATATATAGGAGTTTGTTATA
ZC3H7B	chr6	126369045	126369069	ATCAAACAGACCTCATGACTACTAA		chr2	GTCATCGTTTATTTACATATATGTT
ZC3H7B	chr9	139727279	139727303	GTCAAAACCAAGGAACCAACTTTGG		chr2	TAAAATTCTCCATATAAGGGTTTTA
ZC3H7B	chr10	63855795	63855819	TAAAAAAATAAAAACAGCCCAACCG		chr2	AAAATTCCACTGGAAGCCTTATGTT
ZC3H7B	chr13	50825960	50825984	GCAATTTTGAGGGAATGGAAGAGAG		chr2	TTAAAATGTACTCAGAATTTGTTTT
ZC3H7B	chr11	944118	944142	GTTTGGAGGAAAAGCGGACAGGTCG		chr2	AATCAGAGATGTTAGGACCGGCAGA
ZC3H7B	chr18	666508	666532	CCTAGGAAAAGCAGATGCCACCTTG		chr2	CATGGAAGTGACTGTCCCGTTCATA
ZC3H7B	chr10	70326167	70326191	GTACAAAAAGCAGTGGTCTTTGGAG		chr2	CTCACGAATCCCTAGAAATAGGAGG
ZC3H7B	chr6	30541654	30541678	GATTTTGAGACCCAATGAGGACAAG		chr2	CAAAGGGAAGCCCCAGGCAGAGGCA
ZC3H7B	chr14	104634832	104634856	GCTCTTACCATCTTCATAGGCCATG		chr2	AGTAGCCTCTGCTGTGGTCTCTGTG
ZC3H7B	chr21	47654197	47654221	GAATGTTGGAGGTTTGAAGAGAATG		chr2	GGACAGCAAGGCCAGGCAGGGCAGG
ZC3H7B	chr8	61664159	61664183	GCTCTTGTATCAGTGAAGAAAGTCA		chr2	CAGGCTTAGGCTGGCCAGTGTGAAT
ZC3H7B	chr19	49524375	49524399	ACCATAGCGAAAAACATGGGCTTTG		chr2	AACTTCAGCAGGCTCTGGGCCATAA
ZC3H7B	chr1	110899712	110899736	GCTCATTAGTGCTTGCACGAGGTAA		chr2	GGGCCATCTCTAGTTGCCTAGTACC
ZC3H7B	chr1	119708766	119708790	GAGTGGCCACATTTCAGACAGTTTG		chr2	TGGCCCTGGGGTGATTAGGGAAGGC
ZC3H7B	chr17	55357847	55357871	GTTTGGTTAGTTGAGGAGTAGCAAG		chr2	AGGTATTTTCTCCTACAGTATCAGA
ZC3H7B	chr6	133193664	133193688	AGATGGATAAAAAATACACAGCTTG		chr2	GCCAGATAAAGTAGGTGGTTAGGAG
ZC3H7B	chr9	139831058	139831082	GGGGGACATAACAAGGAACTCACAG		chr2	TATGGTTTCTGAATTGGTAGTTTAA
ZC3H7B	chr4	80577406	80577430	GCAGATGAGAAGGATATACATTCTG		chr2	TTGGCTGGCCCTGGGAAAGGCAATC
ZC3H7B	chr9	108147712	108147736	GAAAACAGTAGGAAAGCAATGAAAG		chr2	TTTTTCCAGTAAACCCCAGATGCTA
ZC3H7B	chr10	13676652	13676676	GAAACTTTTGGACCACAACTCAAAA		chr2	GAGCATCAAGAAAATAGAAAATAAG
ZC3H7B	chr1	41456985	41457009	GACAGACAAGACCTTTGTCTTGTTG		chr2	AAAATATAATTAATGCATTCTGTAT
ZC3H7B	chr13	48939696	48939720	GACGAAATATGTGGAGAAAAGGATG		chr2	GCACAGATGGAGTCTTCCTTTGCTT
ZC3H7B	chr6	2312522	2312546	GATCAAAGGGGTTGGTTATTACTAG		chr2	CCCCAAAGGAAGAGTCCACGGGAGC
ZC3H7B	chr10	27455965	27455989	GATTCAGGTTCAGTAAGGAACTAAG		chr2	CTGGCACTCCTGGACCTGAAGAAAC
ZC3H7B	chr22	40725184	40725208	GAAAATAGGGAACTCACAAACCCTG		chr2	CCTGAAAGTGTTGGTATCTGCAGAT
ZC3H7B	chr19	17838482	17838506	GAATGACAGCAGTGCCCGGTCACAG		chr2	CCTCTCCAAAAAGGTTCGCCAATCT
ZC3H7B	chr1	218469874	218469898	GCTACTTGGGAGGCTGAAAGGAGAG		chr2	CATTCTGGGAGCCAAGAGGGAGAAA
ZC3H7B	chr15	75521884	75521908	GAGGTGAGGCTGTTCTCAGCCAATG		chr2	GAGTCTGTGGATCTCCCCGCTCAGT
ZC3H7B	chr8	1887336	1887360	GAATCACACAATTTCAAGGCAAACG		chr2	AAATTGGCTTTCACTAAACACTCTC
ZC3H7B	chr1	15250697	15250721	GCCGGACTGAGAGCCCTGGTCCGGC		chr2	TTTGCATAAGCAGCATTACCCAATG
ZC3H7B	chr14	64551208	64551232	GAATCAAACAGTATGTAGTCTTACG		chr2	TCCTGGAACTTAGAAAAGTCCTTTT
ZC3H7B	chr14	64932542	64932566	GTTACAGCTTGTCTTAGAAGCATGG		chr2	TTCTTTTTCTGATGTCAGGGAAGAG
ZC3H7B	chr4	41952483	41952507	GAAATAACTCCTTCTGGGGGTGAAG		chr2	TATTTGACTGCCAGTGTGGAATGAG
ZC3H7B	chr21	17652301	17652325	GAAATAAGCATTGATATTTCCCTTT		chr2	GGGGACTTGGGATCACACTCTTCCC
ZC3H7B	chr22	46485829	46485853	GAAAGTAGGCCGAGGGCGTCGGCAC		chr2	AATGTGCTTTGAGCCGACCCTCTGT
ZC3H7B	chr1	97201042	97201066	GAATGTTAGATGAGATGAGGAAAAG		chr2	GTCTGCCTCACGATCTCCTCTGCTT
ZC3H7B	chr1	22459783	22459807	GAGTGCTCAGGATGGGGAAGATAAG		chr2	ATCTAGACACTTGAGAACCCTAACC
ZC3H7B	chr19	34890647	34890671	GTTCAGGGCATCATCTGGGACATCA		chr2	CAAGCCCTTCTAGGAGTCTGTGGTT
ZC3H7B	chr1	22501016	22501040	GACCATGCAGGATCCAGGATCCAGG		chr2	TGGCTCAGCTGCCTTTGTAGGCATC
ZC3H7B	chr1	119772123	119772147	ATGGAGACCTCAGACTTGGCACCTG		chr2	TCTTGGGATTAAACATTTTCCACTC
ZC3H7B	chr2	32288903	32288927	GAATTCTCCGGGTGGACGAGGGAAG		chr2	TGCTAAGTCAGTACAATCTATTCTT
ZC3H7B	chr1	225145679	225145703	GAAGAGACGTGATCTAAACAAAATG		chr2	CTGCTTCATCTTCAAAAGACACTGA
ZC3H7B	chr16	31206588	31206612	GATTCACCCATGTTACAAATAACGG		chr2	GCCTTACCCCACCCTCCACACCAAG
ZC3H7B	chr16	46962822	46962846	GACTATCCTCCCTCCAGTGGAGAAG		chr2	TCCGTGGCACGCTTGAGGCCACAAG
ZC3H7B	chr5	142176941	142176965	GTTCATTTTTCAAGTGGGCAACAAG		chr2	ATTGCTGCCATAAGATTTTTGTATT
ZC3H7B	chr1	112167819	112167843	CCTATAACATGTTACTCCTTCACGG		chr2	GAGTGCTCTCTCTCCAAGCAACTGT
ZC3H7B	chr1	228684680	228684704	GATACAACCCTGAAACCTAGGCCAG		chr2	GAGAGATTTCTATGGGCAAGGCCTC
ZC3H7B	chr12	1831623	1831647	GATAAATATTTAGGAGTAACTGATG		chr2	GTTGAGTGTTGGGTGCTATTCAAGA
ZC3H7B	chr19	56917857	56917881	AAATGGGGAGGTAACTTAAACACAG		chr2	AGCATCCACCTTTCTTCTGCCTAAC
ZC3H7B	chr3	5191417	5191441	GCTGTGCAGTTTGTTACATCCGCAG		chr2	AGAGCCCTGAATTATTTAGTCACAT
ZC3H7B	chr10	114805325	114805349	GTGGGACATGCATCAAGGTGGCCAG		chr2	GGTTTGAAACATGGGGTGGGTGCTG
ZC3H7B	chr20	56935924	56935948	GACAAACCTGACTAGTCCTTACTAG		chr2	GTTGACTTAACCTAACCAGCTCTGT
ZC3H7B	chr8	33356036	33356060	GAAACACAAAGGCAAAATGCCCTTG		chr2	CTCATCCTGTGTCACAGTTATTGGT
ZC3H7B	chr2	96016897	96016921	GCTAGGGACATACTCAAGCCTGAAG		chr2	TCCAAGGTGGGTGCATAACTGAGGC
ZC3H7B	chr15	100147403	100147427	GCTACCACAATAATCAGGAAAATTG		chr2	TCATGCCAGGTGCCACACAGCACTC
ZC3H7B	chr9	117360689	117360713	GACAACCAGTGGTTCTTCATTTTTG		chr2	CCTTGGCCCCCTAATGGACTTCGGG
ZC3H7B	chr11	973057	973081	GATACCCTGCGGAGTTGGGAAACTG		chr2	ACAGGCAAGGGCCTGAGTTGTTCCA
ZC3H7B	chr6	34976768	34976792	GTAATCCGGTTTGGCTGGAACAAAG		chr2	ATTAGAGTCAAATACAAGTTGTGCT
ZC3H7B	chr16	24810587	24810611	TCCAAAAGGGTAAAATTGGAGCTAG		chr2	AGGTTGTTAGGAACAAGAGTGTGCT
ZC3H7B	chr18	34410118	34410142	GCTCCCAGTGAAACTTACAAAACTG		chr2	TGTTCATGTTCCCCCTTTGATGAAG
ZC3H7B	chr14	32035565	32035589	ATAAAAGGACTTTTAGGGAAGAAAA		chr2	AATACAGCCTCAGAAATTGTTCCTG
ZC3H7B	chr10	43647376	43647400	TTTTGGTTGTTTCAAGACAACCAAA		chr2	GAGATTTTGCCAGACTCAGAATGAT
ZC3H7B	chr12	72091134	72091158	GAAAATGGCCCCGGGGAAATCCCAG		chr2	TCTGACTTCACTGAAGGCAGAGCAG
ZC3H7B	chr6	168260415	168260439	TATTGACTCTAATAATTTCACAATG		chr2	AAAATTAGGAAGAGACTGATTCCTG
ZC3H7B	chr3	31654409	31654433	GACTTAGAGGGAAATAAATAGGGTG		chr2	GGTAGCATTCATGAGCTTCTCTGCT
ZC3H7B	chr4	44692770	44692794	GCACAATTCCCCGATAAATCAAAAG		chr2	CAGATTCACCCTGAAGCCTGGCTCC
ZC3H7B	chr6	4055600	4055624	GTAATCAATGTGGGAGTTAAAAATA		chr2	CTTCTGAACTACCCACCTGAGTCAA
ZC3H7B	chr10	8007229	8007253	GATCCCTACAAGTTTAAAATCAAAG		chr2	TAAATTGCCTTGTATTTAAAGTCAC
ZC3H7B	chr5	72876335	72876359	GCAACAACAAAAAGCCTCTTTCTTG		chr2	ATTGAGCTGGATTTTCAGTTATTTG
ZC3H7B	chr17	45696018	45696042	GTAAACAAATTGTCTCTCCAGAATG		chr2	CATCTGCAGGTGTTCTGTCAAGCTG
ZC3H7B	chr19	39980756	39980780	GAAAAATACATCTCCCTCTGACCAC		chr2	GTACTGTGACTTTGTATCTGAGAAT
ZC3H7B	chr1	169344677	169344701	CTGGACAGTGATGAATTCACTGAAG		chr2	ATTTACAGTGTTTCTCTCATGGTTG
ZC3H7B	chr18	12967571	12967595	GCAACTGGATTTTTTTGCAGAGCTG		chr2	AGTCAATCATTTCAAGGATGCTTTG
ZC3H7B	chr3	197575158	197575182	GATCAGTAAGATGAAAGTGAAAGTG		chr2	AGGGTAAAAAGAATGATCAATTGTG
ZC3H7B	chr1	112247027	112247051	GCAGGGCCAGAATTTAGCAAGACAG		chr2	CAATTCATTGGGTAATAGAAAGCTT
ZC3H7B	chr8	28886945	28886969	GAACAATAAGTGACTTTTGCTCTTG		chr2	CATTTACTGGGCAGTAGAAAGTTTC
ZC3H7B	chr2	182097819	182097843	GACAAAAAATAAAAGATGGGGACAG		chr2	ATTTTAATGGGCATCATAAAGGACA
ZC3H7B	chr19	34774071	34774095	GAAGTGGATCTAAAATTATTCTCTG		chr2	GACAGAATTAATGGGGGTGGTGACC
ZC3H7B	chr6	88358617	88358641	GTATAACTATTTCCACAAAACAAAG		chr2	TATGGCATTCTTCTTGCTGCAGAAC
ZC3H7B	chr6	133215461	133215485	GCCTAGAGATGTTTTAGATAAGGAG		chr2	CAGAAGCTTGTGTGGAAGGCAGCAC
ZC3H7B	chr13	20548581	20548605	GTTTAAATCTTTTGATTTTACCATG		chr2	ACAAGATGGAAGGGGTGCAAGAACA
ZC3H7B	chr2	149406826	149406850	GAATTTTGACAAATGCATACAAACA		chr2	AAGAGAATGAAGCACGAGATACCCC
ZC3H7B	chr2	74157116	74157140	GAAAATTGGTAAATCGGGACAGAGG		chr2	ATGGCTTGGTGTGGAACTCTCCTAA
ZC3H7B	chrX	24779209	24779233	GCAACAAAGCATGAGTGATTTCCAG		chr2	AGACACAGTGAGTAGGGGATGCCTC
ZC3H7B	chr2	169401029	169401053	GTTACACCAACTCTTCTGTGGGAAG		chr2	AATTGACTGAAGCCAGAGGAATTAA
ZC3H7B	chr13	47384195	47384219	GATAGTAACATGAGAAAAAGAGGAG		chr2	ATGACAACTGCAACCATGAGATATT
ZC3H7B	chr8	9478419	9478443	GTTTACTTCTTTATCCCCAGGACTC		chr2	TTGTTGTTCACTGCAAATGCTCTTG
ZC3H7B	chr1	44081850	44081874	GTGCTATGCTGAGAACTTCAGATAG		chr2	GTGAAGTGCTCATGGCTCTAGAAAA
ZC3H7B	chr5	138651173	138651197	GCAATACAAAACAAGTTTATTCTCG		chr2	CTGTTTGTGGGTAAGTCTCAGGGGT
ZC3H7B	chr13	49783496	49783520	GCAGAGGAGAAAACAATTTTTAATG		chr2	GTTGGGGGAGGAAAGAGGTTTCCTC
ZC3H7B	chr1	32501108	32501132	GATTTTTCCCTCTTGTGGAGGAAAG		chr2	TACCCTCTTAGATTCTGTGGCTGGA
ZC3H7B	chr19	57803985	57804009	GAAATGGAAGCACAGCTTCTTTCAG		chr2	AGATTAACAGAAGAAAAGCAAGCAC
ZC3H7B	chr5	170884459	170884483	GACTCACGTGACCTAGTACACCAAT		chr2	ATTGTGTTTGATGTTAATATTTTCA
ZC3H7B	chr8	25272947	25272971	GACCATCAATTCTAATCTACAAAAG		chr2	TATGTACAGAGAGGTATTCTTAAGG
ZC3H7B	chr19	24222733	24222757	GAAAGTACTACATGTTTTGGTTAAG		chr2	AAGAAATGAAGACTCAAAGAAGTGG
ZC3H7B	chr22	19478770	19478794	GAGGATAAGTAAGGAAAGCCTATTG		chr2	ATAGGGTGGAGAGCTTATATGCCAT
ZC3H7B	chr14	56819435	56819459	GATTCCCAGAACAGGTAACTGGGAG		chr2	TTTAACAAAGAATGATGAATTGCAG
ZC3H7B	chr21	34728715	34728739	GAAAACAGCTGCAAATGCCAGAAAG		chr2	ACATGTCACAAGACAAAAAGAAAAA
ZC3H7B	chr8	9476223	9476247	GAAATACATTCATTTGGAAATTGAG		chr2	GGCGTTTGGGCTGGGGCAAATCGTG
ZC3H7B	chr2	227743545	227743569	GAATGAATATAGGAAAAGTAGAATG		chr2	GTAAAGTGATCAGAAAACTCATGAG
ZC3H7B	chr19	44515004	44515028	GATAATTCATACTGGGGAGAAGCCG		chr2	GAAGCTAGTAGAGGAAGTGGGTCAT
ZC3H7B	chr4	109588912	109588936	GTAAAACTGTTTCCTGAACAATAAG		chr2	TTTAGGAGGGTTGTCTGTACAGATG
ZC3H7B	chr6	64401681	64401705	GTTAAGTCTTTCTCAAGCACAGCAG		chr2	CATCTCAGCACGGTCTCCCCATCTC
ZC3H7B	chr7	107532748	107532772	GTCAAACTGTAGTAGCACCAGAACG		chr2	TGGTGATGAAAATGGTCTCCTCTTT
ZC3H7B	chr16	70608854	70608878	GAAATCAAACCTGGTCCAAAAAACG		chr2	CTGGTAAAGGGTGGGGGCCTCTTTC
ZC3H7B	chr4	7008450	7008474	GCAAGTAAGTGGTGGTGACTTGTTG		chr2	TCAAAGGAATCTACACCCTAATTTT
ZC3H7B	chr11	105950395	105950419	GATATAATGAAGACTAGTTTTCCAG		chr2	AGGTATACGGAGGGAAGCCAGAGAG
ZC3H7B	chr4	107269174	107269198	GGCACAGGATGCATGAAATTTCAAG		chr2	GCCTTCTGGCATCTGCTGTTTCTCA
ZC3H7B	chr7	56066845	56066869	GAAAAAGAAACACTGAGGTTTTAAG		chr2	AGTGCCTTCCGCTCAAAATCATCAA
ZC3H7B	chr1	93307404	93307428	GCGGGCTGCTGAGAGCTAAACCCAG		chr2	TACATCAAAGCAGCATATTTTGGGG
ZC3H7B	chr1	1337271	1337295	GAAAATGACTCTAAAAACTGAAGAG		chr2	TGGCATTGAGGGCCCTCACTGTGAG
ZC3H7B	chrX	77383002	77383026	GAAATAAACTTTTGGACAGGACCAC		chr2	GAGAAGGAAGCTGCAGCACTGACCA
ZC3H7B	chr17	64496327	64496351	GAGAAAGGAGAAAATTTGATTTTTG		chr2	CTCCTGGTGGGTGAATGCAATGCTG
ZC3H7B	chr4	87711949	87711973	GTTAAGAAAATTTGTCCTGATAAAG		chr2	GAGAGCCAGTGTTGGTTGCTATCCT
ZC3H7B	chr20	32595797	32595821	GACAAGGTCATTGTGGGACTATGGG		chr2	TTCTTTCTCTCTCTCTGTCGGATAT
ZC3H7B	chr12	21140130	21140154	ATAAATCTGCTGTTAATAAGATAGG		chr2	TCTCGAAGAGTGCACAGGCAAGAAT
ZC3H7B	chr4	140232576	140232600	GTTAAGCTGGGCTTTGGCATTACAG		chr2	GTGTCTCCTATGAAGTAATGCAAAG
ZC3H7B	chr1	6868306	6868330	GAATGGAATTGATTGGATAAAGTCG		chr2	TAATAGTCTGGATGAGCAGATACAA
ZC3H7B	chr6	73360251	73360275	GTTTTCCTCTGCCAGGAGAGTAAAT		chr2	ATTAAATCTATGACAAACCAAAGCA
ZC3H7B	chr21	35775731	35775755	GTACACTACTACACTCAAAGCCCAG		chr2	GAGTTGGGGGAGGGAGAAGTGAGAA
ZC3H7B	chr19	37881375	37881399	GCAAATGGCCCTGTCTGGATCAATG		chr2	AAACCAGGTGACTGCAGGCACAAAA
ZC3H7B	chr12	107860815	107860839	GTCTTTGAGGAGGATAAAAGTCAGG		chr2	GAGATAGGAAGAGTTCTGTGGCCAG
ZC3H7B	chr16	69497195	69497219	GTGGTGCCGGACAAAAAACTACATG		chr2	GACCCAAGAAGCCCTGAAAAAATGG
ZC3H7B	chr8	126174340	126174364	GAATAAATTCTGGGTGTGCTCAAAG		chr2	CCGATCAGTTGCCTTGAGAATAGCT
ZC3H7B	chr20	47668983	47669007	GTCCATTATCAAATTAGAGGATGAG		chr2	GTTAACCCAAAGCCACACAAGATGG
ZC3H7B	chr17	34180166	34180190	GAGGCACAGGGAAATTTGGGTTATG		chr2	TTTTTCCTTCAGGAATGTGTGGGGA
ZC3H7B	chr17	59004386	59004410	GTTCCTCCTACAAAGAGATCAGATG		chr2	GGTGTTTACAGAATGCCAGTTCTGC
ZC3H7B	chr3	100429057	100429081	AATCAAGCGCCGGCTGGAGGCCCAG		chr2	CTGGACTAGGGACTGAGTTGGGGGA
ZC3H7B	chr13	111932901	111932925	GATATTAGTGTCGTGCAACAACCAG		chr2	AACATTACAGTGACCTATGAATTAG
ZC3H7B	chr7	21550939	21550963	GAAAATCTGGAAATGGGCTGGTCAA		chr2	GATAAGAGGAGGGCTTTGCCAGCCA
ZC3H7B	chr14	56110834	56110858	ACTTCTTTCATCTTGGCAGACAAAG		chr2	GAAGTGTCTGAAGCTGACTCTTTTA
ZC3H7B	chr9	95949382	95949406	GCTGCCTCTGCAGGGTGGTGGATGG		chr2	TGCTAAGATGAGGGCACTCCCAGTG
ZC3H7B	chr3	150930077	150930101	GCCATGTCTCCAGAAGTAAAATCCG		chr2	TAATGGCACAGGCCCTATCCCTTGA
ZC3H7B	chr5	14584696	14584720	GAAAATGCTTAGAACTGGTTGGTTG		chr2	GTTTACAGCACTTGCATGTAGTTAT
ZC3H7B	chr16	1730485	1730509	GAACTGGATGATGAGGTATCACTGG		chr2	AAACCTCATTTCCTCCCAAAGCAGC
ZC3H7B	chr13	33187427	33187451	GTTTATCCATTTGAGGAAAAGCCAG		chr2	GTTGGGAAGACCCGGCAGAGGAGGA
ZC3H7B	chr14	61241463	61241487	GTAATTAGGAAGTGGAAAAATCAAG		chr2	TTTGGGAGTTGTGCATGACCCCTGA
ZC3H7B	chr20	47920822	47920846	GATGCATGGAAAAATTGGCTAGGGA		chr2	GCTGTGCTTTTGGAAGGAGAAATCT
ZC3H7B	chr12	4796331	4796355	GCACCCAGCCAGGCGGTCTCTTTAG		chr2	GGCCCTGCCTCACCTTGAGGACATC
ZC3H7B	chr4	128760162	128760186	GAATACTTTAATTCCGGACCAAAAG		chr2	TGATGGGAAAAAGTTCACATTTCTA
ZC3H7B	chr2	64686464	64686488	GTTGTTATTAATCAAAAACACAAAG		chr2	TTATGTCAGTATGTCATGGCTGGGC
ZC3H7B	chr14	55806662	55806686	GTAAACACTATGGGGCCTATTTCTG		chr2	TGAATTAGGTGATCTCCAGGGTCGT
ZC3H7B	chr21	38784574	38784598	GATCATACGTTTCTAAATTATAGAG		chr2	CTTCAGTCTTCTCACTCTGCGTGCT
ZC3H7B	chr19	30982239	30982263	TCTGGGTTAAGATTGTTCTTCCAAG		chr2	CAGGTGACTGGGAAATGGGGAAGGA
ZC3H7B	chr12	93913858	93913882	GAAGTGGGCACATGACCTAAACCAG		chr2	GACCCTCCTGTTGGCTTTTTTACAA
ZC3H7B	chr13	98812463	98812487	TTTAAATTGAAGTCACATCATAAAG		chr2	GAAAGGATCTCCTTTGAAACTTATG
ZC3H7B	chr5	65519819	65519843	AGATCGTGGAATAAAATTCTTTAAG		chr2	TGTGCACTTCACAGACGATCACACA
ZC3H7B	chr19	39220326	39220350	GCTTTTTTAACCAAGGAGGGGCCAG		chr2	GAAGGTTCAGGGGGTCCCCTCCCCC
ZC3H7B	chr16	30088714	30088738	AGATGGGCTAAAGCCATCAGGGAGG		chr2	AACCACTGTCTCCATGAGCACAGTG
ZC3H7B	chr2	25040549	25040573	ATTATCCACTTCATGGGAGGAGCAA		chr2	CTTTAAAGATGTATGTGATGCTACA
ZC3H7B	chr9	80958478	80958502	GTTTTATTCTAATCACAGGGCACAG		chr2	TGGAGATAATGCAATGAGCATAAGA
ZC3H7B	chr7	93349099	93349123	GACCATTTTCTCCTTAGCAAGGATG		chr2	CCTGCTACATGGAGGTAATGCAATG
ZC3H7B	chr14	97423761	97423785	TACACAAAGGCATTATATATTCTAG		chr2	AGCATAAGAGGTCTTATGTGCTCAG
ZC3H7B	chr6	36604760	36604784	GAATGAGGTTCTGAGGAGTCTCACC		chr2	GTGCACGTTTACTTCACCCACCAGG
ZC3H7B	chr8	17065575	17065599	TAGTCAGCAAAAATAAATCTACATT		chr2	GGGTACAAATCAGAGGCTACTCATC
ZC3H7B	chr2	29119141	29119165	GATTCTAGCCTCTGCTTCATAGTGG		chr2	CTGCAGGTTTGTGCAACCCCAAGTC
ZC3H7B	chr1	61722264	61722288	GAAAGTGAGAATTTTCTGAGCCCAG		chr2	AGAACAGGTCTAGGCCTCTGTCTTC
ZC3H7B	chr20	5171500	5171524	GTTTTTATTTTTTTCAGAAAGCACG		chr2	ACCACTTTTCTTAGATGATCACAAA
ZC3H7B	chr10	60157209	60157233	GAAAAAAGAGCAAAACTATTTTATG		chr2	CAACTGATAAATGGCCTCATGTTAA
ZC3H7B	chr4	139967507	139967531	GCATTATGAACATTTTAGAACCATG		chr2	GATTTACTCCATGAGTAAATTTCAG
ZC3H7B	chr9	135565127	135565151	GCTATTTGTACACAGAGGAAAAAAA		chr2	TCAGGCATTCTCTTGTGAAACCATT
ZC3H7B	chr15	93440997	93441021	GAAATCAAGATGGCAGTCTACTATG		chr2	TCCCAAGTAAATAATGTGCACCCCA
ZC3H7B	chr17	26381655	26381679	GAAAAGAATCATAATTTTAAGCTAG		chr2	TATGTAATTACATATGTGCATGCCA
ZC3H7B	chr1	113232339	113232363	GGAAACACACTGTCACTGTCCATGG		chr2	TATGTAAGTAAAAGATTTTGAAGCT
ZC3H7B	chr12	1330820	1330844	GCATTTTAATTAGATAAATAACAAG		chr2	AGATTAGAAGACCAACATTCAGGAA
ZC3H7B	chr7	116201196	116201220	GTTACAAGCCTGCACAATAAAAATG		chr2	CCTGTGTTGTCTGTAGGGAGCTTCC
ZC3H7B	chr16	3509827	3509851	GTTTGTTTTGACCAGGCCGGGACAG		chr2	TGAATTTAGAGTTAGGCCTAAAGAC
ZC3H7B	chr1	60282157	60282181	GCTACATTATTGTAAACCTCAATTG		chr2	CTGCTGGTGAGACCTTGTAGACTAT
ZC3H7B	chr1	36385711	36385735	GAAACCAGACCCAGATCAATATTTT		chr2	GTTGGTGGGGCCCATGACATCGACC
ZC3H7B	chr8	104084151	104084175	GCTATTATATTTGGCAGGAACCCAG		chr2	ATGGGGAGAGATGCCATCCCTTCTG
ZC3H7B	chr1	236436412	236436436	TATACTGGATTATTCAGGTGAGATG		chr2	CAGACCCCTGGGAACAACCTCTGCA
ZC3H7B	chr9	106907930	106907954	TGAGCTATGATAAAGGGTATTTATG		chr2	GTTAGAAGGCTCCAGATGCAGGCTC
ZC3H7B	chr11	68317333	68317357	GATCCACAGTCGGAGATGACTACAG		chr2	TGGGGCCTCAGACTCAAAAGGAGCC
ZC3H7B	chr6	64405495	64405519	GCAAGGGAAAACTCTGGTTGCTCTG		chr2	ATGGGCTGCTTCCTGTTTCCTTGCC
ZC3H7B	chr18	108883	108907	GAGATCTCGCCACTGATCACCCAAG		chr2	TTCTGCTGGGTCTGGTGCCAGGAAA
ZC3H7B	chr5	37006064	37006088	GCTTTGTTATCACAGCAGCAAGCAG		chr2	GGTGAGACTGCAAAGAAGATGCCAT
ZC3H7B	chr1	78484085	78484109	AATTTACATAACTACACAAAACCAG		chr2	CTCAAGAATGACAGCTGTAGGGATC
ZC3H7B	chr10	1121030	1121054	GAAATTGAATGGCACAGAAAGGGAG		chr2	AAAGGTTGGCACCTGCCAACATAGT
ZC3H7B	chr14	97286190	97286214	GTTTGTTGTGCGACGTGCAGTCGGG		chr2	GAGGCCGGGGCACCCTGTGCTCTAA
ZC3H7B	chr20	47897587	47897611	TATAAAACTGGGAGAATAAGTCATT		chr2	GAAGGGCTGTGTTCCTCTGGGTGAC
ZC3H7B	chr10	70922188	70922212	GAAAAATTTACTTCTTATTAGTAAG		chr2	TCATGGGCAAACCAGAGCAGGTGGT
ZC3H7B	chr1	220305420	220305444	GAGCTACCGCAAGTGGCCTGTTGAG		chr2	TGCTCTGTTATGTACAACCATCTAC
ZC3H7B	chr16	84743158	84743182	GAATAGACTCACGGGGTCGCAGTGG		chr2	CAACAGGAATTTAACCAAATCAGAA
ZC3H7B	chr1	25769097	25769121	GAATACTGCTTCTCATTAATCATAG		chr2	TGGCCATCGGGTCCATTATACCCAG
ZC3H7B	chr18	13546328	13546352	GTGGCTCAACAATAAAAGATTGAAG		chr2	TACTATACTTGTATTTGTGAATATC
ZC3H7B	chr6	126433406	126433430	GAGCCTGCATAAACTCCCAACTCAG		chr2	AGAGTGCCTCAGCCCTATACAAGTC
ZC3H7B	chr9	91939614	91939638	GCTGGAAGGAGGAGGTTACTATTTG		chr2	AAATGGAGACCTTATTGGCTGTATC
ZC3H7B	chr12	121160760	121160784	GATTTTGGGGCTGACCATAAACTGG		chr2	CAACTCAGCAAAATAGCAAATATAC
ZC3H7B	chr19	44749092	44749116	GTAAGTTTCTATTTGTTCATAATAG		chr2	AAAAAGTGCTGAGAGTCCTTGAAAT
ZC3H7B	chr5	5424933	5424957	GCTTGGTGTGCTTGGGAAGAGCAAG		chr2	CCCACCCCCACACAGAGCCTGCTTG
ZC3H7B	chr12	83092036	83092060	GAACGAATGCTGGACCAAGATAAAA		chr2	TATACAGTCGGCCATCTCCGTGGAA
ZC3H7B	chr12	57977408	57977432	GTTTTTGGAACTAAGACATCTCCAG		chr2	GTGGGAGGACGCAGTTGGCCATCTC
ZC3H7B	chr8	22468303	22468327	GAATACAATCAACTCAGTTACCCAG		chr2	TGTGGAAGTGGGAGGACGCAGTTGG
ZC3H7B	chrX	155172532	155172556	GTTTCCATTCTGGGAAAAGCCCAAA		chr2	CCATCTCCGTGGAAGTGGGAGGACG
ZC3H7B	chr8	90785011	90785035	GAAAGTGGATGGGCACAAAATCCAG		chr2	CAGTTGGCCATCTCCATGGAAGTAG
ZC3H7B	chr1	167692951	167692975	GTAATAGCCCCATACAACTTGGACG		chr2	GAGGCACTAACCCCACGGTCTTGGC
ZC3H7B	chr19	36259648	36259672	TATATCTTCCTTGGGGCAGAGGGAG		chr2	TGGAGAACAGTAGATGAAGGAATAA
ZC3H7B	chr5	5424710	5424734	GTTATGTTAGAGGGTAATGAAAACG		chr2	CAGGGTCACTTGAACTCCTTGATGT
ZC3H7B	chr18	13036183	13036207	GAAATGGTCACTTAACAAGGTAAAG		chr2	CTTCAGGCCCTTTGTTACTTGGTTT
ZC3H7B	chr12	85689426	85689450	GTATCCTTTAATTCCCACAGGAAAG		chr2	TCAACCTTCACACATCCTCCTCAGT
ZC3H7B	chr14	73588691	73588715	TAATGCCAGTTTAAATCATGTTTTG		chr2	AAAGTCATAGTCCTCTGGAGGACCA
ZC3H7B	chr2	9603276	9603300	GTTGGGCAGATCCCATAGGGTCTTG		chr2	CTGCCAATTGTGTTTATTGCTTAAT
ZC3H7B	chr6	33397811	33397835	GTTATATTACTTCCAAGAACCAAGC		chr2	TATTTTACCTGCCTCTTATTAATTA
ZC3H7B	chr8	68011533	68011557	GATTTTCTATGGCTATACCACCCTG		chr2	CTTGGATCTAGTCTAGGCTCGTTAC
ZC3H7B	chr12	124484162	124484186	GATAATGTATTCAAGATAAAAAAAG		chr2	AGGCCTGTTCAAAGTGGGTGATTTG
ZC3H7B	chr13	80129072	80129096	GCAAAAACAACACTTTTCTATATAG		chr2	CAACAACCTGAGCGTGGCTTTCCTG
ZC3H7B	chr3	38528348	38528372	GAGGACAGAGGCCATTGTATTACAG		chr2	ATTAAATATAAATTCTTTTCTAATG
ZC3H7B	chr1	231490034	231490058	GAAAGGACAAAGAGACTTTTATCAG		chr2	CTAATAGAGCATGCAAAAAGCTGGA
ZC3H7B	chr19	32877613	32877637	GAACAGTGAGGCAAGGTCTGTAGTG		chr2	GTTACAGAAAACCCTTGGCACTCGG
ZC3H7B	chr1	22353098	22353122	GCAAAGAAAAGGAGTTATTAACTGG		chr2	ACCAGGAGTGCTAAGAGCATGGGAA
ZC3H7B	chr18	29693721	29693745	GCATGAGACATCATTACAAATCTTG		chr2	GAAGACGTTGGGTGGAGAGATAGAG
ZC3H7B	chr14	74569210	74569234	GTTTATACCTTGGCAAAATTACTAG		chr2	CTTATTTTCGCTAATCCAGTGACTT
ZC3H7B	chr19	37123553	37123577	GCTCACTGGCCTTATCCCAACCAAG		chr2	CACTTAGGGTTGTGGCGGCTTTTCA
ZC3H7B	chr5	67526471	67526495	GTGGGAAAGTGCATTAAGCTGATAG		chr2	GGGCCTTTCACAGAGTGTAATGAAG
ZC3H7B	chr7	112101702	112101726	TCATGCTGTGAATTTAGTAGCAGAG		chr2	AGCCATCTCATTTCTGGGTGTTTAT
ZC3H7B	chr12	1314292	1314316	GATTTTTTAGTTGAAAAAGCACAAG		chr2	CCACAGAAAAATGAAATCGGGATCC
ZC3H7B	chr3	128488647	128488671	GAATGGGCTTTGTAAGGTGGGAACA		chr2	CAAAGAAAGAGCTGCACTCCCACGT
ZC3H7B	chr9	110106561	110106585	GAAGGTATGGATATTGTTGGAAAAG		chr2	TCATTGCAGTATTACTTGCAATAAC
ZC3H7B	chr15	41592686	41592710	GTTAAAACCGGGATATGTGCAATAG		chr2	TAAGATATGGAATCTACCCATGTCC
ZC3H7B	chrX	154285854	154285878	GTCAACCAATAGGATGGCATCTACG		chr2	ATGTAGTGTGTGTGTGTGTATGTGT
ZC3H7B	chr3	169713124	169713148	GAATAATGCATATGTGATTGTTCTT		chr2	ACAGTGAAATACTACTCAGCCTGAA
ZC3H7B	chr1	204514071	204514095	GCTAACAAGGTAAGGTGCTAATCAA		chr2	TGGCAACATGGATGAATTTGGAGAA
ZC3H7B	chr7	116750373	116750397	GTTTATACATTCCTCCTCTCAGAGG		chr2	CATTATGTTAGGTAAAATAAACCAG
ZC3H7B	chr15	76226472	76226496	GTTCTGGACAATGGAATGTGAGGGG		chr2	ACACAGAAAGACAAATACTGCATGA
ZC3H7B	chr7	19853163	19853187	GTTCTGTCTACTGATGCAGCACAAG		chr2	TCTCACTTGTATGTGGAATCTAGAA
ZC3H7B	chr18	19779208	19779232	GAAATGCTGTTTTAAGGATTTAATG		chr2	AAGTCAGACTCATAAAAACAAAGAG
ZC3H7B	chr10	98658380	98658404	CCTGGGCTTTAGAATCACAGGAATG		chr2	GTGGGAGGCGGGCGGGAAATGAGAT
ZC3H7B	chr16	9212509	9212533	GAAACAGACAAGCCTATGTATTATG		chr2	GCTGGTCCAAAGATACAAGGTTTCA
ZC3H7B	chr19	44744239	44744263	GTAATAAAGTAGTAGAGTATAATAG		chr2	GTTTTAAGATGAATACGTTCCGGGG
ZC3H7B	chr5	71503916	71503940	GACCACAGAGCCTGAGTATACCAAG		chr2	ATCTAAGGTACAGCATGGCGACTGT
ZC3H7B	chr10	77577250	77577274	GAAGGGGGAAAATATGTGCTAGAAG		chr2	AGTTAATAATACTGTACTGTTTACT
ZC3H7B	chr16	24835982	24836006	GCTTTCTATCTCTGGGAAAAAGGAG		chr2	TGAAATTTGCTAAGACAGTAGATCT
ZC3H7B	chr2	178086484	178086508	GCAGCAGCAAGAGCTTCAACTACAG		chr2	CTCTCACACACACACACAATAGTTA
ZC3H7B	chr3	158073522	158073546	GTATATAACTTATTCAAACAATAAG		chr2	ACTGTGTGAGGTGATGTGTTAATTA
ZC3H7B	chr1	32637088	32637112	GATTGCTCTTCCCAAGAGCCACAAG		chr2	ACTTGATTGTGGTAATTATTTTACT
ZC3H7B	chr14	90464614	90464638	GTTAAAAGCTTTATTTCAAATTTGG		chr2	ATGTATGCATATATGAAGTAATTAC
ZC3H7B	chr6	108840913	108840937	GCTCTGCGTCGACTCCTATATCAAG		chr2	ATTGTAAACCTTGGATAAACACAAT
ZC3H7B	chr5	149228696	149228720	GAAAGTGGCTCATTAAACTAAACAG		chr2	TTTTATTTGTCAATTATTCCCTGAT
ZC3H7B	chr6	24775293	24775317	CAGCCATAGCTACGTGCGTTCGCTA		chr2	AAAACTAGAAGAAGAAAGCCCTACT
ZC3H7B	chr12	109614316	109614340	CAGAGATACAGGATCAAAATAGCTG		chr2	TTGCATGTTTGTTCTAACTGTTCCT
ZC3H7B	chr11	1018185	1018209	GGGGTGACTTCAGGATGGTGTGTGG		chr2	CCTTCGCCTTCAGTTAAGTAAACAT
ZC3H7B	chr17	57352633	57352657	GTTATACATAATCAGCAGCAGCCAG		chr2	GGGGATGAGGGTGGGACAGAGATGT
ZC3H7B	chr11	43365238	43365262	GTTAAAACAACAGATGGGGGGTTTG		chr2	CTTCATCCACCATTTATTGAACATC
ZC3H7B	chr20	47719579	47719603	GTCTTGGTGTCCTGGAAAGGCCAGG		chr2	TACTGGAAATGACCTGTAGTAGTCC
ZC3H7B	chr19	58361805	58361829	GAGATGGATTCATAGGGGGTTAAAG		chr2	ATTTTACTTTGCTATAAATTAACAT
ZC3H7B	chr20	5171722	5171746	GACTTTCTCATCGGGCAGGGAGCAG		chr2	CTAAGGCTCTCTATGGAGGCCGGGG
ZC3H7B	chr15	85326054	85326078	GAAAGTGTGTCCTTGTCTCACTCAG		chr2	AGGCTGGATGGGACAAAAAGGCAGA
ZC3H7B	chr3	88130857	88130881	TTCTCTACTTTCTGGCACCACAACA		chr2	TGAAGGACAAATTCTGATTCTCTCT
ZC3H7B	chr10	103923237	103923261	GCAGTGGCTGTAACAACACAAACCA		chr2	TCTGGAGTTGGGGCGCCTTTCTTTT
ZC3H7B	chr1	44177930	44177954	GAGAAATCAGGTAAGGAGCCCTCAG		chr2	CCTGCCCTTGGATGTCAGAGCTCCA
ZC3H7B	chr3	128629397	128629421	GTCACTTGCTGTTGGGGAAAGGCTG		chr2	AGGTCTCTGGCTTTTGGATTCCAGG
ZC3H7B	chr8	15566024	15566048	GATGATTATTAAACTTCATCTGTGG		chr2	ACTTGCACTAGTGCTCCCGACCCCT
ZC3H7B	chr3	128504755	128504779	GTGGTAATTCTAAATGGAACAACAG		chr2	GCCCCCTAACCTCCACCCAGCCTTT
ZC3H7B	chr12	64843706	64843730	GCCAGTAACTGGTTTTAGAACCTTG		chr2	TTGGCCTTCAGCCTTGGACTGAGAG
ZC3H7B	chr2	149408868	149408892	GAAACTTTAGGAGGATAGCACTCTG		chr2	TTACACCATCTGCTTCCCTGGATCT
ZC3H7B	chr19	30806803	30806827	GACTTACTTTTTTTAAAAAAAACAG		chr2	GAGGCATTTGGACTTGAACTGAGCC
ZC3H7B	chr1	6952914	6952938	GTTTTGTTTTAAATCAACAATAGAG		chr2	ATGCTACCGTCTTCCCTGGTTCCCC
ZC3H7B	chr18	29717933	29717957	GTTCATAATACTAAATGCTGGCAAG		chr2	AGCTTGCAGATGACCTGTTGTGGGA
ZC3H7B	chr21	37694407	37694431	GTTTTTGTGTGGCCTGAAGGCTAAG		chr2	GCCAATTACCCTAAACAATCCCTTC
ZC3H7B	chr9	81106640	81106664	GTTGCATGTCATTCCCAGAAACCAG		chr2	ACATGTATCTCTCTCTCCCTCTCTC
ZC3H7B	chr4	128819801	128819825	TATGAAAGAATTTTAACCTATAATG		chr2	ATACATAAATATTCTATTGGTTCTG
ZC3H7B	chr4	178284092	178284116	GAACAAGTCTATTTTTAAAATTCTG		chr2	ACCCTCTGGAGAACCCTGACTAAAA
ZC3H7B	chr3	133306191	133306215	GCTGGCTTGAATTTAAACCTCCACG		chr2	CATATGGTAAGTTGAAAATATAAAC
ZC3H7B	chr7	92951072	92951096	GAATGGAGAGGACCTCGTGTTCTAG		chr2	CGGTTCACAAATTATTTAAACAAAC
ZC3H7B	chr2	190531143	190531167	GTTTAATTATCTTTCCTCCTGTAAG		chr2	TAGTGAATGGTATACATTGAATCCT
ZC3H7B	chr12	74933443	74933467	GACAACAGGAGCAGTCCTTTTATTG		chr2	TAGGGGGCTAATAGGGTTAGAATAA
ZC3H7B	chr8	38673549	38673573	GATTTATGCAGGTCAGTAGTTGCAG		chr2	TAATTACTACCATGGATTGGGTGCC
ZC3H7B	chr12	27091590	27091614	GAGGGTTTGAGTCCGCATCGCCACA		chr2	TCCTTTGTGCTCAGTGCTTTTAAAT
ZC3H7B	chr5	121342733	121342757	ATACTTGCTTTGTCTGGGAGAACCG		chr2	ACGTCTCTATCCTCCAGTCTTCATG
ZC3H7B	chr8	94808113	94808137	GTAATTTTTATTATAGGCACAGAAG		chr2	GCCACCTTCTAACAGATGAGAAAAC
ZC3H7B	chr12	53867361	53867385	GAAGCAGAATTCTCTTGGTAGAGTG		chr2	TGAGTGGCGTTTAATGTGCTCCAGG
ZC3H7B	chrX	106894058	106894082	GATCTTCCTTAGCCTACTGCCACTG		chr2	TCAACAGCCCCTCAGCGCATTACTC
ZC3H7B	chr5	145664188	145664212	GCAAACCAAGGGCCAAAATTTAAAG		chr2	TGACCTGCTGTGGTAATTCCATGAT
ZC3H7B	chr21	34916374	34916398	GAAGTAGGAAAGAGATCTTGAAACG		chr2	CCTAAAATGTTTGGCTTCTATGAGC
ZC3H7B	chr17	55351565	55351589	GCATTTTACACATTGAAGTAAAATG		chr2	CTCGACTTCAGTGTGTACCCACAGT
ZC3H7B	chr17	34241150	34241174	TGGTAAGCTCCAGGTGTAAATGTTG		chr2	ACTTTGTACACAGATACTGACACTC
ZC3H7B	chr17	57756762	57756786	GCAATGAGAATTCCCTCTTCAAAAG		chr2	CTTTTCAGAGTTCCAAGTTTAATCT
ZC3H7B	chr16	46921648	46921672	GCAAACAATGTGGGCCGTTTGGCTG		chr2	CTGTTGTAAATGCATATTTGCTAGA
ZC3H7B	chr4	147111778	147111802	GCACAAGGCAGCTCCTCTGGTTATG		chr2	AAATGTTCTTCCTTGGAGAAGGACC
ZC3H7B	chr10	103379842	103379866	GCACATACATAAAAGAGAAAATCCA		chr2	TGTAACTCTCTGACAGCGTTCCTGA
ZC3H7B	chr14	45636721	45636745	GAAATTCCCTATATGTATCCCCAAG		chr2	CACTACACCAGGAACGCTGGCCATA
ZC3H7B	chr3	197528165	197528189	GTTACCTCTAGGGGAGAAGGAAAAA		chr2	GTGACAACGTCGATGTACCCTGTGA
ZC3H7B	chr2	169549118	169549142	GCTATCTGTGGGGACTCAGATCAAG		chr2	TAGGGGTTAGCATTAGGTGTGTAAT
ZC3H7B	chr2	120633516	120633540	GACATACTTTTGGTAGGGTGGTCAG		chr2	GCTGAGTAATGCAGGCAGGGAGGCA
ZC3H7B	chr12	1355623	1355647	GAATTTCAGTTAATAAGTATAGATG		chr2	ACAACTTCCTGTTACCTTCAAGCTA
ZC3H7B	chr5	32623529	32623553	GGTGAGGCAGGAGAATGGGGTCTGG		chr2	GAATTGCTCAGTCAACCCAAAGCCA
ZC3H7B	chr6	140320519	140320543	GCTAAACACAGGGTGCTGATCGGTG		chr2	CCGGGAAAAGGTGAGTAACGCTTCC
ZC3H7B	chr17	19188521	19188545	GTCATTATTCTCAAGAAGCCAGAGG		chr2	TTCCTGCCTCTGCCTGCACGGTCAA
ZC3H7B	chr8	126033278	126033302	GTACTGTTTTCTTTCTAGGGAACAG		chr2	ATTGTTGACAGTTGGCTCAGTTTCT
ZC3H7B	chr9	116029059	116029083	GAATTTAATTTCTACAAGGGCAGGG		chr2	CTTCTCACCTGTAAAAGGATAATAT
ZC3H7B	chr16	85706239	85706263	GCTTACAAAATGAGAATGTGCCATG		chr2	TTGTGTAGACTTGGAACACATGCAA
ZC3H7B	chr11	93429867	93429891	GAAACAGCCAGGAAACAATTACTTG		chr2	GAATCTGCAAGTAGATATTTGGAAT
ZC3H7B	chr12	125514586	125514610	GAATAACAGCTGTCAAATGGCCTAG		chr2	GTGCATGTCTTGGCCTTTTCTTCCA
ZC3H7B	chr6	80754279	80754303	GTCATGGTACTTGAGGGAAAAAAAG		chr2	CTGTTGCTGGAAAGAAACCCAAAGA
ZC3H7B	chr2	223756445	223756469	TCATGTAGATATATTCATGGGAAAG		chr2	ACTTAAGCTGTGCTGAACTTTCCGG
ZC3H7B	chr12	95902717	95902741	GAAAAATCATGATAATAGGGAGATG		chr2	TACTTCAAAGTAAACTTAAAGGATT
ZC3H7B	chr1	228275645	228275669	GATCTTCATGAGCCCTATGGGCCTG		chr2	TCCTGTTCTTTTTACAACTGTGGTC
ZC3H7B	chr4	87517145	87517169	GTTTTAATATCACTAGGAGCATTTG		chr2	ATTTCCCATTTACCTAAAATCGATA
ZC3H7B	chr9	140566973	140566997	GACAAAATCCCTTTGGGGTACTCAG		chr2	TTAGCCACCACTGAAATAATCATAG
ZC3H7B	chr3	99637486	99637510	GACATCTGTTGAAAGTTAAGTCATG		chr2	TTCTGCTAGACTTCTCTGAGGTGAG
ZC3H7B	chr6	87968804	87968828	GCCAACAAAAAGTAACATTCCTCAG		chr2	CTAGAAGGTCTTGGACTTCGAATCC
ZC3H7B	chr20	36675436	36675460	GTGCCTTGGGCCAGATTGATAGCAG		chr2	AGACTTAGGATTCCATGATATACAA
ZC3H7B	chr11	82643857	82643881	GATGACTTCCTTTTCAACTGTAAAG		chr2	GAGGGGGTTGTACTTGAAATTTACA
ZC3H7B	chr5	98124949	98124973	GTCCTACACTCACAGTGCCAAATGG		chr2	ACTCTGTAGTGGAACTTGTGCCCCA
ZC3H7B	chr8	136797008	136797032	CTTACAGAACAATAATATAATTTTG		chr2	GCAAATGGGCCATCAGCCAGTTCAA
ZC3H7B	chr13	100232021	100232045	GTTGGTTAAGCTCCAAGGAGCAAAG		chr2	CAGGTTGCCGCAGTGTGGACCTAGT
ZC3H7B	chr6	5645521	5645545	GAAAAATTTGGCCAAGGCTCTGGGC		chr2	CAGCACTGCCCTGAGCTCTCTGGAA
ZC3H7B	chr4	129794332	129794356	GTTACTTCCCAGAGCCAACCACTAG		chr2	TAGTTTGCTTTCCCTCAGATTTTCT
ZC3H7B	chr8	104054663	104054687	GCAAAATGGGAGACACTATTATCAG		chr2	CTTTATTGCTATTCTTAAAACACAT
ZC3H7B	chr3	4639320	4639344	GAGTGTGCATCAAATTGTAGAAATG		chr2	TAAACTGAACCATGATGGCCTGTCC
ZC3H7B	chr9	137023653	137023677	GAGTGGTTGTTTTCTGTGTAAAGAG		chr2	TGCAATATGAAAATCGGCATGCTGC
ZC3H7B	chr2	48604140	48604164	GCAAAACTGTCAAATGAGAAAAATG		chr2	TTTAAAATGTGTATGTGTGTGATGT
ZC3H7B	chr1	151617938	151617962	GTTTTAGCTGGCAATAAGCTGTAAG		chr2	TGGGGCTGCATTCTTATCATCAAGG
ZC3H7B	chr3	17052527	17052551	GAAAATACTAATTAAAGCAAAGAAG		chr2	TACCTCCGTGTCACCGTGTCATTCA
ZC3H7B	chr5	121359830	121359854	GTGTAGTGCATTGTCAAGGACAGCC		chr2	GTGGATGGTAACGTGGGATCTTCAG
ZC3H7B	chr13	35819072	35819096	TCGTCTACATTAACTTTATATACTG		chr2	GTAATTCTGGAGTGGCATTTTGTAT
ZC3H7B	chr2	163210235	163210259	GATTTGATGGTAAAGTACCTAGTTG		chr2	CAGAATCCATGCATTTGGGTATTGA
ZC3H7B	chrX	67744836	67744860	GTATTACCCAGTAATGGGATTGATG		chr2	TCTGCTGAATCAGTTATTCCCTTGA
ZC3H7B	chr1	21783796	21783820	GATATCATATTTATTTCCAACAAAG		chr2	GAAGTTATGACATCTTAAGCATTCT
ZC3H7B	chr22	41875041	41875065	ATGAGTGTGTTCACAGAGCTCTAAG		chr2	GGTTGGCATTGAATTGTTCTCATAA
ZC3H7B	chr11	43668434	43668458	GATAAAATCTACTTATGTTTTCTGG		chr2	ACCAGCACAGAGAGCGAATAGAGCA
ZC3H7B	chr6	80282011	80282035	TATGTAAAGCATGCTCTTCAAAGTA		chr2	GACTTTGGAGCCAGGCAGATTTAGG
ZC3H7B	chr11	19199867	19199891	GAATATTAGAAATAAGCTGTTAATG		chr2	TAGTTCTTTGACCTAGGCAGGTAGT
ZC3H7B	chr3	20027161	20027185	GATAAATTTTCTTTGGAATTTGTAG		chr2	GGATTTCTCCACACCTTTGCTCCCT
ZC3H7B	chr7	99688531	99688555	GTCAGCGTTTTTGAGTCTGTCATTG		chr2	CATACATAAAATGATCCTTGCAGAT
ZC3H7B	chr16	78316316	78316340	CTTTTGTAAATTGCACTGCATTAAG		chr2	GGTCATGGGGTTACAAGGAACAACC
ZC3H7B	chr7	99017158	99017182	GAGTTGGAGCACGGTCTCTATGGGG		chr2	AACAGAAAGCACTTGTACAGTTCCT
ZC3H7B	chr14	93287497	93287521	AACTTCAAAACATATTATATTCATC		chr2	GTTACTAAAGATGCCTGGGGTGTGC
ZC3H7B	chr2	102360422	102360446	GATAATACTTTCAAGAAGAAAAATG		chr2	TGGCTCCCTGAAGGCGTGGGCCACT
ZC3H7B	chr1	214891676	214891700	AAAAATACATGGAAGGCAACTACTG		chr2	CTCCTCTGCCATTCCGGAGTGTGAC
ZC3H7B	chr9	81001087	81001111	GAGTTGTTTTTGATTAATAATTGTT		chr2	AAGTTTCTTCTCAGGGTTCTTTCAG
ZC3H7B	chr5	95125864	95125888	TAATCACATCAAAACAAAACAACAG		chr2	GGAGGTTCTCCCAGGTGCACAACTG
ZC3H7B	chr5	41917844	41917868	GATATAAATGTAGGCAAAATGAAAG		chr2	AAGGTTGGCTCCATCCACTTACTTC
ZC3H7B	chr17	74558052	74558076	GAATGCGCTCTTAGAAACAGATTGG		chr2	ATGTCAGAGAAACTTTTTGTTTTTG
ZC3H7B	chr5	70789879	70789903	GACTTTAAAAGATAAGATTGATAAG		chr2	TATAGGTGTCCACCACAACGTCTGG
ZC3H7B	chr5	121420788	121420812	GAAAAAATAAGCTGAGTTACTCATT		chr2	TGGTCTCTAGCCCCTGACCTCAGTG
ZC3H7B	chr14	60720717	60720741	GTAAGGTTATCTTGAAGATTTAATG		chr2	TGTTCCTGGCCCATGTCAGAGAAAC
ZC3H7B	chr6	2829639	2829663	CTCTGGAATAGGAATAGGAAATATG		chr2	TTCTAACTGTCCTCAATCCTGACCA
ZC3H7B	chr1	110598213	110598237	GGGAATTGACACAATTTATGTGTGG		chr2	ATGTTCTAAGCTGCCCTAATTTAGA
ZC3H7B	chr12	12797143	12797167	GTTTTGGAGGAGATCACACACTAAG		chr2	GCAAGAATAAAACTGCCAGACCAAG
ZC3H7B	chr1	214888641	214888665	GTCTAAGATTTTTCTGTTTTGCTAG		chr2	CACTTAAGATGCTCAAGTGCTCACA
ZC3H7B	chr7	56127962	56127986	GGAGAAGAGAAGTTTACCTTTATTG		chr2	GTAGTTTTGTCATTAGCTTCCTCAA
ZC3H7B	chr19	31057393	31057417	GTGGATGGAGTATTTATTATTCTCA		chr2	GAAGTGGGAGCTAAAGTGAAGTCAA
ZC3H7B	chr7	788085	788109	GCCATCCATTAAATCGAGTTCTGTG		chr2	GAACAGGTCATCCAGATGTCTGTTG
ZC3H7B	chr7	69093075	69093099	GCTTATGTAGTGCCATTGTCAAAAG		chr2	GTCAAGCCTTCCTCTAGGAATGTGC
ZC3H7B	chr5	108222734	108222758	GCATATATAATTAAAATCAATTTTT		chr2	AGCCTTCCCAGCTAGCTAGGGAAGG
ZC3H7B	chr10	96330418	96330442	GCTAAGTCATCCAGTGACATACTCG		chr2	AAAGTTTTCCCAGGACTCAGTGTTA
ZC3H7B	chrX	15716608	15716632	GAAATAGAATCTAGCAGTGCATTAG		chr2	AAACTAGAAATTGTTGGGCAAATAG
ZC3H7B	chr17	30698837	30698861	GTTTGAAAATAAAACAGGTATTTTG		chr2	GGAAAGCTGGTCACCCTGCTAATGT
ZC3H7B	chr13	22276292	22276316	GCATTAAATGGCAAAGTCCGCTATG		chr2	TCCCTACCCAAGGCAGGGCTCCCCT
ZC3H7B	chr12	109928228	109928252	GTTTAAAGGTACAATGGAAGTCTTG		chr2	AAATGGACACTGCACAGAGGCAGGG
ZC3H7B	chr11	93443696	93443720	GTATTTTAGCATCAGTATTCATCAG		chr2	GTCCCCTTCTGGGCCTTGGCACACT
ZC3H7B	chr22	21976573	21976597	GAAACTCCAGCTGATGTTACCACAG		chr2	GGGCAGCTGTGTGAGCTTTGGGCCT
ZC3H7B	chr2	239243829	239243853	CTTGAGGCCTCTAATCTTTTTTTTG		chr2	AGGTTCCTCCTAGGAGATGAGCATT
ZC3H7B	chr10	1064833	1064857	TAAACAACAACAGTATGTTTTAAAG		chr2	GAATATCATGATTTCTAACATCACT
ZC3H7B	chr6	149699399	149699423	GTCCAATAGTGAACTATTTCAGCAG		chr2	GTTGGCCATAACAGTCTGGTCCTGG
ZC3H7B	chr6	168363329	168363353	GTTCTGTGTTTCTTAAGAAGCACGA		chr2	CTGAGTCGTACCTGCCTACCTTCCC
ZC3H7B	chr1	227970688	227970712	CACCCCCAAACAATAAAATACTTAG		chr2	AGATGCCTACATTGGTCTCTCCTTA
ZC3H7B	chr20	10367567	10367591	GAAGTCATGACAGTAGGAATCAATG		chr2	GCACCTCAGGCACCTGGAAGGGAAA
ZC3H7B	chr9	79998035	79998059	GATCAGAGTAAAGATTTAAACTTCA		chr2	TGGCATGAGAGCACTGCGGGGCACT
ZC3H7B	chr3	142218749	142218773	AAAAATATTTTTTCACTAATTACTT		chr2	TGGCAGACACTCCCCCTTTCTGAAC
ZC3H7B	chr15	73547056	73547080	GCCACACAAAATGGGCAGATTACTG		chr2	TGTGGAAATGACTTGCCAAGCAGGT
ZC3H7B	chr5	72795700	72795724	TTAATAAGAAGTCCACTGTAGACAG		chr2	TGAGAAAACAAGGTCCTCGGGTCCT
ZC3H7B	chr1	87817480	87817504	GTAAAACTCAAGCTATGATTTTGTG		chr2	GATAACATCTGCCCAGCCTGAGCCT
ZC3H7B	chr19	44660959	44660983	GAATGTGGAAGGGCCTTCATACATG		chr2	GCTGTTTGCCTCCAAGGGTGTGTCT
ZC3H7B	chr12	4875400	4875424	GAAATATTGGAGTCTGTTGTAGCTG		chr2	GAGAGACAGCTCTCAGAGCCCACTT
ZC3H7B	chr17	26522088	26522112	GATTTGGGGTTTTCTAAAACTAAAG		chr2	AGGGAAAACACACCCCTCCACGTCC
ZC3H7B	chr10	76791623	76791647	TACTTGGCAGGATTTAAAAAAAAAT		chr2	CAGCTGGCCTGCTCTGGCCTATGAG
ZC3H7B	chr9	133322569	133322593	GAAGGGGAGATCTGAGGTCTCCTAG		chr2	AGTCACCATTTATTTGCAATGTTGA
ZC3H7B	chr17	39847731	39847755	GATCCATCAGTCATGTAGCTAGCTG		chr2	CTCCTCTTATTCTCTTCCTAAGTTG
ZC3H7B	chr15	44216429	44216453	GGATACCAAAATAGTCTTTCTCAAG		chr2	GAGAAGTGGACTCCTTCTAAAAGCC
ZC3H7B	chr17	34236249	34236273	GGTTTGAATGTAGAGTCTGAACCTG		chr2	GAAGGAAGGAATGCAGTCTCTTACC
ZC3H7B	chr1	10035781	10035805	GATACATGGGAAAGTCTTCAGAAGG		chr2	AATGACCATATGATCTGATAAAGGA
ZC3H7B	chr16	23679885	23679909	GCAACAAAGGAGGCTGTAAATTTAG		chr2	TACAGGCTGCAGATTCATTTGTGGA
ZC3H7B	chr10	104840560	104840584	GCAATAGGAATTTGAGCTAAGCAGG		chr2	CTGTTCTCTTTTTATTCAGTTTAGA
ZC3H7B	chr10	91534460	91534484	GATCATTTAAAAATATACAAGTAAG		chr2	TTTCAATGCTTTAAGCTTCAGGGTG
ZC3H7B	chr19	2224591	2224615	GAGTAGTTGTGTCTACAGGCACACG		chr2	AAAGAACTCCAGAGACTAAAGTTAA
ZC3H7B	chr18	21146993	21147017	CACCAAATAATATTCCACTGTGTGG		chr2	CCTCTCAGTGAAAAAAATGCCATTT
ZC3H7B	chr2	128912711	128912735	CCACTGGTTGGACTAGGGAAGGGAG		chr2	ACAATTTTCATGTTATCCTTCTCTG
ZC3H7B	chr4	20270820	20270844	GCTACTGTTTCCTCTTAAGAGGAAG		chr2	TTGCTTGACTCTCTTTATATGATTT
ZC3H7B	chr7	116435741	116435765	GACAAGAGGAGCCCCACCTTATCCT		chr2	GGACTTTGGGTTTCATTTATGGTCC
ZC3H7B	chr13	114248497	114248521	GTGTGCAGGTCCTCACCCAGCCAGG		chr2	AGATAGATGGGCCATCAAATAGAAA
ZC3H7B	chr10	35636304	35636328	GAAATGCAAGTCACTTCTATTTTGG		chr2	CCATGAACTAACAGACTCACATAAA
ZC3H7B	chr5	172768657	172768681	GTCCATCAAATGGAATTGGTTTGTG		chr2	TTCATAAATCAGGCTCATGGTACTG
ZC3H7B	chr4	148715340	148715364	GAGGTTGTGAGTGATTCATTTCACT		chr2	CTCACGACATTTCCTCACTTTGCTT
ZC3H7B	chr17	30767814	30767838	GAATGATGTGATGGTTACTAGATTG		chr2	TCCCTCCTCCCTCCCTTTCTTGATT
ZC3H7B	chr19	34920052	34920076	GTAACTTACCCTGGGTCACGGAGCG		chr2	TTTGTCATCTATCATCCCTCTATGT
ZC3H7B	chr11	88188068	88188092	GAAACTGGTTGGTCTGTGACAACTG		chr2	ATTATCTATGTATTATTTCCTCACT
ZC3H7B	chrX	24567130	24567154	CACTATATACTTACAGGAAAAACCG		chr2	CAGTATCTGCCCCCCTGCTAGAATG
ZC3H7B	chr4	3421838	3421862	GACACTTCATTACGGTTCATGTCAG		chr2	TAAGTCATCAACCAATGGCAGGGAG
ZC3H7B	chr1	204593566	204593590	GTTGGTTGCCCACTCCAAGGGCAAG		chr2	CTTGGTGAACCCCCAGTGCCTTGTG
ZC3H7B	chr11	118368054	118368078	GAAATACAGTTTATAGATGTCACTG		chr2	CAGTATTTGGCTCCTTGATATATGC
ZC3H7B	chr2	242601488	242601512	GATTAGAACTTTTCGGGAGAGTTGG		chr2	ATGTGAGTGAACTCTGTGTGTTGTC
ZC3H7B	chr22	32879504	32879528	GCTGGATGTCGGGAAATAAATGATG		chr2	ATCAGTGACAGCCTTGATTCAAGCT
ZC3H7B	chrX	64960405	64960429	GGATGGGGGAAATGGTGCCTTCAAG		chr2	ACTATTGAATAAATAGCACAGTTGT
ZC3H7B	chr2	179263426	179263450	GAAACCAAAGGATTTTCAATATATG		chr2	TTTGATACCACAAGGCGGACAGTAG
ZC3H7B	chr4	120192589	120192613	GTCGAGCTTCTGCACAAATAATAAG		chr2	ATTTAGGTTTAGACAATTCTGTAAT
ZC3H7B	chr18	19407204	19407228	TAGATGTGACATTTTAGAGTGATTG		chr2	TTTCTGTTCTCGCATTTGTAATTAA
ZC3H7B	chr20	30340257	30340281	ATATTTAATCGTACCTTGACTTCAG		chr2	GAGTCCTCCTTAAGCTCAACATTGA
ZC3H7B	chr13	50771264	50771288	GGAAGGTAAGTGGAAGTAAAACTTG		chr2	GTAATCAACAGGGTATACTGAAGCC
ZC3H7B	chr15	93525398	93525422	GAGACTGGAAGGGATACAGTCAAAA		chr2	AGGATCCAGGTCTTTCCACTCTGAT
ZC3H7B	chr19	38044746	38044770	TTAAAAACTCAATTACTTTTTCAAG		chr2	CCTGGGGTTCAGATTCTCACTTTCT
ZC3H7B	chr6	150507592	150507616	GACCTTCAATACTGACTGATCCATA		chr2	AAGGAAATTAATATTTTATTTTGAC
ZC3H7B	chr17	15904883	15904907	TAATTAAGCTTACTTGTCCTATATG		chr2	CTAAAGTTAATAGTTATTAGTGATT
ZC3H7B	chr10	7888885	7888909	GAGACCCAGAACATTATATTTCAAG		chr2	TAATACAGTCTCCCCTTCAGATCAC
ZC3H7B	chr1	43151018	43151042	GACTATCCTAACCTCAATTATTTTG		chr2	ATGAGATAATATAAAGATGACAATC
ZC3H7B	chr3	9443372	9443396	GATACATTTTATCAGAGGGGAACTG		chr2	TAATCTCAGCACTTTGAGACGGAGG
ZC3H7B	chr12	12985369	12985393	GCATTAGCAATGAATTGAAATACAG		chr2	TTTGAGACCAGCCTGACCCATGTGG
ZC3H7B	chr5	54461184	54461208	GAAATATACATTCATCGCATAAAAG		chr2	CCATAGAGTTTGAAGCATTGTAGCA
ZC3H7B	chr7	107402196	107402220	GTAAAAGTAAGTTCACTTCTAAAAG		chr2	GAGAAAATCAGGTGGCCATTGCCGG
ZC3H7B	chrX	69653533	69653557	GTCTTAATCTGTTACTCAACGAATG		chr2	ACAGGAGCACATGTTCTGGAATTTC
ZC3H7B	chr16	72802661	72802685	AAATCATTTATGAGAGCAGGAAATG		chr2	TGTGCTGCCTCCCGTCAGCTGCTCC
ZC3H7B	chr15	72891706	72891730	AGTTAAATTTTGTAGAATCATAAAG		chr2	GTGCCACTTCCAAGACCAATATTAT
ZC3H7B	chr19	36729279	36729303	GAAGAGTGGAGAAGGGAAAATAATG		chr2	AAGGTTCTGGTTGAGACACTCAATT
ZC3H7B	chr19	44779839	44779863	GCAGTGTGTAATGATCAAATCATAG		chr2	TCCTTCGTGCTTAGTATTTGTAACC
ZC3H7B	chr2	99813239	99813263	GATGCCAGCTAGATTATCTGTTCTG		chr2	TGGAACATTTAAATACCATATAAAT
ZC3H7B	chr5	170290698	170290722	GAACTTTGGAATTTTTTCATACATG		chr2	CTATTTGATTCATCAGTGAACGTGC
ZC3H7B	chr4	88061393	88061417	TTAACACAGGCAGCATTCACCTTTG		chr2	AAAGTGTAACCACCCAAGCATTGTG
ZC3H7B	chr8	61677651	61677675	GATGTGACATCCACATTAACATTTG		chr2	TAAGCCCCCAAGTTTACCTGAAGGG
ZC3H7B	chr16	29824039	29824063	GATCTTGTTGGATGGACCCAGGGAG		chr2	AAAAGGCAGCTGCTGTTGAACTCCG
ZC3H7B	chr4	99316368	99316392	GTTATTTTTACTATATATATAATAG		chr2	CAACATAAGCCACATCACCCAATGC
ZC3H7B	chr4	124239571	124239595	GCCAATTATTTATATCTCCACATAG		chr2	TTGGACTGTTTCTGAACAGGTACAA
ZC3H7B	chr7	69128051	69128075	GATTGAGATTCAGGTGACTTAACTG		chr2	TAAGAGAGTTTCTACAGCAGGCTGA
ZC3H7B	chr3	124456998	124457022	GATAACTCTGGCAAAATGCCATGAG		chr2	GTATCTGTCCATATTCTTCACAGAA
ZC3H7B	chr4	71618465	71618489	CTGTGATTAATCCCACTTGGTCCAG		chr2	ATAAAGAAGTGATGTATTTCCTCTC
ZC3H7B	chr3	172488656	172488680	CATACACAATTATAATTACCAAATG		chr2	CTCAAGAAAGCCCATCTTGGCCGGG
ZC3H7B	chr4	174360822	174360846	TTTTCTTATTTGGGGCAAATACATG		chr2	CACAGTGGCTCACACCTGTAATCCC
ZC3H7B	chr1	40933499	40933523	GTTGTTCTAGAATCAGGGACACCAG		chr2	GATCAGCCTGGCCATCATGGCGAAA
ZC3H7B	chr20	62306773	62306797	GGCTGCTTGGTAGAGAGTGAGTTTG		chr2	ATTAATTGGGCATAGTAGTGGGCAC
ZC3H7B	chr17	78819228	78819252	TGAGGAAACAAGAAGCAGTCGCATG		chr2	CTGTAATCCCAGCTACTCAAGAAGC
ZC3H7B	chr1	150301993	150302017	CAGAGGAGACTCTCCAAACATAATG		chr2	AGGTTGCTCCATTGCTCTCCTGCCT
ZC3H7B	chr11	57531588	57531612	GTAAAAAATGATGATAGGTAAGTAT		chr2	GAGCGACAGAGTGAGACTCCGACTC
ZC3H7B	chr19	40526857	40526881	CTATAATGAATTTAAACTTTCATTG		chr2	GAAAGCAAGCCTATCTTTGGATTCT
ZC3H7B	chr19	57728452	57728476	AACACAAGGCCTACTTTATAATAAA		chr2	TACCTAGGGTTAGGCATAGGCCACT
ZC3H7B	chr20	10453789	10453813	GCATGGCCAGCATTCGGTCTGGCTG		chr2	GCAAGACTGAGCAAGACGGCAGAGT
ZC3H7B	chr14	58736484	58736508	GACAAAATATTCTAAAAGGGCACAG		chr2	CTGGCTCAGCCAGGGCAGCGAGAAG
ZC3H7B	chr1	100883602	100883626	GTGACCTTGAGCAACTAATTCTCAG		chr2	GATGATCAGGCTTCCATGACTCACC
ZC3H7B	chr9	81265407	81265431	GAGTTCCACAAGGCTGCTAGATACA		chr2	GGCTGCCCAAGCCACCACACCCTCA
ZC3H7B	chr7	150930476	150930500	GTCTTCTCAAACACGGGGAGCAGAG		chr2	GGGTGCATGGCGCACACTGAGAGCA
ZC3H7B	chr7	17363113	17363137	GATTGATTCTCACTTAAAATTCTCA		chr2	AACTCACCATGAGAAGAGTCTGCCT
ZC3H7B	chr2	170497244	170497268	GTTTTAAAAATTAATAAGCCCCCAG		chr2	TCACTTAATTTGCTAATGAGAAAGA
ZC3H7B	chr14	52195133	52195157	TTTTTTACCACTCCCACATAAAATG		chr2	TTACAAACTGTGCTTTTGTTTGTAT
ZC3H7B	chr1	41511488	41511512	GTACTTAGTCACTGATTTGGCCACG		chr2	CTTTGTGCCCATTCATTTTCCAATG
ZC3H7B	chr2	28004056	28004080	GCCTTCCCTTACAAAACCAGAGGCG		chr2	ACAATGTTAATAAAACATGAAGAAA
ZC3H7B	chr2	24920586	24920610	GATTTAGTGAGGAAGTGCATTTATG		chr2	AATATTTTAAGCAAAAGACTGATGA
ZC3H7B	chr5	178316302	178316326	TTCAATAAAATAATTATGTATTACG		chr2	AACAATTAAAAACAATTGAAGGGAA
ZC3H7B	chr7	155487592	155487616	GTTTCTCTTGGTTATTAACAAGTAG		chr2	CTTTGACTGCATTTCATCTTGAGGA
ZC3H7B	chr5	110432926	110432950	GATAGTGGAGGGAACTTTAATTTTG		chr2	AAGTCGATGATTTCAGGTGCCATGC
ZC3H7B	chr12	120900482	120900506	GACCATTTTGCCCATGAAGGAATCG		chr2	AACTTACCTAGGACAAGCCTTGGAA
ZC3H7B	chr5	52286051	52286075	GAATGTAAACTTAGGCTAGGAAAAG		chr2	TGCCTTCCCCTCATTTCTACTGATA
ZC3H7B	chr1	47842630	47842654	GTGCTCACCAAACGAAGGGTATCAG		chr2	AGCTGATGAGAGAACACTCAAGAAG
ZC3H7B	chr6	38020871	38020895	GTGTCTGAAAAACCAAGAGCACTGG		chr2	AACTGTAATGAGCAGACTCTCATTT
ZC3H7B	chr10	126672210	126672234	GACAGTGAAAGGAAGCTACTCCATG		chr2	CAAATTTTTGCCGCATTACTCAAAC
ZC3H7B	chr16	31201414	31201438	GACTTTAATCGGGGTGGTGGCAATG		chr2	TCATAAATCAGTATTAATAAATGAT
ZC3H7B	chr17	65862680	65862704	GAAGCAGAACTCTGCAAAATTCTAG		chr2	AAAAATACTTTATTTCTTTAACACA
ZC3H7B	chr2	74159315	74159339	GAAAAGGGTGATGCGAAGTGGAATG		chr2	GAATATACAATATTGCACTCCAGTT
ZC3H7B	chr1	211448246	211448270	GTCTTTCTCTGCATACAAAATATAG		chr2	GCAAATAGTGTATAGAAAAAGCTCT
ZC3H7B	chr6	110588691	110588715	GACAATTTACTTGCAGAAATAATCG		chr2	GTTTAGAAACTGCCATAGCAATTGT
ZC3H7B	chr15	74319986	74320010	AATGAACAACAAGAGAGCCTGCACT		chr2	CTAAGTCTACTAATGTTTTCTGGCA
ZC3H7B	chr9	15460347	15460371	GGAGAATGAATTATTTACAAATAAG		chr2	TCACCAATGATAACCACAGTGCTGA
ZC3H7B	chr5	134044456	134044480	AATGCAGTCATTGACTCCCTTTCAG		chr2	ACTTTGAACCAACTGAAAAAGGGGA
						chr2	ATGTTCAATAAAGCCTCCTTTTTCT
						chr2	TCCAGTTTCAGTGCCCAGTAGTTTA
						chr2	AAACATTCTATTATGTTTAATTACA
						chr2	TTTTGAAAAATTGTCGTTCTTTCAT
						chr2	GAACAAATAAAAGTACCTTGCAGCC
						chr2	GTCACTATTGCCCATTCTTGTGGGA
						chr2	AGCAATCGCAAGCTTTTCATCCCGA
						chr2	CTGAACTAAACAGTCTGATTTTTCT
						chr2	CAAAGTCACTCAGCAAATTGCGGTA
						chr2	ATTCAGGTTTAGGCAAGAAGTTCTT
						chr2	CATGGTTCACTGCAACCTTGAACCC
						chr2	AAGAAGGAACTCACCTCTTACACAT
						chr2	ACTCAAGATATGGAGCTGTGGCATG
						chr2	AATCTGAATGGAAGGGAAGGAAAAT
						chr2	TAACTCACTTCTTTAGGAGTCTGAT
						chr2	GCCACCCAGTTCCCCTGTTCTTCAT
						chr2	GCCCCGTTTCTGATATCTACTTCTA
						chr2	CTTTTCCTGTGCCACCACCAAAGGT
						chr2	GCAAACATTTCTAAAAGATCTTGGT
						chr2	GGCTTTAGTGGAAACCATTTGGTTT
						chr2	TTACATTTTTCACCTATGATATGAA
						chr2	TGATGAGTCTGCATGATTTTTATCT
						chr2	TAAATAAATCTGACCCAGGCTGCAT
						chr2	CCATCCTGTTCTGACAGTAGAAAGG
						chr2	CATACACACTTTTACTTAAAGCTTT
						chr2	CATATCTAAAATTGATGGGACATCT
						chr2	GAAAATAAGGGAATTGGGTATATGA
						chr2	AAAGATCCTTTAAAAAACTGCTCTC
						chr2	ATCTTTCACATTATCTTCTTTTTAA
						chr2	CTAAGTGCAATACAGTGAACAGCAA
						chr2	AATAGCAGCATTTTTAGAGCAACCA
						chr2	TTGGGGAAAATTCTTAGATCAGGGG
						chr2	ACCTGCTGTCCTGACAGAGTCTATA
						chr2	TTCGGCCAGCAAAGGCTCCCTAAAT
						chr2	GTGTATCTGAGACTTATTTGAAAAC
						chr2	AAGTCACCATAGTACTGAGTACTGA
						chr2	ATTGAGTGGCAAACACTCCACTTGC
						chr2	AGTCAATGAAAATCCAATTACACAA
						chr2	TATACACAAAGAGATGACCAAGAAA
						chr2	AACATGATTTAAAATTATACTGACA
						chr2	TAAAACTATCTGAAGACTAATAACT
						chr2	GTGTAAAAATAAATATCTAAGTAAC
						chr2	CCAATGACCTACTCTCACGGTAAAA
						chr2	TAGTTACGAAAAAAGAATACAATAT
						chr2	TAACCAAAACTTGAATAATTCAAAA
						chr2	TGAAATGGTTAACAAAATATCATAT
						chr2	CAATGAGAAACCCATTTCTCTCCCC
						chr2	TCCACATTCTTCTCTCTAACGATTT
						chr2	TCTTCTTGAAAAGATATATTTTGAT
						chr2	GTAACAAATTTTCTTTGGGTTATTT
						chr2	CTCAGAAGGTTCTGAATCTGAATCT
						chr2	ATTCACTCTGGGTGTCATAAGCAAG
						chr2	TTCAGAATTAGGGACCCAGTAACCC
						chr2	CCATGAACATTCTCATTATAGCCGC
						chr2	CCTCAGGCTGTCCCTTGTTTCAAAA
						chr2	TATGCCCTTTGCAGAAAAGAGTGAA
						chr2	TTGGTGTCAAATTTGGGTTGATTAC
						chr2	GTCATATGTGGAGGTGTGAGTCAGA
						chr2	TCAAAGGGCAGGGAAGAGGTCCTGC
						chr2	CTCAGATGCCCGTGTTCTGTGTAAA
						chr2	CCAAAGTTTTCTGTTCTTTTTGGAA
						chr2	GTTGGGAACAAGAGAACCATGGAGT
						chr2	ACATTCTAAATAGTGCTGCAAAAGT
						chr2	GAAATGTTGTATTCATCTGACCAAA
						chr2	GGAAACTCCAAGATTCTTCCGCTAA
						chr2	TAAAAGGTTTTGTTTATCAGTATTT
						chr2	AAACTCTAACTTATCTTTTAATGGG
						chr2	TACTTCCACATGCCTACAACCCGAA
						chr2	TGGAGAATGACATTAATAGAATGAC
						chr2	CTTGTAGCCCTCAAGTTATTTTAAA
						chr2	AGTGCTTTCTGACTTGTTAAATAAG
						chr2	ATAAACAGTAGTATAATTTGGGAAT
						chr2	TAACCGTAATTTATAGTGCAGTAAT
						chr2	GCTCTGGCAATTGGGGTCAGCATGT
						chr2	GTGAGTGTGTGTGTTTACTCTTATT
						chr2	TGACCACATAATTGAAGTAGAATAT
						chr2	GCCTTTTTATGATTACTTTGATTTA
						chr2	AATGATGTTAATCAGCCCAGGATGG
						chr2	TCAAAAGGGGCACATACCATAGCAT
						chr2	TCATGCTTGGTTTTTATTTTCCTTG
						chr2	ATTTAAAAAAAAATCAACTTAGATA
						chr2	TTGTTAAAATGCATCACAGTACCTC
						chr2	TTTGTCAGCAAGTCAGTCAAAAAGA
						chr2	TTTCCAAACAGCTTTACGGTTTCCA
						chr2	TTCACCTCAAACAAGGAAGACACCT
						chr2	CTTGGAGTTTCAGCTGTTACAACTC
						chr2	AGCTAAATTTCAAGGTCTGTGTTCC
						chr2	CATATTCTCTGTAGTATTTTAAACC
						chr2	TTCTCAGAGCACTTGTTTTGTCAAT
						chr2	GGGATGCTGCATTCCTGGTAAAACA
						chr2	GCAATCATGTGGTCACCTAGGCACA
						chr2	CTAGCCAAATGGTCCTGGGATCCCA
						chr2	AATCACCCATGAAATCCTTCAAGAA
						chr2	GTCTTCATCATCGGGAAGGTTTGCT
						chr2	TCCTGAGGAGTTAAAGAAAAAATAG
						chr2	GTTAGTATAATGAAAACTAAACATT
						chr2	ATACTGGTCTGGTCCCTGTAGTTTT
						chr2	TGTTTTCTGACATTCTCTGCATTTT
						chr2	GAAACATCTTCTTTTGCGTTTTAAA
						chr2	TTTTGACAAGAGGTCAGTAACTTTA
						chr2	TTAAATACAGCTATCATCTCGTTTC
						chr2	TCTGGCAGAACAAATTCCATCTCCC
						chr2	TGCAGGCCTTTTTCTGCGCTTTAAA
						chr2	AATTTCTCTTTGCCTCCAACTACTC
						chr2	ATGGGGCAGTAAAGAAAATTTCTTT
						chr2	ACATGTTGGTAAGGCCAGTGCTAAC
						chr2	TACTACAGAGTTGGACAACAAAATA
						chr2	GGAAGCAATGCAGGCAGTTGAACTA
						chr2	AATATCTGAGGGCAAACAGATTCCT
						chr2	CCCTTTTCAAACACCAATATCTCTT
						chr2	AAAGGCCCAGGCGCGGGTCACACGA
						chr2	CAGGGAAGAGTGGCCTTATGGCTAC
						chr2	TCAAGCCACGTGTTTACCTAAAATG
						chr2	TGCTCCTAGTCGCATAGCTTCTCAG
						chr2	AATAGTCAAAGAAGAAAGGAAAAGA
						chr2	AAGCTGGATGTCCCGGGTTTATTTT
						chr2	TTCTGCATCTTTGCAAATATGAGAC
						chr2	ACAACTCTGTTCCAGGAGCTTTCGA
						chr2	TGCGCTTCTACAGGTATTTCTTTTT
						chr2	TCTTTGTGTCAAGGATAAATGTGAA
						chr2	GATAGCTGTGGAATTGTCCGAACAT
						chr2	TTTTGCCTTGAAATTAAGCAATGTT
						chr2	TTATGCCTAATTTCCCAAAGGACAA
						chr2	GTTATTTATGCCAGTATTAAAAGCA
						chr2	GCAACTTATATATTCTACGCAAAAC
						chr2	AGAAAACCAGAAAGATCTAAATTTT
						chr2	AAAGACAGGAAGATGACTACATCAC
						chr2	AGCAGATAAAAGAGATATTTTCATA
						chr2	AACTAAGCTCTGGGAAACAGAATAC
						chr2	CAAAATTACCCATGTACAACCAACT
						chr2	GCCCAGTTGTGATAGTCTCAGTTTT
						chr2	GGGCAAGAAACTTATAAACGTATTT
						chr2	AGTTCTATTATAATTGAGACACTTT
						chr2	TATTATAAGTTGTAAATCTCTATCT
						chr2	ACCAAGAGGACAAAAACCTCCAAAT
						chr2	ATATTTGTTTTCTCTTTCACTTAGA
						chr2	AAACCTACCTTTGTTCGTCTCAAGT
						chr2	TTTCTGAATCTTTCAAGAAATCCTA
						chr2	AAATGAATCCTTATAAATTTCAGCA
						chr2	GAAAAAGCACAGCTTAAATTCCTGC
						chr2	TTCCACATCTTCCAGAAGTTGCAGA
						chr2	ACTGGTCTCAGAACAAGGGACTTCT
						chr2	GCAGGAAGTCAGAGGACCGCCCCAC
						chr2	TGACCAGGTGTTCACACTCTGTCGT
						chr2	GGCTTTCCCTGCTGGTCTCCTCCAG
						chr2	TGGGAACACCAGTGCTGGGAGGTGG
						chr2	GAGCAGACACTGTTCCGGTGATCTG
						chr2	GAGAAAGCCCAGGCAACTCTGTTCT
						chr2	CCTCATACACCCCACCCCTGGTAGC
						chr2	CGGGCAGTAAGTCTCTGCATTGCAG
						chr2	TTTCAAAGAGGCCTGTGCTGTTTTG
						chr2	GGTCTAGGGAAGTACATTAGTAAAG
						chr2	AAAATCTTTATAGTGCTGGTGACTG
						chr2	CCAATTCCATATAAAAACTGGGGTA
						chr2	GCTTCTGTGGGACTGTACCCCTGCT
						chr2	CTGAGAAATAATGTGAAACTTCTCA
						chr2	GAAGACAGTTGCCATTGTCTCCAGT
						chr2	CTGGAACAAACGGGATTCAGGTGGA
						chr2	GGGAGACATGAGGGGAGGAAGAAGC
						chr2	CCATGAGCCTTTTTCCTGCCTCCAT
						chr2	CCTTAGTGCCTTCCCAAACCTGCTC
						chr2	TTCTCTTTGTCATAAAAGTGAAAGT
						chr2	TCTCACAAGCTAACTAAACTTCTTA
						chr2	TATTTTTCATAGGTCCAAGCCTAAA
						chr2	GTCAACTAAATTCTCATTCAGGTCA
						chr2	CTCTTTTGACATTGGCTAATTCGAG
						chr2	ATGGGAACCAGCCTGGGTCTGGAGG
						chr2	GATCAGAGCAGGCTGCTTTTATTTT
						chr2	TATGTTGTCAGGTTTTACTTTGGTT
						chr2	TCATTTGTATGCCACATTATTACCT
						chr2	CCCCACTATTTATACCACCAAGTCT
						chr2	ACCTACTGCCTGCACATGCTATGGC
						chr2	TACCTGGAGGGAGCTTATTCATAAA
						chr2	TTTACTTCTCACGTACTTCAATAGA
						chr2	CAACTTTTTTTTGTTTGTTTTCCAT
						chr2	TTCTGGGTTTCAGTCATGCAACACA
						chr2	GATTATTACTACACAGACTAGAAAA
						chr2	TGTAGAGGTTGAAAACCATCCGCCT
						chr2	ATCTCCCTTCTTTTTATGGACAAAG
						chr2	GACGCCTGGTCTATAGTGCAGGAAT
						chr2	CATTTGCTAACATAAGACAGGCCCT
						chr2	TAATTCTGGTTTAGTGCTCTATCCA
						chr2	CCAGACACTGTCCCTCCACGGACCT
						chr2	GGCCACTCTCCAAAGCTCCTGCCCT
						chr2	ACACATGGTGCCATCATGGAAATAC
						chr2	CCTTGCCAGCATTCATTCATCTCAG
						chr2	ATCCAAAAGACAATTTGTGAAAACT
						chr2	ACAAATTAATGTTTGTTTGCTTTTT
						chr2	AGAACTTTGCCTATATATATTTGTT
						chr2	GGGAACTTAGGCTAGTGGAAAACAC
						chr2	AAATCTTCTATAAATTATAAGGAAG
						chr2	TCAAGAAAAAGAATGAATTATCTTC
						chr2	TTCTCATTAATTTTCATGTCTGTAC
						chr2	TAAAGTCATAGCCAGAGAAATTATT
						chr2	AGGTGAGCCCTGTGCAAACATCTCT
						chr2	TGGGCAGCCTCCCCCAAACTCTACA
						chr2	GGCTGCCATGCATCTTCACTTAGTT
						chr2	TATCACAATGGCAGAAAATAATTTC
						chr2	ATCTCATGATTTTTAAAATTTACTT
						chr2	ATAGCAAGTTGTCATTGAAGGGTAA
						chr2	GAGGAAAAAAAAGATGTCGCAAAGT
						chr2	TTAAATTGTTCGTTCTCAAAGACAG
						chr2	CCCTGAAAAGGTTCTTTCTCTTCAC
						chr2	TACTTTCCAAGACGCCCATAGGGAA
						chr2	GAGCAGGTAACAGTGAAGACCAGCA
						chr2	CTCCTCAGTTCCCCAGTGAAAAGCA
						chr2	AAAAGAGCTCGAGGTCAATCCGGCA
						chr2	CTACTGGTTGTCCAAAGGGAGGTTA
						chr2	CTTCCTGTAGTGTCATCAGAGGCAA
						chr2	CTAGTCCAATTTCCCCAGTTTAAAA
						chr2	ACCTGAAGCTCTCAAAACAATTTAA
						chr2	ATAAAATTTAGCCAAATAAAGATCT
						chr2	TTGTTGCTAAGTGAATGCCAAAGTG
						chr2	CTACAAGATCCTGTGGAGAAGTTCT
						chr2	CACCACTTCAGCACAGGCCTCCAGG
						chr2	AAAGTGCAGGGAGTCTTCCTTTCTG
						chr2	TAGGGCTGCAGGTGGACTGGTCAGC
						chr2	TCCAATCAAACATCAGGACCGCCCA
						chr2	CAGCACAGGTCAATGAACTCAGGAA
						chr2	CTAGGGCTCTCAAGCTGTTTTCAGC
						chr2	TCAGGAAAGAATACTAGGGGTGTAA
						chr2	AACTGCTTTCTGGCAGCATTTTGGA
						chr2	TTTCTCCTGTTTTCACAATAATAAG
						chr2	CCAAATGGGACATATTAATTTGCAG
						chr2	AATTGCCTTTCCAGGCAGCCAGACG
						chr2	CAGCAGACTCCTAAGGGCCTGGACC
						chr2	TGCTCTTCAGCAGCGGGGGCTCAAC
						chr2	TCACAAGCCTCTGCGTCAGTCTCTT
						chr2	GGGTCCCTTTCACACTGTAGCTCAA
						chr2	AATCGCACTCAATTCTAAGCAGCTG
						chr2	TAACTGGCCATCGCCCAGCTCGGTC
						chr2	ACACTCACCAAGATTCACAGCCCCG
						chr2	CACACGGCCAGCCCCGCCCCCAGCC
						chr2	TTCTGGGCACACACCTCGGGTCCGG
						chr2	CTCTGCTCCTGGCTGGGGGTCTCCT
						chr2	TGGCCTTCTTACAGGTGTACAGCCA
						chr2	CTTGATGATGCGGGCGTTCCTCTCG
						chr2	ATGACCGAAGTGGTGCTGGGCACCT
						chr2	GCTCTATCAGCTCCTCCTCCTGCAG
						chr2	CCCCTCGTCGTCGCCGCCGCTGTGC
						chr2	CGGGAGAAGCCGCTGCCGGAGGTGG
						chr2	CGACGCTCACGCTGCGCACCTTGAG
						chr2	GGTCACACAGTCCGACCCCGCGGTG
						chr2	AAGTTCTCCCTCCCCAGGGCCTCCA
						chr2	CCACCTCGGGGTCCAGGCCGCAGTA
						chr2	CTGGAAGAAGGTGTCAGACTCGGCC
						chr2	AAGGCAGCGGAATAGCGGGAGCTGA
						chr2	GGTCCGACTGTGAGCGCTGCAGCCC
						chr2	CCGACGCCTCACCACCCGCGGCTCT
						chr2	GGCCCAGGGGGCGCGGCCGGGACAC
						chr2	TGGAGGGCGCCGCGGACCGCGCGGC
						chr2	TGGGGCTGGGGTCTCGGGGATTGCG
						chr2	GGGTCCGCCGCGGGGCCAGGAGTGG
						chr2	TCGGGACCGTCTCCGGGTTCCCGGC
						chr2	CTTGCCCTCGTCTCCCGTCCGGGGC
						chr2	ACCGGCGCCTTGTCCTTACCCGGCC
						chr2	CCTGGAAGAGCTTCTTCACCAGGCT
						chr2	TGCCCTGGGGCCGTCGGCGCCCGAT
						chr2	CCTCGCACGAATTCGCATTTCTGCC
						chr2	GGTAGATGATCAGCGAGTCCGGTCT
						chr2	CAACGGCTTCCGCGCAATAGCCCTG
						chr2	CGCGCCACCGGGGCCGGGGCGCGGG
						chr2	CCGGGGGCCCAGGGTCGTTCCCCGG
						chr2	GCACTTGATCGCCCCCGGGCCGCTG
						chr2	CCCTCGGAAGCGACGCCCCGGCCAG
						chr2	TCCCCGGCCGACCCCGCACATACTT
						chr2	GGCGCGATCCGCCGCCAGCCTCTCC
						chr2	ACTGCGCTCCTGCGCGCCGGCCGCG
						chr2	CGGCGTCGGGGTCCCGGGTAGCCGC
						chr2	GGGGTCCCGGGGAAGGAGCCGCTCG
						chr2	TTCGGGGGCGCGCTCAGGGCCGCCA
						chr2	GGGCGCGCATCTTCGCGGGGAATGG
						chr2	ACCGACCGGGGTTCCGGGTCCAGCG
						chr2	GAGACGCGCTCGAGTGGTAGAGCCA
						chr2	GTCAGTCCCAGGGCCGGTTCCGAAG
						chr2	TCCGCGCCGGGTGGGGAACGGCGCC
						chr2	CCAGTGCCCAGCTGCCCAGGCCCGG
						chr2	GGTTGGGGAGAACCGGAGTCTGCAC
						chr2	CGATTGGCGAAACTCCCCAGTTCCC
						chr2	GCCCCTCCCGACCTCATCGCCCACA
						chr2	CCGACTGGCACCGCCCCCGCCCCCG
						chr2	CCCGGTGCCCCGGCCCTGGCCGCGT
						chr2	CCCCGCATCCCCGCTCGTCCCCGCC
						chr2	CGTCCCCGCCTCCTCACTCCCGCCC
						chr2	GGGCCCGCCTCCCTGGCCGCTCTCC
						chr2	GGGTGCCAGCGCCCGCCCTCACCTC
						chr2	GCGTCCGGGGTCCCGGCCCTCACCT
						chr2	CCTGCCCGGTGCCGTCCCCGCCCCC
						chr2	CCTCACCTTCCGGCGGCGCTGCCAA
						chr2	CCGCCTGGAGGACGCTGGGGCGAGC
						chr2	AGGCTCTGAACCCCCACTCGCTCAG
						chr2	CCCCAGATCCCCGAGGTCACTGCTG
						chr2	GACGCAGGCATTTCCGGGGAGGGGG
						chr2	AGCAGAGGGGACGTCCCCCCACCTC
						chr2	CCCCGGGCAGGTGCCTCACATCCTT
						chr2	TGAATTCTTAAAGTGACCTCATCGT
						chr2	GTTTGGAAACTTGACTGTTTAATTT
						chr2	TGTCTACCTGAGCTCATATTCTTAT
						chr2	TAACAGAAAGGAATAGGACATAAGA
						chr2	GGAAAGAACACGCAGCGCACGCCAG
						chr2	GAACGCAGGGCCTCGGATTGGGTCC
						chr2	GACTCGGTCGCTGGCCGGCAGCGGG
						chr2	CGTGGCCGGGCCCGAGGACCGAGCT
						chr2	GCCCCAGGCGCGGCTCAGTGGATTT
						chr2	GGAAGAAGCCCAGCCAAGTGTCCAG
						chr2	AATCATTGCTATTTTTACGGTAACC
						chr2	GAGGCAACGGGGAAACCACGAGTTC
						chr2	ACCAGGCAGTGGATCAGCCTAGGAA
						chr2	TGCTAAGAGTCTAAGATAAAATACT
						chr2	TCCCAAACTCCATTATTTCAAAAAT
						chr2	TTGGACAAAATACTAAAGTTATCTC
						chr2	TCAGACATGTGAAATGTTCACGTTA
						chr2	TCGCGTTGTGAAGACAACTCCGTAA
						chr2	CAGGCTGTGCTTTCAGCCTTGTGGT
						chr2	GGAAGGCAGGGAGGGCGACAGGTGC
						chr2	AGATGGGCCCCCAAAGTGGGCACGA
						chr2	ACACCTCACCAACGAGGAAGAGGAC
						chr2	CGCAGCAGGGTGGTGCTGAGTGGGC
						chr2	CTTGGGGGTCTTTAATCTCCTTGAG
						chr2	CCCCAGCGAAGCAAAATTTCATAGG
						chr2	GATAGTAGCACAACAATAAATCGCC
						chr2	GCCTCGTTGGAACATGTAAGACTCA
						chr2	TAGGAAAAGGAGTCTAGGCCAATAA
						chr2	AGGATGCGGGGGTGGGGAGTGAAAG
						chr2	AGAGGGACAGAGATGGAGAAAGGGG
						chr2	GAGCTCCTGGGTTGCCACAGATGGT
						chr2	TTCCTACAGGATGCGGGAGGATGGG
						chr2	TAAGTCAGAGGAAAAAACCTTTTTA
						chr2	ATTGTGTAGCCCAAAGTGTCTTCTT
						chr2	TTCCTAATTTGCACTACTTCATGGG
						chr2	CAACAGCAGCACTTCTAAGACAGAG
						chr2	AACTGCAAAGTACAGGACCTCTGGA
						chr2	ATTTGACCCTGGGTCCACAATTTAC
						chr2	CTTTGGACAGGTAACAAACGTTCCA
						chr2	GGTTGTTTTGTCACCTGTAAAAATT
						chr2	CAATCCCATTAAAAAGCGGACAAAG
						chr2	TATGAAAAAAGCTCAACATCATAGA
						chr2	TCATTAGAGAGATGCAAATCAAAGC
						chr2	CAGAATGGCTGTTATAAAAAGTCAA
						chr2	CAGACAAATAGGAACGTTTTCACAC
						chr2	AAATTATTGTCTTATGAAGATACAT
						chr2	ACTCACAATGGCAAAGATGTAGAAT
						chr2	CAACCCAAAGGCCCATTATAGACTG
						chr2	GACAAAGAAAATGTGATACATATAC
						chr2	ACCATGGAATACTATGCATCCATAA
						chr2	AAAATAATGAGATCATGTACTTTGC
						chr2	AGGGACATGGATGGAGCTGGAAGCC
						chr2	ATTATCTTCAGCAAACTAACACAGG
						chr2	CTCACTTATAAGCGGGAGACGAACA
						chr2	GCAACAACACACACTGGGGCCTGGT
						chr2	GGGAGGTGGGGAGACAGAGGGGGAG
						chr2	AGAGAGCATCAGGAAAAATAGCTAA
						chr2	TGCATGCTAGGCTTAATACTTAGGT
						chr2	GATGGGATGATAGGTGCAGCAAACC
						chr2	ACCATGACATATGTTTACCTATATA
						chr2	ATAAATCTGCACATCCTGAACATGT
						chr2	ACCCCAGAACTTAAAATCAAATAAA
						chr2	CATATTTTAAGCTGATAACTTTAAT
						chr2	CACATACAGAAATTCTACCTCCTTA
						chr2	CAGCTCCTCCCTGCTCCCACTTATC
						chr2	TTATTGGTGTCACAAATTAGATCTT
						chr2	TATATATTGGATACGCATTAACATA
						chr2	GATTTATACTCTTTTTCTTTTGATT
						chr2	CTTGTAACAGAATAAAAAGTGAAAT
						chr2	TTTAGCCCCCTCCCAAAAAAATCGC
						chr2	TGTTTTTATAGCTTAGAACATTCAT
						chr2	TGCTTCATAGTGAGCACTAAATAAA
						chr2	TGTTAACCTAAAAGACCTAGGCTTA
						chr2	GAGAGGCTGGAACATTCCACCTCTC
						chr2	ACTGACTGTGATCACTCATCTGTAA
						chr2	ATGGGAGCTCATTAGACCCACCTGA
						chr2	TAGAGTATTTATTAAAGTTAATGAG
						chr2	TGAACGCTGGCCTTGGCAAAGAATG
						chr2	TATAAGTCCCCAAAAGCAATTGAAA
						chr2	CAAAAGCAGAAATTGACAAGTGGGA
						chr2	CATAATTAAACTAAAGTGCTTCTGC
						chr2	TAAATAGCCTACTAACTGGAAGAAA
						chr2	ATCCAACGAAGTCTTAATATCTGGA
						chr2	ATCTACAAGGAATTTGAACAAATCA
						chr2	GCAAGCAAAACCCAAAAACCCTATT
						chr2	AAAAAATAGGCAAAGGACATGAACA
						chr2	AGTGGCCAACAAATATATATAAAAA
						chr2	GTTTACCATCACTAATCATTAGAGA
						chr2	TATCATCTCACACCAGTAAGAAAGG
						chr2	CTATTACTTAAAAGTCAAAAGATAA
						chr2	CAGATGCTGGCAGGGCTACACAGAA
						chr2	AAGGGAACACTTATACACTGCTGAT
						chr2	GAGAATGTAAATTAGTACAGCCACT
						chr2	GTGGAAAGCGGTGTGGAGATTTCTC
						chr2	AAGAGCTTAGAACTATCATTCCACC
						chr2	CAAAAATCCCACTATTGGGTATGGA
						chr2	CCCAAAAGAAAATAAATCATTCTAA
						chr2	CAAAAAGACATATGCATGCATGTAG
						chr2	TCATTGCAGCACTATTCATAATAAC
						chr2	AAAGACATGGAATCAATGAAGATGC
						chr2	CCATCAGTGGTGGACTGGGTAAAGA
						chr2	AAATGTGCTACATATACACCATAGA
						chr2	ATACTATGCAGCCATTAAAAAAGAG
						chr2	TGAAATCATGTCCTTTGCAGCAACA
						chr2	TGCATTTAGCTAGAGGCCATTATCC
						chr2	TAAGCAAACTAATTCAGGAAGAGAA
						chr2	AACCAGATCCCACATATAAGTGGGA
						chr2	GCTAAACATTGAGTACATATAGACA
						chr2	CAGAGAACGGAACAATAGATACTGG
						chr2	GGACTGCTTGATCGTGGGAGGGTGA
						chr2	GGAGAGGGCATAGGTTGGAAGGCTA
						chr2	TCTGTGGGTACTATGCTCACTATCC
						chr2	TAGTGATGGGATCATTTGTACACCA
						chr2	AGCATCAGTGACCCACAATCTACCC
						chr2	ATGTAACAAACCTGCACATGTACTC
						chr2	ACTGAACCTAAATTTAAAAAAAAAG
						chr2	TAAAACTACTATAACATTGTATTTA
						chr2	AGACTTACTGCTATTAGACAAAACT
						chr2	AATTATATTTATATTCATGATATTT
						chr2	CATGTATTAAGCAAATAATTTACTA
						chr2	ATTGATGAGAATTATCTAAATAAGT
						chr2	TGTTCTTGTTGCTCAACTGATAGTG
						chr2	TCATCTTTGTGTCCATTTCCTTTCT
						chr2	AGAATCACTTCAAAAGACTTGGTCA
						chr2	GAGCAGGAAAAAATGCTTAAGGACT
						chr2	CAATAATCTAGGAACTCTACTCCCA
						chr2	GGAATGTATTCTAAGGAACAGATAA
						chr2	GAGATGTGTGCACCGCATGAAGATA
						chr2	TTCATTGCAGTCAAATGGGGGAGGT
						chr2	CAACCTACATGCAAGTACAGGAGGA
						chr2	AGGCTGGAGGATGTATGACTTACCT
						chr2	TCAGAGTGGGAAGTGATTGTGATGT
						chr2	GTATGAAATTTTAAAAATAGCATGA
						chr2	ATATAGAAGCAGTCCTCAGCATACA
						chr2	GTCCAGGGAATGTGGGGGCTCCTGA
						chr2	TATCTTTTTGGGAGGTCTATGAGGT
						chr2	CAAAATTACTTTCATTGATACCAAG
						chr2	CAACAGGCTTCATGCCCAAAGTCCA
						chr2	TAGAACTAGTGCTAACATAGTTTGG
						chr2	TTGAAATGTGCTTGCCAACTTTGGA
						chr2	GGTGGGGCCTGGTGGGAGGGATTTG
						chr2	ACAGTAGGGGTAGATCCCTTATGAA
						chr2	TGGTTAGCCCTGTCCTCTTGGTGAT
						chr2	GAATGAGTTCTTGCTCAGTCAGTTC
						chr2	ATGGAGATCTGGTTGTTTAAAAATC
						chr2	TGGGACATCCCTCCCCTCTCTCTCT
						chr2	TGCTCCTGCCTTCACCATGTGACAA
						chr2	GCCTGCTCCTGTTTCACCTTCCACC
						chr2	ATGATTGTAAACTTCTTGCCCTCAC
						chr2	CACAAGCAGAGAAGATGTTGGTGCC
						chr2	ATGCTTGTATGGAATGCAGAACCAT
						chr2	GAGCCAATTAGACCTCTTTTCTTTA
						chr2	TAATTACTCAGCCTCGGGTGTTTCT
						chr2	TTATAGTGATGCAAAAACAGACTGA
						chr2	TATAAATACTATGGCTCTGGCTTTT
						chr2	GAGAAAAGATAAAGCTTTACTGTGA
						chr2	GTTGACTGGCAAGGAGACAGAAGGC
						chr2	AACACTCAGATCTGTCTCCCTGATC
						chr2	TTGGGGTGGGTAAAGCTTTTATGGC
						chr2	ATTTCTAAGTAGTCCCAGGTGATGC
						chr2	CAATGCAGCTGGCCTGCCGGGCTAG
						chr2	TGGTGTAAAGAGTTAGGTTAAATCT
						chr2	TTTTCATTGCACATGCCCGGGATAC
						chr2	ATGACTTGCAGTTTTGGCTCTGTGC
						chr2	TACCTATAACAACTTATGCAATGGT
						chr2	AAATTGGCTTAAGTTGTTACCATGG
						chr2	TTACAAGACTAAGAATTGAATTGTC
						chr2	TTTTCTTTCTCCATTTCTTATGAGT
						chr2	ATATAGTGGAGTTATCAAGAACCTA
						chr2	GTGACTGCTGAAATGCCAGAATATT
						chr2	TAGAGCTAATAATGTGTGCATTCAA
						chr2	AACATTTATCAGGCCAGATTTGGCA
						chr2	TGGGAGGCCGATATGGTTTGGATCT
						chr2	GTGTCCCCATCAAATCTCATGTAAA
						chr2	TTTAGCGCCGTCCCCACTTGGTACT
						chr2	GTATAGTGAGGAAGTTCTCACGAGA
						chr2	CTTCCCCCACTCTCTTTCTCGGTCC
						chr2	TGCTACTGCCATGTAAGATACCTGC
						chr2	TCCCACTTTGTCCTCTGCCATCAGT
						chr2	AAAAGCTCCCTGAGCCCTCCCCAGA
						chr2	AGCAAATGCTGCCATGCTTCATGCA
						chr2	TAGTCTGCAGAACTTGAGCCAATCA
						chr2	AACTTCTTTTCTTTAGAAATTACCT
						chr2	AGTCTCAGGTATTTCTTTATAGCAA
						chr2	TGTGAGAATAGATGAATACAGAGGC
						chr2	TAAGGCAGGTGAATTATTTGAGGCC
						chr2	TATAGCAAGACCCGCATCTCTTAAA
						chr2	AAAAGTAAAAAAAAAATTAAAAAGT
						chr2	ATTGATCAACTTATATTTTAATATA
						chr2	GTAGATATTAATAGATATAAGCCAT
						chr2	TAAACCAAAGCTTATTAAGACCTTC
						chr2	AATAACTTTTAAGAGTGTTAAAGAG
						chr2	TTATTGGTATATATTATAAGAATAA
						chr2	ATATTAAAACTGTGTAAGTACAGGG
						chr2	AAAAATGACAGGCAAGCACACATTG
						chr2	AGTTTTTTCTCATTTATTCATTAAA
						chr2	GAAACATTACTGAGTCCATATTAGG
						chr2	TGCCAAGTGTTCGACTCCATACTTT
						chr2	CAAATTTGTCAACTGATAGAAAACT
						chr2	AGGAACAGGAGAGAAATTCCTAAAA
						chr2	TTGTTAAAGGGGCTCTATCCTTACC
						chr2	TTCAGCACCATACTTAGTGGTGGAT
						chr2	TTTTAAAGCATTCTATAAAGATAGT
						chr2	AACAACATAAGGATACACATTATTG
						chr2	TCCATGTTAGTCAAATGTACTGGGC
						chr2	TTTCTAGCCAGTAAATAGAGAAAAA
						chr2	AATAACTACAGAGTATAAAGACTGG
						chr2	GGGAAACAAAGAGGCAAAATTCCCC
						chr2	TTATAACAGGCAATGTAATTGACTA
						chr2	TTTCAAACCTCCAAGAGACTGGACA
						chr2	TAGTATTAGAACTAACAAGACATTT
						chr2	CAACAAGATTGTTGGACAAAGAACA
						chr2	AACACTAGCAATAATCAATTTAAAA
						chr2	ATGTACCAGGAAAAATAATCAAGAC
						chr2	ATAATACTAAGAAAATCCATATGGA
						chr2	ATCTGGTAATACATCTCAAAAAGAC
						chr2	ACAAGACATGCTTATAGAATATTAT
						chr2	AAAATATTTTGACAGATATAAATGA
						chr2	AGAGATAAATAAATAGATGTGCCAC
						chr2	ATTCAAGGATAGTCAGAATCAACAT
						chr2	TGTAATGATGTGAATCGTCTTAAAT
						chr2	ATTAGAGACAAAACCCTAGGCTGGG
						chr2	TGCAATGGCTCATATCTTAATCTGA
						chr2	GCACTTTGGGAGACTGAGGCAGGAG
						chr2	AAACAAAATTCCAACTTTTTTCTTC
						chr2	ATAGAACTTGACAAAAATTTCAAAA
						chr2	AATTATTTGCAAGAGTAAAGGTGCA
						chr2	ATGCATTGTGTAATATGGTAACCGT
						chr2	TGACCACATGTTGCTATTAAGCCTT
						chr2	TGAAATGTGGAGAGTCTGAGTTAAG
						chr2	ATGTTGTGTGTTACATTTTATATTG
						chr2	AAGAAATGGTATTTCATATATACTG
						chr2	ATTTAAATTAAATATATTATTAAAA
						chr2	AAATAGTTAAGAAAATTTTGAAAAA
						chr2	AAAATGAAAACAAGAAGGAAACTTT
						chr2	TTTTGCAAAACAGCTATCTAAGATT
						chr2	TGTTATAAAATTATAGTAACAAAGT
						chr2	ATGATAGTGTTGCAGAGATAGACAA
						chr2	ATTATATATAATATAGGGAGCATTT
						chr2	AAGTCAGTAGGGGAAAGGTAAACGA
						chr2	TCATAAAAAATGGCTTAGAGACAAC
						chr2	TATCTGTCTACACTACAGCAGCCCC
						chr2	ATGCTAGGGGAAGGCTCAGGAGAAT
						chr2	TCAGCTGAGGTGGCATCCAAGAAGG
						chr2	AGAAAAGGTGATCAAACATGACAAC
						chr2	CATTACAGAGACATGAGGATGAGTA
						chr2	GTGAATATCCCATGGTGTGGTTTCA
						chr2	GTTGAGCGACAGGTATAGAAGCTGG
						chr2	TTTATGCTGAGTTAATTAGAGGATA
						chr2	GGTGGTGAAGTACTGAAACATATAA
						chr2	GAGTAAGGTCATTTTCCAAGGATTT
						chr2	GAGGGAGGAAAAATATGTATGCAAA
						chr2	ATAACCTGAAAAGGTGGCCACAAGA
						chr2	CAGAAGCTACTTTGGTTGGTGAGAG
						chr2	AGAACCCGTACTGAATGTGCATATG
						chr2	GAAGAGGAGATGGCTGATTGGTTAA
						chr2	AGTACTTCTGGAGGTGGAAGCGGAT
						chr2	AATATTTAGATGCTGAAAGAGGACT
						chr2	ATTAATTCCAGAGAGAAAATAGTGC
						chr2	AATAGAGTTCAGTTTGTCTATGAAC
						chr2	AAAATAAAACAAACCATAAATAGTC
						chr2	TCTGGGTTAGTCTTAACAGACCCCA
						chr2	TAAGAAAAAATTCAAAGGAGGGTAT
						chr2	TTAAAATGAAAAGAGGATACTGAGA
						chr2	TTTGGCTTTTGTTAAGATAAGATAT
						chr2	AATTGACTGTAGAAAATATGCCACT
						chr2	AAAATTAAGATTAAACTACATTTTG
						chr2	CAGCATAAGAGTAAACCAAGTTGTT
						chr2	TAAGAAAAAAAATCTATCAAAATAG
						chr2	GTGAAATCCAACCACTGAAACCTCA
						chr2	CTAGTTTATGTTACAGCAAGCCCAC
						chr2	AGGAAAAAATCACAATGGCATCTGC
						chr2	AAGAAACACGCTTGCCCGTCCAAAC
						chr2	TCAAAGAATGGACTCAGGGACAGGG
						chr2	AGAACAGCAGAAGCGAGACTTTAAT
						chr2	GGCGGTTTCACGAGATCAAGTGTTT
						chr2	GGCATGCAGAGGCACACCCTGAACA
						chr2	GTTTTAACAAGCAATTTATTCCCTA
						chr2	TCATTGGCTGAGTATATGGGGGTTA
						chr2	CAATCTTCCTGGACACTGCCTATTG
						chr2	GTAGTTGTGTTAAGGCTTCAAGTGT
						chr2	GTTTTTTAGGGTCTTTCTGCTGCAT
						chr2	TTTATTGCCGCCCATAATGCATTGT
						chr2	GACTGTCTCAGGACTTTTTAAACAT
						chr2	TTGACCTATGGTCCTAGTGGCTGCA
						chr2	CCTAACTGCTAAGAAAGAGTACAAT
						chr2	TACCGATGCTGCAAGCTTGCCTAAA
						chr2	CTAAATTTTTTGGTGGGGTGGGAGG
						chr2	GGGTGGTTAAGTGGGCCCTGACTGA
						chr2	TAGGTGCCTGGCCACTGGTTGAAAG
						chr2	GGAAAGCAAGAAGGGGGTGGTGACT
						chr2	TAGTACATTCTGCTTCTTTATTCCT
						chr2	TTGTAGTCTGTTTAAACCTACATTA
						chr2	AGTCACTTATAATTGAAAATGGACC
						chr2	ACCACATATAGGTTATTTTCTATAG
						chr2	GTCAAAACAACTCTGGGTAAAGACT
						chr2	TTAGGGAAATCTTTTACAGGTGAAA
						chr2	CATCAAATTTCCAGAGGGTATTCTT
						chr2	TTTTTTAAGAAGAATAAACTTTGAA
						chr2	TATAAAATGCCCATGCATATTTAGT
						chr2	AAGTTTCCCTCCCAATCCAGGTGAA
						chr2	GTTGACACTGGTGCTGATATGGGCA
						chr2	GTTCAAGCATGTAAAAAAATATGCT
						chr2	CAAGTGTAACTATTATTATAAAGCC
						chr2	TCTCACATACTACGAAAGTAAACAT
						chr2	CATCCACTGTGGGAACACATAATTG
						chr2	TCTTGTTCAGTGCACTTTAGAAGTA
						chr2	GTAATGAGTAGAGATTAGAAACCAA
						chr2	ATCATGAGTAATACTGGACAGATGA
						chr2	GCTCTCACTGCTGAGTATAAAGCTA
						chr2	TATTAAAATAAAACCACTACTGAGG
						chr2	ATGTCATCAAGATGACTGACTAGAG
						chr2	AACAGAATGTCTAAGGGAGAACACT
						chr2	GGAATTCAGTAAGGGAGTGACGAAG
						chr2	ACACTCTGAGGCATGGAGACTCAGG
						chr2	ACGGTGGCATAGAATGGAAGCAAAG
						chr2	CAGCCATCTGGTTCTTGGCTTTGGT
						chr2	TGAAAGCCAAGAGGGAATACTCACG
						chr2	GTAGGAAAAAGGTGAACAAGAGATC
						chr2	TCCAGCAGTCCATTCATACCACAGA
						chr2	CATTTGCAATCCTGGCTGCAGGAGT
						chr2	GCCCTACAGCATTCACAGGCCCTGA
						chr2	GTCCAGTATGAGGAGCTGCCTAGAG
						chr2	TCCTTGCAACTGCATTATTCCAGAG
						chr2	AGGAAATTCATGCTGGGTTGACCCC
						chr2	AATTCCTGGGACCCAGGCTACTGCA
						chr2	ACATGGCAAATTTTGAGAGCTCAGC
						chr2	GTGTATGAGTTTGTTTTCATGCTGC
						chr2	TAATAAAGACATACCCAAGACTGGG
						chr2	TTAGCTTACAGCTCCACATGGCTGG
						chr2	GCGAACAAGGAGCAAAGTCACGTCT
						chr2	GTGCAGGGGAACTCCCATTTATAAA
						chr2	TCTGGTGCAGCAGCTGCCATCACAC
						chr2	CCACCGCTGCAGGAAGGGCATGGGG
						chr2	AGGTGGCAGATGGATCCCACCCCCA
						chr2	CAGCCCACTGCTCTGGGGGCTGCTG
						chr2	CTGGTTGGGGAGTAGTACAGTCAGT
						chr2	CAGAGAGGGGTCTCGAGGCAGAGCT
						chr2	GGGCCTGGGAAGGTACAGTGCTTGT
						chr2	ACATGGAATGCTGGGGCCAGCCTGG
						chr2	GGAGGTGGAGCTGGGGCTGGGCTTC
						chr2	AGTGCCCACTTTTGGACCAGTCAGG
						chr2	AATGCAGCAGTTGTGCCCAGCCCGC
						chr2	TAAGGATACTTGGTCCCTGGGCCTT
						chr2	AGGAGGAGGCTCTGTGCAGGGCTGC
						chr2	CCTGGGCCACATCCCCAGGATCTGC
						chr2	CCCATGTAGGGGTGACTGGTGAGCC
						chr2	TGACACACCTGATGGCAGGCCTGGG
						chr2	GCCCATTATCTGCTCCACCATGGTC
						chr2	TGTCCCTGAGTGCCAGGGCAATGGG
						chr2	AGGAGCTCATGGCAATGTCACCCTT
						chr2	CCCCAGGTGTGGGCCTGGGCCCAGA
						chr2	GAGGACCTGGAGCCCCCACCCCAGG
						chr2	CTATGAGGGGGCACCACAGGGGCTG
						chr2	CATGCTCCACAGAGCCTGTGGAAGC
						chr2	CAGGAGGAGGCAGCAGCCCTCCCTG
						chr2	CACCCTACCCTTGCACAGCTGCAGC
						chr2	TGCCAAAGTCTGGGCTATAGGCCCG
						chr2	GGCCTATGTGTACTCTTGGCCTGGG
						chr2	AGGGTCCCCTGTCCCCTACAGGCTC
						chr2	AGAAATGCCTGCTCCCACTGCCTGG
						chr2	CTTCTCCCCGCTCTTAGTGCCTGCT
						chr2	CCAATCTCAGAGGCACTGCCAGGGC
						chr2	TTCATGCTCCATGGAGCCAGCAGGA
						chr2	GCTCCACCCCTTGCAAGCTGGTGGG
						chr2	GCCACCCTCCCAGGCACAGGACCTG
						chr2	GGAGTCTGTAGTCTACACCCTCGGG
						chr2	AATGAGAAGAACCCCTGTCCCCACA
						chr2	GGCTCAGGGGTATCTGCTCCCACTG
						chr2	CCTGGCCTCTCCCTGCTACAGGTGC
						chr2	CCTGGCTGGATGTGTGCAAGCTTGG
						chr2	GCCCTGCCACCTTGGCCCTTTGTGA
						chr2	ACTTTGGGTGCTGACAAGCACAGTG
						chr2	GGAGAAGCTGAGGCTGGGGGCCTGA
						chr2	GGGTGGCTTAGTGCTGGCCTGCAGG
						chr2	CACCCCTTGGTGTGAGCACCCCAGG
						chr2	TACCATGGAAGGTGGCAGGAGGCAA
						chr2	ACAGGATCCTGCGCAGAAGTGGGAA
						chr2	GGTCCATGGCAGGGCCCCACCTTCA
						chr2	GGCCAGCCAGGGCCTGAAGGCTGAG
						chr2	GTCTAGGCTGTCAGTCCTGCAGACC
						chr2	AGTGGGAACTTGTGGTGCCTTCTCT
						chr2	GGGCCTACTCACGGCTGCAATGAAC
						chr2	TGAGACCTATAAAAGCCCCAGGCTC
						chr2	AGCCAGAACAGAGGAGAAAATGGAG
						chr2	GAGGAGCTACCCTCTTCAGGGCTTC
						chr2	CTTTCTGCTGAGAGCTGAACACTCG
						chr2	ATGGGATGGCCTGCCTGCATAGAGG
						chr2	AGCCACCAACTTCAGGGCCTCCTCT
						chr2	GCTGAGAGCTGGACACAACCTGGCT
						chr2	GCAGAGAGGAGCTGCCACCTGTGGG
						chr2	TCTCCTCTGAGCTGTTCTCACACTC
						chr2	AATAAAGCTTCTCTTTGTCTCACTC
						chr2	TTCTTCCTGGATGCTGGACAAGAAT
						chr2	TCAGGCAAAGGCACCACTAGCCACA
						chr2	GAGGTTTCTGGCCAGAAAAACCAAC
						chr2	ACCCCAGAGATCCTGTAACATTTTG
						chr2	GGGGCTGGTCCAGGATCTGTGGAAG
						chr2	GATGAGAACAAGTGGATCTGCTCTT
						chr2	TCTGTCCTTATTTTGGAGTCTGCAA
						chr2	CTCCACAATAGTCAAAATGAAAGAA
						chr2	AAATACCAAGCCTCTCTCAGCCAGT
						chr2	TAAAAGTGACTAGCGTGGCTGCCAG
						chr2	CTGGGGAAGAAACTGTCAATCCCCC
						chr2	ATCACCCCCAGGTGTTGGGAATGTT
						chr2	GACTTTGTTCCAACCTGGTTTCCCT
						chr2	TCACGGAGGTCTAGCCATCATGTGG
						chr2	GACTGGAAGGAGGTCCTGAACAACT
						chr2	AAGGGTATCTGGCTGAGGCTACCCC
						chr2	TTGGTGTTATCCAAAGGCCCCTGGA
						chr2	CTAACTCTAAACCCTGACTGCCTGT
						chr2	TAGGGTGTTGGCACTAGGATCTCCA
						chr2	TTCACAGCTGTCAAGGTTCATATCT
						chr2	CTTCTTCACATACAATGTTAAATGT
						chr2	TATGGATGTTGCTGCAAACCAGATA
						chr2	TATTATTGGGTAGAAAGAGCATTTG
						chr2	GCTTAGTCATCAAAAGTATAAAATG
						chr2	AAAGTTTAAGAGCAGCACAAATGAA
						chr2	GCAAAGTGTGCCTTGGTACCTGTAC
						chr2	GTGAATTTGTGGCAAAAATGTTCTT
						chr2	GTCATTTTCTTGGTTGCCAGAGTAA
						chr2	TGCCAAGCACCTTGAGGCACACAAA
						chr2	AGAAGCATGGCTTCAGGAAGGAAGC
						chr2	ATTAATTTCCATACCATACTGTAGC
						chr2	TGGGCCTTTTCTGTAAACACAAGGG
						chr2	CCAGTAGTCTGAGGTCCCATATGTG
						chr2	CAGGCCTTCTTTGCCTTTCAGGATA
						chr2	ATCCAGACATTTGCCTCTGTTGCAG
						chr2	GATTGATTCAACCCTCTTAGCAACC
						chr2	ATCTCAGGAGAGGTCACAAGGGGAA
						chr2	ATTCCAGGGAAATAGGGAAGCAAAC
						chr2	CCCAGAGGTACCTCCAGCCAGTGAA
						chr2	TTGACTCCCTCCATTCCTCTCTATC
						chr2	TAAGTTCTCTTGCAAACTCACTTCC
						chr2	ACCTAGGAATCCTCAGATTAGGCAG
						chr2	GTCCCACTCTCACTCCTGCCCCTAC
						chr2	AACAGATGCCTGGTGAATATGGCCC
						chr2	CATTAAAGTCCAGGTCTTCTTTTCT
						chr2	GGGATTTTGGCAAGTTTTCAGACAG
						chr2	CCCTGACATGTATATAGAGGCTTTC
						chr2	CAGAACATAACCCAAGTATTTGAGC
						chr2	TCTCCTAGAAAGATGTCAGGTTCCT
						chr2	TTTGAATCAAACCCTCACCACTGCT
						chr2	GAAAAGCAGGACACCCTGTAAGTGG
						chr2	CAGAGAATTTTGAGGATGAGCTTTA
						chr2	TATCTCATATAGGGCCAGGGAAGAG
						chr2	AAGGAGCCTTATCCAATTGGAATAA
						chr2	TAGCAGTACCATTGGAAGACCCTAA
						chr2	AAGGGACCCCAAAGATGAAATGGGA
						chr2	CCATGAACGAGGAAATATTTCAGGT
						chr2	GTGAAAAAGCAACACCCCAAAGATT
						chr2	CTGTAAAACTACCACAAGAACAGTA
						chr2	TGGGGAAACTGCCCCCCTGATTCAA
						chr2	TTATCTCCACTTGACCCTGCCCTTA
						chr2	ACATGTGGGGATTATTACAATTCAA
						chr2	GGTGAGATTTGTATGGGTGGCAACT
						chr2	CAGCCAAACCATATCACCATGGAAC
						chr2	CAATAGTTCCTGCAATTCCTTATCC
						chr2	CTGGGGCCCAGGTGATAACCTTCCA
						chr2	ACATCTACCTGAAGGGCTGCAATGT
						chr2	CACCACAGCAGCTGGATCTAGCACC
						chr2	GCAGCTGTGACCTCGGCACCCAAGC
						chr2	TCACACATTGCCCTGCATCTCAAGG
						chr2	AACAGGTGGTTCAGCACAGCAGGGA
						chr2	GGCTGACCCCAGGACAGAGGGAGCC
						chr2	ACCATGCATGTTCCCCATGGCCTGG
						chr2	GAGCCACCTGCTCAGGGCTTGTGCT
						chr2	GCCCCTGCTGGTGCCCTTGCTCCTC
						chr2	TTGCACCATGGAAGGACCCAAGGAC
						chr2	TGGCTGCCTGTGGCCTGCCACCACC
						chr2	CATGATGCCCAAGAGCTCAAAGACC
						chr2	AGCCTGCCTGGAATCCCTGTCCCCA
						chr2	GCAAAGCCATGCCATAGCCTCCAAA
						chr2	AACAACCACAACTTAAGCCACTGAG
						chr2	ACACTCACAGACACTGCTGATGTTG
						chr2	ATTACATCAAAATAAATCATACACA
						chr2	ACCAAAGCCAAAGCACCATAATCAA
						chr2	CTGACTCCAAAGGATACATCTACAG
						chr2	GAAAATGTCTTTCCGTACGAAATAT
						chr2	ACTTCTTAAGATTGGAAAAAGCAAC
						chr2	TCTTCCATCAGATGCACAGAAATCA
						chr2	ACATAGGGATGCAGGAAACATGGAA
						chr2	AAGCAAAGAAACGTGACATCTTCAA
						chr2	AAGAACACAATAGTTATCTAGCAAC
						chr2	AGACCACAAAGTAAAGGAAAGCCAT
						chr2	GAAATGCCTGAAAAATATTTCAAAA
						chr2	TAATGATCTTAAGGGAACTCAGTGA
						chr2	GATGCAGGAAGGCAAAGACAGACAA
						chr2	TTCAGGAAAACAAATTCAGGAAAAT
						chr2	AAAATCAGGAAAACAATTTATAATC
						chr2	TGAATAAGAAATTCAACAGAGGTCA
						chr2	ATATCATCAAAAACCCAGAAATTTT
						chr2	GGGACTGAAGAATTCAATGAATAAA
						chr2	GAAAAGATGCAGTTGAGGGCTTCAA
						chr2	CAATAGAGTAGATCAAGGCAAAAAA
						chr2	ATAATTTCTGAGGCCGAGCGTGGTG
						chr2	AGTCAGAGAAAAATAAAGAAAAAAG
						chr2	AATGAAGTAAGCCTATGTGACACAT
						chr2	GGGATGCCATTAAGTAAAAATGTTT
						chr2	TTGCATTATGAGAGTTCCAGAAGGA
						chr2	AAAGAGATGGGACAAGAAATAAAAT
						chr2	TATCTAATGAAATAATTGGAAATTA
						chr2	TGCTAGTTCCACAGGGTCCATAGTG
						chr2	ATAGGGACATTCAGATACAGTAAGC
						chr2	TCAAGACACCCACATAGATTTAATC
						chr2	TAAAAAAGTCCTTTCTGAGGCACAT
						chr2	TATAGTCAAACAGTCAAAAGTGAAA
						chr2	GACAAAGAGGGAATTCTAGAAACAC
						chr2	CTAAAAAAGCTGATCCTATAGAAGT
						chr2	AGACAGTAGAACTGTGGTTATTAGG
						chr2	GGCCGAGACAGGTAGTGGGGGAGGT
						chr2	TAGAGAGAGGTTGATTAACAGATAT
						chr2	AAAATTACAGCTAGATAGGAGGAAT
						chr2	AAACTCTAATGTTCTATAGCATTGC
						chr2	AGAGTGACTATAGTTAACCATAATT
						chr2	TATTGTATATATTCAAACGCTAGAA
						chr2	AAGAGAATTTTGAGTGTTCTCAGTA
						chr2	CCAAGAAATGATAAATTGCCAGATG
						chr2	CATTTTGGAGGGCTGAGGCGGGTGG
						chr2	ATTGCTTGAGCTCAGTAGTTAGAGT
						chr2	AGATGGGAGGATCGCTTGTGCCCAG
						chr2	TCAATCAATCAACCAATAAATAAAT
						chr2	AATAAATAAATGTGTGAGGTACCAA
						chr2	TTACCCTGATTTGATCATTGTGCAT
						chr2	TACAAAAATTAGCAGGGCTTGGCAG
						chr2	AAAAATCACTCTGTATCTCATAAAC
						chr2	ATGTACAATTATTACATACTAACTA
						chr2	TGGCTTCCATTCTGTTTTCCATAGA
						chr2	GTGGTCCTCCCACCTCAGCCTCCCA
						chr2	CACTGTGGCCAGTCCTGGCTTCTAT
						chr2	CCTAATGGCCAGAAATATCAGATAA
						chr2	AAATTACTCCAAATGCCTTTCCATA
						chr2	GTCTGAAGACCATCAGTGCCAGAGG
						chr2	CTGACCCTATTAAGTAAGCTTTGAT
						chr2	ATGGAGTTTCTTTAAATATTTCACA
						chr2	AATACTGTTAAAAAAAAAAGACGAA
						chr2	ACCAATTTGGGAGAAATGGTTTAAT
						chr2	ATCTACCCAGTAGAAGAGACTAAAA
						chr2	ATTATGTGTATATCTTGTGATTAAT
						chr2	TTTAAAGATTAGCTTTTTTTCTCAT
						chr2	TATAAATGTGACACATTTATAATGA
						chr2	GAAATTATAATGAATCGAATAAGCT
						chr2	GAGCTTATTCGATTCATTCTGCAAG
						chr2	ACAGTTTTAACTATAGCAGGTGTCT
						chr2	ACAGCTGCCCAGGTGCTGTGTAGAG
						chr2	CACACTGCAAGTTGTTTCTTTAGCT
						chr2	TGGAGGCTTTATAAGGAGAATAAAG
						chr2	CGCTGTGTTGAGACTATCAGAAAAC
						chr2	GCCCTCAGTGAGAGACACAGGCTGC
						chr2	TGTGGTATACAAAACACACCAAGAT
						chr2	GACATGAGGTAGAAATCACCATCAG
						chr2	ACAGGAATTCCTTCTGTGTGCTGGG
						chr2	TTCTCTAACTGCCCCTCCCAGGATG
						chr2	AGTAAAAAAATACTGCCCATGATAC
						chr2	CTATGTATACAGAAAGTTCTAAGGG
						chr2	TGGAAATACACAGGGCCTCGTGGTG
						chr2	CCAAAACCATTTCTTTGTTTAGCCT
						chr2	AAGCCCTTTCACATCGAAGTTTCAA
						chr2	AGCTGTGTTAACCCCATCCTCCGTG
						chr2	ATGCCTGCTTCCATCCACACACCCC
						chr2	TGCAGCTCTACTTCACCCCTTCTCC
						chr2	ACCTTGCCTACTCTTTCTTTCCATC
						chr2	TGAAAGTTGTCCAGCAGCCCCACTC
						chr2	ACAGGAAACTGATAGCCTGTGTGGT
						chr2	ACTATCAGGTGTATTGTTTTTAAAG
						chr2	GAACCTTTACTCTTCCATATTTGAA
						chr2	TTCCCAACAACTAGCAGAGTACCTG
						chr2	ACATTAGGTAACCCAGAGAAGTTTG
						chr2	TCAATTGATTTATATTTGTATTTTC
						chr2	TTGGTAAATTATTAACATCTCTGCT
						chr2	TTTCAGCTACTTCTTTAAATGAAAT
						chr2	GTATTAAAATGCATTACCCAGATTT
						chr2	TGATCATAACAATATGTTTTCATGT
						chr2	TTTAGTTTCATTCCATAATCAAAAA
						chr2	TTTAATTATAGTGTTTATATTTTTA
						chr2	TTTGTGAACTTGACATCTCCTTCCA
						chr2	GTTTCTTTCAAAATTATTCAATTCT
						chr2	AATTCTTGATGGATGAGTTCTTTGC
						chr2	CTTTTTAAATTTAAGCTGAGGGATT
						chr2	TGAAAATTGACCTTTATTTAATTGC
						chr2	GTTGTTTTGTTCTAGTTATGTTAAT
						chr2	GCAAAATATTAGTTTGCAAATGAAG
						chr2	AATGGATTCTAGACTTACTACAGTA
						chr2	AATTGCATAAACACTGAAATATTTT
						chr2	GTCAGCTGTGAACTGTAATAAAAAT
						chr2	TATTTTTCCATCAAAAGCCATTTTC
						chr2	ATTTTTAATACCCATCATTGTACAA
						chr2	TTGGTGTTAAGGTAGGCTGACTCTA
						chr2	AGATGCAGAAGGTCTGATTAGAGTT
						chr2	AGGAGGATGACATATCCTTGTTTTC
						chr2	CTGGGACAGTCCCAGTTTATGTCTG
						chr2	TTATCCTGAAGTGAGTATTTTTTTT
						chr2	ATTACAGGCGTTCACCACCACGTCC
						chr2	GGTTAATTTTTGTATTTTCAAAATG
						chr2	TGCCTGGCCTTCACTCTCAAAAGTA
						chr2	TCCTAGTTTGGATGATCATCTGTAT
						chr2	GGCCACTCTAGTTATACTGCCAGTT
						chr2	CTAACCAGCTGTGTGGCTTTGTGTA
						chr2	GGTTAGTTAACTTTTACTGGGCTCA
						chr2	ATTTCCCCATTTTTAAATTGAGGAG
						chr2	GTAGACCTATGTAGGACCTCAGGTC
						chr2	TGTTTGGCTCTATTTTTATGACTTG
						chr2	CAAAGAAATCACTGGCAGGTTTGAG
						chr2	AGTTGTTGTATCTTATAACTCTCTA
						chr2	ATACTCAGGAAAAACACACTCCTTT
						chr2	GCTAAAGAAATTTACAGAAAAGCTT
						chr2	TCTTAAAGCAAAAATCCCAATGCAG
						chr2	CTTTCTGACCAGACTCTGATGTGCT
						chr2	GGTATTTGCTCAGCTCTGTGTGGCT
						chr2	CACCTGCTCTTGTAAGGGTGGCAAG
						chr2	CCTCTCAACAATCAACTGTCCTACG
						chr2	CAGACCTTCAAGTTACATGAACTTT
						chr2	ACATCTCTGGATCGAACCAGGGGAA
						chr2	AGAGGAAGACAGTGGGGGAGGAGCA
						chr2	AAGCCTGGTAAAGGAGAGCTGCACC
						chr2	ACCAACAGTGAGGCGAAGAGCTTGT
						chr2	GGCTGCTTCTGTGAGTCAGTTTGTG
						chr2	AAGAATAGGACACCTACTAAAGAGG
						chr2	GACTTCGCACCTGAGTTTCCAGGAT
						chr2	ATTTGAGATCCACAAAAGTAATATT
						chr2	AGAAATCTATTAATTGTTCAATATT
						chr2	TTGAAATTCCAGGTGGAAATTGCTC
						chr2	ATCTGCAGCACTTGCCTTCTTAGGT
						chr2	TATCGAGAATATTAGATCCCTGTGA
						chr2	TTTCAGACAGAATTATGTGACTGCA
						chr2	TTTTGAGAATGATAGAACATGAAAC
						chr2	ATAAGCTGACACAATTAAGCCTGGT
						chr2	TAAGACAATCCACTGATCACTGAAG
						chr2	ATCCGCTGAGCTTATTTGATTCATT
						chr2	CTGCAAGACAGTTTTAACTATAGCA
						chr2	GCTGTCTACGGCAGCCCAGGTGCTG
						chr2	TGTAGAGCACCCTGCAAGTCGTTTC
						chr2	TTTAGCTTGGAGGCTTTATAAGGAG
						chr2	AATAAAGGGCTGTGTTGAGACTATC
						chr2	AGAAAGTGCCTTCAGTGAGAGAGAC
						chr2	ACAGACTGCTGTGGTATACAAAACA
						chr2	CACCAAGATGACATGAGGTAGAAAC
						chr2	GAGCATCAGACAGGAGTTCCTTCTG
						chr2	TGTGCTGGGTTCTCTAACTGCCCCT
						chr2	CCCAGGATGGGTGAGGGCATTGTTT
						chr2	TTGTTTGGATGTCATTTCTTCTAAG
						chr2	AAACAGAAATTCCCTGGAGTGTGCC
						chr2	ATGGGCCTTGCCCTGTGCAGTCTCC
						chr2	TCTGTAATACTTGGTTCTTGCTTCA
						chr2	GGGTTTTCACAACTAACTACAGAGA
						chr2	GTTCTTGGATTTGGTTAAGGCATTT
						chr2	TCTCAAGGTGCAGTCGCTATATATA
						chr2	AATTCTTTTTCTATTGTTTTTCACA
						chr2	CTATGTGCTCTGAAATTTGCTGAAT
						chr2	GCCTGCTTTGCTAGGTGCAGAAGTT
						chr2	AGTGTTTCTTGTAGAGTAAATCTGA
						chr2	CAAAGTAGACAGAGGCCCCAGGGCA
						chr2	GGTTGTGGAGAGTAATAGCAGCTGA
						chr2	AGGTGACAGAGCAAGGTCAGCTTGG
						chr2	GCCTTGGGGGCCAGGCGAGGTTGAA
						chr2	GCTGGAAATTAGAGGAACCAGGGTA
						chr2	TACCAAAGATACTTAATTCGAAGAG
						chr2	TGACAAAATAACTGGGCGCCAAATT
						chr2	AAACAGGGGTAGAATTATTGGGTCT
						chr2	TAAATAAAAGTGTTATTTAAAGCTC
						chr2	TTAAGGGGTCTCATGCTAAAACCTC
						chr2	AGACTGCAGGCAGAGGGATGTTTTC
						chr2	CCAAGTGGTCTGCAGGACTCTGTTG
						chr2	TGGGAGATATTGAGGACCCAGAAAA
						chr2	GGAAACTTCTTCTTAAAATGTCCTC
						chr2	TTTGTGATTAAAATCTCATATTGGT
						chr2	GTTTTGAAGAAGGAAGATTTTCTAC
						chr2	ACTAAAGAAATCCATTTAATTTTGT
						chr2	TTGCAACATAACCTCTTAAGGTTAT
						chr2	TACAGAGCAGAATTCCTGCTCACCC
						chr2	CACCCATGTGTCACACTGAAAACCA
						chr2	TGTCACGCACAGGACAGCAATGAAC
						chr2	ATGAACATCCTGCAAAAATGCCACT
						chr2	TGAATGTCCAGCAAAACTCCTTCTC
						chr2	AATGAACATCCTGTAAAACTCCTTC
						chr2	ACTCTGACTCAGAGGACCTTGTCCA
						chr2	TGCCTTTTTTAGTGTTTAAAAAAGT
						chr2	TGAAAAGAGATGAAATATTTATTAA
						chr2	ATTTTTATTAATAAATATGAATGGT
						chr2	TGCATTGCTCACAACAGAGAGAAAC
						chr2	ATCATTGTAACTCATCTTAATGGTG
						chr2	AAAATATCAGCATTCCTTTCTCCAG
						chr2	CTGACCAAAATATCTCTGCTTTAAT
						chr2	TTAAGCCTGATTCTTCTTGTTAATT
						chr2	TTCACAAACTCATGGAAAAACTGAT
						chr2	TACAATAATAATGAGAAAACACTTC
						chr2	CTTTTAATAATTTCCTTTAACTTTT
						chr2	TTTGTTTTATTATTTACTTAGCACT
						chr2	TTGAATCACTCCCATCACTTTTTCT
						chr2	TTTCACGTAATTACCCCAAGGCACC
						chr2	AAAAAAAGGGAAAAGAGACTTCCTG
						chr2	TTCCCCGGAACAGAAAACACCAGGA
						chr2	TTGTGCGGAAGTCAGGGCTCCGGAG
						chr2	GCACCTGCCCTCAGCAGGGCCAGGG
						chr2	CCACTGGAGAGTGGAGATCCCACAC
						chr2	ACCTGCCTGAGGTTGCTTTGGGCCC
						chr2	TATGAGGGGCAGTCCAAGAAGCTCC
						chr2	TCGTGTGGAAACATTATCTCATGGT
						chr2	TACCCAGTGGGCACCGAAGCAAGCC
						chr2	AAATCTTTGGTCCACACACAAAGAC
						chr2	TCCTTAGGAAAATTATGGGAAGCTG
						chr2	GTCAAAATGATAAAGTAGCACAATT
						chr2	GTTCCTTCTTCACAGGAACCTGGTG
[truncated: 2 more rows]

## Sheet: 1_4 test
positive					negative
protein_name	chromosome	Binding_site_start	Binding_site_end	sequence		chromosome	sequence
LIN28B	chr18	33751980	33752004	GCCCACATTTTATTCTTTAAAAATG		chr1	ACCGCGCCCGGCCCTTTGGAGCAGT
LIN28B	chr1	16055187	16055211	GTGGAAGAGGCCGTTTCTTACAATG		chr1	TTTTAGGTCCATCCCACATGTGCGC
LIN28B	chr19	30505544	30505568	GATAAAATTTACATTTTACATTTTG		chr1	CACTGAGTAGTGGGCCTTTGGGCCG
LIN28B	chr3	150439224	150439248	CTCCATCTTCAACCTATTACAACAG		chr1	AAAGGTGGTTCAGTTCTTGAAGTCT
LIN28B	chr5	72378036	72378060	GATTCCATACTAACTTTACCATTAG		chr1	CATGCCACATGCAGCTTTCAGGGTG
LIN28B	chr13	53275664	53275688	TTTCATAACACAACATAATCCCTTG		chr1	GCGATAGGACCAGGAATTTATAGGT
LIN28B	chr8	98674215	98674239	GACAATCTATCATACCACATAAATG		chr1	AATGTTAGGTGGTTGCTTTCCGAAG
LIN28B	chr2	30700570	30700594	GAAATTAAATTGGAGGCTTTCCTAG		chr1	CTTCTCCAGCTCTGCAATCGTCCTG
LIN28B	chr20	1162159	1162183	GTCTTCAGTTCCAGACCAGGGGGAG		chr1	ATACACTTTGGCCCACTTTGGTCCT
LIN28B	chr11	44228465	44228489	GATATCATTATGCTGACCTCTGACG		chr1	TTGGCCAAAAACCTAGGGCTCTAGT
LIN28B	chr14	103388021	103388045	GCCATTATCCATCCACCACTCCCTG		chr1	TGAGTGTGTCCTTGTCTAGTGTCAA
LIN28B	chr5	179164378	179164402	GCTCCTTCAATTCAGGGGGGAAGAG		chr1	ACGGTGGAGAAAAGAAAGAGGGAAA
LIN28B	chr11	65196049	65196073	GTTCGTATTTAACAAAAACATACTG		chr1	AGAGCAATGAGGTTTGCTGTGCTCT
LIN28B	chr10	96333863	96333887	GCCAGTACCTTTTCAACAACCAAAG		chr1	CTTGGGATCGCAGATCCACTAATCA
LIN28B	chr21	35210353	35210377	TAACTAGACTGTGGAATTTCTACAG		chr1	GGGAGAAAGCTCTCCTCCCTTACTG
LIN28B	chr4	91420091	91420115	GACTTTTTAAAACTCCACTTATAAG		chr1	TTTCAGCTCTTGTGGGTTCCTGTTG
LIN28B	chr11	134117517	134117541	GTACTAAATCAAGCAGTGCAACTTG		chr1	GGGTCTCTGCCGACACTGTCACAGG
LIN28B	chr4	81315057	81315081	GATCTTGACACGTGATCCCCACATG		chr1	GTTTATTGGGGGCTGGAGTGTGAGA
LIN28B	chr9	114394611	114394635	TTAAGGCCATGATACCTCCTCTCAG		chr1	TTTTCCCTGAGCATTGGGAGGCCTC
LIN28B	chr2	75188718	75188742	GCCCTGGGGAAAATAAACTGGAGGG		chr1	GTGCCAGCACCGACCTTTGTTTTTC
LIN28B	chr17	78681728	78681752	GTCCTCTTTCACTACAATGGCCACG		chr1	AAACTGCATTGTGTTCAGGCCAGGC
LIN28B	chr21	46620420	46620444	GAGTCGGCTATGGCAAGGGGGCCAG		chr1	GATCCTGGAGAAGAAAATGGTAAAT
LIN28B	chr1	151205144	151205168	GAATTTCTGCAGAAGCTGCTTCCAG		chr1	CACCACCAGTTTGGTGGTACTTTGA
LIN28B	chr4	42159682	42159706	GGGAGACAATTTATTTTCAAAACAG		chr1	CATCTGGTTTTCTTTCTCAACCTGC
LIN28B	chr11	34999694	34999718	GATTTTATCATCAAGGCAGCAGCTG		chr1	CTGCTGCAATTTACTTTTCAGAGTC
LIN28B	chr6	43129309	43129333	GAGGTAGGGGTGGGCCCTGGAGATG		chr1	CTCCAATAACTGGTCTATGCGTATG
LIN28B	chr2	238657865	238657889	GTCTGCAGCCACGCTGGCCTCTCTG		chr1	TTCAGGTGTCACAGTTGTGTCCAGA
LIN28B	chr20	37667535	37667559	CCAAAACACCATGTGGGGTGGACAG		chr1	GGGAGAGACCGGGTGGAATGCGCTT
LIN28B	chr8	146279559	146279583	GAAACAATCCCCCTCCCTTGGGGTG		chr1	ACTTCATCACTTCTGAAGTTGGAAT
LIN28B	chr17	27874080	27874104	GTAATGCAGAGAGAAATGAACCATG		chr1	CCTTCCCTTTATTTTTTTAAAGATA
LIN28B	chr3	52511137	52511161	GTAAACTATAACACACTAAATGATG		chr1	ACTTCACTGGGCCAGGTGCAGTGGC
LIN28B	chr6	76412419	76412443	CCTAATCCTCATTACCATGAAAATG		chr1	CCAGCTACTCCAGATGCTGAAGTGG
LIN28B	chr9	135553762	135553786	GTGGTCGGGCATCTGTACCACCCAG		chr1	AAAAAAAAAATTTCACTGTATGGAA
LIN28B	chr17	30702261	30702285	GCTTCCATGACAAAATATCCCATTG		chr1	TAGGTTGGCAATTTTTTGTTCCTTC
LIN28B	chr19	10920129	10920153	GAATCATATTTGCTGTCCATCCCTG		chr1	AGTACTTTAAAGATGTTGATCCACT
LIN28B	chr11	34133734	34133758	GATCCTGGGCAATACCTTCGGCATG		chr1	GTCTTCTTGCTTGAATCATTTCCCC
LIN28B	chr21	30426652	30426676	GAAAAATACCTAAAAATGTACAAAG		chr1	TAAGAAATCGGCTGTCATTTTAATC
LIN28B	chr20	48570239	48570263	GAAACCTTCGTTTGAGGGACTGATG		chr1	TTTGTTTCTCTGTATGCAACATATC
LIN28B	chr12	98929369	98929393	GAATGCTTCTGCAAATTCAATAAAG		chr1	ATTCTCCTTCTCACTGGGGTTAAGC
LIN28B	chr17	25951777	25951801	GACCATGCTCTGAGCTCAGACTTGG		chr1	AGTTTGATTGGGATGTGCCTATATG
LIN28B	chr6	20441476	20441500	GAATCATAAAATATTTACCCTTCTG		chr1	TTTCTTGTGTTTGAGGTTCATTGAG
LIN28B	chr4	20255213	20255237	GCCCAAGGAGCTCCTGCTCTGCCAG		chr1	CTTCTTGAATTGGTGGGTTTCTGGT
LIN28B	chr9	88639299	88639323	GGGAGGCCACAGGTTAAAGATTTTG		chr1	TTCTTTCAAATTTGAAACATTTTCA
LIN28B	chr9	102743826	102743850	GACACTGAGGGTCCTCTCCCTCTGG		chr1	GCCATTATTTCTTCAAATAGTATTT
LIN28B	chr10	112578954	112578978	GAATATCCCCCAGAAACTTCTAATG		chr1	CTGCTCTGCTCTCCTCCTTTGGAGA
LIN28B	chr5	110100445	110100469	GCAACAGAAAAGCATACTTTGTCAG		chr1	TTCCAATTACATGTATATTAGGCTG
LIN28B	chr3	40520808	40520832	GTAAAATTAGGATTCCAATACTAAG		chr1	CTTGACATTATTCCCAAACTAATTC
LIN28B	chr6	74011298	74011322	GAAAACTATATGATACTTAATTCTG		chr1	TTTCTCTTTGTGTTTTGTTTTGGAT
LIN28B	chr20	13280116	13280140	GATGAGGTGGAGGACGCTGCCTCTG		chr1	ACTTTGTATTGCTATGTCCTTATGT
LIN28B	chr6	168272920	168272944	GCAGGAAAAAGAAGGGGTTATCCAG		chr1	CTAACCTGCTATTAATTCTATCCAA
LIN28B	chr2	7348140	7348164	AACAGAATTCTCCCTCCACCATATG		chr1	TGGTCTTGAACACCCGATCTCAGGT
LIN28B	chr6	111351325	111351349	TCAGACAGACACAGAGTGGCAGATG		chr1	CCCTGCCTGGCCAAAGTTGTAATAA
LIN28B	chrX	47844086	47844110	GACACCAAAATTCAAAAATCACTTG		chr1	CGTTTTAAACGTTCTTGTCTGCCAA
LIN28B	chr7	99621523	99621547	GAAGACTTGGAGCTTGATTTATCAG		chr1	TTCTAGCATCTATGTCCATTCTGAG
LIN28B	chr4	110739151	110739175	GAAAATAAGGTGCCTTATTTCAATG		chr1	TCAGTTTTGATTGATCTTTCTTCTT
LIN28B	chr6	97731799	97731823	GAATCATACTTCTAACTAACCTGTG		chr1	CCCATGGGTCATGTTTTCATGCTCC
LIN28B	chr10	73036895	73036919	GTTATAAAACAAAGTCATAATACAG		chr1	TTTGCATGCGTAGACTGTTTTGATT
LIN28B	chr9	128728804	128728828	GAGTCTGCTCGGTAATAAAATTATG		chr1	GGATGTGAGACATTGACATTTTATT
LIN28B	chr2	128788588	128788612	GCTAAATATAATCACAAACACATCG		chr1	TAGCTCGAATTACAGGTGTGTGCCA
LIN28B	chr16	19564547	19564571	CTTCTCATACAGGTGCCAGACACTG		chr1	CCAGGCCCGGCTAACTTTGGTATTT
LIN28B	chr16	19601018	19601042	GATTAAAAACAAAATCTTATTCCTG		chr1	GGCATGAGCCACCATGTCCGGCCGA
LIN28B	chr12	132449377	132449401	TACAATAATACATTCTAATCCATAG		chr1	CATTGACATTTTATATTGTTGGTTG
LIN28B	chr19	44780805	44780829	TCATACCTAAACAAATAACTCATAG		chr1	ATTTCTAAAGTATTCTTGAGCTTTG
LIN28B	chr2	20874720	20874744	GAAAACAACCAGGATTTGTAGACTG		chr1	TTCGGGGATGCAGTTAAGTTCCTTG
LIN28B	chr12	950967	950991	GCTCCCTCCGGACTCATATTATAAG		chr1	GGAACATTTTGATCTATTCAGAGCT
LIN28B	chr1	117629585	117629609	GCAAATAATAAGGCCAGAGGCTAAG		chr1	TGTTTTTAAAAATTTCAAATCAGTG
LIN28B	chr16	70603201	70603225	CCTTGGAGAGTAGCGAGTTTCTTAG		chr1	TGACGGAGGCAAGACCCTTCTGAGT
LIN28B	chr2	89873269	89873293	ATTCTATTCCATTCCACTCCACTCG		chr1	AGTTTACCCGATGCCATGTGAATTC
LIN28B	chr12	12795009	12795033	TCTTGGCTCCATTTACTACCTACTG		chr1	TAAGATTTTCCCGTCTGGCTGGTAG
LIN28B	chr10	72185046	72185070	GACACACCGTCACTTCTTATCCTAG		chr1	GAGCAGTAACAACCCACCCTGTGTG
LIN28B	chr1	116576606	116576630	GCCTGGGGTACTTGGCCCACTTCTG		chr1	AACACGGGGAGCTGCTTCCTCCAGT
LIN28B	chr4	153777454	153777478	GGATACATCTAACATAACCATTCTG		chr1	CTTTTTGGGTGCTTCTTTGCCCAGC
LIN28B	chr14	100392003	100392027	GTTCAAAGTTCAGGCCGTTTCCATG		chr1	CTTGAGTCGTTTCCCTGCCTACATG
LIN28B	chr20	14552492	14552516	GAAACTTAGCTTACCTAATACCTTG		chr1	CACTAATTGTTGCTTTGCTGAGTGC
LIN28B	chr8	41458214	41458238	GTCCAATTCACAACATTTTCATCAG		chr1	CTGGAGGGGACCCTCTGCATGTCTC
LIN28B	chr8	435206	435230	AAATATATTAATTCAATCAAAAATA		chr1	CAGAGCTCTCTGTGCAGCTCTCTCC
LIN28B	chr16	46934656	46934680	GAAACGTGCCCGGCGGATCCTGCAG		chr1	TGTTGTGTCCTGTGAACCTTCCTGC
LIN28B	chr1	92844071	92844095	GTACCACTTTAAATATAAACAAAAG		chr1	CTTGGCTTCCCTGGACTCGGCTCTG
LIN28B	chr10	26257485	26257509	GAACTACAATTATAACTCTATATTG		chr1	TCTCCTCCACTCGGGGAGTCCATTG
LIN28B	chr5	34760510	34760534	GAGGCCCAGGAATCTATATTTTTTG		chr1	GTCTCAACCTGGGTTCCCCATCCCT
LIN28B	chr11	35829646	35829670	GATTTATTCCTTTGAGGCCAGGAAG		chr1	GCACCGCAGCCTGGAAGCTCACCCG
LIN28B	chr3	73048242	73048266	GAAAAAAACCTTTGCTGCCTCAGTG		chr1	ATGGGAGAAGCTTGGGGAATGTTAG
LIN28B	chr1	210030616	210030640	GAATACATCTACCATGTCTCCTATG		chr1	GGCTCACCTTGCTAGTTTTCCTCCT
LIN28B	chr14	53090216	53090240	TCATGATACCTACATCTAAAATTTG		chr1	CTCAGGAATGTCTGTCCTTTGCTGC
LIN28B	chr2	74330919	74330943	TGTGGTGAATGGGGGGCTTCATCAG		chr1	CTGGTGTCTCATGGCCTGAAAACCA
LIN28B	chr5	175935773	175935797	TTCTCCACATAAGGATAACCTTACG		chr1	GTTTTGGTTGGTTGGGAGGGTACAT
LIN28B	chr4	159699451	159699475	GACAATATTAAATCAAAAATTCAAG		chr1	CCAATCTCTGTTACTACACTTGGCC
LIN28B	chr5	138700195	138700219	GCCATTCCTAGTGATATCTACCAAG		chr1	AGAAGCATTAGTCTCTGCCTAATCA
LIN28B	chr3	50161625	50161649	GCTTGGCTGGGCCTCTCCTCTTATG		chr1	TTTAATCAGGGTGAAAATGTCAGGA
LIN28B	chr11	8565399	8565423	ACCCCATAAATGTATACCTACTATG		chr1	AAATAACACTAACATTTACTGAGCA
LIN28B	chr12	125590135	125590159	GATATAAAATGAGGGCATCCAGCAG		chr1	CTCCCAACATGCCAGATGCAGTGCT
LIN28B	chr3	9430299	9430323	GCATAAACCATGAGATTTTAAAAAG		chr1	AAGAACTTCATTTTTTTTATCTGTA
LIN28B	chr14	59761399	59761423	GTTCCAATCACAACATACTCTTTTG		chr1	CTGGTGATATTATGACACCATTTTC
LIN28B	chr8	74235731	74235755	GCAAGGCCTAGGTGACTTTTTCATG		chr1	CACATGAGGTCCCTGAGTTTTGCAG
LIN28B	chr22	23534018	23534042	GCCTAGTGATACAGGTGGCCCGGCG		chr1	AGGCCATGGAGCTAGTTAGTGGTAT
LIN28B	chr13	39093840	39093864	CATGGCTGTGAGACAACAAGCCTTG		chr1	GGGGCTCTTGGCCACACCGCTGTCC
LIN28B	chr2	109992137	109992161	GTCATCCAGAGTTCTGCCCTCTCTG		chr1	TGCCCTATTGGTGGGCAGGTGTCAT
LIN28B	chr1	61926126	61926150	GACAACTTGGGCTCAATTCACTCTG		chr1	GCTGCAATAGGAAGCTCCAGGAGGC
LIN28B	chr17	49399697	49399721	GAGAGCATGCGTGGCTGTCTCTCAG		chr1	TTTTTTCAGGGGCCATTCCAGGACA
LIN28B	chrX	48817998	48818022	GTATCCCTAGGGCTGGCACATGATG		chr1	CCGAGGGCTGTCTTTGAATGGAATT
LIN28B	chr10	62569092	62569116	GAAACCATCTTGTGCAATGCAAATG		chr1	TGACAGTACTTTCTGTGGGTCTTCA
LIN28B	chr17	65942019	65942043	TCTTCAACTCAAACTCTTTCATCAG		chr1	AGCTTAAACTTCTGGTGATAACCTT
LIN28B	chr1	60340059	60340083	AATTAGCATCTTACATTCCATACAG		chr1	AATTTAGTCATTAACTTTTTACTTC
LIN28B	chr13	76180123	76180147	GCTTTCCTCCTCTTTTCTTGTGAAG		chr1	CTTATCCCATTGTGTGGTCTTCCAT
LIN28B	chr3	47891171	47891195	GTCCAATGGCAGCGTCTTCGTCCGG		chr2	ACCACACCCACACACACCCACACCC
LIN28B	chr1	151372518	151372542	GCCGCAGACATGCTGGGATCCTACG		chr2	CCGACCCCCGACCCCCACCCCGAAC
LIN28B	chr14	58683005	58683029	GCTAATTTTTGGGGGGTACATTTTG		chr2	CCGACCCCGACCCCGACCCAAACCC
LIN28B	chr6	57477492	57477516	GCAATTTAATAAGGAAATGGTAATG		chr2	CTAGCCCTAGCCCTAGCCCTAACCC
LIN28B	chr2	110260154	110260178	GATCCATTGAGGGGGTCGGAGGGAG		chr2	CTAACTCGTGTCTGACTTTGAGTAT
LIN28B	chr13	24859589	24859613	GACCTGCTGCTAAGTGAGCAGCTAG		chr2	TCAGTGCTGCAAACAGGAAGTATTT
LIN28B	chr20	61578286	61578310	GACATATTCTTAAAACTAGAGGGTG		chr2	TATTCACCGTCGATGCGGCCCCGAG
LIN28B	chr8	41401793	41401817	GATCTTACAGGACCTTGTTAATAAG		chr2	GGGTCCCAAAGCGAGGCAGTGCCCC
LIN28B	chr4	130825	130849	CTCCTGAGATCTCATTTTTTAAAAG		chr2	CAAACTCTGTCCTGAGGAGAATGCT
LIN28B	chr2	207176956	207176980	GATCTTAAAGGGGAAAATAATTTTG		chr2	GCTTCGCCTTTACGGTGTCCACCGG
LIN28B	chr5	138992317	138992341	GATTAAAAATAGAGTGAGACTCGTG		chr2	GTGTGTGCTCAGCAAAACGCAGCTC
LIN28B	chr17	46921650	46921674	GAATGATTCAAAAATTACTTACCAG		chr2	CGCCTTCGCGGTGCCCGTGGCCCAC
LIN28B	chr21	37581123	37581147	TCTTCGTGGTGGGCCACATCAACAG		chr2	CCGCCCGGGTCTGTGGTGAAGAGAA
LIN28B	chrX	72904421	72904445	GATTAACTGGAGCAGTTTCACATAG		chr2	CGCAGCTCCTAGTCGCAAAGGCACC
LIN28B	chr8	22277292	22277316	GCACCACGGAAGAGGCCGTTCTATG		chr2	GCGCAGGCGCACACAGGCGCACCGC
LIN28B	chr4	62107155	62107179	GAAACTACTTTTATCAATACCCATG		chr2	GGGGGTCGTACTGCAGGTGCACAGC
LIN28B	chr7	66735288	66735312	TTCTCTTCCACACAAATCTTCTAAG		chr2	TGCATAAGCGCACAGTCGCAAGCCG
LIN28B	chr19	58867886	58867910	GTTGGAGCGCTGGCTGAAGGCCTTG		chr2	CCAGGCGCGGAGCGTGGGGGTGGCG
LIN28B	chr1	45243514	45243538	TTCTCGTGATGAAAACTCTGTCCAG		chr2	GGGTGCAGGCGCAGAGACGGACGTC
LIN28B	chr18	59901443	59901467	GAATTACTTTTTAATATTTCACCCG		chr2	CCCGGGGGCGCGGCACAGAGACAGG
LIN28B	chr14	50360428	50360452	GCCCCCGGCCCCGGCTCCTCCGACG		chr2	GGGCTCGGGAACCCCCTGCTTGCAA
LIN28B	chr10	30727910	30727934	GATTTATTAATTAAACATTTAAATG		chr2	CCGGGCACTACAGGATCCGCTTGCC
LIN28B	chr16	68156031	68156055	GTCACAAAAACTATGAAGGAACTTG		chr2	CACGGTGCTCTGCCAGTGCGCCCCT
LIN28B	chr12	56528183	56528207	GACCCTCAAAGCCAGGAGCTCGATG		chr2	TGCTGGCCACTAGGGCAACTGCAGG
LIN28B	chr2	232038260	232038284	GCCTCACTCTGTCGCTTAGGCTTAG		chr2	GCTATCTTGCTTACAGTGGTGTCCA
LIN28B	chr6	118623686	118623710	GCCCATCTTCCTCAAAAATACATAG		chr2	GCGCCCTCTGCTGGCGTCGGAGCAT
LIN28B	chr5	71491985	71492009	GAATCTTCAGAGACTGGAGACTATG		chr2	AGTGGCGGCACGCCGCCTGCTGGCA
LIN28B	chr19	7678025	7678049	GGTGGGGCTGGGGTTCTTCTACAAG		chr2	GCTAGGGACATTGCAGAGCCCTCTT
LIN28B	chr14	37746848	37746872	GAACACTTCCTGTACTGATGCTGAG		chr2	GCTCACAGTGTAGTGGCAGCACGCC
LIN28B	chr11	16769647	16769671	GAACATACTGGTCGTCTTGTTATAG		chr2	CCAGGCCCTCTTGCTCCAAGTGTAG
LIN28B	chr12	62986644	62986668	GCCTCCTTTAAATTCTACTTACCTG		chr2	TGGCAGCTGGCTCCCCCGCTGGCAG
LIN28B	chr19	42427050	42427074	GCCCAGGCCTGGGCTGGAGGGGATG		chr2	CTTGCAGTATAGTCGTCGCACGCCT
LIN28B	chr2	200796539	200796563	GATTATGTGGTCTTCAATGACACTG		chr2	TCTGGCCGCTGGCGGCAGTACAGGA
LIN28B	chr12	57921803	57921827	GAGGGTGTGGGCATATATTTGTCAG		chr2	TCCTCTTGCTCACAGTGTAGGGCCC
LIN28B	chr9	35753227	35753251	GCCTCCTGACGTACCTCACACCCAG		chr2	TCTTGCTCCCGGTGTGACGGCTGGC
LIN28B	chr4	17816561	17816585	GCCAAAAATTGTAGGGCGCACCAAG		chr2	GTCCCCTACTGGCCGCCTCCTGCAC
LIN28B	chr19	36223852	36223876	GTCACTCCCCCCGGCGCCTCCCCTG		chr2	CAATTAAAGTCGGAGCACCGGTTAC
LIN28B	chr6	21046014	21046038	GGGGTGCTGAGAAAATAACTTCATG		chr2	GCCCCATCACTTCTGTAAATTCAAA
LIN28B	chr7	6694759	6694783	GTTTAACTGCGCGCGGCGAGGGGAG		chr2	CTGAAACGGAGCTATTAGTGGGGAG
LIN28B	chr5	65139121	65139145	GAGCTGCGGCAATCCTCCTATCTTG		chr2	CTTGGAAGAAAGATTTTCACCAAGA
LIN28B	chr19	50890986	50891010	GATCATCACTCCCTGTCCCTCTCTG		chr2	GGCAGTACAAAGATGACAGATAACT
LIN28B	chr19	58134104	58134128	GTTTTTCTTACTACTGAGGAAGAGA		chr2	TCATTGAAAAGAAATACAGTGTAAA
LIN28B	chr5	176495069	176495093	GACTTCCTCTGGAACCCTTTATGAG		chr2	CACCTTACTGTAGAAAAATAGGGAG
LIN28B	chr22	30069318	30069342	GCAAAACTTCTGGCCCAGAAGGCCG		chr2	GACAGGGCTGATCGTGCATGAAAAC
LIN28B	chr12	53346266	53346290	GTCTTCAAGGGAGTAACAGTTACAG		chr2	TTACTCTAACTGTAACTTACAACAA
LIN28B	chr4	153751770	153751794	GATAACTTAAATCAGGATTTCTCAG		chr2	CTTAGTAGATTATACTTTTGTAAAC
LIN28B	chr14	60760583	60760607	GCTTAAATTCCTCTGATTAAGCATG		chr2	AGAAGTGAAGCATTTATCTTTTTTC
LIN28B	chr10	93788287	93788311	CATATATAAATGGGGAGAGAGAATG		chr2	TTGCTTGATTATTTACATAATCAAG
LIN28B	chrX	102206260	102206284	GAGGTGTCCACACTGTAGAGGGGTG		chr2	CAAAATCTAACAAAACAATAATATT
LIN28B	chr7	148080872	148080896	GTCCACATCCAGGGCGAGCTGGTGG		chr2	AATAGTCTTACTTTGATTATGATCA
LIN28B	chr5	110077073	110077097	GCCTCAAACTATTTAAAACTTGAAG		chr2	AAAATGATGGTTACTACAGAGAGAA
LIN28B	chr21	33847910	33847934	GTGGCCAAAAAAAATCCTAACAATG		chr2	TTTTTATGTTTCAATGGAAAAGTAT
LIN28B	chr9	37446360	37446384	GCAAACTAAGTCCACAAAATTCAAG		chr2	AACATGGCCAGGCATGGTTGCACAT
LIN28B	chr1	22852957	22852981	GCCCTCCATCCCTGGCTGTCCTGAG		chr2	ATCGTTTGCACCCGGGAAGTAGAGG
LIN28B	chrX	48566423	48566447	CATGAAGCTGGTTCCCCAACCACAG		chr2	CAGATCCTGTCTCAAAAAAAATTTT
LIN28B	chr2	172552343	172552367	GTAACTGCTTTACCATATTCACATG		chr2	TTTAAAGGAAAACTACAGCCATTGT
LIN28B	chr4	57798043	57798067	GAAGATGAAGGCATCCACAGCCATG		chr2	GGGTTATCAGATTCTAGTCTTGTTT
LIN28B	chrX	84342642	84342666	GTCCCACCCAGAAGATATAGATATG		chr2	CTTGTTTCTGGGCTATTTTTACCTC
LIN28B	chr6	43427101	43427125	GATATACTATATTTACTTTACTTAG		chr2	TTTGTAAACTGCATCCTGCCATCTG
LIN28B	chr19	24219855	24219879	GACTACCAATCATAATCTCATCCAC		chr2	ATGAATTTTGTCCCACAATGATACT
LIN28B	chr3	113680749	113680773	GTATAAGCAAAAATATAACATCTAG		chr2	TGGGGAACAAGAAGCCAATTATTGT
LIN28B	chr1	214184976	214185000	GTACTGAAGAGCTGTCTATAACCAG		chr2	CTCTCCTACTAATGTATCTATTGTC
LIN28B	chr8	69362554	69362578	GACATTAACTTCTTCCAAACTCCTG		chr2	AGTTAATTTGAAGGTCTCCAACCCT
LIN28B	chr4	575370	575394	TGCAATACCAATCATTCATATTAAG		chr2	GGAACAAAGTTAGAAGAGGAAGGTT
LIN28B	chr1	14109619	14109643	GCAATCCTCTCAAACTTCCTTTATG		chr2	CTGCTCCCCAAAATGCATAACCAAA
LIN28B	chr1	166822419	166822443	GTGCCAGCAGATGGCTTTTCTATAG		chr2	TTGTGGTACATTCATGTAATGGAAC
LIN28B	chr16	2803536	2803560	GTTCCCTTTTTACACTTTTTCAACG		chr2	ACTATTTAGCCATAGAAACGAACAA
LIN28B	chr6	96035258	96035282	GTCTCATCATAATTCCTTTATTCAG		chr2	GCTATCAACTCACACAAAGACATGA
LIN28B	chr19	57817752	57817776	GCATTTTTGGCTGATTTAAAAATTG		chr2	GTGAATCTTGCATGCACATTGCTAA
LIN28B	chr7	16815964	16815988	GATTGGAGCTGTAAAACATCATCAG		chr2	GTGGAAGAAGACAGTCTGAGGAGGA
LIN28B	chr1	201859107	201859131	GATTCCCAGGTCCACTTCTTACTAG		chr2	TACACACAGTGTGACCTCATTTAAT
LIN28B	chr2	32340795	32340819	AATAAACCTTCTACCCCTACAACTG		chr2	CAGATGGGAAGCCATTGGCTCCATG
LIN28B	chr11	69462769	69462793	GTTCATTTCCAATCCGCCCTCCATG		chr2	GGGTGGGGGTTTGAAGCATTCCATA
LIN28B	chr6	76369578	76369602	GCCCATTTACCATTTAATATTTAAG		chr2	TGATACTTTAATAGTGGGATATCTG
LIN28B	chrX	2659000	2659024	GCTGGGCGGATGATGTTTACTAACG		chr2	CCACAATGCATTTGTCAAAATATGC
LIN28B	chr7	30373089	30373113	AATTATCCTGCCCCAGCCTTCCAAG		chr2	AGAATTTTACAGCCATATGGTTAGA
LIN28B	chr14	103270058	103270082	GGGGCTGGGCTTAGAGCTGGAGCTG		chr2	ATTACTCAGGATGTGGAGTATCCCA
LIN28B	chr13	97147347	97147371	GATATTATACTCTTCTCTTTTCCAG		chr2	GGACAGAATACATCATGTGAAAAAG
LIN28B	chr15	96887261	96887285	GTGGGGTGAAGAGGATGCTTTAAAG		chr2	ATAAATTACCATAGTAATTTGTAGC
LIN28B	chr1	229444309	229444333	GACACCCAACTCCCATGATTCTCTG		chr2	ATAAATTTGTACTATGGTACAAATT
LIN28B	chr11	14717726	14717750	GACTTTTTAAATAACCACCATTCTG		chr2	ACATGGGAGAGTGAAGGTGGGTTAA
LIN28B	chr2	42836700	42836724	AATCTCTGCCCGCAACACATATCAG		chr2	AGTTCTATTTGTTCTGACAAAAATT
LIN28B	chr2	152332247	152332271	GACGTATAGTATTCATTTTTAAATG		chr2	GAAGAAAACATGGGGGTTTCAGAGT
LIN28B	chr12	51143272	51143296	GATAACAATCACAATACAATACAAG		chr2	CGTGGTGTTATCTCGCCTCACTGCA
LIN28B	chr17	17700243	17700267	GAAGCTGGAAGCCATCGTGCAGAAG		chr2	TTATGATCCAACCGCCTCAGCCGCC
LIN28B	chr19	52715964	52715988	GACACCCCCATGGTGCGGCGGGCCG		chr2	ACAGATTTAAGGTGCTAAAATCACT
LIN28B	chr5	244648	244672	GCCTATTGGGTGAATCAAATTACTG		chr2	GGGTTCTCTAAGAAGCCTGGGATTC
LIN28B	chr10	11374226	11374250	GACTTTGTGGCAGGACAGTCTCTTG		chr2	TTCTGCTGGAAAAATAAGTTTGTTG
LIN28B	chr8	16951957	16951981	GAAAAACAACTTCAAAAATATAGTG		chr2	AGAAAAATGAGTTGGAGGAGGTTGT
LIN28B	chr5	96364597	96364621	ACCCTAAGAGCCGCCATCACTTCAG		chr2	GAAGTGTGGAAACAAATTTTTCATG
LIN28B	chr1	7840945	7840969	GCTGGAAGCAGAAACTTTGTCATCG		chr2	CACAAGGTCATCTTACTGTTACTGG
LIN28B	chr5	74929320	74929344	CTTTTCATTACCCTATTTTATCAAG		chr2	CTAGAAACGTCCTATGTCAGATGAG
LIN28B	chr20	39667668	39667692	GATTAACTTTCTCCTTTCACACTTG		chr2	ATATTGCCCAGTTATTTTCAAAAGA
LIN28B	chr3	197615807	197615831	GTATATCCTAACATCCTATTTCTAG		chr2	CAATAAAAATCATTCACAGTGTGGG
LIN28B	chr5	179999022	179999046	TTTCTTATATTCTCATTACTAATAG		chr2	GTGAAGGCTGGGGCAAGAAAACGTG
LIN28B	chr17	18831783	18831807	GAAAATTATACCTCCATCATTTCTG		chr2	TACTTGCAGTGCTTGAAGTGTAAAA
LIN28B	chr16	29811071	29811095	GCCTTTTACCAATGAGAGCCTGCAG		chr2	AGCTGCTGTGACAAAAAAAAAAGCA
LIN28B	chr9	110087240	110087264	GAACTACATTCAAGTAACACCTCAG		chr2	GGGAAAGGGATTTTTTTTAAAAAAG
LIN28B	chr2	109301398	109301422	CATACATACTACATACTTAAATCAG		chr2	CAAACAGCAACAATAAAAAACCCAC
LIN28B	chr7	94298797	94298821	TAAATTTTCATGGAAGTTATAAAAG		chr2	AGCTACCTGCCTATCATCTATCTGT
LIN28B	chr8	87572317	87572341	TTAACTGGGGAAGGCATCTAACTAG		chr2	CTTTTCTGCCTTTTGCTATCAAAAG
LIN28B	chr1	45103578	45103602	GAAGCTGCTGCCGCCTCTTAAACAG		chr2	AACAAGAGCTCTTGTAGGCATTCTT
LIN28B	chr16	30012768	30012792	GACTACCTGGCCCTGCAGCTGCCCG		chr2	CATCACATCACAAACCTGAGCTTTC
LIN28B	chr1	45977496	45977520	GCATTCTTCTAACTCTACCAAACTG		chr2	TGCATGGGCCATGTCTGACACAGTC
LIN28B	chr7	66104090	66104114	CCTGGTCACGGACCTCTCGGCCCAG		chr2	TGCATTTGTAAGTAAAGTTGTATTG
LIN28B	chr16	69874033	69874057	GAACATGCAGCTGACCCTGAACCTG		chr2	GGACAAAGCCACATAGATGTGTTAT
LIN28B	chr1	12381536	12381560	AATTTTTTTTAACTATTAAATAATG		chr2	ATAACATCTCTGGCTACTTTCATAG
LIN28B	chr6	27685161	27685185	GTTTAACTCTTAAATAAATAAACTG		chr2	GACAGAGACCACATGGCTTGGAAAA
LIN28B	chr1	149816993	149817017	GAGTAGGGATGACAGGTTTCATCAG		chr2	CTTAAAATATTTAACATTTTGCCCT
LIN28B	chr1	180605430	180605454	GCACAAACCACACTTTTTCTTTCAG		chr2	TTGCAGAAAATACTTGCTAACTCTT
LIN28B	chr22	50874183	50874207	GCAGGAGGAGCTTCCCCACATCCTG		chr2	GTTTTAAAAGATCTTTGTTTAGAAT
LIN28B	chr6	126741699	126741723	GTTTATTTAGTGGGAGAGTCTATAG		chr2	GCTACCTGTTGCCTTCTGGGTAGAA
LIN28B	chr12	109680292	109680316	GATCAATACTCCCTACGTCACCAAG		chr2	TCACAACTATATACCACAATAGACA
LIN28B	chr4	99983732	99983756	GAACATCTTTCCCAGAGTGCCTCAG		chr2	CAACTTGAACCCTGCTTCTATATCC
LIN28B	chr15	68482497	68482521	GTGTCCCACATTATACCAACCTAAG		chr2	TCTTATTTTCCTTCTGGCCGTGCTG
LIN28B	chr1	26578412	26578436	GTTATGGAGGATTTAAAACATATTG		chr2	GGAGAACTACCTGCCCCATCTCTCA
LIN28B	chr12	121861745	121861769	GAAACTTCTGTCCTCTTTGGATGAG		chr2	GGATATTTCCACTGGTTCATTTCTG
LIN28B	chr1	110219317	110219341	TCTATAATTCCAAAGGCTGTGTGGG		chr2	AACACGACTCGACTCTTAGTAGCTG
LIN28B	chr1	42941266	42941290	GAAAAATTATATCTTCTACCCCAAG		chr2	AACATCATGCAGTGAAGGATGTAGA
LIN28B	chr10	135252169	135252193	GAATATGGGTCTGTCGGGGTAAATG		chr2	CCATCAAGAGATGCTGCCCACAGAA
LIN28B	chr2	28352141	28352165	GTAAATGAAGACCCTGGAGAAGATG		chr2	GTTATGACTTTTGTACAGACCTTTA
LIN28B	chr4	71850555	71850579	CATTAGACTGCACTAAATTAACAAG		chr2	CACCTAGGTATTCTGAAGTTGGTGG
LIN28B	chr3	44519528	44519552	GATCCTACGGGAAGCTAGGTGCCAG		chr2	TCTGTGAGTGGCATCGAGTGATGAC
LIN28B	chrX	152036151	152036175	GAACGTGGTCCATGGACACATCCTG		chr2	TGACACACTCTGACCTGGGGTAGAA
LIN28B	chr16	67982639	67982663	GATAAAGGCTGAGATGTAGCCTCTG		chr2	CAACACGTCTCCCTGCAGTTTGCTG
LIN28B	chr11	2424845	2424869	GAGGTCTGAGAGGGAGATGGCCCAG		chr2	AATTTTAGGGCGTCACCACCTGTTT
LIN28B	chr11	73965037	73965061	TTTTATCCCAGTCGTACTCTTCCAG		chr2	TCAAGAGTGTGTTTTTCTATCCTCC
LIN28B	chrX	69723295	69723319	GCTGGGCTGAGAGGAGGACACGGAG		chr2	CGAGTTTTGCCCACCTAAGCAATGG
LIN28B	chr10	73048461	73048485	GAACTGCACAGATGGGCTGTGCATG		chr2	TTTTGCTGTAATAAAGAATTACACT
LIN28B	chr14	74963057	74963081	GAAACTTAGATACATTTCCAACATG		chr2	ATAAAGTTTTCTTAAACTATCAGGA
LIN28B	chr10	89682034	89682058	GATTAAACCTTTCTTCTTCTAAAAG		chr2	CCATAGCTAATGTCAGTGGCGCCAA
LIN28B	chr13	41905418	41905442	GAAGAGAGGCTTCAAATTTATGAAG		chr2	TTTGGGGGGGCCAAGAGAAAAAAAA
LIN28B	chr1	45223847	45223871	GGGCCCAGCACTTTTTAAAACCTTG		chr2	TCACCACATTTCAAACTGTCTCATG
LIN28B	chr9	33919549	33919573	GTGTCAAGGGCTGGGTTTGCCTCTG		chr2	CTAGTCACCGGAAAATTAGAAATGA
LIN28B	chr1	161090337	161090361	GCAGCACAGTGTGGACGCCACCATG		chr2	GCAGGTGCCTGCAGGTGCTCCTTTG
LIN28B	chr19	5691631	5691655	GAGCCCCTCCCCTGCCCTCTCCCTG		chr2	CCACACAGGCACATTGAACAGCCTG
LIN28B	chr2	189156766	189156790	GAAACTTTCCCTCTCGGCCTCGGAG		chr2	GATCTTGGCCTGGCGCTGGCTGGGA
LIN28B	chr11	68709783	68709807	GTGGTCTTGCTGACAGTAGCTGCAG		chr2	CTATGCCAGACGTGAGAGTACACAT
LIN28B	chr10	102341289	102341313	GAAAACAACACCACAATCCAAATAG		chr2	TGTAAGGCTGTGCAAGCTCGCTGCA
LIN28B	chr8	29966602	29966626	GCCAAAATAATCCAGATTTCTAAAG		chr2	CACCCTCCACAGAGGATGGCAGCAC
LIN28B	chr16	70190639	70190663	GATTTCATCAACCGGGGAGAGTATG		chr2	TTTGGGCGAAGGGGTGTCTAGGAAA
LIN28B	chr7	116147182	116147206	GCTATTTAACATTTTACAGTAAATG		chr2	CTTGAATAGGAATCACCAAAGGAAA
LIN28B	chr17	64754811	64754835	GGAGAGCACCCCTCCACCCCATTCG		chr2	TATCTTTAATTTTTCTATTATTCTA
LIN28B	chr3	141166339	141166363	GAACTCATGATTCTTTTTCAAACTG		chr2	AGAAAACACAGATGTCTCAGATGTG
LIN28B	chr19	56933900	56933924	TAATCATATTAACATCATAAAACTG		chr2	GGGATTAGCAGCCTGCCTCTTTCTG
LIN28B	chr16	15779727	15779751	GACACAGGGTCAATAATAAAAATTG		chr2	GATGACTTCAGGGGAGCACTTTGGC
LIN28B	chr3	38415308	38415332	TTCCTTCAGTGCTGGGGCCCTTCAG		chr2	CTCTGTAAGCTTATTTACAATAATT
LIN28B	chr5	138632158	138632182	AGAAATAACATCAACTTTTGTAATG		chr2	CATGAATCTTGCAAAAAAAAGTCAT
LIN28B	chr6	18466423	18466447	GTTCATAACTTACCCAAGGGTATAG		chr2	GGTAGCAGAGGTTAGAAAATCTCCT
LIN28B	chr17	5264868	5264892	GTCCCTCCTCTCCAGCGTTACCCAG		chr2	AGTATTTCTTCTGATACTTTGAATT
LIN28B	chr1	210340072	210340096	GCCCAATAATCTACATTTTATTAAG		chr2	TATGATTAATATATTTAGTCTTCAT
LIN28B	chr8	120220821	120220845	GGCGCCTTCGTCTGCCTGGAGATTG		chr2	CTTCTGAAAAGTTACCAGTTGCACA
LIN28B	chr6	139112069	139112093	GATTCCATACCTTTTCAATTTTCTG		chr2	GTGAGGACCATAAAGGGAGTCTGTT
LIN28B	chr1	29379714	29379738	GCTAAAAAAACAGTGGTCCCTAAAG		chr2	TCGGTGGTTTCTGGCTGCAACAGTC
LIN28B	chr11	8704554	8704578	GATCTCTAGGACACGCGGGCCCCTG		chr2	AGTGGTTTTGCAGCAATAGCATTGC
LIN28B	chr6	32948582	32948606	GACACTTCTTCATCTCACCCCCCCC		chr2	ATGTGGGTTTTAGGCTGATGATGCT
LIN28B	chr3	96783187	96783211	GCTCACCCTCACCCAAAAATCCTAG		chr2	CAACAGTGGACAATCCTTTTCACCT
LIN28B	chr6	36570639	36570663	GCCATACTTATATTTTCTTGTAAAG		chr2	GCCTTGGCTGCACTGCCCACCCTTC
LIN28B	chr2	219460667	219460691	GAAGCAGGCCAACCCTCAATAATTG		chr2	CATACAGTGCGGGGTCACAGCTGAA
LIN28B	chr19	50154790	50154814	CCCCTGCTGCCGCCCGGCGACTCGG		chr2	TTCCCCAAGATACCTTGCAGGATGT
LIN28B	chr5	82815383	82815407	GCCACCAAATTACCCACACCTACTG		chr2	CCAGGTGAAGGCTTGGTCTCATAGC
LIN28B	chr16	81481560	81481584	GTTTCCCTGAGGCCTGGACATTATG		chr2	CTTTGTGGCTTCCTCCAGGTAACAC
LIN28B	chr12	11325136	11325160	GAGGGAGAGTGGTAGGGGAGAACAG		chr2	TTGGTTTTTTGACCTAACCCTGGTA
LIN28B	chr13	40241972	40241996	CATGATGGCTGTCTTCAAATATTTG		chr2	TTTGTGTGGCACACGTGTGAATGTG
LIN28B	chr17	66521052	66521076	GGTGATGAAGGGGATAACTTCTATG		chr2	GCGAAAAGGCAGTGTGCTCTTTTCC
LIN28B	chr11	65210592	65210616	GTCAAATCCGATCTGCCATATCCTG		chr2	AACATCTCCAGTCTTGTATTATTTT
LIN28B	chr16	315731	315755	GTTGCAGCTGTCTACTGGCTGCATG		chr2	TACCCATCAGCCCATTTAAAAAAGA
LIN28B	chr1	41485328	41485352	GTCCAACTCCCTAAGTCCCGGCCTG		chr2	AACACAAAAAGCCTCCTGTTAGAAT
LIN28B	chr1	117676869	117676893	GATAGTTGGGGAAAGGCTGGGCACG		chr2	TAAATCCCCTCTGAAGATAATGGGT
LIN28B	chr19	41806816	41806840	GAACAAACTACAAAACTGTCCAAAG		chr2	ATTTTTAAAATCTTTAATTTTGTTT
LIN28B	chr2	86735784	86735808	TACTCAGCCAGGGTACAATTCTCAG		chr2	ATAGTCACATTTGCTCCCAGTGCCT
LIN28B	chr2	201680399	201680423	GTACACTGGCAGATGACATGATGCG		chr2	GCCAGGATCCACTAGAGGGCAGAGA
LIN28B	chr16	68260455	68260479	GCCTTCAGGTCTGGGGCCAGGAGTG		chr2	CACCCGTGTGTATTTGGCTGGGTCT
LIN28B	chr4	106860916	106860940	GATATGGGAGTTAAAGGAAAGAGGG		chr2	CACTCCTGAGAGAGGAGACCTTCCT
LIN28B	chr3	101677897	101677921	GAATGGGTGGGATAAATTATCCTTG		chr2	CTGGACCAGGTACCAAGACAGACCC
LIN28B	chr2	24207544	24207568	GCCACACCAAAAATTGTTTCTAAAG		chr2	TAATTGGAAAATGTTGTCTTCTAAG
LIN28B	chr5	36152244	36152268	GTCTGGCTGCTGGGGGCCCGAGCAG		chr2	GAAAACACCAGAAAGTTTTAAAAAG
LIN28B	chr5	65463101	65463125	GTTTTGATGCCTGTTTTATTTATTG		chr2	GAAAAACCAAGGGAAGCCGAGGAGC
LIN28B	chr10	1170881	1170905	GCCCTCCCCCATGACAACCGACAAG		chr2	TTCTTGATAGGGGACACAGCAGAGG
LIN28B	chr6	73659307	73659331	GCTTTAAACATTTTCATATTACATG		chr2	CCACCCAGCTGGGGTGAATCTCCAC
LIN28B	chr17	34147391	34147415	GCAACCATATAATAACCAGGGACAG		chr2	AGTTCCCCAACGGGACGGCGGGTGG
LIN28B	chr7	157073070	157073094	GTAAGGCCAAGGCCTTGGTCAGGAG		chr2	GAGCCCCAAGTCACTGGCCCCTGCA
LIN28B	chr11	119003654	119003678	GCACCTTCAGTGCCCGATCCCTCTG		chr2	GCATGGGGGCAGCTGCTGAGTGGTA
LIN28B	chr6	144150529	144150553	GAATCACCTGCTTATCCTATTAACG		chr2	ATCAAAACAGACACCCTGCCCTCCC
LIN28B	chr9	19347526	19347550	GTTTGTATATCTTTTTAAAAATATG		chr2	GCAGCCAAACTCCAGTGCCAGGCCC
LIN28B	chr5	139495630	139495654	GGAGATCTCCCATAATATTTTTCTG		chr2	AGCGGCAGCAAATAAGAAAACCTCG
LIN28B	chr9	82341084	82341108	GACTCTCTCCTGGGATGAGGACTTG		chr2	GTTTCTCTACCTGCATCAGCTACAC
LIN28B	chr15	49493423	49493447	GCACCAGGAAGAGTCAACATAATAG		chr2	GGTGCTCACACACGGGAGGCATCAG
LIN28B	chr11	95529216	95529240	GTCTCTATTACATCCAATTTACCAG		chr2	CCAGTTTTCTCAATTAAAGAGGTAG
LIN28B	chr8	100506222	100506246	GATAAATATTTCTATCCCACTCCAG		chr2	AAACAAAATGTGTCTTCACTACTTT
LIN28B	chr10	77711669	77711693	GACTTTCTGGGGGACGGAGGCCACG		chr2	TTGAATTTACCATGTTATCTAAAGT
LIN28B	chr16	2570082	2570106	GTCTCCCAGCTATCTATAACCTTAG		chr2	TTTAATTTAATTGAATGAATAAACT
LIN28B	chr21	11175234	11175258	GAATTCCTGACCTTCTTGTCAGGAG		chr2	CCCTATGCATCTGGACACATGCAGG
LIN28B	chr10	11913063	11913087	GACTCTGAGGTCTGGGACGTGTGCG		chr2	AAAATTCACAAACATTTCAAACCAA
LIN28B	chr2	237038920	237038944	GCACTCCCCCAACCTGAGGATGGTG		chr2	AACAGAGTATTTTGCCAAAAGATAA
LIN28B	chr6	80410271	80410295	GCTCATATTTCTGGCCAATGTACAG		chr2	TTTCTTTGATACGTGAATGTCACTT
LIN28B	chr14	56757030	56757054	GCTCACTACTAATGGCGTCCTGGTG		chr2	TTTTCTATCTTTTAGTGATTTCAGT
LIN28B	chr4	962331	962355	GGGTGGAGGTGCAGCTCACACACTG		chr2	GTAATGAAATTGGGAAGTCTGTGCC
LIN28B	chr21	38885729	38885753	ATGCTTTTGCAGACAGTCCTTAATG		chr2	TCTAAAAGACTTTTTTAAGAGCATG
LIN28B	chr2	170625420	170625444	GTCTGAGCTCTGGCGGCGCGCCCCG		chr2	GTATTTCTCCATTTTGAAAAAAATA
LIN28B	chr12	54744795	54744819	CCCTAACCCCACTTAGTGACCTCAG		chr2	GTTGGCAAAATATCTTCTACTGTAG
LIN28B	chr12	56623058	56623082	GCCTTCCACTGATTGGCTGGTGTAG		chr2	GTAGAAGTTAATTGGCTGAGAGTAA
LIN28B	chr12	58200560	58200584	GATCCTCATTATAACTCTTATGAAG		chr2	TTATCCCTGCTATTCTGTCAAGGGC
LIN28B	chr14	77931884	77931908	TAAGCCTGCTCCTTCAAAAACCCAG		chr2	TACAGTGAATTACACACCCCGGCAT
LIN28B	chr11	58393726	58393750	GAACTCCTTCACCTCACATTCTCTG		chr2	GGGTTTGCACGCCACGTGCTGGAAG
LIN28B	chr14	61391854	61391878	GTCATTATTCCCTAAACAATACACG		chr2	CCAGCAGTCATGCAGGCCATGCTCT
LIN28B	chr7	97837263	97837287	TATATATACTAGCTGGGGCACATAG		chr2	CCCACACTTAGAAAAAAAGCCCATG
LIN28B	chr2	153575490	153575514	GCCATTCTTCTCGCCTTCCTCCTCG		chr2	AGAAAGAGTTCCGTCAAGTTCACAC
LIN28B	chr13	28009661	28009685	GTCAAAACGGAGAGTCACCCAACTG		chr2	AGAATCACCTCCAGCAAGACCTGGA
LIN28B	chr9	91093396	91093420	TTCACATTTTAAAATTAGGTAAATG		chr2	GTGTCCAAATACTTTGAGTGCACAG
LIN28B	chr22	35861276	35861300	GTGGCTGGGTTGGATGAGGCAATCG		chr2	CTCTGGCATCAGGTTCCTCTGAGGA
LIN28B	chr2	239328589	239328613	GGACTCTATGGGTGCCAGTTCTATG		chr2	CAGGCTCTGAGATGGATTTCTGGAT
LIN28B	chr1	165881998	165882022	CCTGGTGTCACACAGGCAGTGGTCG		chr2	GCCACTGCAGATGGCTCATGCTGCT
LIN28B	chr17	56171188	56171212	GCCCCTTCACTACCCTAGTAACAAG		chr2	CCCATGCTGCAGGGGCCAGTAACTT
LIN28B	chr11	65658347	65658371	GGAGGCGGCGCGCCTGGCGGCACTG		chr2	GGGGCTCCCACCCGCCGTCCTGTTG
LIN28B	chr15	59302886	59302910	CCACCACATCTGACCTCCACATCTG		chr2	GGGAACTGCGGAGATTCACCCCAGC
LIN28B	chr20	58521496	58521520	TAAACTTTTCAGACAGCAGTAAATG		chr2	TGGGTGGACTCTGCTGTGTCCCCTG
LIN28B	chr8	100795898	100795922	GTTTCAACTAACATTATTTCTCAAG		chr2	TCAAGAAGCTCCTCGGCTTCCCTTG
LIN28B	chr9	133512958	133512982	AATTCTGAACTGAGACAGATAATTG		chr2	GTTTTTCCTTTTTGAAACACTCTGG
LIN28B	chr17	7825134	7825158	GTGGGTGTCCAGCGAGAGAGAAATG		chr2	TGTTTTCCTCTCTGGTGGGGGCTGC
LIN28B	chrX	13731969	13731993	TAAAAATATTTCATGGTTGGGCACG		chr2	ATCTCACCTTAGAAGACAACATTTT
LIN28B	chr15	64710805	64710829	GTTCAACTCATTTCAGCACCAGTTG		chr2	GGTCCAGAGGAAGGTCTCCTCTCTC
LIN28B	chr2	32676571	32676595	GTTTCATTTTAAAATGCCCTTGACG		chr2	GGGAGTGAGGCCTGGCCAAGTAACT
LIN28B	chr7	127369854	127369878	GCTTTTCATAACCGAGACTGGAATG		chr2	CCAGCCAGAACTCTCACTGAGTGGA
LIN28B	chr5	5430285	5430309	GAATGTGGGTCAGAGGAGCCTGATC		chr2	GCTGGATCTGCCCTGTTCTCCTCCC
LIN28B	chr12	14928200	14928224	AATTATTTTTACTTCCCTTTCACAG		chr2	ATCCTCGTGCTGACTGTGAAAATCC
LIN28B	chr11	8072785	8072809	GTTTGTGTGTGCCTATATCCTAATG		chr2	ATCCGTGCCCTATGCAAAGTCCTGC
LIN28B	chr3	101293093	101293117	GAAAAGTCGCAGCGAGCTGGAGCCG		chr2	ATCTTGGACTGTAAAATGGCAAAAG
LIN28B	chr6	89874154	89874178	TAAAAACTGGGTGGCAGTTCACAAG		chr2	CCAAATTTAAAACAGATGGTTATAT
LIN28B	chr12	123462876	123462900	GAAAAGCAAAGGCCTCATCTCCATG		chr2	TGACTCTATGAGGAAAAGAAAGTTC
LIN28B	chr16	53265601	53265625	GAAGATAGTACTTGGGAACTAAAAG		chr2	TAAGGTAGACAATTGGTAAGCAAAC
LIN28B	chr6	42860589	42860613	GCTATTCTGGAGGCAGTGGTCGAAG		chr2	AATTATGTGTAACTTGTTAGAACAC
LIN28B	chr11	4113715	4113739	GCATGAGTGGATGCCAGAACTGTAG		chr2	TAGGGTGTAGTTTATTCGTCTCACT
LIN28B	chr7	44811976	44812000	CTTCACCCTCAACCAGCTGCTTCTG		chr2	CTAAGAGCCAGAGGGAGAGAAGGCT
LIN28B	chr8	15603809	15603833	GCCACCCCCAAATTAATTATTCATG		chr2	GGCTGGGAATTGAGAGGCATGAGGT
LIN28B	chr13	75328446	75328470	AACACAAATTTTACACAATACAAAG		chr2	CACCTCAGTCCCAACATTTCCATGT
LIN28B	chr16	14166258	14166282	GTATATACTGGGGTGCTTGTGCCAG		chr2	AAACGATGATGCAAGGTGGGCTGAT
LIN28B	chr7	131178313	131178337	GCATTTCCCTTCTTCCAAATAACTG		chr2	GGCAGGAGTCCCTGGAAATTCTCAC
LIN28B	chr1	216747294	216747318	CATAATCCAAATATTTCTACTAAAG		chr2	AAAAGTGTATATTCTCTTTGGAGGA
LIN28B	chr3	61783191	61783215	GAACAGGGAGGCTGGGTTCTTTCAG		chr2	TCTTTGGTAAATATAAAATGAGTTA
QKI	chr17	3627403	3627427	GCAGTCCGACGATCCTGACGATCCC		chr2	TAAGAGAGAGAAAAATTATTCACAA
QKI	chr17	11929444	11929468	GAAAAACATCTCACCTCACTTTTAG		chr2	TTTTATCACTCAAATTTTGATAATT
QKI	chr5	64951541	64951565	CCTAATTAATCTCTCTTTACAAAAC		chr2	TAGAAATTTTAGATTATACTATACA
QKI	chr11	14696140	14696164	CCCAACTAAAACTTTACTAACTTTG		chr2	CCAATATTAGATAATAAACGTTTTA
TAF15	chr16	11338424	11338448	AACTTTTTTCCTCAAAACAAACAAG		chr2	CGTGGCATAAACTATATATGTAAAT
TAF15	chr13	34401526	34401550	GTTTCAAACATCACTATACAAAATA		chr2	CAGCTATTTCCAAACCTGGATGCTT
TAF15	chr7	32795436	32795460	GAAAATTACTTCTTTTTTTCCCATG		chr2	GATTTAACCCTCCTTATACCGTTAG
TAF15	chr14	97022661	97022685	GCAACAAAAATACCTACTCCTATAG		chr2	CTATGAATAACACTTCCACCAGTTA
TAF15	chr10	6221982	6222006	GCATTTAACCATTCAAAATAACCAG		chr2	TTATTCTTATATATAGCTCATTCAA
TAF15	chr10	124930985	124931009	CAATTTCCATTTTATTTTTTCTCCA		chr2	TCACGCATAATCTTGTTGAACATTT
TAF15	chr2	44660339	44660363	AATACATATATATATCCTTTTCCAG		chr2	TGAGTGGATTGTGGTTATATGTTTA
TAF15	chr15	36957676	36957700	TTCCCCTTTTATTTTTCTCAACTCG		chr2	TATGCTTATTCCAAATATAGTGCTA
TARDBP	chr6	20577347	20577371	AACCTTGGTGACCGCAAGCGATCGG		chr2	AGATTAGCATTAGAGACAGGAAAAT
TARDBP	chr5	66253959	66253983	GTGTATGTGTGAAAGAGAAAGAGAG		chr2	ATTCACAGGTTTTGAAACCAGAAGG
TARDBP	chr16	29002128	29002152	TATGCAGCACAGCACTTTTGAGACT		chr2	CTCTGCATACTCTCACCCAGCCTTA
TARDBP	chr4	20254583	20254607	ATTTCTGCCCGGCTGCGGCGGCCCG		chr2	GTTTTCTTACACAGAGAATGAAGAC
TARDBP	chr6	127664822	127664846	GTAGGGCTGGGAAAGGAGGCTGCCG		chr2	AATACTATTTGCCTTGTGGCATCTC
TARDBP	chr3	149531095	149531119	GACGCGGCTGGCAAGACTGTTTGTG		chr2	TGTGAAGTTAAAGGAGACATCGATT
TARDBP	chr20	21219386	21219410	AAGGGCATCGAGCGAGTCTGTCTTG		chr2	GTACACACAGCACTGCATGGGCGGC
TARDBP	chr3	24147296	24147320	CTGCCCCTGTGGTAGGAATGGATGG		chr2	GGGAGGCTGGGCCCCTACCAGCTCT
TARDBP	chr18	32168823	32168847	TACACATGCAAGCTGATTTTTAACC		chr2	AAGGACAATCACCATTGGATGCTCC
TARDBP	chr6	147967324	147967348	AATACTCTACTGGTGACTGGAAGGA		chr2	ACGATCCTACTCTCAGGAGGCTCGT
TARDBP	chr17	60719037	60719061	CAGAGGTGGACGAATGGACTCCAGC		chr2	ATGCCATATGCCATGTGAGTGTCAC
TARDBP	chr1	45481221	45481245	CAGGACAATAAAAGTTTCGGAGTTG		chr2	TTACCCGGTGAACACATACTTGTTT
TARDBP	chrX	105451155	105451179	CAAAAGGATCCAGATGGCTGAAATC		chr2	ATTATAAATTACTCCCGTGCTGTTT
TARDBP	chr10	102797998	102798022	AATTGAGAAGAGTGCCGAGGAAGAG		chr2	TCTTTGTTTTACATGTTCACAAATC
TARDBP	chr19	5647412	5647436	CAACCAGATGCCACAGTAGGCAAGG		chr2	TGTTTAAAAAGGTACAATTATGAAA
TARDBP	chr2	136393530	136393554	AAGAGAGATAACTCTAGCTTTGACA		chr2	TTAAAAGTTAACTAAAGGGGGATGT
TARDBP	chr1	154230015	154230039	TACTCAAGCCCTGCAGTTGGCTCTG		chr2	TTTAATTATCTCTGAAATTTAAACC
TARDBP	chr16	11165952	11165976	AAGGTGAAGGGTACATGTTTGTCTG		chr2	AAATGTCTTACAGCCCAACACTTGC
TARDBP	chr15	90132012	90132036	GACTGACGGTGGTGAGTCGGGAGCT		chr2	CATCAATACTTTTTCGATGTTAGTG
TARDBP	chr20	57097839	57097863	AAGTGGTTCTGTTCCGGCTGGCACG		chr2	GGAATCAGAGCTCTGATGGGTGCAC
TARDBP	chr6	170680391	170680415	GTGGCTGAGGGTTGTGTGGATGGAC		chr2	ATTGTCTTCCCTACAAATCCATTTC
TARDBP	chr1	227093894	227093918	AAGCAAGGGGAGCTGAATGTCTCTG		chr2	GGCTGCTCTATCCTTTTCTGCACAT
TARDBP	chr6	41106675	41106699	TAGAGTAACCCATAGCAAGGCTGAA		chr2	TTGAACTCCTCCGCTGTGGGCCATT
TARDBP	chr14	71822403	71822427	CATGGCAGAGGTGATGAAATTTATG		chr2	CTCATTTGCTTTACTTCCTAGTCTG
TARDBP	chr8	20078668	20078692	GTTGTTGTTTGGGGTACAAGATGAG		chr2	AATTCCATGGGAACTGCATTTAAGA
TARDBP	chr8	145150841	145150865	CATTCGGCTGTGAGTGCCAGTGACC		chr2	GGAGAGGGGAACCACTTTGGGACTG
TARDBP	chr5	60419613	60419637	TTGGCTTAGCCTGTTTCCAGGCTGA		chr2	GAGGAAGTTCACCTTATGCCATATG
TARDBP	chr12	87886	87910	GCTGAAGGAATTTCCTGTGTGCGTG		chr2	GGTCTCTGGTGTCCCTGGGTGTTCA
TARDBP	chr16	19548470	19548494	AATGAACAGTACCTGTGCTGCGATG		chr2	GTTTCTTTCCACTCATGCGTTACTG
TARDBP	chrX	23685813	23685837	GAGGCCCCGGACTCGCGAAGAGGAG		chr2	ACTGTTCAGGTGGCAAATGGCCCAT
TARDBP	chr3	142742257	142742281	AAGTAGTTATTGTTTGGATGGCAGC		chr2	GACCTTTATGGTACTTAAGGGAAAA
TARDBP	chr10	114852171	114852195	GATGAGAGAGCTGGTGGGCTCAGAC		chr2	TAATTAAAAGCTGTGTTTCTTTTTT
TARDBP	chr2	122515166	122515190	AAAGTGCAGCTCTCTGCCAGCACAG		chr2	AGTTAACTTTTATTTTAGGTTTGGG
TARDBP	chr8	100844630	100844654	ATTTGCCCAGGTGGAGAGCAGCCTG		chr2	GGTACATGGGTGGGTTTGTTATACG
TARDBP	chr7	91576567	91576591	CACTAGGACTTTGGAGACATTTATG		chr2	TTGTACATGTTATTTCATCATCCAG
TARDBP	chr1	113196639	113196663	TTGGTGGTTGGGAAATGGGATGAGA		chr2	GTATTAAGCCCAGTACCCAATAGTT
TARDBP	chr11	57556597	57556621	AAACCAATCAGTTGCGACCTTCTCT		chr2	ATCTTTTCTGTTTCTCTCCCTTCTC
TARDBP	chr9	82244035	82244059	GTTTGTATGAATGGCTGAAATACAG		chr2	CCGCCCTCCCCCCTCAAGCAGACCC
TARDBP	chr13	88354128	88354152	AACTGCTATGTGGGAATCAGCTACC		chr2	CAGTGTCTGATGTTTCCTTCTTTGA
TARDBP	chr16	2812211	2812235	GGTCCCACTCTAGATCCCCAGCCAC		chr2	GTTCACACGTTCTTATCATTTAGCT
TARDBP	chr7	75694191	75694215	AAGGAAGGTGTTGTGGAATGTTCCT		chr2	CACACTTGTAAGTGAGAACATGTAT
TARDBP	chr15	79222535	79222559	GAAAAGGAAGTACTGTCCTGAACCA		chr2	GTTTGCTAAGGATGATACCCTTCGG
TARDBP	chr7	150787735	150787759	AAGACGGTGCATGTGGCCGGGTACA		chr2	TTTTATCCATATTAATGCAAAAGGC
TARDBP	chr5	17462114	17462138	AAGGTTAGCATTGTTATGTGCGAAT		chr2	ATGTCTTTGCTATTGTGAATAGTGC
TARDBP	chr19	11476809	11476833	AACAGGGGTGCTGAGTATGAGATTA		chr2	TCTTCATGGTAGAATGATTTATATT
TARDBP	chr16	30676451	30676475	GCATCCATGCTTGTGACCCTGACTG		chr2	TGTCTGGGTATATACCCAGTAATGG
TARDBP	chr1	44058973	44058997	GCACCTGTGTATGTGCATCAGTGGA		chr2	ATAAATGTTTACTTTTCCCTGTAAC
TARDBP	chr5	1048207	1048231	GTGTGAACGAATGGGCGAGTTTGTG		chr2	GGTGTGAGATGGTGCCTCACTGTGG
TARDBP	chr11	85195225	85195249	GTGGCGGATCTTTCCCGCCCCCCGT		chr2	TTTTGATGAGCATTTCTCTAGTAAT
TARDBP	chr9	124454556	124454580	GTATTCGTGTGTGTGCTGATCAATG		chr2	CAGTGATCTAGAGCTTTTTTCCATA
TARDBP	chr9	74550625	74550649	AAGTGGAATGATCGTTGCCAGGGGC		chr2	TGCTTGTTTGCCACATGTTTGTCTT
TARDBP	chrX	62000047	62000071	AATATGAGAATGTACTAGTACAAAC		chr2	CTTGGCCCACTTTTTAATGGGGTTT
TARDBP	chr16	19790652	19790676	GATTGGATGTTGTGGGAGAGAGAGG		chr2	TCTCTTGTAAATTTGTTTAAGTTCC
TARDBP	chr14	100455262	100455286	GTCAGTTTGAGAATGGGGAGTAACT		chr2	TTATAGATGCTGGATATTAGAACTT
TARDBP	chr7	30120471	30120495	GTTTTTGCTTGTACTTTGAATGAAG		chr2	TATCAGATGCATAGTTTGTAAATAT
TARDBP	chr8	64313365	64313389	TAATGGCCACGCTGCGCAACTCAAG		chr2	TTTACTTTGCTGATAGCTTCTTTTG
TARDBP	chrX	24792153	24792177	GAGAGGGCTTCTTTGGCTAGAGGTG		chr2	TTCATTGTGATTATTTTGGGTGTCT
TARDBP	chr10	134489039	134489063	CATGGGGGTGGGTGCGTGTGGAGTG		chr2	TTGTCATGAAATCTTTGCCTGTTCC
TARDBP	chr6	127665125	127665149	CAGGAAGTGCTTTGGAAGACCCTTG		chr2	TGGGTTTTACACCAAAACTTTTAGT
TARDBP	chr20	8375032	8375056	GTTCCTGGTGTGTGTGTGCAGAAAG		chr2	TTTGGTCTTTAATCCATTCTGAGTT
TARDBP	chr5	170601193	170601217	AAATACATTTGAGTAACTGTTTAAC		chr2	GATTTTTGTGTATGGTCTAAGAAAA
TARDBP	chr15	85540114	85540138	ATGGGCCTTACAGGACTGGAAGCTG		chr2	AGGTCCAGCTTCAATCTTCATCACA
TARDBP	chr9	125866191	125866215	GACTGTGAGACTGGATTATAACATG		chr2	TGGCTAGCCAGCTATCCCAGCACCA
TARDBP	chrX	153668669	153668693	GACTGGCCTGGTACCTGGGTGGGGG		chr2	TTTATTGAATAGGGAATCTTTTCCC
TARDBP	chr11	34158805	34158829	AATGGCAGAGGTACACGTGGACTTG		chr2	CATTGCTTGCTTTTGTCAGAAAAGC
TARDBP	chr2	207469253	207469277	TTTTCTGTTCTCTGTTGTGTCCCCA		chr2	TGTGTTTCTAAGACTTTGCCCAACA
TARDBP	chr6	53777961	53777985	TTTTATGAGCAGGCTGCAGCTGAAG		chr2	TCCTTTAACTTTTGACCACATCTCT
TARDBP	chr11	490814	490838	GTGTGTACACATGCGTGGCCGCCTG		chr2	CCCCCAGTCAATAGGCTCCAGGTAA
TARDBP	chr21	45170897	45170921	TTGAGCTGTGTGGGGGCTCCTGGGC		chr2	TGGGACAGGATTCTGGGAAATAAAG
TARDBP	chr6	167439482	167439506	GAAAGTGATGTCTTATAATGAGGCA		chr2	AGCTGACCCTGAGACAACGCAAGTG
TARDBP	chr3	140961964	140961988	GAGAGCTACTTCTAGGATAGCAGTG		chr2	AACACAGGCAAGCTGCTGCATAAGT
TARDBP	chr13	94462828	94462852	GTGCTACCTTTCAGGCTATGGCCCG		chr2	AAACAAAATGTGTGTCTTTCATTAA
TARDBP	chr7	103006526	103006550	GCTCGAATGGTTCGTGAACTCTTTG		chr2	TGTAAGCATGTTACCATCACAGGTG
TARDBP	chr10	70396117	70396141	GCCCTGATTTGAAAGGATTTCTTGT		chr2	TGGAAGTGCCTAACTGTGACTTAAA
TARDBP	chr2	97506865	97506889	AAGATTCGTATGAAGTACTAACCCC		chr2	TTTTAGAGCCTCAGATTTTAGATCT
TARDBP	chr14	70447275	70447299	CACCTGTCCAGGAAGCTGGGGTTTG		chr2	GGAAGAGCCATGGGTTTCAATCCAT
TARDBP	chr7	69746022	69746046	GTCTCTGTGTGTGTGGAAAGTGATA		chr2	GCTGGGAGAGGCTCAAGGTTACTCT
TARDBP	chr2	99075410	99075434	TAACACCCGTCAGGATGGTAGCCAC		chr2	GGAGAAACACGTAGTTTGGGGAGGC
TARDBP	chr1	46219872	46219896	TATTAGGGATAAAAGTACAACACTG		chr2	TGGAGACTGAGGGGTAGGCTCTCAT
TARDBP	chr17	20237009	20237033	AATTTGAGCCTTGTTTGTACTAGGG		chr2	TCCCCAGCTCCTTCAATGAGTCTGA
TARDBP	chr12	27902351	27902375	GCAAATAGTATGGAGTCAGTGACAA		chr2	TCTATTTCATAATTCAGTTATTGGA
TARDBP	chr14	104145817	104145841	GTGGTCAAGTACGAGAGTGGCCCTG		chr2	AAATGATTCAAACAACTCAACCCAA
TARDBP	chrX	55045090	55045114	AAGGTGAGACCGAAGAGATACATAG		chr2	TTCCCTGTTATTTGGTCAAAGCCAT
TARDBP	chr3	28332454	28332478	CTTGACTGGGGAAGCATCTGCTTTG		chr2	CAGTCCTCATGCTTCTTGCCACTGC
TARDBP	chr15	40736290	40736314	AATATGAGTGTTAAACCTCTGTGTG		chr2	AGCTGCGGGCTCCCACTCTCCACCT
TARDBP	chr21	34720313	34720337	GACATGGTATGTGGGAGAGTGGACT		chr2	GCTCTCCTGCCCAGGTTGGGGCAAC
TARDBP	chr10	102730577	102730601	ATCAATGGGTTTGTGTGCATGTCCC		chr2	CAAACTCCTTCTCTTGCTGAGGAGA
TARDBP	chr6	157874872	157874896	GTAATATGTGTCTGCTTTACTTCTG		chr2	GAGGTTAGGGAGGGACCTTTTTTTT
TARDBP	chr17	74561874	74561898	GACTGCTGTCTGATCTTGCTGAACA		chr2	TTATTATTTGAGGGTGTGGTTCAGT
TARDBP	chr20	37078295	37078319	TAGATGGTGGAGAAAGCCTGTGTGA		chr2	TGTGTTATTGTGATGGCGATGACCA
TARDBP	chr10	135220897	135220921	AACAGTATTCTTCTGACTGATAAGC		chr2	TGCATTAACAAAAGCATGTATTTTA
TARDBP	chr14	61243005	61243029	AAGGAGAGGGAAAGGTGTTCAGAGA		chr2	CACAATTGAAGTTTTTGGATCCTAC
TARDBP	chr5	90076439	90076463	GAGGAATTGATTATGATTGGTTTCT		chr2	TTATGTACTTTATTAAGAATAGTGA
TARDBP	chr3	140660914	140660938	GCTGGTGCATCTGTTTGCCGGAGGG		chr2	AATTTGAGCAGAGAAGAATTCTAAT
TARDBP	chr1	201839789	201839813	AATGGACTGTGGTATGTGATGCAAG		chr2	TTTGCATCAGAGTCAAAAGTGAAAA
TARDBP	chr16	3584585	3584609	GACGGTGCTTGGCCGAAGGTGTGGC		chr2	CAGGTGTGAGCTGTTTACTTCATTC
TARDBP	chr10	1142016	1142040	GGTCTGACTGCTGCTGCTTAGCCAT		chr2	CTGCCAGTCCTGGTTAATGTTCAGC
TARDBP	chr9	114312397	114312421	GCTAGGGATCAGCCTGTGTTGAATG		chr2	TCTGGCCCTGCATCCCACTTTCAAA
TARDBP	chr18	20812602	20812626	TTTCTTCTGCATGACTTTGGTGTCG		chr2	TGTGGTGGATGCCTCACCTAAGAAA
TARDBP	chr22	51114123	51114147	GTGGGCACGTACCGTGTGTGCAGTG		chr2	GGCCCTTGCCACACTGGCTCTCTCT
TARDBP	chr17	8163876	8163900	GTTTCAGCTTTTTAGCTATTATGCA		chr2	GCTCACCCAACTGTACTTACTTCTC
TARDBP	chr17	28453007	28453031	CATAAGTGAGTGGTTTTGCTGTCAT		chr2	TTAATCCCCTATGAACACTTTTTTC
TARDBP	chr18	22029780	22029804	CAGATTTTGAATGTGAAGAATGTCA		chr2	TGAGTGGGGTGTGTTCTCTGTATAA
TARDBP	chr2	242281420	242281444	TACTGCCTGCTTGATAGGTCCGATT		chr2	AAAAGTATTGTTGCACCACTTATTG
TARDBP	chr14	68563501	68563525	TAGCTGCAAAGGAATAAATGATATG		chr2	AGGACTTTTTGGATGCCATGCTAAG
TARDBP	chr18	9106091	9106115	TAGCTAGGCTCCTTGGAGTCTGCAG		chr2	CATTTCATAGTCACAAGTGCATTGT
TARDBP	chr10	75920504	75920528	TATGGGGAGCCAGTGAGTGTAGGCA		chr2	ACAAACTACCCTTTATAACACTCCA
TARDBP	chr2	10020741	10020765	GCCTCTGTTGTGCTGCTTGAGACAG		chr2	ATGAATTTATATTCCCATATGAATC
TARDBP	chr5	179007133	179007157	TACTATATTGAATGAGGAAAGTATG		chr2	AGCCTGAGGAAGTGGCGTGCTGGAG
TARDBP	chr12	54448392	54448416	GAAAACTATGCTCGCTTTCTAAGGG		chr2	AGATTAAGCAATTAAATGACAGTAT
TARDBP	chrX	134167132	134167156	CGACTACATCATTCTGCCCACAGAC		chr2	ACAGTTAATTACTGAGGGGATTTGG
TARDBP	chrX	77218981	77219005	TATGAATCAGGACTTTGTTGACTTG		chr2	GTTTAGAGCTGGATCTGTGATTCAA
TARDBP	chr21	46894127	46894151	CAGCTGGTGAGACAGAGGATGTGAG		chr2	ACACTCATGTCTATAACCACAAGTG
TARDBP	chr6	5443713	5443737	AAGGGAAATTAGCAGATGTGACAGG		chr2	TTACCATATCATTTGCCATATCAGG
TARDBP	chr1	7542315	7542339	ATTTGGAGTGCCTGGAGCCATGCCT		chr2	ATTTAGAATCCCTGCTGGCAGGCCT
TARDBP	chr17	78607871	78607895	GTATGTGTGCATACTGTGTGTGTGC		chr2	GGGAAGATGCATTGTAACCAGATAA
TARDBP	chr20	10608595	10608619	AATGGTTGTGCATGCCTAGGGGATG		chr2	GAGGTAATTGCCACATTTACTGAGT
TARDBP	chr2	44705574	44705598	TTGACTCTGACTGAATGATTTTCTG		chr2	TGTGAGAACCACTGTACTGCCTCTC
TARDBP	chr6	5339350	5339374	AACTGTGGCCAAAGCCAGGACTTTG		chr2	ATAGAATGCCAGGCGCCCCTGTGTT
TARDBP	chr9	7094520	7094544	TTTTTCTCTTGTAGCAACCATCTGA		chr2	GCTTCACCCCGGCGAAGCAATGCTG
TARDBP	chr12	50476041	50476065	AAGATGCGGCCCTGGTGCTGTAGGC		chr2	GCTCCTGGAATTCATTTCTCCCATT
TARDBP	chr19	48776862	48776886	CAGGTGTGGCTGTTTCCTTGGGAAC		chr2	TCTTAGGTTGCCACTTTACTGTAGC
TARDBP	chr11	65267049	65267073	ATTTACTAAACGCAGACGAAAATGG		chr2	TTCCTGATCTAAGGTAAAGCTTTGA
TARDBP	chrX	73231533	73231557	AAGACTAGTGGAAGGGATACGTTTT		chr2	TGCTGTGCATGTCCCTAAATGCCTG
TARDBP	chr16	89981717	89981741	GACTTTTTGCAGCTCGGCTGTGCCT		chr2	AGCACTATTCTCACACTGGGTTGGC
TARDBP	chr3	23853184	23853208	AGTACTGTTGAGAAGAAGTAATGGA		chr2	GGTTTAGTTGGGTTTAAAATATATA
TARDBP	chr7	128253269	128253293	GTTCTTTTGATTTCTGTGGGTGATA		chr2	TATTTCTCTCAGGATGTTAAGGCCA
TARDBP	chr19	58304954	58304978	TTTATTTTGAGATTTGTCAGTGATG		chr2	AATTTTGTTTTCTTATTATATCTAG
TARDBP	chrX	40451095	40451119	ATAGAAGTGCTTGAAAGAATGTCAC		chr2	AATTTCAATGAAAAACTTCAGTGCC
TARDBP	chr5	82570619	82570643	GATGTATGTATCAGTGAAATAAGCT		chr2	ATTTTGGTTCTTGATTCTTTGCAGG
TARDBP	chr3	49059840	49059864	ATCTCTCTGCTGCAACGCGAGGCCG		chr2	AAACTTTTCAGATCTTTACCTCTGT
TARDBP	chr17	57756821	57756845	GAATTGTGGGGCAGCGTGCTGCTGG		chr2	TGTTATCAAATTTCACAATAATGTG
TARDBP	chr15	42041869	42041893	AATGATTCCTTGGAAGATAGGGGTG		chr2	CTTTAAATTCATGTTGAGGGGAACT
TARDBP	chr1	151185808	151185832	GACTTGACTGGTTCTGCTGTTCTGG		chr2	TTCTTGATTTTTAAGTTGAGATAAA
TARDBP	chr10	115673427	115673451	AAATATTAGTCCAAGTGAGCTCTGG		chr2	ATTCACATACTACATTTTACTCATG
TARDBP	chr12	7084475	7084499	GTGCGTGAGCTGGTGCCCAGCAGTG		chr2	TAAAGTGTACAATTTAGCACTTTCT
TARDBP	chr2	233726323	233726347	TTTAAGGAGCTTTTTGGGGAGCGCT		chr2	GGAAGTAGCACAGACTTCATCCCTA
TARDBP	chr18	48575143	48575167	AAATATTGTCAGTATGCGTTTGACT		chr2	TTTAATTTTAACACATTTGCAGCAC
TARDBP	chr6	53677166	53677190	GTTTGAGTGACTGGGTACCACCTTC		chr2	CCCAGAAAGAAACGCTGTATTTCCC
TARDBP	chr13	50881441	50881465	GGGGTTGAATGGTAAGGCTGTTTTA		chr2	ATTTTTCCCTCCTCCAACCTCTGAC
TARDBP	chr1	32662527	32662551	CAGAGTTGCCTGCTATTCTCTGGTG		chr2	AACCATTCCTTTTTGAGGCTGAATA
TARDBP	chr6	20742510	20742534	GAGTTTCTTTTGCTGTTTTGTTCTG		chr2	ATATTCCATTGTGTGGACATACTTC
TARDBP	chr16	1839132	1839156	GTTTTGTAACTGTAGAGGCGCCTGC		chr2	ATATTATTTATCCGCTCATCAGTTG
TARDBP	chr17	13989216	13989240	TCAATGTGTGAAAGTAGCACTTAAG		chr2	GTGGACGTTTTGGTTGTTTCTACTT
TARDBP	chr3	184083900	184083924	CTTGGGAGGGAGCTTGGTGTGATGG		chr2	TTTGGCTATTATGGATAATGCTGCT
TARDBP	chr12	68055659	68055683	GATTAATCCCAGGGCATTTGGTATG		chr2	ACGGACATCTGTGTATAAGTTTTTG
TARDBP	chr4	177250204	177250228	TTTTTTTTAGCGTTGCCATTGAAAG		chr2	TGCGGACATATGTTTTTAATTCTCT
TARDBP	chr12	120992415	120992439	GCTAATGGCCTGCATTTGATTTCTA		chr2	TCAGTATGAAGGCTTCAGTAGAATT
TARDBP	chrX	24561219	24561243	AACTTCGTTGGAGTATATCTCAGGA		chr2	GATGGGTCAAAGAGTAATTCTCTGT
TARDBP	chr3	33868297	33868321	TTTCCAAGCTAGAACTCTTTCTGGA		chr2	CTTACTTTTTGAGGAACTGCCAAAC
TARDBP	chr22	46551107	46551131	CATTGCAGTTAGAGGTTGTGGCCTG		chr2	TGTTTTCCAAAGCAGCTGTACCATT
TARDBP	chr10	99514032	99514056	TTTCTGCTGTGTGAATGTCCCCCAG		chr2	TAAATCCCACTGATTTATTTTCTGA
TARDBP	chr9	98271434	98271458	GTGTGCAGCGGGCAGCGGCCGCAGC		chr2	CATTTGTATTCCTTCTGCTTTTATG
TARDBP	chr9	82285536	82285560	AAGGTTGGGAAGCTGGTGTGTGTTG		chr2	CTTTTCTTTCTGTGAAATTCCATTT
TARDBP	chr1	15989813	15989837	GAAATTTTAATTTAGGGGCACTTAG		chr2	TAAACTCTGAAGATGAATCAGGAAA
TARDBP	chr19	48207596	48207620	CCGTGTGTGTGTTGAGAGTCTTGAC		chr2	AATTACAAGAAAATGATATATAAGA
TARDBP	chr21	45378270	45378294	GCAGCAGTGCGTGTGGGATGTGGTG		chr2	GATATAGGGGAAATGTATAAATTCT
TARDBP	chr5	175926913	175926937	ATTTTTCTTCTGACGACTGCGTAAT		chr2	ATAGGCTTAAAAACACATCAGCTAA
TARDBP	chr13	20548126	20548150	AACTTTAAATGGAAAGATGTGCCAG		chr2	AATATAGATGGAACAGAAGTGGCCA
TARDBP	chr17	17395325	17395349	TAGAATTGTGAGAGAATGTTTTGAA		chr2	TGTTCTTCTGGTTGTTCTGAAGGGT
TARDBP	chr17	77761265	77761289	AAGAGCGTGTGCAGGGCAAGTGCCG		chr2	TATAGATATATAGGAGTTTGTTATA
TARDBP	chr16	31198284	31198308	AAGGGGTAGGGTAGAATGCCACCTG		chr2	GTCATCGTTTATTTACATATATGTT
TARDBP	chr7	32881877	32881901	AAGGTGTTTAGGTTTTAGGTGAGGT		chr2	TAAAATTCTCCATATAAGGGTTTTA
TARDBP	chr6	20685252	20685276	TTGATTCTTGTGTTCATGGAGTGTG		chr2	AAAATTCCACTGGAAGCCTTATGTT
TARDBP	chr4	109588804	109588828	CAGAAGCAAGATTCCGTAAGCTGAG		chr2	TTAAAATGTACTCAGAATTTGTTTT
TARDBP	chr20	13800920	13800944	AAGTTACAGAAGTGTGTGAGTCATG		chr2	AATCAGAGATGTTAGGACCGGCAGA
TARDBP	chr1	90316819	90316843	GCTTACTGACTGCATGGGTGAATAC		chr2	CATGGAAGTGACTGTCCCGTTCATA
TARDBP	chr3	58483015	58483039	CATGCCTGAGTGACCTTTTGAGAAA		chr2	CTCACGAATCCCTAGAAATAGGAGG
YTHDF2	chr5	10434162	10434186	GCGCAGGCAAGACTTTTCAGTGACG		chr2	CAAAGGGAAGCCCCAGGCAGAGGCA
YTHDF2	chr13	110959716	110959740	GTTCGCGGATCCAGGCCGAGGACCG		chr2	AGTAGCCTCTGCTGTGGTCTCTGTG
YTHDF2	chr3	183867836	183867860	GTGGAGGGCCTGCTATGGTGTGCTG		chr2	CAGGCTTAGGCTGGCCAGTGTGAAT
YTHDF2	chr6	20402753	20402777	GCCTCCTCTACACCACGCCGCACGG		chr2	AACTTCAGCAGGCTCTGGGCCATAA
YTHDF2	chr2	113289214	113289238	GAAGGACAAACACATTATTATCTTG		chr2	GGGCCATCTCTAGTTGCCTAGTACC
YTHDF2	chr17	40931031	40931055	GAGCACAAGGCCGAGATCATCACTG		chr2	TGGCCCTGGGGTGATTAGGGAAGGC
YTHDF2	chr9	138396123	138396147	GAACCAGTGGCTGAGCGGACCAACG		chr2	AGGTATTTTCTCCTACAGTATCAGA
YTHDF2	chr11	67024965	67024989	GCCAGGAGAGCCTGCCCTCAGACTG		chr2	GCCAGATAAAGTAGGTGGTTAGGAG
YTHDF2	chr20	61569241	61569265	GCCTTTTGACTCTGGCGCCAACCCG		chr2	TATGGTTTCTGAATTGGTAGTTTAA
YTHDF2	chr14	105965119	105965143	GGGGACCGGGACCTGCGGGCAGCTG		chr2	TTGGCTGGCCCTGGGAAAGGCAATC
YTHDF2	chr19	16799217	16799241	GACCCAGGACCCTCTGAGCTGGGAG		chr2	TTTTTCCAGTAAACCCCAGATGCTA
YTHDF2	chr7	935229	935253	GCTCACTGTGCTGCTGGGACCCAAG		chr2	GAGCATCAAGAAAATAGAAAATAAG
YTHDF2	chr19	38697341	38697365	GCAACCCTTTCTTCCCCACACCCAG		chr2	AAAATATAATTAATGCATTCTGTAT
YTHDF2	chr17	78263472	78263496	GACCAAGGACGAGATGGCTGCTGCT		chr2	GCACAGATGGAGTCTTCCTTTGCTT
YTHDF2	chr14	66975028	66975052	GACTCCTTCCCCTCCCGCGGACCCG		chr2	CCCCAAAGGAAGAGTCCACGGGAGC
YTHDF2	chr19	10802119	10802143	GCTGCTGGCCTGAGACAGTATCCCA		chr2	CTGGCACTCCTGGACCTGAAGAAAC
YTHDF2	chr21	27228123	27228147	CCCGAGATTGAGCAATAACAGGTCT		chr2	CCTGAAAGTGTTGGTATCTGCAGAT
YTHDF2	chr9	37430570	37430594	GCAACCGAGGGACTCTGCAACAAGG		chr2	CCTCTCCAAAAAGGTTCGCCAATCT
YTHDF2	chr8	22277964	22277988	GCTGACAGAATGGAGGCTCAGGCTG		chr2	CATTCTGGGAGCCAAGAGGGAGAAA
YTHDF2	chr17	28444112	28444136	CTGAGGGGCAGAGAGCGAGACTTTT		chr2	GAGTCTGTGGATCTCCCCGCTCAGT
YTHDF2	chr17	46137280	46137304	GTAGAGGAGCTATGTGGAGCAAAGG		chr2	AAATTGGCTTTCACTAAACACTCTC
YTHDF2	chr22	43558895	43558919	GCTCTACCCCTACCTGGCCTGGCTG		chr2	TTTGCATAAGCAGCATTACCCAATG
YTHDF2	chr1	90178623	90178647	GTTTTGACTCTCCTTGGACCACACG		chr2	TCCTGGAACTTAGAAAAGTCCTTTT
YTHDF2	chr1	51435499	51435523	GAAACCGAGCCCCCTGGAGGACCTG		chr2	TTCTTTTTCTGATGTCAGGGAAGAG
YTHDF2	chr1	43826020	43826044	GCAACTACTTGGCTGTGGGCACCAG		chr2	TATTTGACTGCCAGTGTGGAATGAG
YTHDF2	chr8	23083574	23083598	GCCACGCGAGTCACGGTCCTGCCTG		chr2	GGGGACTTGGGATCACACTCTTCCC
YTHDF2	chr1	212619318	212619342	GCCCCATTTTGACATCAAGGATGAG		chr2	AATGTGCTTTGAGCCGACCCTCTGT
YTHDF2	chrX	153666923	153666947	GACCGGAACCCCTACTACGGGGGCG		chr2	GTCTGCCTCACGATCTCCTCTGCTT
YTHDF2	chr10	124914589	124914613	GTACCAGCACACCGGCGCCGTCCTG		chr2	ATCTAGACACTTGAGAACCCTAACC
YTHDF2	chr7	75610428	75610452	GCGGCTGGAGCAGCTCGGCGCCCAG		chr2	CAAGCCCTTCTAGGAGTCTGTGGTT
YTHDF2	chr2	20647401	20647425	GACACGGCGGGCCAGGAGGACTACG		chr2	TGGCTCAGCTGCCTTTGTAGGCATC
YTHDF2	chr10	3162210	3162234	GACACCGCCCTGAACACTATCACCG		chr2	TCTTGGGATTAAACATTTTCCACTC
YTHDF2	chr19	56156929	56156953	GCCTTCCACCCCCCAACCAGGCCTG		chr2	TGCTAAGTCAGTACAATCTATTCTT
YTHDF2	chr15	34787433	34787457	GAATGTGTCCACGCGCCAGGGTATG		chr2	CTGCTTCATCTTCAAAAGACACTGA
YTHDF2	chrX	155255066	155255090	GACCCAGACTTGGGCTGTTGCTCTG		chr2	GCCTTACCCCACCCTCCACACCAAG
YTHDF2	chr7	155100311	155100335	GAACTAAGACTCAATTACCAACCCG		chr2	TCCGTGGCACGCTTGAGGCCACAAG
YTHDF2	chrX	37587272	37587296	GTACAGCTGAAAATTGACAGCCCTG		chr2	ATTGCTGCCATAAGATTTTTGTATT
YTHDF2	chr8	28575455	28575479	GCCAAATTCTTGGGCTCAGGGACTG		chr2	GAGTGCTCTCTCTCCAAGCAACTGT
YTHDF2	chr13	111164942	111164966	GAGGGGCTCAGGGCCTCAGGCACCC		chr2	GTTGAGTGTTGGGTGCTATTCAAGA
YTHDF2	chrX	24095533	24095557	GCACACACATATATCACTGAACCTG		chr2	AGCATCCACCTTTCTTCTGCCTAAC
YTHDF2	chr19	8536222	8536246	GTATTGGCATGGGGTTAGGACCAGG		chr2	AGAGCCCTGAATTATTTAGTCACAT
ZC3H7B	chr16	25083050	25083074	GTCACAAAAACCCATGTACTCATCG		chr2	GGTTTGAAACATGGGGTGGGTGCTG
ZC3H7B	chr3	126489222	126489246	GATCAGAAAGGACATTCTTGTGTTG		chr2	GTTGACTTAACCTAACCAGCTCTGT
ZC3H7B	chr6	126369045	126369069	ATCAAACAGACCTCATGACTACTAA		chr2	CTCATCCTGTGTCACAGTTATTGGT
ZC3H7B	chr9	139727279	139727303	GTCAAAACCAAGGAACCAACTTTGG		chr2	TCCAAGGTGGGTGCATAACTGAGGC
ZC3H7B	chr10	63855795	63855819	TAAAAAAATAAAAACAGCCCAACCG		chr2	TCATGCCAGGTGCCACACAGCACTC
ZC3H7B	chr13	50825960	50825984	GCAATTTTGAGGGAATGGAAGAGAG		chr2	CCTTGGCCCCCTAATGGACTTCGGG
ZC3H7B	chr11	944118	944142	GTTTGGAGGAAAAGCGGACAGGTCG		chr2	ACAGGCAAGGGCCTGAGTTGTTCCA
ZC3H7B	chr18	666508	666532	CCTAGGAAAAGCAGATGCCACCTTG		chr2	ATTAGAGTCAAATACAAGTTGTGCT
ZC3H7B	chr10	70326167	70326191	GTACAAAAAGCAGTGGTCTTTGGAG		chr2	AGGTTGTTAGGAACAAGAGTGTGCT
ZC3H7B	chr6	30541654	30541678	GATTTTGAGACCCAATGAGGACAAG		chr2	TGTTCATGTTCCCCCTTTGATGAAG
ZC3H7B	chr14	104634832	104634856	GCTCTTACCATCTTCATAGGCCATG		chr2	AATACAGCCTCAGAAATTGTTCCTG
ZC3H7B	chr21	47654197	47654221	GAATGTTGGAGGTTTGAAGAGAATG		chr2	GAGATTTTGCCAGACTCAGAATGAT
ZC3H7B	chr8	61664159	61664183	GCTCTTGTATCAGTGAAGAAAGTCA		chr2	TCTGACTTCACTGAAGGCAGAGCAG
ZC3H7B	chr19	49524375	49524399	ACCATAGCGAAAAACATGGGCTTTG		chr2	AAAATTAGGAAGAGACTGATTCCTG
ZC3H7B	chr1	110899712	110899736	GCTCATTAGTGCTTGCACGAGGTAA		chr2	GGTAGCATTCATGAGCTTCTCTGCT
ZC3H7B	chr1	119708766	119708790	GAGTGGCCACATTTCAGACAGTTTG		chr2	CAGATTCACCCTGAAGCCTGGCTCC
ZC3H7B	chr17	55357847	55357871	GTTTGGTTAGTTGAGGAGTAGCAAG		chr2	CTTCTGAACTACCCACCTGAGTCAA
ZC3H7B	chr6	133193664	133193688	AGATGGATAAAAAATACACAGCTTG		chr2	TAAATTGCCTTGTATTTAAAGTCAC
ZC3H7B	chr9	139831058	139831082	GGGGGACATAACAAGGAACTCACAG		chr2	ATTGAGCTGGATTTTCAGTTATTTG
ZC3H7B	chr4	80577406	80577430	GCAGATGAGAAGGATATACATTCTG		chr2	CATCTGCAGGTGTTCTGTCAAGCTG
ZC3H7B	chr9	108147712	108147736	GAAAACAGTAGGAAAGCAATGAAAG		chr2	ATTTACAGTGTTTCTCTCATGGTTG
ZC3H7B	chr10	13676652	13676676	GAAACTTTTGGACCACAACTCAAAA		chr2	AGTCAATCATTTCAAGGATGCTTTG
ZC3H7B	chr1	41456985	41457009	GACAGACAAGACCTTTGTCTTGTTG		chr2	AGGGTAAAAAGAATGATCAATTGTG
ZC3H7B	chr13	48939696	48939720	GACGAAATATGTGGAGAAAAGGATG		chr2	CAATTCATTGGGTAATAGAAAGCTT
ZC3H7B	chr6	2312522	2312546	GATCAAAGGGGTTGGTTATTACTAG		chr2	CATTTACTGGGCAGTAGAAAGTTTC
ZC3H7B	chr10	27455965	27455989	GATTCAGGTTCAGTAAGGAACTAAG		chr2	ATTTTAATGGGCATCATAAAGGACA
ZC3H7B	chr22	40725184	40725208	GAAAATAGGGAACTCACAAACCCTG		chr2	GACAGAATTAATGGGGGTGGTGACC
ZC3H7B	chr19	17838482	17838506	GAATGACAGCAGTGCCCGGTCACAG		chr2	TATGGCATTCTTCTTGCTGCAGAAC
ZC3H7B	chr1	218469874	218469898	GCTACTTGGGAGGCTGAAAGGAGAG		chr2	CAGAAGCTTGTGTGGAAGGCAGCAC
ZC3H7B	chr15	75521884	75521908	GAGGTGAGGCTGTTCTCAGCCAATG		chr2	ACAAGATGGAAGGGGTGCAAGAACA
ZC3H7B	chr8	1887336	1887360	GAATCACACAATTTCAAGGCAAACG		chr2	AAGAGAATGAAGCACGAGATACCCC
ZC3H7B	chr1	15250697	15250721	GCCGGACTGAGAGCCCTGGTCCGGC		chr2	ATGGCTTGGTGTGGAACTCTCCTAA
ZC3H7B	chr14	64551208	64551232	GAATCAAACAGTATGTAGTCTTACG		chr2	AGACACAGTGAGTAGGGGATGCCTC
ZC3H7B	chr14	64932542	64932566	GTTACAGCTTGTCTTAGAAGCATGG		chr2	AATTGACTGAAGCCAGAGGAATTAA
ZC3H7B	chr4	41952483	41952507	GAAATAACTCCTTCTGGGGGTGAAG		chr2	ATGACAACTGCAACCATGAGATATT
ZC3H7B	chr21	17652301	17652325	GAAATAAGCATTGATATTTCCCTTT		chr2	GTGAAGTGCTCATGGCTCTAGAAAA
ZC3H7B	chr22	46485829	46485853	GAAAGTAGGCCGAGGGCGTCGGCAC		chr2	CTGTTTGTGGGTAAGTCTCAGGGGT
ZC3H7B	chr1	97201042	97201066	GAATGTTAGATGAGATGAGGAAAAG		chr2	GTTGGGGGAGGAAAGAGGTTTCCTC
ZC3H7B	chr1	22459783	22459807	GAGTGCTCAGGATGGGGAAGATAAG		chr2	TACCCTCTTAGATTCTGTGGCTGGA
ZC3H7B	chr19	34890647	34890671	GTTCAGGGCATCATCTGGGACATCA		chr2	AGATTAACAGAAGAAAAGCAAGCAC
ZC3H7B	chr1	22501016	22501040	GACCATGCAGGATCCAGGATCCAGG		chr2	ATTGTGTTTGATGTTAATATTTTCA
ZC3H7B	chr1	119772123	119772147	ATGGAGACCTCAGACTTGGCACCTG		chr2	TATGTACAGAGAGGTATTCTTAAGG
ZC3H7B	chr2	32288903	32288927	GAATTCTCCGGGTGGACGAGGGAAG		chr2	AAGAAATGAAGACTCAAAGAAGTGG
ZC3H7B	chr1	225145679	225145703	GAAGAGACGTGATCTAAACAAAATG		chr2	ATAGGGTGGAGAGCTTATATGCCAT
ZC3H7B	chr16	31206588	31206612	GATTCACCCATGTTACAAATAACGG		chr2	TTTAACAAAGAATGATGAATTGCAG
ZC3H7B	chr16	46962822	46962846	GACTATCCTCCCTCCAGTGGAGAAG		chr2	ACATGTCACAAGACAAAAAGAAAAA
ZC3H7B	chr5	142176941	142176965	GTTCATTTTTCAAGTGGGCAACAAG		chr2	GGCGTTTGGGCTGGGGCAAATCGTG
ZC3H7B	chr1	112167819	112167843	CCTATAACATGTTACTCCTTCACGG		chr2	GTAAAGTGATCAGAAAACTCATGAG
ZC3H7B	chr1	228684680	228684704	GATACAACCCTGAAACCTAGGCCAG		chr2	GAAGCTAGTAGAGGAAGTGGGTCAT
ZC3H7B	chr12	1831623	1831647	GATAAATATTTAGGAGTAACTGATG		chr2	TTTAGGAGGGTTGTCTGTACAGATG
ZC3H7B	chr19	56917857	56917881	AAATGGGGAGGTAACTTAAACACAG		chr2	CATCTCAGCACGGTCTCCCCATCTC
ZC3H7B	chr3	5191417	5191441	GCTGTGCAGTTTGTTACATCCGCAG		chr2	CTGGTAAAGGGTGGGGGCCTCTTTC
ZC3H7B	chr10	114805325	114805349	GTGGGACATGCATCAAGGTGGCCAG		chr2	TCAAAGGAATCTACACCCTAATTTT
ZC3H7B	chr20	56935924	56935948	GACAAACCTGACTAGTCCTTACTAG		chr2	AGGTATACGGAGGGAAGCCAGAGAG
ZC3H7B	chr8	33356036	33356060	GAAACACAAAGGCAAAATGCCCTTG		chr2	GCCTTCTGGCATCTGCTGTTTCTCA
ZC3H7B	chr2	96016897	96016921	GCTAGGGACATACTCAAGCCTGAAG		chr2	AGTGCCTTCCGCTCAAAATCATCAA
ZC3H7B	chr15	100147403	100147427	GCTACCACAATAATCAGGAAAATTG		chr2	TACATCAAAGCAGCATATTTTGGGG
ZC3H7B	chr9	117360689	117360713	GACAACCAGTGGTTCTTCATTTTTG		chr2	TGGCATTGAGGGCCCTCACTGTGAG
ZC3H7B	chr11	973057	973081	GATACCCTGCGGAGTTGGGAAACTG		chr2	GAGAAGGAAGCTGCAGCACTGACCA
ZC3H7B	chr6	34976768	34976792	GTAATCCGGTTTGGCTGGAACAAAG		chr2	CTCCTGGTGGGTGAATGCAATGCTG
ZC3H7B	chr16	24810587	24810611	TCCAAAAGGGTAAAATTGGAGCTAG		chr2	GAGAGCCAGTGTTGGTTGCTATCCT
ZC3H7B	chr18	34410118	34410142	GCTCCCAGTGAAACTTACAAAACTG		chr2	TTCTTTCTCTCTCTCTGTCGGATAT
ZC3H7B	chr14	32035565	32035589	ATAAAAGGACTTTTAGGGAAGAAAA		chr2	TCTCGAAGAGTGCACAGGCAAGAAT
ZC3H7B	chr10	43647376	43647400	TTTTGGTTGTTTCAAGACAACCAAA		chr2	GTGTCTCCTATGAAGTAATGCAAAG
ZC3H7B	chr12	72091134	72091158	GAAAATGGCCCCGGGGAAATCCCAG		chr2	TAATAGTCTGGATGAGCAGATACAA
ZC3H7B	chr3	31654409	31654433	GACTTAGAGGGAAATAAATAGGGTG		chr2	ATTAAATCTATGACAAACCAAAGCA
ZC3H7B	chr4	44692770	44692794	GCACAATTCCCCGATAAATCAAAAG		chr2	AAACCAGGTGACTGCAGGCACAAAA
ZC3H7B	chr6	4055600	4055624	GTAATCAATGTGGGAGTTAAAAATA		chr2	GAGATAGGAAGAGTTCTGTGGCCAG
ZC3H7B	chr10	8007229	8007253	GATCCCTACAAGTTTAAAATCAAAG		chr2	GACCCAAGAAGCCCTGAAAAAATGG
ZC3H7B	chr5	72876335	72876359	GCAACAACAAAAAGCCTCTTTCTTG		chr2	CCGATCAGTTGCCTTGAGAATAGCT
ZC3H7B	chr17	45696018	45696042	GTAAACAAATTGTCTCTCCAGAATG		chr2	GTTAACCCAAAGCCACACAAGATGG
ZC3H7B	chr19	39980756	39980780	GAAAAATACATCTCCCTCTGACCAC		chr2	TTTTTCCTTCAGGAATGTGTGGGGA
ZC3H7B	chr1	169344677	169344701	CTGGACAGTGATGAATTCACTGAAG		chr2	GGTGTTTACAGAATGCCAGTTCTGC
ZC3H7B	chr18	12967571	12967595	GCAACTGGATTTTTTTGCAGAGCTG		chr2	CTGGACTAGGGACTGAGTTGGGGGA
ZC3H7B	chr1	112247027	112247051	GCAGGGCCAGAATTTAGCAAGACAG		chr2	GATAAGAGGAGGGCTTTGCCAGCCA
ZC3H7B	chr8	28886945	28886969	GAACAATAAGTGACTTTTGCTCTTG		chr2	GAAGTGTCTGAAGCTGACTCTTTTA
ZC3H7B	chr2	182097819	182097843	GACAAAAAATAAAAGATGGGGACAG		chr2	TGCTAAGATGAGGGCACTCCCAGTG
ZC3H7B	chr19	34774071	34774095	GAAGTGGATCTAAAATTATTCTCTG		chr2	TAATGGCACAGGCCCTATCCCTTGA
ZC3H7B	chr6	88358617	88358641	GTATAACTATTTCCACAAAACAAAG		chr2	GTTTACAGCACTTGCATGTAGTTAT
ZC3H7B	chr6	133215461	133215485	GCCTAGAGATGTTTTAGATAAGGAG		chr2	AAACCTCATTTCCTCCCAAAGCAGC
ZC3H7B	chr13	20548581	20548605	GTTTAAATCTTTTGATTTTACCATG		chr2	GTTGGGAAGACCCGGCAGAGGAGGA
ZC3H7B	chr2	149406826	149406850	GAATTTTGACAAATGCATACAAACA		chr2	TTTGGGAGTTGTGCATGACCCCTGA
ZC3H7B	chr2	74157116	74157140	GAAAATTGGTAAATCGGGACAGAGG		chr2	GCTGTGCTTTTGGAAGGAGAAATCT
ZC3H7B	chrX	24779209	24779233	GCAACAAAGCATGAGTGATTTCCAG		chr2	GGCCCTGCCTCACCTTGAGGACATC
ZC3H7B	chr2	169401029	169401053	GTTACACCAACTCTTCTGTGGGAAG		chr2	TGATGGGAAAAAGTTCACATTTCTA
ZC3H7B	chr13	47384195	47384219	GATAGTAACATGAGAAAAAGAGGAG		chr2	TTATGTCAGTATGTCATGGCTGGGC
ZC3H7B	chr8	9478419	9478443	GTTTACTTCTTTATCCCCAGGACTC		chr2	TGAATTAGGTGATCTCCAGGGTCGT
ZC3H7B	chr1	44081850	44081874	GTGCTATGCTGAGAACTTCAGATAG		chr2	CTTCAGTCTTCTCACTCTGCGTGCT
ZC3H7B	chr13	49783496	49783520	GCAGAGGAGAAAACAATTTTTAATG		chr2	CAGGTGACTGGGAAATGGGGAAGGA
ZC3H7B	chr1	32501108	32501132	GATTTTTCCCTCTTGTGGAGGAAAG		chr2	GACCCTCCTGTTGGCTTTTTTACAA
ZC3H7B	chr19	57803985	57804009	GAAATGGAAGCACAGCTTCTTTCAG		chr2	GAAAGGATCTCCTTTGAAACTTATG
ZC3H7B	chr5	170884459	170884483	GACTCACGTGACCTAGTACACCAAT		chr2	TGTGCACTTCACAGACGATCACACA
ZC3H7B	chr8	25272947	25272971	GACCATCAATTCTAATCTACAAAAG		chr2	GAAGGTTCAGGGGGTCCCCTCCCCC
ZC3H7B	chr19	24222733	24222757	GAAAGTACTACATGTTTTGGTTAAG		chr2	AACCACTGTCTCCATGAGCACAGTG
ZC3H7B	chr22	19478770	19478794	GAGGATAAGTAAGGAAAGCCTATTG		chr2	CTTTAAAGATGTATGTGATGCTACA
ZC3H7B	chr14	56819435	56819459	GATTCCCAGAACAGGTAACTGGGAG		chr2	TGGAGATAATGCAATGAGCATAAGA
ZC3H7B	chr21	34728715	34728739	GAAAACAGCTGCAAATGCCAGAAAG		chr2	CCTGCTACATGGAGGTAATGCAATG
ZC3H7B	chr8	9476223	9476247	GAAATACATTCATTTGGAAATTGAG		chr2	GTGCACGTTTACTTCACCCACCAGG
ZC3H7B	chr19	44515004	44515028	GATAATTCATACTGGGGAGAAGCCG		chr2	GGGTACAAATCAGAGGCTACTCATC
ZC3H7B	chr4	109588912	109588936	GTAAAACTGTTTCCTGAACAATAAG		chr2	CTGCAGGTTTGTGCAACCCCAAGTC
ZC3H7B	chr6	64401681	64401705	GTTAAGTCTTTCTCAAGCACAGCAG		chr2	AGAACAGGTCTAGGCCTCTGTCTTC
ZC3H7B	chr7	107532748	107532772	GTCAAACTGTAGTAGCACCAGAACG		chr2	ACCACTTTTCTTAGATGATCACAAA
ZC3H7B	chr16	70608854	70608878	GAAATCAAACCTGGTCCAAAAAACG		chr2	CAACTGATAAATGGCCTCATGTTAA
ZC3H7B	chr4	7008450	7008474	GCAAGTAAGTGGTGGTGACTTGTTG		chr2	GATTTACTCCATGAGTAAATTTCAG
ZC3H7B	chr11	105950395	105950419	GATATAATGAAGACTAGTTTTCCAG		chr2	TCAGGCATTCTCTTGTGAAACCATT
ZC3H7B	chr4	107269174	107269198	GGCACAGGATGCATGAAATTTCAAG		chr2	TCCCAAGTAAATAATGTGCACCCCA
ZC3H7B	chr1	93307404	93307428	GCGGGCTGCTGAGAGCTAAACCCAG		chr2	TATGTAATTACATATGTGCATGCCA
ZC3H7B	chr1	1337271	1337295	GAAAATGACTCTAAAAACTGAAGAG		chr2	TATGTAAGTAAAAGATTTTGAAGCT
ZC3H7B	chrX	77383002	77383026	GAAATAAACTTTTGGACAGGACCAC		chr2	AGATTAGAAGACCAACATTCAGGAA
ZC3H7B	chr17	64496327	64496351	GAGAAAGGAGAAAATTTGATTTTTG		chr2	CCTGTGTTGTCTGTAGGGAGCTTCC
ZC3H7B	chr4	87711949	87711973	GTTAAGAAAATTTGTCCTGATAAAG		chr2	TGAATTTAGAGTTAGGCCTAAAGAC
ZC3H7B	chr20	32595797	32595821	GACAAGGTCATTGTGGGACTATGGG		chr2	CTGCTGGTGAGACCTTGTAGACTAT
ZC3H7B	chr12	21140130	21140154	ATAAATCTGCTGTTAATAAGATAGG		chr2	GTTGGTGGGGCCCATGACATCGACC
ZC3H7B	chr4	140232576	140232600	GTTAAGCTGGGCTTTGGCATTACAG		chr2	ATGGGGAGAGATGCCATCCCTTCTG
ZC3H7B	chr1	6868306	6868330	GAATGGAATTGATTGGATAAAGTCG		chr2	CAGACCCCTGGGAACAACCTCTGCA
ZC3H7B	chr6	73360251	73360275	GTTTTCCTCTGCCAGGAGAGTAAAT		chr2	GTTAGAAGGCTCCAGATGCAGGCTC
ZC3H7B	chr21	35775731	35775755	GTACACTACTACACTCAAAGCCCAG		chr2	TGGGGCCTCAGACTCAAAAGGAGCC
ZC3H7B	chr19	37881375	37881399	GCAAATGGCCCTGTCTGGATCAATG		chr2	ATGGGCTGCTTCCTGTTTCCTTGCC
ZC3H7B	chr12	107860815	107860839	GTCTTTGAGGAGGATAAAAGTCAGG		chr2	TTCTGCTGGGTCTGGTGCCAGGAAA
ZC3H7B	chr16	69497195	69497219	GTGGTGCCGGACAAAAAACTACATG		chr2	CTCAAGAATGACAGCTGTAGGGATC
ZC3H7B	chr8	126174340	126174364	GAATAAATTCTGGGTGTGCTCAAAG		chr2	AAAGGTTGGCACCTGCCAACATAGT
ZC3H7B	chr20	47668983	47669007	GTCCATTATCAAATTAGAGGATGAG		chr2	GAGGCCGGGGCACCCTGTGCTCTAA
ZC3H7B	chr17	34180166	34180190	GAGGCACAGGGAAATTTGGGTTATG		chr2	GAAGGGCTGTGTTCCTCTGGGTGAC
ZC3H7B	chr17	59004386	59004410	GTTCCTCCTACAAAGAGATCAGATG		chr2	TCATGGGCAAACCAGAGCAGGTGGT
ZC3H7B	chr3	100429057	100429081	AATCAAGCGCCGGCTGGAGGCCCAG		chr2	TGCTCTGTTATGTACAACCATCTAC
ZC3H7B	chr13	111932901	111932925	GATATTAGTGTCGTGCAACAACCAG		chr2	CAACAGGAATTTAACCAAATCAGAA
ZC3H7B	chr7	21550939	21550963	GAAAATCTGGAAATGGGCTGGTCAA		chr2	TGGCCATCGGGTCCATTATACCCAG
ZC3H7B	chr14	56110834	56110858	ACTTCTTTCATCTTGGCAGACAAAG		chr2	TACTATACTTGTATTTGTGAATATC
ZC3H7B	chr9	95949382	95949406	GCTGCCTCTGCAGGGTGGTGGATGG		chr2	AGAGTGCCTCAGCCCTATACAAGTC
ZC3H7B	chr3	150930077	150930101	GCCATGTCTCCAGAAGTAAAATCCG		chr2	AAATGGAGACCTTATTGGCTGTATC
ZC3H7B	chr5	14584696	14584720	GAAAATGCTTAGAACTGGTTGGTTG		chr2	CAACTCAGCAAAATAGCAAATATAC
ZC3H7B	chr16	1730485	1730509	GAACTGGATGATGAGGTATCACTGG		chr2	AAAAAGTGCTGAGAGTCCTTGAAAT
ZC3H7B	chr13	33187427	33187451	GTTTATCCATTTGAGGAAAAGCCAG		chr2	CCCACCCCCACACAGAGCCTGCTTG
ZC3H7B	chr20	47920822	47920846	GATGCATGGAAAAATTGGCTAGGGA		chr2	TATACAGTCGGCCATCTCCGTGGAA
ZC3H7B	chr12	4796331	4796355	GCACCCAGCCAGGCGGTCTCTTTAG		chr2	GTGGGAGGACGCAGTTGGCCATCTC
ZC3H7B	chr4	128760162	128760186	GAATACTTTAATTCCGGACCAAAAG		chr2	TGTGGAAGTGGGAGGACGCAGTTGG
ZC3H7B	chr2	64686464	64686488	GTTGTTATTAATCAAAAACACAAAG		chr2	CCATCTCCGTGGAAGTGGGAGGACG
ZC3H7B	chr14	55806662	55806686	GTAAACACTATGGGGCCTATTTCTG		chr2	CAGTTGGCCATCTCCATGGAAGTAG
ZC3H7B	chr21	38784574	38784598	GATCATACGTTTCTAAATTATAGAG		chr2	GAGGCACTAACCCCACGGTCTTGGC
ZC3H7B	chr19	30982239	30982263	TCTGGGTTAAGATTGTTCTTCCAAG		chr2	TGGAGAACAGTAGATGAAGGAATAA
ZC3H7B	chr12	93913858	93913882	GAAGTGGGCACATGACCTAAACCAG		chr2	CAGGGTCACTTGAACTCCTTGATGT
ZC3H7B	chr13	98812463	98812487	TTTAAATTGAAGTCACATCATAAAG		chr2	CTTCAGGCCCTTTGTTACTTGGTTT
ZC3H7B	chr5	65519819	65519843	AGATCGTGGAATAAAATTCTTTAAG		chr2	TCAACCTTCACACATCCTCCTCAGT
ZC3H7B	chr19	39220326	39220350	GCTTTTTTAACCAAGGAGGGGCCAG		chr2	AAAGTCATAGTCCTCTGGAGGACCA
ZC3H7B	chr16	30088714	30088738	AGATGGGCTAAAGCCATCAGGGAGG		chr2	CTGCCAATTGTGTTTATTGCTTAAT
ZC3H7B	chr2	25040549	25040573	ATTATCCACTTCATGGGAGGAGCAA		chr2	TATTTTACCTGCCTCTTATTAATTA
ZC3H7B	chr9	80958478	80958502	GTTTTATTCTAATCACAGGGCACAG		chr2	CTTGGATCTAGTCTAGGCTCGTTAC
ZC3H7B	chr7	93349099	93349123	GACCATTTTCTCCTTAGCAAGGATG		chr2	AGGCCTGTTCAAAGTGGGTGATTTG
ZC3H7B	chr14	97423761	97423785	TACACAAAGGCATTATATATTCTAG		chr2	CAACAACCTGAGCGTGGCTTTCCTG
ZC3H7B	chr8	17065575	17065599	TAGTCAGCAAAAATAAATCTACATT		chr2	ATTAAATATAAATTCTTTTCTAATG
ZC3H7B	chr2	29119141	29119165	GATTCTAGCCTCTGCTTCATAGTGG		chr2	CTAATAGAGCATGCAAAAAGCTGGA
ZC3H7B	chr1	61722264	61722288	GAAAGTGAGAATTTTCTGAGCCCAG		chr2	GTTACAGAAAACCCTTGGCACTCGG
ZC3H7B	chr20	5171500	5171524	GTTTTTATTTTTTTCAGAAAGCACG		chr2	ACCAGGAGTGCTAAGAGCATGGGAA
ZC3H7B	chr10	60157209	60157233	GAAAAAAGAGCAAAACTATTTTATG		chr2	GAAGACGTTGGGTGGAGAGATAGAG
ZC3H7B	chr4	139967507	139967531	GCATTATGAACATTTTAGAACCATG		chr2	CTTATTTTCGCTAATCCAGTGACTT
ZC3H7B	chr9	135565127	135565151	GCTATTTGTACACAGAGGAAAAAAA		chr2	CACTTAGGGTTGTGGCGGCTTTTCA
ZC3H7B	chr15	93440997	93441021	GAAATCAAGATGGCAGTCTACTATG		chr2	GGGCCTTTCACAGAGTGTAATGAAG
ZC3H7B	chr17	26381655	26381679	GAAAAGAATCATAATTTTAAGCTAG		chr2	AGCCATCTCATTTCTGGGTGTTTAT
ZC3H7B	chr1	113232339	113232363	GGAAACACACTGTCACTGTCCATGG		chr2	CCACAGAAAAATGAAATCGGGATCC
ZC3H7B	chr12	1330820	1330844	GCATTTTAATTAGATAAATAACAAG		chr2	CAAAGAAAGAGCTGCACTCCCACGT
ZC3H7B	chr7	116201196	116201220	GTTACAAGCCTGCACAATAAAAATG		chr2	TCATTGCAGTATTACTTGCAATAAC
ZC3H7B	chr16	3509827	3509851	GTTTGTTTTGACCAGGCCGGGACAG		chr2	TAAGATATGGAATCTACCCATGTCC
ZC3H7B	chr1	60282157	60282181	GCTACATTATTGTAAACCTCAATTG		chr2	ACAGTGAAATACTACTCAGCCTGAA
ZC3H7B	chr1	36385711	36385735	GAAACCAGACCCAGATCAATATTTT		chr2	TGGCAACATGGATGAATTTGGAGAA
ZC3H7B	chr8	104084151	104084175	GCTATTATATTTGGCAGGAACCCAG		chr2	CATTATGTTAGGTAAAATAAACCAG
ZC3H7B	chr1	236436412	236436436	TATACTGGATTATTCAGGTGAGATG		chr2	ACACAGAAAGACAAATACTGCATGA
ZC3H7B	chr11	68317333	68317357	GATCCACAGTCGGAGATGACTACAG		chr2	TCTCACTTGTATGTGGAATCTAGAA
ZC3H7B	chr6	64405495	64405519	GCAAGGGAAAACTCTGGTTGCTCTG		chr2	AAGTCAGACTCATAAAAACAAAGAG
ZC3H7B	chr18	108883	108907	GAGATCTCGCCACTGATCACCCAAG		chr2	GTGGGAGGCGGGCGGGAAATGAGAT
ZC3H7B	chr5	37006064	37006088	GCTTTGTTATCACAGCAGCAAGCAG		chr2	GCTGGTCCAAAGATACAAGGTTTCA
ZC3H7B	chr1	78484085	78484109	AATTTACATAACTACACAAAACCAG		chr2	GTTTTAAGATGAATACGTTCCGGGG
ZC3H7B	chr10	1121030	1121054	GAAATTGAATGGCACAGAAAGGGAG		chr2	ATCTAAGGTACAGCATGGCGACTGT
ZC3H7B	chr14	97286190	97286214	GTTTGTTGTGCGACGTGCAGTCGGG		chr2	AGTTAATAATACTGTACTGTTTACT
ZC3H7B	chr20	47897587	47897611	TATAAAACTGGGAGAATAAGTCATT		chr2	TGAAATTTGCTAAGACAGTAGATCT
ZC3H7B	chr10	70922188	70922212	GAAAAATTTACTTCTTATTAGTAAG		chr2	CTCTCACACACACACACAATAGTTA
ZC3H7B	chr1	220305420	220305444	GAGCTACCGCAAGTGGCCTGTTGAG		chr2	ACTTGATTGTGGTAATTATTTTACT
ZC3H7B	chr16	84743158	84743182	GAATAGACTCACGGGGTCGCAGTGG		chr2	ATGTATGCATATATGAAGTAATTAC
ZC3H7B	chr1	25769097	25769121	GAATACTGCTTCTCATTAATCATAG		chr2	ATTGTAAACCTTGGATAAACACAAT
ZC3H7B	chr18	13546328	13546352	GTGGCTCAACAATAAAAGATTGAAG		chr2	TTTTATTTGTCAATTATTCCCTGAT
ZC3H7B	chr6	126433406	126433430	GAGCCTGCATAAACTCCCAACTCAG		chr2	AAAACTAGAAGAAGAAAGCCCTACT
ZC3H7B	chr9	91939614	91939638	GCTGGAAGGAGGAGGTTACTATTTG		chr2	TTGCATGTTTGTTCTAACTGTTCCT
ZC3H7B	chr12	121160760	121160784	GATTTTGGGGCTGACCATAAACTGG		chr2	CCTTCGCCTTCAGTTAAGTAAACAT
ZC3H7B	chr19	44749092	44749116	GTAAGTTTCTATTTGTTCATAATAG		chr2	GGGGATGAGGGTGGGACAGAGATGT
ZC3H7B	chr5	5424933	5424957	GCTTGGTGTGCTTGGGAAGAGCAAG		chr2	CTTCATCCACCATTTATTGAACATC
ZC3H7B	chr12	83092036	83092060	GAACGAATGCTGGACCAAGATAAAA		chr2	TACTGGAAATGACCTGTAGTAGTCC
ZC3H7B	chr12	57977408	57977432	GTTTTTGGAACTAAGACATCTCCAG		chr2	ATTTTACTTTGCTATAAATTAACAT
ZC3H7B	chr8	22468303	22468327	GAATACAATCAACTCAGTTACCCAG		chr2	CTAAGGCTCTCTATGGAGGCCGGGG
ZC3H7B	chrX	155172532	155172556	GTTTCCATTCTGGGAAAAGCCCAAA		chr2	AGGCTGGATGGGACAAAAAGGCAGA
ZC3H7B	chr8	90785011	90785035	GAAAGTGGATGGGCACAAAATCCAG		chr2	TGAAGGACAAATTCTGATTCTCTCT
ZC3H7B	chr1	167692951	167692975	GTAATAGCCCCATACAACTTGGACG		chr2	TCTGGAGTTGGGGCGCCTTTCTTTT
ZC3H7B	chr19	36259648	36259672	TATATCTTCCTTGGGGCAGAGGGAG		chr2	CCTGCCCTTGGATGTCAGAGCTCCA
ZC3H7B	chr5	5424710	5424734	GTTATGTTAGAGGGTAATGAAAACG		chr2	AGGTCTCTGGCTTTTGGATTCCAGG
ZC3H7B	chr18	13036183	13036207	GAAATGGTCACTTAACAAGGTAAAG		chr2	ACTTGCACTAGTGCTCCCGACCCCT
ZC3H7B	chr12	85689426	85689450	GTATCCTTTAATTCCCACAGGAAAG		chr2	GCCCCCTAACCTCCACCCAGCCTTT
ZC3H7B	chr14	73588691	73588715	TAATGCCAGTTTAAATCATGTTTTG		chr2	TTGGCCTTCAGCCTTGGACTGAGAG
ZC3H7B	chr2	9603276	9603300	GTTGGGCAGATCCCATAGGGTCTTG		chr2	TTACACCATCTGCTTCCCTGGATCT
ZC3H7B	chr6	33397811	33397835	GTTATATTACTTCCAAGAACCAAGC		chr2	GAGGCATTTGGACTTGAACTGAGCC
ZC3H7B	chr8	68011533	68011557	GATTTTCTATGGCTATACCACCCTG		chr2	ATGCTACCGTCTTCCCTGGTTCCCC
ZC3H7B	chr12	124484162	124484186	GATAATGTATTCAAGATAAAAAAAG		chr2	AGCTTGCAGATGACCTGTTGTGGGA
ZC3H7B	chr13	80129072	80129096	GCAAAAACAACACTTTTCTATATAG		chr2	GCCAATTACCCTAAACAATCCCTTC
ZC3H7B	chr3	38528348	38528372	GAGGACAGAGGCCATTGTATTACAG		chr2	ATACATAAATATTCTATTGGTTCTG
ZC3H7B	chr1	231490034	231490058	GAAAGGACAAAGAGACTTTTATCAG		chr2	ACCCTCTGGAGAACCCTGACTAAAA
ZC3H7B	chr19	32877613	32877637	GAACAGTGAGGCAAGGTCTGTAGTG		chr2	CGGTTCACAAATTATTTAAACAAAC
ZC3H7B	chr1	22353098	22353122	GCAAAGAAAAGGAGTTATTAACTGG		chr2	TAGTGAATGGTATACATTGAATCCT
ZC3H7B	chr18	29693721	29693745	GCATGAGACATCATTACAAATCTTG		chr2	TAGGGGGCTAATAGGGTTAGAATAA
ZC3H7B	chr14	74569210	74569234	GTTTATACCTTGGCAAAATTACTAG		chr2	TAATTACTACCATGGATTGGGTGCC
ZC3H7B	chr19	37123553	37123577	GCTCACTGGCCTTATCCCAACCAAG		chr2	TCCTTTGTGCTCAGTGCTTTTAAAT
ZC3H7B	chr5	67526471	67526495	GTGGGAAAGTGCATTAAGCTGATAG		chr2	ACGTCTCTATCCTCCAGTCTTCATG
ZC3H7B	chr7	112101702	112101726	TCATGCTGTGAATTTAGTAGCAGAG		chr2	TGAGTGGCGTTTAATGTGCTCCAGG
ZC3H7B	chr12	1314292	1314316	GATTTTTTAGTTGAAAAAGCACAAG		chr2	TCAACAGCCCCTCAGCGCATTACTC
ZC3H7B	chr3	128488647	128488671	GAATGGGCTTTGTAAGGTGGGAACA		chr2	TGACCTGCTGTGGTAATTCCATGAT
ZC3H7B	chr9	110106561	110106585	GAAGGTATGGATATTGTTGGAAAAG		chr2	CCTAAAATGTTTGGCTTCTATGAGC
ZC3H7B	chr15	41592686	41592710	GTTAAAACCGGGATATGTGCAATAG		chr2	CTCGACTTCAGTGTGTACCCACAGT
ZC3H7B	chrX	154285854	154285878	GTCAACCAATAGGATGGCATCTACG		chr2	ACTTTGTACACAGATACTGACACTC
ZC3H7B	chr3	169713124	169713148	GAATAATGCATATGTGATTGTTCTT		chr2	CTTTTCAGAGTTCCAAGTTTAATCT
ZC3H7B	chr1	204514071	204514095	GCTAACAAGGTAAGGTGCTAATCAA		chr2	CTGTTGTAAATGCATATTTGCTAGA
ZC3H7B	chr15	76226472	76226496	GTTCTGGACAATGGAATGTGAGGGG		chr2	AAATGTTCTTCCTTGGAGAAGGACC
ZC3H7B	chr7	19853163	19853187	GTTCTGTCTACTGATGCAGCACAAG		chr2	TGTAACTCTCTGACAGCGTTCCTGA
ZC3H7B	chr18	19779208	19779232	GAAATGCTGTTTTAAGGATTTAATG		chr2	CACTACACCAGGAACGCTGGCCATA
ZC3H7B	chr10	98658380	98658404	CCTGGGCTTTAGAATCACAGGAATG		chr2	GTGACAACGTCGATGTACCCTGTGA
ZC3H7B	chr16	9212509	9212533	GAAACAGACAAGCCTATGTATTATG		chr2	TAGGGGTTAGCATTAGGTGTGTAAT
ZC3H7B	chr19	44744239	44744263	GTAATAAAGTAGTAGAGTATAATAG		chr2	GCTGAGTAATGCAGGCAGGGAGGCA
ZC3H7B	chr5	71503916	71503940	GACCACAGAGCCTGAGTATACCAAG		chr2	ACAACTTCCTGTTACCTTCAAGCTA
ZC3H7B	chr10	77577250	77577274	GAAGGGGGAAAATATGTGCTAGAAG		chr2	GAATTGCTCAGTCAACCCAAAGCCA
ZC3H7B	chr16	24835982	24836006	GCTTTCTATCTCTGGGAAAAAGGAG		chr2	CCGGGAAAAGGTGAGTAACGCTTCC
ZC3H7B	chr2	178086484	178086508	GCAGCAGCAAGAGCTTCAACTACAG		chr2	TTCCTGCCTCTGCCTGCACGGTCAA
ZC3H7B	chr3	158073522	158073546	GTATATAACTTATTCAAACAATAAG		chr2	CTTCTCACCTGTAAAAGGATAATAT
ZC3H7B	chr1	32637088	32637112	GATTGCTCTTCCCAAGAGCCACAAG		chr2	TTGTGTAGACTTGGAACACATGCAA
ZC3H7B	chr14	90464614	90464638	GTTAAAAGCTTTATTTCAAATTTGG		chr2	GAATCTGCAAGTAGATATTTGGAAT
ZC3H7B	chr6	108840913	108840937	GCTCTGCGTCGACTCCTATATCAAG		chr2	GTGCATGTCTTGGCCTTTTCTTCCA
ZC3H7B	chr5	149228696	149228720	GAAAGTGGCTCATTAAACTAAACAG		chr2	CTGTTGCTGGAAAGAAACCCAAAGA
ZC3H7B	chr6	24775293	24775317	CAGCCATAGCTACGTGCGTTCGCTA		chr2	ACTTAAGCTGTGCTGAACTTTCCGG
ZC3H7B	chr12	109614316	109614340	CAGAGATACAGGATCAAAATAGCTG		chr2	TACTTCAAAGTAAACTTAAAGGATT
ZC3H7B	chr11	1018185	1018209	GGGGTGACTTCAGGATGGTGTGTGG		chr2	TCCTGTTCTTTTTACAACTGTGGTC
ZC3H7B	chr17	57352633	57352657	GTTATACATAATCAGCAGCAGCCAG		chr2	ATTTCCCATTTACCTAAAATCGATA
ZC3H7B	chr11	43365238	43365262	GTTAAAACAACAGATGGGGGGTTTG		chr2	TTAGCCACCACTGAAATAATCATAG
ZC3H7B	chr20	47719579	47719603	GTCTTGGTGTCCTGGAAAGGCCAGG		chr2	TTCTGCTAGACTTCTCTGAGGTGAG
ZC3H7B	chr19	58361805	58361829	GAGATGGATTCATAGGGGGTTAAAG		chr2	CTAGAAGGTCTTGGACTTCGAATCC
ZC3H7B	chr20	5171722	5171746	GACTTTCTCATCGGGCAGGGAGCAG		chr2	AGACTTAGGATTCCATGATATACAA
ZC3H7B	chr15	85326054	85326078	GAAAGTGTGTCCTTGTCTCACTCAG		chr2	GAGGGGGTTGTACTTGAAATTTACA
ZC3H7B	chr3	88130857	88130881	TTCTCTACTTTCTGGCACCACAACA		chr2	ACTCTGTAGTGGAACTTGTGCCCCA
ZC3H7B	chr10	103923237	103923261	GCAGTGGCTGTAACAACACAAACCA		chr2	GCAAATGGGCCATCAGCCAGTTCAA
ZC3H7B	chr1	44177930	44177954	GAGAAATCAGGTAAGGAGCCCTCAG		chr2	CAGGTTGCCGCAGTGTGGACCTAGT
ZC3H7B	chr3	128629397	128629421	GTCACTTGCTGTTGGGGAAAGGCTG		chr2	CAGCACTGCCCTGAGCTCTCTGGAA
ZC3H7B	chr8	15566024	15566048	GATGATTATTAAACTTCATCTGTGG		chr2	TAGTTTGCTTTCCCTCAGATTTTCT
ZC3H7B	chr3	128504755	128504779	GTGGTAATTCTAAATGGAACAACAG		chr2	CTTTATTGCTATTCTTAAAACACAT
ZC3H7B	chr12	64843706	64843730	GCCAGTAACTGGTTTTAGAACCTTG		chr2	TAAACTGAACCATGATGGCCTGTCC
ZC3H7B	chr2	149408868	149408892	GAAACTTTAGGAGGATAGCACTCTG		chr2	TGCAATATGAAAATCGGCATGCTGC
ZC3H7B	chr19	30806803	30806827	GACTTACTTTTTTTAAAAAAAACAG		chr2	TTTAAAATGTGTATGTGTGTGATGT
ZC3H7B	chr1	6952914	6952938	GTTTTGTTTTAAATCAACAATAGAG		chr2	TGGGGCTGCATTCTTATCATCAAGG
ZC3H7B	chr18	29717933	29717957	GTTCATAATACTAAATGCTGGCAAG		chr2	TACCTCCGTGTCACCGTGTCATTCA
ZC3H7B	chr21	37694407	37694431	GTTTTTGTGTGGCCTGAAGGCTAAG		chr2	GTGGATGGTAACGTGGGATCTTCAG
ZC3H7B	chr9	81106640	81106664	GTTGCATGTCATTCCCAGAAACCAG		chr2	GTAATTCTGGAGTGGCATTTTGTAT
ZC3H7B	chr4	128819801	128819825	TATGAAAGAATTTTAACCTATAATG		chr2	CAGAATCCATGCATTTGGGTATTGA
ZC3H7B	chr3	133306191	133306215	GCTGGCTTGAATTTAAACCTCCACG		chr2	TCTGCTGAATCAGTTATTCCCTTGA
ZC3H7B	chr7	92951072	92951096	GAATGGAGAGGACCTCGTGTTCTAG		chr2	GAAGTTATGACATCTTAAGCATTCT
ZC3H7B	chr2	190531143	190531167	GTTTAATTATCTTTCCTCCTGTAAG		chr2	GGTTGGCATTGAATTGTTCTCATAA
ZC3H7B	chr12	74933443	74933467	GACAACAGGAGCAGTCCTTTTATTG		chr2	ACCAGCACAGAGAGCGAATAGAGCA
ZC3H7B	chr8	38673549	38673573	GATTTATGCAGGTCAGTAGTTGCAG		chr2	TAGTTCTTTGACCTAGGCAGGTAGT
ZC3H7B	chr12	27091590	27091614	GAGGGTTTGAGTCCGCATCGCCACA		chr2	GGATTTCTCCACACCTTTGCTCCCT
ZC3H7B	chr5	121342733	121342757	ATACTTGCTTTGTCTGGGAGAACCG		chr2	CATACATAAAATGATCCTTGCAGAT
ZC3H7B	chr8	94808113	94808137	GTAATTTTTATTATAGGCACAGAAG		chr2	GGTCATGGGGTTACAAGGAACAACC
ZC3H7B	chr12	53867361	53867385	GAAGCAGAATTCTCTTGGTAGAGTG		chr2	AACAGAAAGCACTTGTACAGTTCCT
ZC3H7B	chrX	106894058	106894082	GATCTTCCTTAGCCTACTGCCACTG		chr2	GTTACTAAAGATGCCTGGGGTGTGC
ZC3H7B	chr5	145664188	145664212	GCAAACCAAGGGCCAAAATTTAAAG		chr2	TGGCTCCCTGAAGGCGTGGGCCACT
ZC3H7B	chr17	55351565	55351589	GCATTTTACACATTGAAGTAAAATG		chr2	CTCCTCTGCCATTCCGGAGTGTGAC
ZC3H7B	chr17	34241150	34241174	TGGTAAGCTCCAGGTGTAAATGTTG		chr2	AAGTTTCTTCTCAGGGTTCTTTCAG
ZC3H7B	chr17	57756762	57756786	GCAATGAGAATTCCCTCTTCAAAAG		chr2	GGAGGTTCTCCCAGGTGCACAACTG
ZC3H7B	chr16	46921648	46921672	GCAAACAATGTGGGCCGTTTGGCTG		chr2	AAGGTTGGCTCCATCCACTTACTTC
ZC3H7B	chr4	147111778	147111802	GCACAAGGCAGCTCCTCTGGTTATG		chr2	ATGTCAGAGAAACTTTTTGTTTTTG
ZC3H7B	chr10	103379842	103379866	GCACATACATAAAAGAGAAAATCCA		chr2	TATAGGTGTCCACCACAACGTCTGG
ZC3H7B	chr14	45636721	45636745	GAAATTCCCTATATGTATCCCCAAG		chr2	TGGTCTCTAGCCCCTGACCTCAGTG
ZC3H7B	chr3	197528165	197528189	GTTACCTCTAGGGGAGAAGGAAAAA		chr2	TGTTCCTGGCCCATGTCAGAGAAAC
ZC3H7B	chr2	169549118	169549142	GCTATCTGTGGGGACTCAGATCAAG		chr2	TTCTAACTGTCCTCAATCCTGACCA
ZC3H7B	chr2	120633516	120633540	GACATACTTTTGGTAGGGTGGTCAG		chr2	ATGTTCTAAGCTGCCCTAATTTAGA
ZC3H7B	chr12	1355623	1355647	GAATTTCAGTTAATAAGTATAGATG		chr2	GCAAGAATAAAACTGCCAGACCAAG
ZC3H7B	chr5	32623529	32623553	GGTGAGGCAGGAGAATGGGGTCTGG		chr2	CACTTAAGATGCTCAAGTGCTCACA
ZC3H7B	chr17	19188521	19188545	GTCATTATTCTCAAGAAGCCAGAGG		chr2	GTAGTTTTGTCATTAGCTTCCTCAA
ZC3H7B	chr8	126033278	126033302	GTACTGTTTTCTTTCTAGGGAACAG		chr2	GAAGTGGGAGCTAAAGTGAAGTCAA
ZC3H7B	chr9	116029059	116029083	GAATTTAATTTCTACAAGGGCAGGG		chr2	GAACAGGTCATCCAGATGTCTGTTG
ZC3H7B	chr11	93429867	93429891	GAAACAGCCAGGAAACAATTACTTG		chr2	GTCAAGCCTTCCTCTAGGAATGTGC
ZC3H7B	chr12	125514586	125514610	GAATAACAGCTGTCAAATGGCCTAG		chr2	AGCCTTCCCAGCTAGCTAGGGAAGG
ZC3H7B	chr2	223756445	223756469	TCATGTAGATATATTCATGGGAAAG		chr2	AAAGTTTTCCCAGGACTCAGTGTTA
ZC3H7B	chr1	228275645	228275669	GATCTTCATGAGCCCTATGGGCCTG		chr2	AAACTAGAAATTGTTGGGCAAATAG
ZC3H7B	chr9	140566973	140566997	GACAAAATCCCTTTGGGGTACTCAG		chr2	GGAAAGCTGGTCACCCTGCTAATGT
ZC3H7B	chr3	99637486	99637510	GACATCTGTTGAAAGTTAAGTCATG		chr2	TCCCTACCCAAGGCAGGGCTCCCCT
ZC3H7B	chr6	87968804	87968828	GCCAACAAAAAGTAACATTCCTCAG		chr2	AAATGGACACTGCACAGAGGCAGGG
ZC3H7B	chr20	36675436	36675460	GTGCCTTGGGCCAGATTGATAGCAG		chr2	GTCCCCTTCTGGGCCTTGGCACACT
ZC3H7B	chr11	82643857	82643881	GATGACTTCCTTTTCAACTGTAAAG		chr2	GGGCAGCTGTGTGAGCTTTGGGCCT
ZC3H7B	chr5	98124949	98124973	GTCCTACACTCACAGTGCCAAATGG		chr2	AGGTTCCTCCTAGGAGATGAGCATT
ZC3H7B	chr8	136797008	136797032	CTTACAGAACAATAATATAATTTTG		chr2	GAATATCATGATTTCTAACATCACT
ZC3H7B	chr13	100232021	100232045	GTTGGTTAAGCTCCAAGGAGCAAAG		chr2	GTTGGCCATAACAGTCTGGTCCTGG
ZC3H7B	chr6	5645521	5645545	GAAAAATTTGGCCAAGGCTCTGGGC		chr2	CTGAGTCGTACCTGCCTACCTTCCC
ZC3H7B	chr4	129794332	129794356	GTTACTTCCCAGAGCCAACCACTAG		chr2	AGATGCCTACATTGGTCTCTCCTTA
ZC3H7B	chr8	104054663	104054687	GCAAAATGGGAGACACTATTATCAG		chr2	GCACCTCAGGCACCTGGAAGGGAAA
ZC3H7B	chr3	4639320	4639344	GAGTGTGCATCAAATTGTAGAAATG		chr2	TGGCATGAGAGCACTGCGGGGCACT
ZC3H7B	chr9	137023653	137023677	GAGTGGTTGTTTTCTGTGTAAAGAG		chr2	TGGCAGACACTCCCCCTTTCTGAAC
ZC3H7B	chr2	48604140	48604164	GCAAAACTGTCAAATGAGAAAAATG		chr2	TGTGGAAATGACTTGCCAAGCAGGT
ZC3H7B	chr1	151617938	151617962	GTTTTAGCTGGCAATAAGCTGTAAG		chr2	TGAGAAAACAAGGTCCTCGGGTCCT
ZC3H7B	chr5	121359830	121359854	GTGTAGTGCATTGTCAAGGACAGCC		chr2	GATAACATCTGCCCAGCCTGAGCCT
ZC3H7B	chr13	35819072	35819096	TCGTCTACATTAACTTTATATACTG		chr2	GCTGTTTGCCTCCAAGGGTGTGTCT
ZC3H7B	chr2	163210235	163210259	GATTTGATGGTAAAGTACCTAGTTG		chr2	GAGAGACAGCTCTCAGAGCCCACTT
ZC3H7B	chr22	41875041	41875065	ATGAGTGTGTTCACAGAGCTCTAAG		chr2	AGGGAAAACACACCCCTCCACGTCC
ZC3H7B	chr11	43668434	43668458	GATAAAATCTACTTATGTTTTCTGG		chr2	CAGCTGGCCTGCTCTGGCCTATGAG
ZC3H7B	chr6	80282011	80282035	TATGTAAAGCATGCTCTTCAAAGTA		chr2	AGTCACCATTTATTTGCAATGTTGA
ZC3H7B	chr11	19199867	19199891	GAATATTAGAAATAAGCTGTTAATG		chr2	CTCCTCTTATTCTCTTCCTAAGTTG
ZC3H7B	chr3	20027161	20027185	GATAAATTTTCTTTGGAATTTGTAG		chr2	GAGAAGTGGACTCCTTCTAAAAGCC
ZC3H7B	chr7	99688531	99688555	GTCAGCGTTTTTGAGTCTGTCATTG		chr2	GAAGGAAGGAATGCAGTCTCTTACC
ZC3H7B	chr16	78316316	78316340	CTTTTGTAAATTGCACTGCATTAAG		chr2	AATGACCATATGATCTGATAAAGGA
ZC3H7B	chr7	99017158	99017182	GAGTTGGAGCACGGTCTCTATGGGG		chr2	TACAGGCTGCAGATTCATTTGTGGA
ZC3H7B	chr14	93287497	93287521	AACTTCAAAACATATTATATTCATC		chr2	CTGTTCTCTTTTTATTCAGTTTAGA
ZC3H7B	chr2	102360422	102360446	GATAATACTTTCAAGAAGAAAAATG		chr2	TTTCAATGCTTTAAGCTTCAGGGTG
ZC3H7B	chr1	214891676	214891700	AAAAATACATGGAAGGCAACTACTG		chr2	AAAGAACTCCAGAGACTAAAGTTAA
ZC3H7B	chr9	81001087	81001111	GAGTTGTTTTTGATTAATAATTGTT		chr2	CCTCTCAGTGAAAAAAATGCCATTT
ZC3H7B	chr5	95125864	95125888	TAATCACATCAAAACAAAACAACAG		chr2	ACAATTTTCATGTTATCCTTCTCTG
ZC3H7B	chr5	41917844	41917868	GATATAAATGTAGGCAAAATGAAAG		chr2	TTGCTTGACTCTCTTTATATGATTT
ZC3H7B	chr17	74558052	74558076	GAATGCGCTCTTAGAAACAGATTGG		chr2	GGACTTTGGGTTTCATTTATGGTCC
ZC3H7B	chr5	70789879	70789903	GACTTTAAAAGATAAGATTGATAAG		chr2	AGATAGATGGGCCATCAAATAGAAA
ZC3H7B	chr5	121420788	121420812	GAAAAAATAAGCTGAGTTACTCATT		chr2	CCATGAACTAACAGACTCACATAAA
ZC3H7B	chr14	60720717	60720741	GTAAGGTTATCTTGAAGATTTAATG		chr2	CTCACGACATTTCCTCACTTTGCTT
ZC3H7B	chr6	2829639	2829663	CTCTGGAATAGGAATAGGAAATATG		chr2	TCCCTCCTCCCTCCCTTTCTTGATT
ZC3H7B	chr12	12797143	12797167	GTTTTGGAGGAGATCACACACTAAG		chr2	TTTGTCATCTATCATCCCTCTATGT
ZC3H7B	chr1	214888641	214888665	GTCTAAGATTTTTCTGTTTTGCTAG		chr2	ATTATCTATGTATTATTTCCTCACT
ZC3H7B	chr7	788085	788109	GCCATCCATTAAATCGAGTTCTGTG		chr2	CAGTATCTGCCCCCCTGCTAGAATG
ZC3H7B	chr7	69093075	69093099	GCTTATGTAGTGCCATTGTCAAAAG		chr2	TAAGTCATCAACCAATGGCAGGGAG
ZC3H7B	chr5	108222734	108222758	GCATATATAATTAAAATCAATTTTT		chr2	CTTGGTGAACCCCCAGTGCCTTGTG
ZC3H7B	chr10	96330418	96330442	GCTAAGTCATCCAGTGACATACTCG		chr2	CAGTATTTGGCTCCTTGATATATGC
ZC3H7B	chrX	15716608	15716632	GAAATAGAATCTAGCAGTGCATTAG		chr2	ATCAGTGACAGCCTTGATTCAAGCT
ZC3H7B	chr17	30698837	30698861	GTTTGAAAATAAAACAGGTATTTTG		chr2	TTTGATACCACAAGGCGGACAGTAG
ZC3H7B	chr13	22276292	22276316	GCATTAAATGGCAAAGTCCGCTATG		chr2	ATTTAGGTTTAGACAATTCTGTAAT
ZC3H7B	chr12	109928228	109928252	GTTTAAAGGTACAATGGAAGTCTTG		chr2	TTTCTGTTCTCGCATTTGTAATTAA
ZC3H7B	chr11	93443696	93443720	GTATTTTAGCATCAGTATTCATCAG		chr2	GAGTCCTCCTTAAGCTCAACATTGA
ZC3H7B	chr22	21976573	21976597	GAAACTCCAGCTGATGTTACCACAG		chr2	GTAATCAACAGGGTATACTGAAGCC
ZC3H7B	chr2	239243829	239243853	CTTGAGGCCTCTAATCTTTTTTTTG		chr2	AGGATCCAGGTCTTTCCACTCTGAT
ZC3H7B	chr10	1064833	1064857	TAAACAACAACAGTATGTTTTAAAG		chr2	CCTGGGGTTCAGATTCTCACTTTCT
ZC3H7B	chr6	149699399	149699423	GTCCAATAGTGAACTATTTCAGCAG		chr2	AAGGAAATTAATATTTTATTTTGAC
ZC3H7B	chr6	168363329	168363353	GTTCTGTGTTTCTTAAGAAGCACGA		chr2	CTAAAGTTAATAGTTATTAGTGATT
ZC3H7B	chr1	227970688	227970712	CACCCCCAAACAATAAAATACTTAG		chr2	TAATACAGTCTCCCCTTCAGATCAC
ZC3H7B	chr20	10367567	10367591	GAAGTCATGACAGTAGGAATCAATG		chr2	TAATCTCAGCACTTTGAGACGGAGG
ZC3H7B	chr9	79998035	79998059	GATCAGAGTAAAGATTTAAACTTCA		chr2	TTTGAGACCAGCCTGACCCATGTGG
ZC3H7B	chr3	142218749	142218773	AAAAATATTTTTTCACTAATTACTT		chr2	CCATAGAGTTTGAAGCATTGTAGCA
ZC3H7B	chr15	73547056	73547080	GCCACACAAAATGGGCAGATTACTG		chr2	GAGAAAATCAGGTGGCCATTGCCGG
ZC3H7B	chr5	72795700	72795724	TTAATAAGAAGTCCACTGTAGACAG		chr2	ACAGGAGCACATGTTCTGGAATTTC
ZC3H7B	chr1	87817480	87817504	GTAAAACTCAAGCTATGATTTTGTG		chr2	TGTGCTGCCTCCCGTCAGCTGCTCC
ZC3H7B	chr19	44660959	44660983	GAATGTGGAAGGGCCTTCATACATG		chr2	GTGCCACTTCCAAGACCAATATTAT
ZC3H7B	chr12	4875400	4875424	GAAATATTGGAGTCTGTTGTAGCTG		chr2	AAGGTTCTGGTTGAGACACTCAATT
ZC3H7B	chr17	26522088	26522112	GATTTGGGGTTTTCTAAAACTAAAG		chr2	TCCTTCGTGCTTAGTATTTGTAACC
ZC3H7B	chr10	76791623	76791647	TACTTGGCAGGATTTAAAAAAAAAT		chr2	TGGAACATTTAAATACCATATAAAT
ZC3H7B	chr9	133322569	133322593	GAAGGGGAGATCTGAGGTCTCCTAG		chr2	CTATTTGATTCATCAGTGAACGTGC
ZC3H7B	chr17	39847731	39847755	GATCCATCAGTCATGTAGCTAGCTG		chr2	AAAGTGTAACCACCCAAGCATTGTG
ZC3H7B	chr15	44216429	44216453	GGATACCAAAATAGTCTTTCTCAAG		chr2	TAAGCCCCCAAGTTTACCTGAAGGG
ZC3H7B	chr17	34236249	34236273	GGTTTGAATGTAGAGTCTGAACCTG		chr2	AAAAGGCAGCTGCTGTTGAACTCCG
ZC3H7B	chr1	10035781	10035805	GATACATGGGAAAGTCTTCAGAAGG		chr2	CAACATAAGCCACATCACCCAATGC
ZC3H7B	chr16	23679885	23679909	GCAACAAAGGAGGCTGTAAATTTAG		chr2	TTGGACTGTTTCTGAACAGGTACAA
ZC3H7B	chr10	91534460	91534484	GATCATTTAAAAATATACAAGTAAG		chr2	TAAGAGAGTTTCTACAGCAGGCTGA
ZC3H7B	chr19	2224591	2224615	GAGTAGTTGTGTCTACAGGCACACG		chr2	GTATCTGTCCATATTCTTCACAGAA
ZC3H7B	chr18	21146993	21147017	CACCAAATAATATTCCACTGTGTGG		chr2	ATAAAGAAGTGATGTATTTCCTCTC
ZC3H7B	chr2	128912711	128912735	CCACTGGTTGGACTAGGGAAGGGAG		chr2	CTCAAGAAAGCCCATCTTGGCCGGG
ZC3H7B	chr4	20270820	20270844	GCTACTGTTTCCTCTTAAGAGGAAG		chr2	ATTAATTGGGCATAGTAGTGGGCAC
ZC3H7B	chr7	116435741	116435765	GACAAGAGGAGCCCCACCTTATCCT		chr2	AGGTTGCTCCATTGCTCTCCTGCCT
ZC3H7B	chr13	114248497	114248521	GTGTGCAGGTCCTCACCCAGCCAGG		chr2	GAAAGCAAGCCTATCTTTGGATTCT
ZC3H7B	chr10	35636304	35636328	GAAATGCAAGTCACTTCTATTTTGG		chr2	TACCTAGGGTTAGGCATAGGCCACT
ZC3H7B	chr5	172768657	172768681	GTCCATCAAATGGAATTGGTTTGTG		chr2	GCAAGACTGAGCAAGACGGCAGAGT
ZC3H7B	chr4	148715340	148715364	GAGGTTGTGAGTGATTCATTTCACT		chr2	CTGGCTCAGCCAGGGCAGCGAGAAG
ZC3H7B	chr17	30767814	30767838	GAATGATGTGATGGTTACTAGATTG		chr2	GATGATCAGGCTTCCATGACTCACC
ZC3H7B	chr19	34920052	34920076	GTAACTTACCCTGGGTCACGGAGCG		chr2	GGCTGCCCAAGCCACCACACCCTCA
ZC3H7B	chr11	88188068	88188092	GAAACTGGTTGGTCTGTGACAACTG		chr2	GGGTGCATGGCGCACACTGAGAGCA
ZC3H7B	chrX	24567130	24567154	CACTATATACTTACAGGAAAAACCG		chr2	TTACAAACTGTGCTTTTGTTTGTAT
ZC3H7B	chr4	3421838	3421862	GACACTTCATTACGGTTCATGTCAG		chr2	CTTTGTGCCCATTCATTTTCCAATG
ZC3H7B	chr1	204593566	204593590	GTTGGTTGCCCACTCCAAGGGCAAG		chr2	ACAATGTTAATAAAACATGAAGAAA
ZC3H7B	chr2	242601488	242601512	GATTAGAACTTTTCGGGAGAGTTGG		chr2	AATATTTTAAGCAAAAGACTGATGA
ZC3H7B	chr22	32879504	32879528	GCTGGATGTCGGGAAATAAATGATG		chr2	AACAATTAAAAACAATTGAAGGGAA
ZC3H7B	chrX	64960405	64960429	GGATGGGGGAAATGGTGCCTTCAAG		chr2	CTTTGACTGCATTTCATCTTGAGGA
ZC3H7B	chr2	179263426	179263450	GAAACCAAAGGATTTTCAATATATG		chr2	AAGTCGATGATTTCAGGTGCCATGC
ZC3H7B	chr4	120192589	120192613	GTCGAGCTTCTGCACAAATAATAAG		chr2	AACTTACCTAGGACAAGCCTTGGAA
ZC3H7B	chr18	19407204	19407228	TAGATGTGACATTTTAGAGTGATTG		chr2	TGCCTTCCCCTCATTTCTACTGATA
ZC3H7B	chr20	30340257	30340281	ATATTTAATCGTACCTTGACTTCAG		chr2	AGCTGATGAGAGAACACTCAAGAAG
ZC3H7B	chr13	50771264	50771288	GGAAGGTAAGTGGAAGTAAAACTTG		chr2	AACTGTAATGAGCAGACTCTCATTT
ZC3H7B	chr15	93525398	93525422	GAGACTGGAAGGGATACAGTCAAAA		chr2	CAAATTTTTGCCGCATTACTCAAAC
ZC3H7B	chr6	150507592	150507616	GACCTTCAATACTGACTGATCCATA		chr2	AAAAATACTTTATTTCTTTAACACA
ZC3H7B	chr17	15904883	15904907	TAATTAAGCTTACTTGTCCTATATG		chr2	GAATATACAATATTGCACTCCAGTT
ZC3H7B	chr10	7888885	7888909	GAGACCCAGAACATTATATTTCAAG		chr2	GCAAATAGTGTATAGAAAAAGCTCT
ZC3H7B	chr1	43151018	43151042	GACTATCCTAACCTCAATTATTTTG		chr2	GTTTAGAAACTGCCATAGCAATTGT
ZC3H7B	chr3	9443372	9443396	GATACATTTTATCAGAGGGGAACTG		chr2	CTAAGTCTACTAATGTTTTCTGGCA
ZC3H7B	chr12	12985369	12985393	GCATTAGCAATGAATTGAAATACAG		chr2	TCACCAATGATAACCACAGTGCTGA
ZC3H7B	chr5	54461184	54461208	GAAATATACATTCATCGCATAAAAG		chr2	ACTTTGAACCAACTGAAAAAGGGGA
ZC3H7B	chr7	107402196	107402220	GTAAAAGTAAGTTCACTTCTAAAAG		chr2	ATGTTCAATAAAGCCTCCTTTTTCT
ZC3H7B	chrX	69653533	69653557	GTCTTAATCTGTTACTCAACGAATG		chr2	TCCAGTTTCAGTGCCCAGTAGTTTA
ZC3H7B	chr16	72802661	72802685	AAATCATTTATGAGAGCAGGAAATG		chr2	AAACATTCTATTATGTTTAATTACA
ZC3H7B	chr15	72891706	72891730	AGTTAAATTTTGTAGAATCATAAAG		chr2	TTTTGAAAAATTGTCGTTCTTTCAT
ZC3H7B	chr19	36729279	36729303	GAAGAGTGGAGAAGGGAAAATAATG		chr2	GAACAAATAAAAGTACCTTGCAGCC
ZC3H7B	chr19	44779839	44779863	GCAGTGTGTAATGATCAAATCATAG		chr2	GTCACTATTGCCCATTCTTGTGGGA
ZC3H7B	chr2	99813239	99813263	GATGCCAGCTAGATTATCTGTTCTG		chr2	AGCAATCGCAAGCTTTTCATCCCGA
ZC3H7B	chr5	170290698	170290722	GAACTTTGGAATTTTTTCATACATG		chr2	CTGAACTAAACAGTCTGATTTTTCT
ZC3H7B	chr4	88061393	88061417	TTAACACAGGCAGCATTCACCTTTG		chr2	CAAAGTCACTCAGCAAATTGCGGTA
ZC3H7B	chr8	61677651	61677675	GATGTGACATCCACATTAACATTTG		chr2	ATTCAGGTTTAGGCAAGAAGTTCTT
ZC3H7B	chr16	29824039	29824063	GATCTTGTTGGATGGACCCAGGGAG		chr2	CATGGTTCACTGCAACCTTGAACCC
ZC3H7B	chr4	99316368	99316392	GTTATTTTTACTATATATATAATAG		chr2	AAGAAGGAACTCACCTCTTACACAT
ZC3H7B	chr4	124239571	124239595	GCCAATTATTTATATCTCCACATAG		chr2	ACTCAAGATATGGAGCTGTGGCATG
ZC3H7B	chr7	69128051	69128075	GATTGAGATTCAGGTGACTTAACTG		chr2	AATCTGAATGGAAGGGAAGGAAAAT
ZC3H7B	chr4	71618465	71618489	CTGTGATTAATCCCACTTGGTCCAG		chr2	TAACTCACTTCTTTAGGAGTCTGAT
ZC3H7B	chr4	174360822	174360846	TTTTCTTATTTGGGGCAAATACATG		chr2	GCCACCCAGTTCCCCTGTTCTTCAT
ZC3H7B	chr1	40933499	40933523	GTTGTTCTAGAATCAGGGACACCAG		chr2	GCCCCGTTTCTGATATCTACTTCTA
ZC3H7B	chr20	62306773	62306797	GGCTGCTTGGTAGAGAGTGAGTTTG		chr2	CTTTTCCTGTGCCACCACCAAAGGT
ZC3H7B	chr17	78819228	78819252	TGAGGAAACAAGAAGCAGTCGCATG		chr2	GCAAACATTTCTAAAAGATCTTGGT
ZC3H7B	chr1	150301993	150302017	CAGAGGAGACTCTCCAAACATAATG		chr2	GGCTTTAGTGGAAACCATTTGGTTT
ZC3H7B	chr11	57531588	57531612	GTAAAAAATGATGATAGGTAAGTAT		chr2	TTACATTTTTCACCTATGATATGAA
ZC3H7B	chr19	40526857	40526881	CTATAATGAATTTAAACTTTCATTG		chr2	TAAATAAATCTGACCCAGGCTGCAT
ZC3H7B	chr19	57728452	57728476	AACACAAGGCCTACTTTATAATAAA		chr2	CCATCCTGTTCTGACAGTAGAAAGG
ZC3H7B	chr20	10453789	10453813	GCATGGCCAGCATTCGGTCTGGCTG		chr2	CATACACACTTTTACTTAAAGCTTT
ZC3H7B	chr14	58736484	58736508	GACAAAATATTCTAAAAGGGCACAG		chr2	CATATCTAAAATTGATGGGACATCT
ZC3H7B	chr1	100883602	100883626	GTGACCTTGAGCAACTAATTCTCAG		chr2	GAAAATAAGGGAATTGGGTATATGA
ZC3H7B	chr9	81265407	81265431	GAGTTCCACAAGGCTGCTAGATACA		chr2	AAAGATCCTTTAAAAAACTGCTCTC
ZC3H7B	chr7	150930476	150930500	GTCTTCTCAAACACGGGGAGCAGAG		chr2	ATCTTTCACATTATCTTCTTTTTAA
ZC3H7B	chr7	17363113	17363137	GATTGATTCTCACTTAAAATTCTCA		chr2	CTAAGTGCAATACAGTGAACAGCAA
ZC3H7B	chr2	170497244	170497268	GTTTTAAAAATTAATAAGCCCCCAG		chr2	AATAGCAGCATTTTTAGAGCAACCA
ZC3H7B	chr14	52195133	52195157	TTTTTTACCACTCCCACATAAAATG		chr2	ACCTGCTGTCCTGACAGAGTCTATA
ZC3H7B	chr1	41511488	41511512	GTACTTAGTCACTGATTTGGCCACG		chr2	TTCGGCCAGCAAAGGCTCCCTAAAT
ZC3H7B	chr2	28004056	28004080	GCCTTCCCTTACAAAACCAGAGGCG		chr2	GTGTATCTGAGACTTATTTGAAAAC
ZC3H7B	chr2	24920586	24920610	GATTTAGTGAGGAAGTGCATTTATG		chr2	AAGTCACCATAGTACTGAGTACTGA
ZC3H7B	chr5	178316302	178316326	TTCAATAAAATAATTATGTATTACG		chr2	ATTGAGTGGCAAACACTCCACTTGC
ZC3H7B	chr7	155487592	155487616	GTTTCTCTTGGTTATTAACAAGTAG		chr2	AGTCAATGAAAATCCAATTACACAA
ZC3H7B	chr5	110432926	110432950	GATAGTGGAGGGAACTTTAATTTTG		chr2	TATACACAAAGAGATGACCAAGAAA
ZC3H7B	chr12	120900482	120900506	GACCATTTTGCCCATGAAGGAATCG		chr2	AACATGATTTAAAATTATACTGACA
ZC3H7B	chr5	52286051	52286075	GAATGTAAACTTAGGCTAGGAAAAG		chr2	GTGTAAAAATAAATATCTAAGTAAC
ZC3H7B	chr1	47842630	47842654	GTGCTCACCAAACGAAGGGTATCAG		chr2	CCAATGACCTACTCTCACGGTAAAA
ZC3H7B	chr6	38020871	38020895	GTGTCTGAAAAACCAAGAGCACTGG		chr2	TAGTTACGAAAAAAGAATACAATAT
ZC3H7B	chr10	126672210	126672234	GACAGTGAAAGGAAGCTACTCCATG		chr2	TAACCAAAACTTGAATAATTCAAAA
ZC3H7B	chr16	31201414	31201438	GACTTTAATCGGGGTGGTGGCAATG		chr2	TGAAATGGTTAACAAAATATCATAT
ZC3H7B	chr17	65862680	65862704	GAAGCAGAACTCTGCAAAATTCTAG		chr2	CAATGAGAAACCCATTTCTCTCCCC
ZC3H7B	chr2	74159315	74159339	GAAAAGGGTGATGCGAAGTGGAATG		chr2	TCCACATTCTTCTCTCTAACGATTT
ZC3H7B	chr1	211448246	211448270	GTCTTTCTCTGCATACAAAATATAG		chr2	TCTTCTTGAAAAGATATATTTTGAT
ZC3H7B	chr6	110588691	110588715	GACAATTTACTTGCAGAAATAATCG		chr2	GTAACAAATTTTCTTTGGGTTATTT
ZC3H7B	chr9	15460347	15460371	GGAGAATGAATTATTTACAAATAAG		chr2	CTCAGAAGGTTCTGAATCTGAATCT
ZC3H7B	chr5	134044456	134044480	AATGCAGTCATTGACTCCCTTTCAG		chr2	ATTCACTCTGGGTGTCATAAGCAAG
						chr2	TTCAGAATTAGGGACCCAGTAACCC
						chr2	CCATGAACATTCTCATTATAGCCGC
						chr2	CCTCAGGCTGTCCCTTGTTTCAAAA
						chr2	TATGCCCTTTGCAGAAAAGAGTGAA
						chr2	TTGGTGTCAAATTTGGGTTGATTAC
						chr2	GTCATATGTGGAGGTGTGAGTCAGA
						chr2	TCAAAGGGCAGGGAAGAGGTCCTGC
						chr2	CTCAGATGCCCGTGTTCTGTGTAAA
						chr2	CCAAAGTTTTCTGTTCTTTTTGGAA
						chr2	GTTGGGAACAAGAGAACCATGGAGT
						chr2	ACATTCTAAATAGTGCTGCAAAAGT
						chr2	GAAATGTTGTATTCATCTGACCAAA
						chr2	GGAAACTCCAAGATTCTTCCGCTAA
						chr2	TAAAAGGTTTTGTTTATCAGTATTT
						chr2	AAACTCTAACTTATCTTTTAATGGG
						chr2	TACTTCCACATGCCTACAACCCGAA
						chr2	TGGAGAATGACATTAATAGAATGAC
						chr2	CTTGTAGCCCTCAAGTTATTTTAAA
						chr2	AGTGCTTTCTGACTTGTTAAATAAG
						chr2	ATAAACAGTAGTATAATTTGGGAAT
						chr2	TAACCGTAATTTATAGTGCAGTAAT
						chr2	GCTCTGGCAATTGGGGTCAGCATGT
						chr2	TGACCACATAATTGAAGTAGAATAT
						chr2	GCCTTTTTATGATTACTTTGATTTA
						chr2	AATGATGTTAATCAGCCCAGGATGG
						chr2	TCAAAAGGGGCACATACCATAGCAT
						chr2	TCATGCTTGGTTTTTATTTTCCTTG
						chr2	ATTTAAAAAAAAATCAACTTAGATA
						chr2	TTGTTAAAATGCATCACAGTACCTC
						chr2	TTTGTCAGCAAGTCAGTCAAAAAGA
						chr2	TTTCCAAACAGCTTTACGGTTTCCA
						chr2	TTCACCTCAAACAAGGAAGACACCT
						chr2	CTTGGAGTTTCAGCTGTTACAACTC
						chr2	AGCTAAATTTCAAGGTCTGTGTTCC
						chr2	CATATTCTCTGTAGTATTTTAAACC
						chr2	TTCTCAGAGCACTTGTTTTGTCAAT
						chr2	GGGATGCTGCATTCCTGGTAAAACA
						chr2	GCAATCATGTGGTCACCTAGGCACA
						chr2	CTAGCCAAATGGTCCTGGGATCCCA
						chr2	AATCACCCATGAAATCCTTCAAGAA
						chr2	GTCTTCATCATCGGGAAGGTTTGCT
						chr2	TCCTGAGGAGTTAAAGAAAAAATAG
						chr2	GTTAGTATAATGAAAACTAAACATT
						chr2	ATACTGGTCTGGTCCCTGTAGTTTT
						chr2	GAAACATCTTCTTTTGCGTTTTAAA
						chr2	TTTTGACAAGAGGTCAGTAACTTTA
						chr2	TTAAATACAGCTATCATCTCGTTTC
						chr2	TCTGGCAGAACAAATTCCATCTCCC
						chr2	TGCAGGCCTTTTTCTGCGCTTTAAA
						chr2	AATTTCTCTTTGCCTCCAACTACTC
						chr2	ATGGGGCAGTAAAGAAAATTTCTTT
						chr2	ACATGTTGGTAAGGCCAGTGCTAAC
						chr2	TACTACAGAGTTGGACAACAAAATA
						chr2	GGAAGCAATGCAGGCAGTTGAACTA
						chr2	AATATCTGAGGGCAAACAGATTCCT
						chr2	CCCTTTTCAAACACCAATATCTCTT
						chr2	AAAGGCCCAGGCGCGGGTCACACGA
						chr2	CAGGGAAGAGTGGCCTTATGGCTAC
						chr2	TCAAGCCACGTGTTTACCTAAAATG
						chr2	TGCTCCTAGTCGCATAGCTTCTCAG
						chr2	AATAGTCAAAGAAGAAAGGAAAAGA
						chr2	AAGCTGGATGTCCCGGGTTTATTTT
						chr2	TTCTGCATCTTTGCAAATATGAGAC
						chr2	ACAACTCTGTTCCAGGAGCTTTCGA
						chr2	TGCGCTTCTACAGGTATTTCTTTTT
						chr2	TCTTTGTGTCAAGGATAAATGTGAA
						chr2	GATAGCTGTGGAATTGTCCGAACAT
						chr2	TTTTGCCTTGAAATTAAGCAATGTT
						chr2	TTATGCCTAATTTCCCAAAGGACAA
						chr2	GTTATTTATGCCAGTATTAAAAGCA
						chr2	GCAACTTATATATTCTACGCAAAAC
						chr2	AGAAAACCAGAAAGATCTAAATTTT
						chr2	AAAGACAGGAAGATGACTACATCAC
						chr2	AGCAGATAAAAGAGATATTTTCATA
						chr2	AACTAAGCTCTGGGAAACAGAATAC
						chr2	CAAAATTACCCATGTACAACCAACT
						chr2	GCCCAGTTGTGATAGTCTCAGTTTT
						chr2	GGGCAAGAAACTTATAAACGTATTT
						chr2	AGTTCTATTATAATTGAGACACTTT
						chr2	TATTATAAGTTGTAAATCTCTATCT
						chr2	ACCAAGAGGACAAAAACCTCCAAAT
						chr2	AAACCTACCTTTGTTCGTCTCAAGT
						chr2	TTTCTGAATCTTTCAAGAAATCCTA
						chr2	AAATGAATCCTTATAAATTTCAGCA
						chr2	GAAAAAGCACAGCTTAAATTCCTGC
						chr2	TTCCACATCTTCCAGAAGTTGCAGA
						chr2	ACTGGTCTCAGAACAAGGGACTTCT
						chr2	GCAGGAAGTCAGAGGACCGCCCCAC
						chr2	TGACCAGGTGTTCACACTCTGTCGT
						chr2	GGCTTTCCCTGCTGGTCTCCTCCAG
						chr2	TGGGAACACCAGTGCTGGGAGGTGG
						chr2	GAGCAGACACTGTTCCGGTGATCTG
						chr2	GAGAAAGCCCAGGCAACTCTGTTCT
						chr2	CCTCATACACCCCACCCCTGGTAGC
						chr2	CGGGCAGTAAGTCTCTGCATTGCAG
						chr2	TTTCAAAGAGGCCTGTGCTGTTTTG
						chr2	GGTCTAGGGAAGTACATTAGTAAAG
						chr2	AAAATCTTTATAGTGCTGGTGACTG
						chr2	CCAATTCCATATAAAAACTGGGGTA
						chr2	GAAGACAGTTGCCATTGTCTCCAGT
						chr2	CTGGAACAAACGGGATTCAGGTGGA
						chr2	GGGAGACATGAGGGGAGGAAGAAGC
						chr2	CCATGAGCCTTTTTCCTGCCTCCAT
						chr2	CCTTAGTGCCTTCCCAAACCTGCTC
						chr2	TCTCACAAGCTAACTAAACTTCTTA
						chr2	TATTTTTCATAGGTCCAAGCCTAAA
						chr2	GTCAACTAAATTCTCATTCAGGTCA
						chr2	CTCTTTTGACATTGGCTAATTCGAG
						chr2	ATGGGAACCAGCCTGGGTCTGGAGG
						chr2	TATGTTGTCAGGTTTTACTTTGGTT
						chr2	TCATTTGTATGCCACATTATTACCT
						chr2	CCCCACTATTTATACCACCAAGTCT
						chr2	ACCTACTGCCTGCACATGCTATGGC
						chr2	TACCTGGAGGGAGCTTATTCATAAA
						chr2	TTCTGGGTTTCAGTCATGCAACACA
						chr2	GATTATTACTACACAGACTAGAAAA
						chr2	TGTAGAGGTTGAAAACCATCCGCCT
						chr2	ATCTCCCTTCTTTTTATGGACAAAG
						chr2	GACGCCTGGTCTATAGTGCAGGAAT
						chr2	CATTTGCTAACATAAGACAGGCCCT
						chr2	TAATTCTGGTTTAGTGCTCTATCCA
						chr2	CCAGACACTGTCCCTCCACGGACCT
						chr2	GGCCACTCTCCAAAGCTCCTGCCCT
						chr2	ACACATGGTGCCATCATGGAAATAC
						chr2	CCTTGCCAGCATTCATTCATCTCAG
						chr2	ATCCAAAAGACAATTTGTGAAAACT
						chr2	ACAAATTAATGTTTGTTTGCTTTTT
						chr2	AGAACTTTGCCTATATATATTTGTT
						chr2	GGGAACTTAGGCTAGTGGAAAACAC
						chr2	AAATCTTCTATAAATTATAAGGAAG
						chr2	TTCTCATTAATTTTCATGTCTGTAC
						chr2	TAAAGTCATAGCCAGAGAAATTATT
						chr2	AGGTGAGCCCTGTGCAAACATCTCT
						chr2	TGGGCAGCCTCCCCCAAACTCTACA
						chr2	GGCTGCCATGCATCTTCACTTAGTT
						chr2	TATCACAATGGCAGAAAATAATTTC
						chr2	ATCTCATGATTTTTAAAATTTACTT
						chr2	ATAGCAAGTTGTCATTGAAGGGTAA
						chr2	GAGGAAAAAAAAGATGTCGCAAAGT
						chr2	TTAAATTGTTCGTTCTCAAAGACAG
						chr2	CCCTGAAAAGGTTCTTTCTCTTCAC
						chr2	TACTTTCCAAGACGCCCATAGGGAA
						chr2	GAGCAGGTAACAGTGAAGACCAGCA
						chr2	CTCCTCAGTTCCCCAGTGAAAAGCA
						chr2	AAAAGAGCTCGAGGTCAATCCGGCA
						chr2	CTACTGGTTGTCCAAAGGGAGGTTA
						chr2	CTTCCTGTAGTGTCATCAGAGGCAA
						chr2	CTAGTCCAATTTCCCCAGTTTAAAA
						chr2	ACCTGAAGCTCTCAAAACAATTTAA
						chr2	ATAAAATTTAGCCAAATAAAGATCT
						chr2	TTGTTGCTAAGTGAATGCCAAAGTG
						chr2	CTACAAGATCCTGTGGAGAAGTTCT
						chr2	CACCACTTCAGCACAGGCCTCCAGG
						chr2	AAAGTGCAGGGAGTCTTCCTTTCTG
						chr2	TAGGGCTGCAGGTGGACTGGTCAGC
						chr2	TCCAATCAAACATCAGGACCGCCCA
						chr2	CAGCACAGGTCAATGAACTCAGGAA
						chr2	CTAGGGCTCTCAAGCTGTTTTCAGC
						chr2	TCAGGAAAGAATACTAGGGGTGTAA
						chr2	AACTGCTTTCTGGCAGCATTTTGGA
						chr2	TTTCTCCTGTTTTCACAATAATAAG
						chr2	CCAAATGGGACATATTAATTTGCAG
						chr2	AATTGCCTTTCCAGGCAGCCAGACG
						chr2	CAGCAGACTCCTAAGGGCCTGGACC
						chr2	TGCTCTTCAGCAGCGGGGGCTCAAC
						chr2	TCACAAGCCTCTGCGTCAGTCTCTT
						chr2	GGGTCCCTTTCACACTGTAGCTCAA
						chr2	AATCGCACTCAATTCTAAGCAGCTG
						chr2	TAACTGGCCATCGCCCAGCTCGGTC
						chr2	ACACTCACCAAGATTCACAGCCCCG
						chr2	CACACGGCCAGCCCCGCCCCCAGCC
						chr2	TTCTGGGCACACACCTCGGGTCCGG
						chr2	CTCTGCTCCTGGCTGGGGGTCTCCT
						chr2	TGGCCTTCTTACAGGTGTACAGCCA
						chr2	CTTGATGATGCGGGCGTTCCTCTCG
						chr2	ATGACCGAAGTGGTGCTGGGCACCT
						chr2	GCTCTATCAGCTCCTCCTCCTGCAG
						chr2	CCCCTCGTCGTCGCCGCCGCTGTGC
						chr2	CGGGAGAAGCCGCTGCCGGAGGTGG
						chr2	CGACGCTCACGCTGCGCACCTTGAG
						chr2	GGTCACACAGTCCGACCCCGCGGTG
						chr2	AAGTTCTCCCTCCCCAGGGCCTCCA
						chr2	CCACCTCGGGGTCCAGGCCGCAGTA
						chr2	CTGGAAGAAGGTGTCAGACTCGGCC
						chr2	AAGGCAGCGGAATAGCGGGAGCTGA
						chr2	GGTCCGACTGTGAGCGCTGCAGCCC
						chr2	CCGACGCCTCACCACCCGCGGCTCT
						chr2	GGCCCAGGGGGCGCGGCCGGGACAC
						chr2	TGGAGGGCGCCGCGGACCGCGCGGC
						chr2	TGGGGCTGGGGTCTCGGGGATTGCG
						chr2	GGGTCCGCCGCGGGGCCAGGAGTGG
						chr2	TCGGGACCGTCTCCGGGTTCCCGGC
						chr2	CTTGCCCTCGTCTCCCGTCCGGGGC
						chr2	ACCGGCGCCTTGTCCTTACCCGGCC
						chr2	CCTGGAAGAGCTTCTTCACCAGGCT
						chr2	TGCCCTGGGGCCGTCGGCGCCCGAT
						chr2	CCTCGCACGAATTCGCATTTCTGCC
						chr2	GGTAGATGATCAGCGAGTCCGGTCT
						chr2	CAACGGCTTCCGCGCAATAGCCCTG
						chr2	CGCGCCACCGGGGCCGGGGCGCGGG
						chr2	CCGGGGGCCCAGGGTCGTTCCCCGG
						chr2	GCACTTGATCGCCCCCGGGCCGCTG
						chr2	CCCTCGGAAGCGACGCCCCGGCCAG
						chr2	TCCCCGGCCGACCCCGCACATACTT
						chr2	GGCGCGATCCGCCGCCAGCCTCTCC
						chr2	ACTGCGCTCCTGCGCGCCGGCCGCG
						chr2	CGGCGTCGGGGTCCCGGGTAGCCGC
						chr2	GGGGTCCCGGGGAAGGAGCCGCTCG
						chr2	TTCGGGGGCGCGCTCAGGGCCGCCA
						chr2	GGGCGCGCATCTTCGCGGGGAATGG
						chr2	ACCGACCGGGGTTCCGGGTCCAGCG
						chr2	GAGACGCGCTCGAGTGGTAGAGCCA
						chr2	GTCAGTCCCAGGGCCGGTTCCGAAG
						chr2	TCCGCGCCGGGTGGGGAACGGCGCC
						chr2	CCAGTGCCCAGCTGCCCAGGCCCGG
						chr2	GGTTGGGGAGAACCGGAGTCTGCAC
						chr2	CGATTGGCGAAACTCCCCAGTTCCC
						chr2	GCCCCTCCCGACCTCATCGCCCACA
						chr2	CCGACTGGCACCGCCCCCGCCCCCG
						chr2	CCCGGTGCCCCGGCCCTGGCCGCGT
						chr2	CCCCGCATCCCCGCTCGTCCCCGCC
						chr2	CGTCCCCGCCTCCTCACTCCCGCCC
						chr2	GGGCCCGCCTCCCTGGCCGCTCTCC
						chr2	GGGTGCCAGCGCCCGCCCTCACCTC
						chr2	GCGTCCGGGGTCCCGGCCCTCACCT
						chr2	CCTGCCCGGTGCCGTCCCCGCCCCC
						chr2	CCTCACCTTCCGGCGGCGCTGCCAA
						chr2	CCGCCTGGAGGACGCTGGGGCGAGC
						chr2	AGGCTCTGAACCCCCACTCGCTCAG
						chr2	CCCCAGATCCCCGAGGTCACTGCTG
						chr2	GACGCAGGCATTTCCGGGGAGGGGG
						chr2	AGCAGAGGGGACGTCCCCCCACCTC
						chr2	CCCCGGGCAGGTGCCTCACATCCTT
						chr2	TGAATTCTTAAAGTGACCTCATCGT
						chr2	GTTTGGAAACTTGACTGTTTAATTT
						chr2	TGTCTACCTGAGCTCATATTCTTAT
						chr2	TAACAGAAAGGAATAGGACATAAGA
						chr2	GGAAAGAACACGCAGCGCACGCCAG
						chr2	GAACGCAGGGCCTCGGATTGGGTCC
						chr2	GACTCGGTCGCTGGCCGGCAGCGGG
						chr2	CGTGGCCGGGCCCGAGGACCGAGCT
						chr2	GCCCCAGGCGCGGCTCAGTGGATTT
						chr2	GGAAGAAGCCCAGCCAAGTGTCCAG
						chr2	AATCATTGCTATTTTTACGGTAACC
						chr2	GAGGCAACGGGGAAACCACGAGTTC
						chr2	ACCAGGCAGTGGATCAGCCTAGGAA
						chr2	TGCTAAGAGTCTAAGATAAAATACT
						chr2	TCCCAAACTCCATTATTTCAAAAAT
						chr2	TTGGACAAAATACTAAAGTTATCTC
						chr2	TCAGACATGTGAAATGTTCACGTTA
						chr2	TCGCGTTGTGAAGACAACTCCGTAA
						chr2	CAGGCTGTGCTTTCAGCCTTGTGGT
						chr2	GGAAGGCAGGGAGGGCGACAGGTGC
						chr2	AGATGGGCCCCCAAAGTGGGCACGA
						chr2	ACACCTCACCAACGAGGAAGAGGAC
						chr2	CGCAGCAGGGTGGTGCTGAGTGGGC
						chr2	CTTGGGGGTCTTTAATCTCCTTGAG
						chr2	CCCCAGCGAAGCAAAATTTCATAGG
						chr2	GATAGTAGCACAACAATAAATCGCC
						chr2	GCCTCGTTGGAACATGTAAGACTCA
						chr2	TAGGAAAAGGAGTCTAGGCCAATAA
						chr2	AGGATGCGGGGGTGGGGAGTGAAAG
						chr2	AGAGGGACAGAGATGGAGAAAGGGG
						chr2	GAGCTCCTGGGTTGCCACAGATGGT
						chr2	TTCCTACAGGATGCGGGAGGATGGG
						chr2	TAAGTCAGAGGAAAAAACCTTTTTA
						chr2	ATTGTGTAGCCCAAAGTGTCTTCTT
						chr2	TTCCTAATTTGCACTACTTCATGGG
						chr2	CAACAGCAGCACTTCTAAGACAGAG
						chr2	AACTGCAAAGTACAGGACCTCTGGA
						chr2	ATTTGACCCTGGGTCCACAATTTAC
						chr2	CTTTGGACAGGTAACAAACGTTCCA
						chr2	GGTTGTTTTGTCACCTGTAAAAATT
						chr2	CAATCCCATTAAAAAGCGGACAAAG
						chr2	CAGAATGGCTGTTATAAAAAGTCAA
						chr2	CAGACAAATAGGAACGTTTTCACAC
						chr2	AAATTATTGTCTTATGAAGATACAT
						chr2	ACTCACAATGGCAAAGATGTAGAAT
						chr2	CAACCCAAAGGCCCATTATAGACTG
						chr2	AAAATAATGAGATCATGTACTTTGC
						chr2	ATTATCTTCAGCAAACTAACACAGG
						chr2	CTCACTTATAAGCGGGAGACGAACA
						chr2	GCAACAACACACACTGGGGCCTGGT
						chr2	GGGAGGTGGGGAGACAGAGGGGGAG
						chr2	AGAGAGCATCAGGAAAAATAGCTAA
						chr2	TGCATGCTAGGCTTAATACTTAGGT
						chr2	GATGGGATGATAGGTGCAGCAAACC
						chr2	ACCATGACATATGTTTACCTATATA
						chr2	ATAAATCTGCACATCCTGAACATGT
						chr2	ACCCCAGAACTTAAAATCAAATAAA
						chr2	CATATTTTAAGCTGATAACTTTAAT
						chr2	CACATACAGAAATTCTACCTCCTTA
						chr2	CAGCTCCTCCCTGCTCCCACTTATC
						chr2	TTATTGGTGTCACAAATTAGATCTT
						chr2	GATTTATACTCTTTTTCTTTTGATT
						chr2	CTTGTAACAGAATAAAAAGTGAAAT
						chr2	TTTAGCCCCCTCCCAAAAAAATCGC
						chr2	TGTTTTTATAGCTTAGAACATTCAT
						chr2	TGCTTCATAGTGAGCACTAAATAAA
						chr2	TGTTAACCTAAAAGACCTAGGCTTA
						chr2	GAGAGGCTGGAACATTCCACCTCTC
						chr2	ATGGGAGCTCATTAGACCCACCTGA
						chr2	TAGAGTATTTATTAAAGTTAATGAG
						chr2	TGAACGCTGGCCTTGGCAAAGAATG
						chr2	TATAAGTCCCCAAAAGCAATTGAAA
						chr2	CAAAAGCAGAAATTGACAAGTGGGA
						chr2	CATAATTAAACTAAAGTGCTTCTGC
						chr2	ATCCAACGAAGTCTTAATATCTGGA
						chr2	ATCTACAAGGAATTTGAACAAATCA
						chr2	GCAAGCAAAACCCAAAAACCCTATT
						chr2	GTTTACCATCACTAATCATTAGAGA
						chr2	TATCATCTCACACCAGTAAGAAAGG
						chr2	CTATTACTTAAAAGTCAAAAGATAA
						chr2	CAGATGCTGGCAGGGCTACACAGAA
						chr2	GAGAATGTAAATTAGTACAGCCACT
						chr2	GTGGAAAGCGGTGTGGAGATTTCTC
						chr2	AAGAGCTTAGAACTATCATTCCACC
						chr2	CAAAAATCCCACTATTGGGTATGGA
						chr2	CCCAAAAGAAAATAAATCATTCTAA
						chr2	AAAGACATGGAATCAATGAAGATGC
						chr2	CCATCAGTGGTGGACTGGGTAAAGA
						chr2	AAATGTGCTACATATACACCATAGA
						chr2	ATACTATGCAGCCATTAAAAAAGAG
						chr2	TGAAATCATGTCCTTTGCAGCAACA
						chr2	TGCATTTAGCTAGAGGCCATTATCC
						chr2	TAAGCAAACTAATTCAGGAAGAGAA
						chr2	AACCAGATCCCACATATAAGTGGGA
						chr2	GCTAAACATTGAGTACATATAGACA
						chr2	CAGAGAACGGAACAATAGATACTGG
						chr2	GGACTGCTTGATCGTGGGAGGGTGA
						chr2	GGAGAGGGCATAGGTTGGAAGGCTA
						chr2	TCTGTGGGTACTATGCTCACTATCC
						chr2	TAGTGATGGGATCATTTGTACACCA
						chr2	AGCATCAGTGACCCACAATCTACCC
						chr2	ATGTAACAAACCTGCACATGTACTC
						chr2	ACTGAACCTAAATTTAAAAAAAAAG
						chr2	TAAAACTACTATAACATTGTATTTA
						chr2	AGACTTACTGCTATTAGACAAAACT
						chr2	AATTATATTTATATTCATGATATTT
						chr2	CATGTATTAAGCAAATAATTTACTA
						chr2	ATTGATGAGAATTATCTAAATAAGT
						chr2	TGTTCTTGTTGCTCAACTGATAGTG
						chr2	TCATCTTTGTGTCCATTTCCTTTCT
						chr2	AGAATCACTTCAAAAGACTTGGTCA
						chr2	GAGCAGGAAAAAATGCTTAAGGACT
						chr2	CAATAATCTAGGAACTCTACTCCCA
						chr2	GGAATGTATTCTAAGGAACAGATAA
						chr2	GAGATGTGTGCACCGCATGAAGATA
						chr2	TTCATTGCAGTCAAATGGGGGAGGT
						chr2	CAACCTACATGCAAGTACAGGAGGA
						chr2	AGGCTGGAGGATGTATGACTTACCT
						chr2	TCAGAGTGGGAAGTGATTGTGATGT
						chr2	GTATGAAATTTTAAAAATAGCATGA
						chr2	ATATAGAAGCAGTCCTCAGCATACA
						chr2	GTCCAGGGAATGTGGGGGCTCCTGA
						chr2	TATCTTTTTGGGAGGTCTATGAGGT
						chr2	CAAAATTACTTTCATTGATACCAAG
						chr2	CAACAGGCTTCATGCCCAAAGTCCA
						chr2	TAGAACTAGTGCTAACATAGTTTGG
						chr2	TTGAAATGTGCTTGCCAACTTTGGA
						chr2	GGTGGGGCCTGGTGGGAGGGATTTG
						chr2	ACAGTAGGGGTAGATCCCTTATGAA
						chr2	TGGTTAGCCCTGTCCTCTTGGTGAT
						chr2	GAATGAGTTCTTGCTCAGTCAGTTC
						chr2	ATGGAGATCTGGTTGTTTAAAAATC
						chr2	TGGGACATCCCTCCCCTCTCTCTCT
						chr2	TGCTCCTGCCTTCACCATGTGACAA
						chr2	GCCTGCTCCTGTTTCACCTTCCACC
						chr2	ATGATTGTAAACTTCTTGCCCTCAC
						chr2	CACAAGCAGAGAAGATGTTGGTGCC
						chr2	ATGCTTGTATGGAATGCAGAACCAT
						chr2	TAATTACTCAGCCTCGGGTGTTTCT
						chr2	TTATAGTGATGCAAAAACAGACTGA
						chr2	TATAAATACTATGGCTCTGGCTTTT
						chr2	GAGAAAAGATAAAGCTTTACTGTGA
						chr2	GTTGACTGGCAAGGAGACAGAAGGC
						chr2	AACACTCAGATCTGTCTCCCTGATC
						chr2	TTGGGGTGGGTAAAGCTTTTATGGC
						chr2	ATTTCTAAGTAGTCCCAGGTGATGC
						chr2	CAATGCAGCTGGCCTGCCGGGCTAG
						chr2	TGGTGTAAAGAGTTAGGTTAAATCT
						chr2	TTTTCATTGCACATGCCCGGGATAC
						chr2	ATGACTTGCAGTTTTGGCTCTGTGC
						chr2	TACCTATAACAACTTATGCAATGGT
						chr2	AAATTGGCTTAAGTTGTTACCATGG
						chr2	TTACAAGACTAAGAATTGAATTGTC
						chr2	TTTTCTTTCTCCATTTCTTATGAGT
						chr2	ATATAGTGGAGTTATCAAGAACCTA
						chr2	GTGACTGCTGAAATGCCAGAATATT
						chr2	TAGAGCTAATAATGTGTGCATTCAA
						chr2	TGGGAGGCCGATATGGTTTGGATCT
						chr2	TTTAGCGCCGTCCCCACTTGGTACT
						chr2	GTATAGTGAGGAAGTTCTCACGAGA
						chr2	CTTCCCCCACTCTCTTTCTCGGTCC
						chr2	TGCTACTGCCATGTAAGATACCTGC
						chr2	TCCCACTTTGTCCTCTGCCATCAGT
						chr2	AAAAGCTCCCTGAGCCCTCCCCAGA
						chr2	TAGTCTGCAGAACTTGAGCCAATCA
						chr2	TGTGAGAATAGATGAATACAGAGGC
						chr2	TAAGGCAGGTGAATTATTTGAGGCC
						chr2	TATAGCAAGACCCGCATCTCTTAAA
						chr2	AAAAGTAAAAAAAAAATTAAAAAGT
						chr2	ATTGATCAACTTATATTTTAATATA
						chr2	GTAGATATTAATAGATATAAGCCAT
						chr2	TAAACCAAAGCTTATTAAGACCTTC
						chr2	ATATTAAAACTGTGTAAGTACAGGG
						chr2	AAAAATGACAGGCAAGCACACATTG
						chr2	AGTTTTTTCTCATTTATTCATTAAA
						chr2	GAAACATTACTGAGTCCATATTAGG
						chr2	TGCCAAGTGTTCGACTCCATACTTT
						chr2	CAAATTTGTCAACTGATAGAAAACT
						chr2	AGGAACAGGAGAGAAATTCCTAAAA
						chr2	TTGTTAAAGGGGCTCTATCCTTACC
						chr2	TTCAGCACCATACTTAGTGGTGGAT
						chr2	TTTTAAAGCATTCTATAAAGATAGT
						chr2	AACAACATAAGGATACACATTATTG
						chr2	TCCATGTTAGTCAAATGTACTGGGC
						chr2	TTTCTAGCCAGTAAATAGAGAAAAA
						chr2	AATAACTACAGAGTATAAAGACTGG
						chr2	GGGAAACAAAGAGGCAAAATTCCCC
						chr2	TTATAACAGGCAATGTAATTGACTA
						chr2	TTTCAAACCTCCAAGAGACTGGACA
						chr2	TAGTATTAGAACTAACAAGACATTT
						chr2	CAACAAGATTGTTGGACAAAGAACA
						chr2	AACACTAGCAATAATCAATTTAAAA
						chr2	ATGTACCAGGAAAAATAATCAAGAC
						chr2	ATAATACTAAGAAAATCCATATGGA
						chr2	ATCTGGTAATACATCTCAAAAAGAC
						chr2	ACAAGACATGCTTATAGAATATTAT
						chr2	AGAGATAAATAAATAGATGTGCCAC
						chr2	ATTCAAGGATAGTCAGAATCAACAT
						chr2	TGTAATGATGTGAATCGTCTTAAAT
						chr2	ATTAGAGACAAAACCCTAGGCTGGG
						chr2	TGCAATGGCTCATATCTTAATCTGA
						chr2	AAACAAAATTCCAACTTTTTTCTTC
						chr2	AATTATTTGCAAGAGTAAAGGTGCA
						chr2	ATGCATTGTGTAATATGGTAACCGT
						chr2	TGACCACATGTTGCTATTAAGCCTT
						chr2	TGAAATGTGGAGAGTCTGAGTTAAG
						chr2	ATGTTGTGTGTTACATTTTATATTG
						chr2	AAGAAATGGTATTTCATATATACTG
						chr2	ATTTAAATTAAATATATTATTAAAA
						chr2	AAATAGTTAAGAAAATTTTGAAAAA
						chr2	AAAATGAAAACAAGAAGGAAACTTT
						chr2	TTTTGCAAAACAGCTATCTAAGATT
						chr2	TGTTATAAAATTATAGTAACAAAGT
						chr2	ATGATAGTGTTGCAGAGATAGACAA
						chr2	ATTATATATAATATAGGGAGCATTT
						chr2	AAGTCAGTAGGGGAAAGGTAAACGA
						chr2	TATCTGTCTACACTACAGCAGCCCC
						chr2	ATGCTAGGGGAAGGCTCAGGAGAAT
						chr2	TCAGCTGAGGTGGCATCCAAGAAGG
						chr2	AGAAAAGGTGATCAAACATGACAAC
						chr2	CATTACAGAGACATGAGGATGAGTA
						chr2	GTGAATATCCCATGGTGTGGTTTCA
						chr2	GTTGAGCGACAGGTATAGAAGCTGG
						chr2	TTTATGCTGAGTTAATTAGAGGATA
						chr2	GGTGGTGAAGTACTGAAACATATAA
						chr2	GAGTAAGGTCATTTTCCAAGGATTT
						chr2	GAGGGAGGAAAAATATGTATGCAAA
						chr2	ATAACCTGAAAAGGTGGCCACAAGA
						chr2	CAGAAGCTACTTTGGTTGGTGAGAG
						chr2	AGAACCCGTACTGAATGTGCATATG
						chr2	GAAGAGGAGATGGCTGATTGGTTAA
						chr2	AGTACTTCTGGAGGTGGAAGCGGAT
						chr2	AATATTTAGATGCTGAAAGAGGACT
						chr2	ATTAATTCCAGAGAGAAAATAGTGC
						chr2	AATAGAGTTCAGTTTGTCTATGAAC
						chr2	AAAATAAAACAAACCATAAATAGTC
						chr2	TCTGGGTTAGTCTTAACAGACCCCA
						chr2	TAAGAAAAAATTCAAAGGAGGGTAT
						chr2	TTTGGCTTTTGTTAAGATAAGATAT
						chr2	AATTGACTGTAGAAAATATGCCACT
						chr2	AAAATTAAGATTAAACTACATTTTG
						chr2	CAGCATAAGAGTAAACCAAGTTGTT
						chr2	TAAGAAAAAAAATCTATCAAAATAG
						chr2	GTGAAATCCAACCACTGAAACCTCA
						chr2	CTAGTTTATGTTACAGCAAGCCCAC
						chr2	AGGAAAAAATCACAATGGCATCTGC
						chr2	AAGAAACACGCTTGCCCGTCCAAAC
						chr2	TCAAAGAATGGACTCAGGGACAGGG
						chr2	AGAACAGCAGAAGCGAGACTTTAAT
						chr2	GGCGGTTTCACGAGATCAAGTGTTT
						chr2	GGCATGCAGAGGCACACCCTGAACA
						chr2	GTTTTAACAAGCAATTTATTCCCTA
						chr2	TCATTGGCTGAGTATATGGGGGTTA
						chr2	CAATCTTCCTGGACACTGCCTATTG
						chr2	GTAGTTGTGTTAAGGCTTCAAGTGT
						chr2	GTTTTTTAGGGTCTTTCTGCTGCAT
						chr2	TTTATTGCCGCCCATAATGCATTGT
						chr2	GACTGTCTCAGGACTTTTTAAACAT
						chr2	TTGACCTATGGTCCTAGTGGCTGCA
						chr2	CCTAACTGCTAAGAAAGAGTACAAT
						chr2	TACCGATGCTGCAAGCTTGCCTAAA
						chr2	CTAAATTTTTTGGTGGGGTGGGAGG
						chr2	GGGTGGTTAAGTGGGCCCTGACTGA
						chr2	TAGGTGCCTGGCCACTGGTTGAAAG
						chr2	GGAAAGCAAGAAGGGGGTGGTGACT
						chr2	TAGTACATTCTGCTTCTTTATTCCT
						chr2	TTGTAGTCTGTTTAAACCTACATTA
						chr2	AGTCACTTATAATTGAAAATGGACC
						chr2	ACCACATATAGGTTATTTTCTATAG
						chr2	GTCAAAACAACTCTGGGTAAAGACT
						chr2	TTAGGGAAATCTTTTACAGGTGAAA
						chr2	CATCAAATTTCCAGAGGGTATTCTT
						chr2	TTTTTTAAGAAGAATAAACTTTGAA
						chr2	AAGTTTCCCTCCCAATCCAGGTGAA
						chr2	GTTGACACTGGTGCTGATATGGGCA
						chr2	GTTCAAGCATGTAAAAAAATATGCT
						chr2	CAAGTGTAACTATTATTATAAAGCC
						chr2	TCTCACATACTACGAAAGTAAACAT
						chr2	CATCCACTGTGGGAACACATAATTG
						chr2	TCTTGTTCAGTGCACTTTAGAAGTA
						chr2	GTAATGAGTAGAGATTAGAAACCAA
						chr2	ATCATGAGTAATACTGGACAGATGA
						chr2	GCTCTCACTGCTGAGTATAAAGCTA
						chr2	TATTAAAATAAAACCACTACTGAGG
						chr2	ATGTCATCAAGATGACTGACTAGAG
						chr2	AACAGAATGTCTAAGGGAGAACACT
						chr2	GGAATTCAGTAAGGGAGTGACGAAG
						chr2	ACACTCTGAGGCATGGAGACTCAGG
						chr2	ACGGTGGCATAGAATGGAAGCAAAG
						chr2	CAGCCATCTGGTTCTTGGCTTTGGT
						chr2	TGAAAGCCAAGAGGGAATACTCACG
						chr2	GTAGGAAAAAGGTGAACAAGAGATC
						chr2	TCCAGCAGTCCATTCATACCACAGA
						chr2	CATTTGCAATCCTGGCTGCAGGAGT
						chr2	GCCCTACAGCATTCACAGGCCCTGA
						chr2	GTCCAGTATGAGGAGCTGCCTAGAG
						chr2	TCCTTGCAACTGCATTATTCCAGAG
						chr2	AGGAAATTCATGCTGGGTTGACCCC
						chr2	AATTCCTGGGACCCAGGCTACTGCA
						chr2	ACATGGCAAATTTTGAGAGCTCAGC
						chr2	GTGTATGAGTTTGTTTTCATGCTGC
						chr2	TTAGCTTACAGCTCCACATGGCTGG
						chr2	GCGAACAAGGAGCAAAGTCACGTCT
						chr2	GTGCAGGGGAACTCCCATTTATAAA
						chr2	TCTGGTGCAGCAGCTGCCATCACAC
						chr2	CCACCGCTGCAGGAAGGGCATGGGG
						chr2	AGGTGGCAGATGGATCCCACCCCCA
						chr2	CAGCCCACTGCTCTGGGGGCTGCTG
						chr2	CTGGTTGGGGAGTAGTACAGTCAGT
						chr2	CAGAGAGGGGTCTCGAGGCAGAGCT
						chr2	GGGCCTGGGAAGGTACAGTGCTTGT
						chr2	GGAGGTGGAGCTGGGGCTGGGCTTC
						chr2	AGTGCCCACTTTTGGACCAGTCAGG
						chr2	AATGCAGCAGTTGTGCCCAGCCCGC
						chr2	TAAGGATACTTGGTCCCTGGGCCTT
						chr2	AGGAGGAGGCTCTGTGCAGGGCTGC
						chr2	CCTGGGCCACATCCCCAGGATCTGC
						chr2	CCCATGTAGGGGTGACTGGTGAGCC
						chr2	TGACACACCTGATGGCAGGCCTGGG
						chr2	GCCCATTATCTGCTCCACCATGGTC
						chr2	TGTCCCTGAGTGCCAGGGCAATGGG
						chr2	AGGAGCTCATGGCAATGTCACCCTT
						chr2	CCCCAGGTGTGGGCCTGGGCCCAGA
						chr2	GAGGACCTGGAGCCCCCACCCCAGG
						chr2	CTATGAGGGGGCACCACAGGGGCTG
						chr2	CATGCTCCACAGAGCCTGTGGAAGC
						chr2	CAGGAGGAGGCAGCAGCCCTCCCTG
						chr2	CACCCTACCCTTGCACAGCTGCAGC
						chr2	TGCCAAAGTCTGGGCTATAGGCCCG
						chr2	GGCCTATGTGTACTCTTGGCCTGGG
						chr2	AGGGTCCCCTGTCCCCTACAGGCTC
						chr2	AGAAATGCCTGCTCCCACTGCCTGG
						chr2	CTTCTCCCCGCTCTTAGTGCCTGCT
						chr2	CCAATCTCAGAGGCACTGCCAGGGC
						chr2	TTCATGCTCCATGGAGCCAGCAGGA
						chr2	GCTCCACCCCTTGCAAGCTGGTGGG
						chr2	GCCACCCTCCCAGGCACAGGACCTG
						chr2	GGAGTCTGTAGTCTACACCCTCGGG
						chr2	AATGAGAAGAACCCCTGTCCCCACA
						chr2	GGCTCAGGGGTATCTGCTCCCACTG
						chr2	CCTGGCCTCTCCCTGCTACAGGTGC
						chr2	CCTGGCTGGATGTGTGCAAGCTTGG
						chr2	GCCCTGCCACCTTGGCCCTTTGTGA
						chr2	ACTTTGGGTGCTGACAAGCACAGTG
						chr2	GGAGAAGCTGAGGCTGGGGGCCTGA
						chr2	GGGTGGCTTAGTGCTGGCCTGCAGG
						chr2	CACCCCTTGGTGTGAGCACCCCAGG
						chr2	TACCATGGAAGGTGGCAGGAGGCAA
						chr2	ACAGGATCCTGCGCAGAAGTGGGAA
						chr2	GGTCCATGGCAGGGCCCCACCTTCA
						chr2	GGCCAGCCAGGGCCTGAAGGCTGAG
						chr2	GTCTAGGCTGTCAGTCCTGCAGACC
						chr2	AGTGGGAACTTGTGGTGCCTTCTCT
						chr2	GGGCCTACTCACGGCTGCAATGAAC
						chr2	TGAGACCTATAAAAGCCCCAGGCTC
						chr2	AGCCAGAACAGAGGAGAAAATGGAG
						chr2	GAGGAGCTACCCTCTTCAGGGCTTC
						chr2	CTTTCTGCTGAGAGCTGAACACTCG
						chr2	ATGGGATGGCCTGCCTGCATAGAGG
						chr2	AGCCACCAACTTCAGGGCCTCCTCT
						chr2	GCTGAGAGCTGGACACAACCTGGCT
						chr2	GCAGAGAGGAGCTGCCACCTGTGGG
						chr2	TCTCCTCTGAGCTGTTCTCACACTC
						chr2	AATAAAGCTTCTCTTTGTCTCACTC
						chr2	TTCTTCCTGGATGCTGGACAAGAAT
						chr2	TCAGGCAAAGGCACCACTAGCCACA
						chr2	GAGGTTTCTGGCCAGAAAAACCAAC
						chr2	ACCCCAGAGATCCTGTAACATTTTG
						chr2	GGGGCTGGTCCAGGATCTGTGGAAG
						chr2	GATGAGAACAAGTGGATCTGCTCTT
						chr2	TCTGTCCTTATTTTGGAGTCTGCAA
						chr2	CTCCACAATAGTCAAAATGAAAGAA
						chr2	TAAAAGTGACTAGCGTGGCTGCCAG
						chr2	CTGGGGAAGAAACTGTCAATCCCCC
						chr2	ATCACCCCCAGGTGTTGGGAATGTT
						chr2	GACTTTGTTCCAACCTGGTTTCCCT
						chr2	TCACGGAGGTCTAGCCATCATGTGG
						chr2	GACTGGAAGGAGGTCCTGAACAACT
						chr2	AAGGGTATCTGGCTGAGGCTACCCC
						chr2	TTGGTGTTATCCAAAGGCCCCTGGA
						chr2	CTAACTCTAAACCCTGACTGCCTGT
						chr2	TAGGGTGTTGGCACTAGGATCTCCA
						chr2	TTCACAGCTGTCAAGGTTCATATCT
						chr2	TATGGATGTTGCTGCAAACCAGATA
						chr2	TATTATTGGGTAGAAAGAGCATTTG
						chr2	GCTTAGTCATCAAAAGTATAAAATG
						chr2	AAAGTTTAAGAGCAGCACAAATGAA
						chr2	GCAAAGTGTGCCTTGGTACCTGTAC
						chr2	GTGAATTTGTGGCAAAAATGTTCTT
						chr2	GTCATTTTCTTGGTTGCCAGAGTAA
						chr2	TGCCAAGCACCTTGAGGCACACAAA
						chr2	AGAAGCATGGCTTCAGGAAGGAAGC
						chr2	ATTAATTTCCATACCATACTGTAGC
						chr2	TGGGCCTTTTCTGTAAACACAAGGG
						chr2	CCAGTAGTCTGAGGTCCCATATGTG
						chr2	CAGGCCTTCTTTGCCTTTCAGGATA
						chr2	ATCCAGACATTTGCCTCTGTTGCAG
						chr2	GATTGATTCAACCCTCTTAGCAACC
						chr2	ATCTCAGGAGAGGTCACAAGGGGAA
						chr2	ATTCCAGGGAAATAGGGAAGCAAAC
						chr2	CCCAGAGGTACCTCCAGCCAGTGAA
						chr2	TTGACTCCCTCCATTCCTCTCTATC
						chr2	ACCTAGGAATCCTCAGATTAGGCAG
						chr2	GTCCCACTCTCACTCCTGCCCCTAC
						chr2	AACAGATGCCTGGTGAATATGGCCC
						chr2	CATTAAAGTCCAGGTCTTCTTTTCT
						chr2	GGGATTTTGGCAAGTTTTCAGACAG
						chr2	CCCTGACATGTATATAGAGGCTTTC
						chr2	CAGAACATAACCCAAGTATTTGAGC
						chr2	TCTCCTAGAAAGATGTCAGGTTCCT
						chr2	TTTGAATCAAACCCTCACCACTGCT
						chr2	GAAAAGCAGGACACCCTGTAAGTGG
						chr2	CAGAGAATTTTGAGGATGAGCTTTA
						chr2	TATCTCATATAGGGCCAGGGAAGAG
						chr2	AAGGAGCCTTATCCAATTGGAATAA
						chr2	TAGCAGTACCATTGGAAGACCCTAA
						chr2	AAGGGACCCCAAAGATGAAATGGGA
						chr2	GTGAAAAAGCAACACCCCAAAGATT
						chr2	TTATCTCCACTTGACCCTGCCCTTA
						chr2	ACATGTGGGGATTATTACAATTCAA
						chr2	GGTGAGATTTGTATGGGTGGCAACT
						chr2	CAGCCAAACCATATCACCATGGAAC
						chr2	CAATAGTTCCTGCAATTCCTTATCC
						chr2	CTGGGGCCCAGGTGATAACCTTCCA
						chr2	ACATCTACCTGAAGGGCTGCAATGT
						chr2	CACCACAGCAGCTGGATCTAGCACC
						chr2	GCAGCTGTGACCTCGGCACCCAAGC
						chr2	TCACACATTGCCCTGCATCTCAAGG
						chr2	AACAGGTGGTTCAGCACAGCAGGGA
						chr2	GGCTGACCCCAGGACAGAGGGAGCC
						chr2	ACCATGCATGTTCCCCATGGCCTGG
						chr2	GAGCCACCTGCTCAGGGCTTGTGCT
						chr2	GCCCCTGCTGGTGCCCTTGCTCCTC
						chr2	TTGCACCATGGAAGGACCCAAGGAC
						chr2	TGGCTGCCTGTGGCCTGCCACCACC
						chr2	CATGATGCCCAAGAGCTCAAAGACC
						chr2	AGCCTGCCTGGAATCCCTGTCCCCA
						chr2	GCAAAGCCATGCCATAGCCTCCAAA
						chr2	AACAACCACAACTTAAGCCACTGAG
						chr2	ACACTCACAGACACTGCTGATGTTG
						chr2	ATTACATCAAAATAAATCATACACA
						chr2	ACCAAAGCCAAAGCACCATAATCAA
						chr2	CTGACTCCAAAGGATACATCTACAG
						chr2	GAAAATGTCTTTCCGTACGAAATAT
						chr2	ACTTCTTAAGATTGGAAAAAGCAAC
						chr2	TCTTCCATCAGATGCACAGAAATCA
						chr2	AAGCAAAGAAACGTGACATCTTCAA
						chr2	AAGAACACAATAGTTATCTAGCAAC
						chr2	AGACCACAAAGTAAAGGAAAGCCAT
						chr2	GAAATGCCTGAAAAATATTTCAAAA
						chr2	TAATGATCTTAAGGGAACTCAGTGA
						chr2	TTCAGGAAAACAAATTCAGGAAAAT
						chr2	ATATCATCAAAAACCCAGAAATTTT
						chr2	GGGACTGAAGAATTCAATGAATAAA
						chr2	GAAAAGATGCAGTTGAGGGCTTCAA
						chr2	CAATAGAGTAGATCAAGGCAAAAAA
						chr2	ATAATTTCTGAGGCCGAGCGTGGTG
						chr2	AATGAAGTAAGCCTATGTGACACAT
						chr2	GGGATGCCATTAAGTAAAAATGTTT
						chr2	TTGCATTATGAGAGTTCCAGAAGGA
						chr2	AAAGAGATGGGACAAGAAATAAAAT
						chr2	TATCTAATGAAATAATTGGAAATTA
						chr2	TGCTAGTTCCACAGGGTCCATAGTG
						chr2	ATAGGGACATTCAGATACAGTAAGC
						chr2	TCAAGACACCCACATAGATTTAATC
						chr2	TAAAAAAGTCCTTTCTGAGGCACAT
						chr2	GACAAAGAGGGAATTCTAGAAACAC
						chr2	CTAAAAAAGCTGATCCTATAGAAGT
						chr2	AGACAGTAGAACTGTGGTTATTAGG
						chr2	GGCCGAGACAGGTAGTGGGGGAGGT
						chr2	TAGAGAGAGGTTGATTAACAGATAT
						chr2	AAAATTACAGCTAGATAGGAGGAAT
						chr2	AAACTCTAATGTTCTATAGCATTGC
						chr2	AGAGTGACTATAGTTAACCATAATT
						chr2	TATTGTATATATTCAAACGCTAGAA
						chr2	AAGAGAATTTTGAGTGTTCTCAGTA
						chr2	CCAAGAAATGATAAATTGCCAGATG
						chr2	CATTTTGGAGGGCTGAGGCGGGTGG
						chr2	ATTGCTTGAGCTCAGTAGTTAGAGT
						chr2	AGATGGGAGGATCGCTTGTGCCCAG
						chr2	AATAAATAAATGTGTGAGGTACCAA
						chr2	TACAAAAATTAGCAGGGCTTGGCAG
						chr2	ATGTACAATTATTACATACTAACTA
						chr2	CACTGTGGCCAGTCCTGGCTTCTAT
						chr2	CCTAATGGCCAGAAATATCAGATAA
						chr2	AAATTACTCCAAATGCCTTTCCATA
						chr2	GTCTGAAGACCATCAGTGCCAGAGG
						chr2	CTGACCCTATTAAGTAAGCTTTGAT
						chr2	ATGGAGTTTCTTTAAATATTTCACA
						chr2	ACCAATTTGGGAGAAATGGTTTAAT
						chr2	ATCTACCCAGTAGAAGAGACTAAAA
						chr2	ATTATGTGTATATCTTGTGATTAAT
						chr2	TATAAATGTGACACATTTATAATGA
						chr2	GAAATTATAATGAATCGAATAAGCT
						chr2	GAGCTTATTCGATTCATTCTGCAAG
						chr2	ACAGTTTTAACTATAGCAGGTGTCT
						chr2	ACAGCTGCCCAGGTGCTGTGTAGAG
						chr2	TGGAGGCTTTATAAGGAGAATAAAG
						chr2	CGCTGTGTTGAGACTATCAGAAAAC
						chr2	GCCCTCAGTGAGAGACACAGGCTGC
						chr2	TGTGGTATACAAAACACACCAAGAT
						chr2	GACATGAGGTAGAAATCACCATCAG
						chr2	ACAGGAATTCCTTCTGTGTGCTGGG
						chr2	TTCTCTAACTGCCCCTCCCAGGATG
						chr2	AGTAAAAAAATACTGCCCATGATAC
						chr2	CTATGTATACAGAAAGTTCTAAGGG
						chr2	TGGAAATACACAGGGCCTCGTGGTG
						chr2	CCAAAACCATTTCTTTGTTTAGCCT
						chr2	AAGCCCTTTCACATCGAAGTTTCAA
						chr2	AGCTGTGTTAACCCCATCCTCCGTG
						chr2	ATGCCTGCTTCCATCCACACACCCC
						chr2	TGCAGCTCTACTTCACCCCTTCTCC
						chr2	ACCTTGCCTACTCTTTCTTTCCATC
						chr2	TGAAAGTTGTCCAGCAGCCCCACTC
						chr2	ACAGGAAACTGATAGCCTGTGTGGT
						chr2	ACTATCAGGTGTATTGTTTTTAAAG
						chr2	GAACCTTTACTCTTCCATATTTGAA
						chr2	TTCCCAACAACTAGCAGAGTACCTG
						chr2	ACATTAGGTAACCCAGAGAAGTTTG
						chr2	TTGGTAAATTATTAACATCTCTGCT
						chr2	TTTCAGCTACTTCTTTAAATGAAAT
						chr2	GTATTAAAATGCATTACCCAGATTT
						chr2	TGATCATAACAATATGTTTTCATGT
						chr2	TTTAGTTTCATTCCATAATCAAAAA
						chr2	TTTGTGAACTTGACATCTCCTTCCA
						chr2	GTTTCTTTCAAAATTATTCAATTCT
						chr2	AATTCTTGATGGATGAGTTCTTTGC
						chr2	CTTTTTAAATTTAAGCTGAGGGATT
						chr2	TGAAAATTGACCTTTATTTAATTGC
						chr2	GTTGTTTTGTTCTAGTTATGTTAAT
						chr2	GCAAAATATTAGTTTGCAAATGAAG
						chr2	AATGGATTCTAGACTTACTACAGTA
						chr2	GTCAGCTGTGAACTGTAATAAAAAT
						chr2	TATTTTTCCATCAAAAGCCATTTTC
						chr2	TTGGTGTTAAGGTAGGCTGACTCTA
						chr2	AGATGCAGAAGGTCTGATTAGAGTT
						chr2	AGGAGGATGACATATCCTTGTTTTC
						chr2	CTGGGACAGTCCCAGTTTATGTCTG
						chr2	TTATCCTGAAGTGAGTATTTTTTTT
						chr2	ATTACAGGCGTTCACCACCACGTCC
						chr2	GGTTAATTTTTGTATTTTCAAAATG
						chr2	TGCCTGGCCTTCACTCTCAAAAGTA
						chr2	TCCTAGTTTGGATGATCATCTGTAT
						chr2	GGCCACTCTAGTTATACTGCCAGTT
						chr2	CTAACCAGCTGTGTGGCTTTGTGTA
						chr2	GGTTAGTTAACTTTTACTGGGCTCA
						chr2	ATTTCCCCATTTTTAAATTGAGGAG
						chr2	GTAGACCTATGTAGGACCTCAGGTC
						chr2	TGTTTGGCTCTATTTTTATGACTTG
						chr2	CAAAGAAATCACTGGCAGGTTTGAG
						chr2	ATACTCAGGAAAAACACACTCCTTT
						chr2	GCTAAAGAAATTTACAGAAAAGCTT
						chr2	TCTTAAAGCAAAAATCCCAATGCAG
						chr2	CTTTCTGACCAGACTCTGATGTGCT
						chr2	GGTATTTGCTCAGCTCTGTGTGGCT
						chr2	CACCTGCTCTTGTAAGGGTGGCAAG
						chr2	CCTCTCAACAATCAACTGTCCTACG
						chr2	CAGACCTTCAAGTTACATGAACTTT
						chr2	ACATCTCTGGATCGAACCAGGGGAA
						chr2	AGAGGAAGACAGTGGGGGAGGAGCA
						chr2	AAGCCTGGTAAAGGAGAGCTGCACC
						chr2	GGCTGCTTCTGTGAGTCAGTTTGTG
						chr2	AAGAATAGGACACCTACTAAAGAGG
						chr2	GACTTCGCACCTGAGTTTCCAGGAT
						chr2	AGAAATCTATTAATTGTTCAATATT
						chr2	TTGAAATTCCAGGTGGAAATTGCTC
						chr2	ATCTGCAGCACTTGCCTTCTTAGGT
						chr2	TATCGAGAATATTAGATCCCTGTGA
						chr2	TTTCAGACAGAATTATGTGACTGCA
						chr2	TTTTGAGAATGATAGAACATGAAAC
						chr2	ATAAGCTGACACAATTAAGCCTGGT
						chr2	TAAGACAATCCACTGATCACTGAAG
						chr2	ATCCGCTGAGCTTATTTGATTCATT
						chr2	CTGCAAGACAGTTTTAACTATAGCA
						chr2	GCTGTCTACGGCAGCCCAGGTGCTG
						chr2	TGTAGAGCACCCTGCAAGTCGTTTC
						chr2	TTTAGCTTGGAGGCTTTATAAGGAG
						chr2	AATAAAGGGCTGTGTTGAGACTATC
						chr2	AGAAAGTGCCTTCAGTGAGAGAGAC
						chr2	ACAGACTGCTGTGGTATACAAAACA
						chr2	CACCAAGATGACATGAGGTAGAAAC
						chr2	GAGCATCAGACAGGAGTTCCTTCTG
						chr2	TGTGCTGGGTTCTCTAACTGCCCCT
						chr2	CCCAGGATGGGTGAGGGCATTGTTT
						chr2	TTGTTTGGATGTCATTTCTTCTAAG
						chr2	AAACAGAAATTCCCTGGAGTGTGCC
						chr2	ATGGGCCTTGCCCTGTGCAGTCTCC
						chr2	TCTGTAATACTTGGTTCTTGCTTCA
						chr2	GGGTTTTCACAACTAACTACAGAGA
						chr2	GTTCTTGGATTTGGTTAAGGCATTT
						chr2	TCTCAAGGTGCAGTCGCTATATATA
						chr2	CTATGTGCTCTGAAATTTGCTGAAT
						chr2	GCCTGCTTTGCTAGGTGCAGAAGTT
						chr2	AGTGTTTCTTGTAGAGTAAATCTGA
						chr2	GGTTGTGGAGAGTAATAGCAGCTGA
						chr2	AGGTGACAGAGCAAGGTCAGCTTGG
						chr2	GCCTTGGGGGCCAGGCGAGGTTGAA
						chr2	GCTGGAAATTAGAGGAACCAGGGTA
						chr2	TACCAAAGATACTTAATTCGAAGAG
						chr2	TGACAAAATAACTGGGCGCCAAATT
						chr2	TAAATAAAAGTGTTATTTAAAGCTC
						chr2	TTAAGGGGTCTCATGCTAAAACCTC
						chr2	AGACTGCAGGCAGAGGGATGTTTTC
						chr2	CCAAGTGGTCTGCAGGACTCTGTTG
						chr2	TGGGAGATATTGAGGACCCAGAAAA
						chr2	GGAAACTTCTTCTTAAAATGTCCTC
						chr2	GTTTTGAAGAAGGAAGATTTTCTAC
						chr2	ACTAAAGAAATCCATTTAATTTTGT
						chr2	TTGCAACATAACCTCTTAAGGTTAT
						chr2	TACAGAGCAGAATTCCTGCTCACCC
						chr2	CACCCATGTGTCACACTGAAAACCA
						chr2	TGTCACGCACAGGACAGCAATGAAC
						chr2	ATGAACATCCTGCAAAAATGCCACT
						chr2	TGAATGTCCAGCAAAACTCCTTCTC
						chr2	AATGAACATCCTGTAAAACTCCTTC
						chr2	ACTCTGACTCAGAGGACCTTGTCCA
						chr2	TGCCTTTTTTAGTGTTTAAAAAAGT
						chr2	TGAAAAGAGATGAAATATTTATTAA
						chr2	ATTTTTATTAATAAATATGAATGGT
						chr2	TGCATTGCTCACAACAGAGAGAAAC
						chr2	ATCATTGTAACTCATCTTAATGGTG
						chr2	AAAATATCAGCATTCCTTTCTCCAG
						chr2	CTGACCAAAATATCTCTGCTTTAAT
						chr2	TTAAGCCTGATTCTTCTTGTTAATT
						chr2	TTCACAAACTCATGGAAAAACTGAT
						chr2	TACAATAATAATGAGAAAACACTTC
						chr2	CTTTTAATAATTTCCTTTAACTTTT
						chr2	TTGAATCACTCCCATCACTTTTTCT
						chr2	TTTCACGTAATTACCCCAAGGCACC
						chr2	AAAAAAAGGGAAAAGAGACTTCCTG
						chr2	TTCCCCGGAACAGAAAACACCAGGA
						chr2	TTGTGCGGAAGTCAGGGCTCCGGAG
						chr2	GCACCTGCCCTCAGCAGGGCCAGGG
						chr2	CCACTGGAGAGTGGAGATCCCACAC
						chr2	ACCTGCCTGAGGTTGCTTTGGGCCC
						chr2	TATGAGGGGCAGTCCAAGAAGCTCC
						chr2	TCGTGTGGAAACATTATCTCATGGT
						chr2	TACCCAGTGGGCACCGAAGCAAGCC
						chr2	AAATCTTTGGTCCACACACAAAGAC
						chr2	TCCTTAGGAAAATTATGGGAAGCTG
						chr2	GTCAAAATGATAAAGTAGCACAATT
						chr2	GTTCCTTCTTCACAGGAACCTGGTG
						chr2	TTCTTAATCTTAACACTTCAAATGG
						chr2	TGACATTTTAACCCAGGTGGAGGAA
						chr2	AACATTGGTGTCAAACTGCAGTCAC
						chr2	TTTAAAGGCATTGTGTGCATGTTAA
						chr2	TCTTCAATAAATGTGATTTATATAG
						chr2	GCAGTTGGCAGTCATACGTTACCTG
						chr2	AACTTGTTCTGACAGGACAGATGAG
						chr2	GTTTCTGGAGCCTAAGGACCTACAT
						chr2	CAACAAACCTAATTGTTTTGCCCAT
						chr2	GGCTTTTCCAATAAATGAAGGCACT
						chr2	ATTGGGAAAAGGGCGATGGCTTGGC
						chr2	GTATTTACTGTGGGTGGTTGAGTGA
						chr2	CACGCAGCCTGTGTGATTTAGCGGG
						chr2	AGCTTAATGGTGTCACATGTAAGAA
						chr2	ACACTGCAGTCCCCTCTGAATCAAA
						chr2	AGGACTAGGAAGTTTCCAAAACCAA
						chr2	CGACTAAGAACTGGTTATTAATTAA
						chr2	ACAGGAACCTAATTAATAAATTACC
						chr2	ATTACAATGTAATAATTTATTTTGT
						chr2	ACTTTAGAAGGAAGTTTATTGGCTT
						chr2	TGAGCTAATTTTTTCTGGGCAATCT
						chr2	AGACATTGACAGACCATGGAGAAGT
						chr2	AGCCACATGGATGCATTGGCTGTAA
						chr2	TTTCTGACCACATATAGCAGGCTCT
						chr2	GATTATGAATTAATGCAAGGTTTTG
						chr2	GAAAAGACAATGGTTTTAAAGCCGA
						chr2	TGGTCTCGGGCTAAAGCCTGGCCCT
						chr2	GTCACTTACTTGTTAAACGGACTGA
						chr2	TGAAACTTAATAACTCTTCATCAGT
						chr2	ACCGTTCAGATGATTGGACTTTCCC
						chr2	CACATGGTTCTATAGGGATTGACAA
						chr2	GGACCATATGTGGAAAAGTTTCTGA
						chr2	TCCCTTTATTTTCAGCTATCTTCTT
						chr2	TCCCTCGATTCTGAAACCTTGAGAT
						chr2	TCCTAAGCTAGCAAGTGTGTTTGAA
						chr2	AGCAGCTAAGGGTATAGGCAGCACA
						chr2	TTTCTGGCAATCTCCACAGTGGTAT
						chr2	TTAGGAGAGAACTTTACCTGTGTGG
						chr2	TAGCTTGGAGTCCTTGAACTCCACT
						chr2	ACTCACCAACTACATTGTTTTCCAA
						chr2	GAAAGTCTATAGGAAGATTTTCTAA
						chr2	AGTAATCAATTGATATTCCAGTTGT
						chr2	GCAGATGAGCACTTACTTTTGTTCT
						chr2	TAAAACTCCATCTCTCGTGCTGTAG
						chr2	GGTTCCCTTGGGCTCCATGGTGAGA
						chr2	AACTTGCATCCATGCACTGTGAAGG
						chr2	AGCCACGTCAATCAATGAGAATTAT
						chr2	TCTCCCTACTAGAGAAGATAAGAGT
						chr2	GCCAGCCATTTTAATTTCTAGAGAA
						chr2	ACTAAGAATGTGTACTGTGGAGGAA
						chr2	CGTCTGCATCCATGGTGCAGTCCTG
						chr2	TGCCCTGTGGTTTTGCAATTCCTCT
						chr2	CTACCCTGAAGCTCAGCTTGGTCAT
						chr2	TTAGCAGACTTGGATCAAGCAGAGG
						chr2	CCTGAGGAAGCTCTCGTAGGTTTGT
						chr2	GTTGCCTCTCTTGCTTCTCTGCAAT
						chr2	AATCAAGGGATGGGAGAGGCATGTG
						chr2	CATGTGAGCACCACATGGAGCACAG
						chr2	CCAGCTGTCTTAGCCAAGATCATAG
						chr2	CAGACAAGTCTGCAGACAGCTGACT
						chr2	CCCAACCAAGTAGTGATCCCAGCAG
						chr2	GATCGCAGAGCTTCCACCCAATCTG
						chr2	AGGCTGACCACAGACACCTGAGTGA
						chr2	GCCCATTACCAGCTGAACAGACAGT
						chr2	AGAGTGCAATCTTAGATTATAATTG
						chr2	GTCTATTTTGCAGCATTATTGGGTG
						chr2	AACAATATAAAAACATAAAGAATCC
						chr2	AAAATAGACTAGAGGACAATTATCC
						chr2	TGAGATGATTCATCATAGGATGAAT
						chr2	CATAAAAACCATAAGCTTCTCTGAG
						chr2	TCTTTGTAGAGAGAGGCATACCTGT
						chr2	GCAGTAGCTTCAGGTACACTCTTCA
						chr2	GAATTCTTTCTATTGTAGGAGCTAG
						chr2	AAAGACTGCCAAATGAACAACTTAG
						chr2	ATTTGAGGTAAGGATAAAGAATCCT
						chr2	GACACGCTGTGGTTAAGATCTTGTC
						chr2	TACGTATAACTACACTTCAGAAGTC
						chr2	ACCACTTGCTTTTTTTGTTAATCAT
						chr2	TATTGTAGGCAGGATAATAGCCCCT
						chr2	GGAGCTTAAGAATATGTCACCTCAT
						chr2	ATGGCAAAAGAGACTTGCAGATGTG
						chr2	ATTAAGAACCTTGAGATGGGAGATC
						chr2	ACCCTGGGTTGTTGGGTGGCCTCAA
						chr2	CATCATCACATGAGTCCTCACAAGA
						chr2	AGGAGATGTCAGGATAAAAGCGGAG
						chr2	GTCAGAGAAGAGAAAGGATACCATG
						chr2	GTAGTGGCTTTGATGATGGAGGAGA
						chr2	GGCTGTGAGCCAGGAAATTTGGGCA
						chr2	GTCTCTAGAAGCTGGAAGAGGCCCA
						chr2	CTGGGAGATTCTTCCCAGAGCCTCA
						chr2	GAAGGAATGCAGTCCTGTGGACCCT
						chr2	TTTGGACTTCTGACCTCCAGAGCTC
						chr2	TCAGATAATACGTTTGTGTTCCTTT
						chr2	TTACAGAAACAGTAGAAAACTAATA
						chr2	CAACCTGCATCCATATACTCTGGTA
						chr2	TTTGTAATATGAACTCTGAACTTCC
						chr2	TTGAAGAGCCAAGGCCTTGCCTAAA
						chr2	CACTGCTGAGAGATTCGACCATACC
						chr2	CGGCTGTGTCCCCTAAGCGACCCCG
						chr2	CCATAATGAGTCCACTCAACAAATC
						chr2	CAACGCTGCGAAACTGCAAAATGTA
						chr2	CTCAGTCCCAACCCACAACCATAAA
						chr2	TGTTTTTAATAATCTTCCGTTCACT
						chr2	CCCTCCATCATTTTCTATTCCACAC
						chr2	AGCCCTCTCTTTTGGTTCCCCATTG
						chr2	TACCCCAACCCCTTTTTTTGTTCCC
						chr2	CCTTTCTCACTTCCTCATGGCCCCG
						chr2	TATTGGTTCCTCTCTGTTGTCCATT
						chr2	TAGAAACCCCAGTTACCTTCATCTT
						chr2	AGCTGGGGTTGAGCTCGGTGTTTCC
						chr2	TGGAGTCTCTTTCCCCTTTTGCAGT
						chr2	AGTCTAAATAAAATCTGTCTTGCTA
						chr2	CCTTTAACATGTGTCTGGTGTTGTT
						chr2	TCTCTTTGACAGTAAACAATTTCGT
						chr2	TAAAAAAGGATACTCCATCCAATTC
						chr2	TCCTACGTAGTAATAGAATAACACC
						chr2	AAACTAATGCCTGGTTTTCATAAAT
						chr2	CCTCCCTGAAAATACATTTGTCATC
						chr2	CAGTGAGGGCAGGGCAAATAAACTA
						chr2	TGTTCTGTTCCATTCTGGGCATTCG
						chr2	CCTGTGCGGGGCAGCAGAATGAGTG
						chr2	CTGTGCAAGACCAAGAGGGAAGAGT
						chr2	GCTTGGGCTGAGACTGACAAGTAAG
[truncated: 2,000 more rows]

## Sheet: 1_6 test
positive					negative
protein_name	chromosome	Binding_site_start	Binding_site_end	sequence		chromosome	sequence
LIN28B	chr10	95960586	95960610	TTCCTCCCACAAAACCTTAAACCAG		chr1	ACCGCGCCCGGCCCTTTGGAGCAGT
LIN28B	chr11	66408087	66408111	GCTTTTATATTATACCTGTACCAAG		chr1	TTTTAGGTCCATCCCACATGTGCGC
LIN28B	chr14	21464884	21464908	GACCAAAATCAGTGGGATGTGGCAG		chr1	CACTGAGTAGTGGGCCTTTGGGCCG
LIN28B	chr12	14620798	14620822	GTAGCTACAAATGGCTAGTGGCTAG		chr1	AAAGGTGGTTCAGTTCTTGAAGTCT
LIN28B	chr17	42991871	42991895	GACCACCGCTTCACAGCTGTGCAAG		chr1	CATGCCACATGCAGCTTTCAGGGTG
LIN28B	chr14	105930772	105930796	GTATTCTTGGGGTCCCCCTAACATG		chr1	GCGATAGGACCAGGAATTTATAGGT
LIN28B	chr8	101203634	101203658	TACTACATATAAACATCAAAACAAG		chr1	AATGTTAGGTGGTTGCTTTCCGAAG
LIN28B	chr3	130654668	130654692	GTACATACCTTCATAATAATTTATG		chr1	CTTCTCCAGCTCTGCAATCGTCCTG
LIN28B	chr3	157867079	157867103	GTATATCCCACTTTACATTCCTGAG		chr1	ATACACTTTGGCCCACTTTGGTCCT
LIN28B	chr1	149871900	149871924	GCTGGGAGGTCCGGTCCATGCGCTG		chr1	TTGGCCAAAAACCTAGGGCTCTAGT
LIN28B	chr19	40872335	40872359	CCTGACACACCCACCTTCTCACCTG		chr1	TGAGTGTGTCCTTGTCTAGTGTCAA
LIN28B	chrX	12169532	12169556	GAAATGGTGGGTATATATTACCAAG		chr1	ACGGTGGAGAAAAGAAAGAGGGAAA
LIN28B	chr1	936187	936211	GCCGGTGATGGCGCGGGCCGGGCCG		chr1	AGAGCAATGAGGTTTGCTGTGCTCT
LIN28B	chrX	1517546	1517570	TCAATCTGGGGTGGGGCCTTCCCTG		chr1	CTTGGGATCGCAGATCCACTAATCA
LIN28B	chr1	91979509	91979533	GATCTGTAGGCCTTTCTGTCCAGCG		chr1	GGGAGAAAGCTCTCCTCCCTTACTG
LIN28B	chr17	41286746	41286770	GAAAGGGAGGTTCTCACTCCTGGAG		chr1	TTTCAGCTCTTGTGGGTTCCTGTTG
LIN28B	chr12	32722312	32722336	GTCTACTTTCTCAGGCCTCCCTATG		chr1	GGGTCTCTGCCGACACTGTCACAGG
LIN28B	chr3	57776012	57776036	CATATGAATGAGAGGCTAAGGACTG		chr1	GTTTATTGGGGGCTGGAGTGTGAGA
LIN28B	chr10	112672314	112672338	GACTAAATTACTAAAATTCAAACTG		chr1	TTTTCCCTGAGCATTGGGAGGCCTC
LIN28B	chr7	157028498	157028522	GTTACTAACTTCCAAAACATATCTG		chr1	GTGCCAGCACCGACCTTTGTTTTTC
LIN28B	chr19	50792852	50792876	CTGCAGGGCCGTGATGAGGCTGGTG		chr1	AAACTGCATTGTGTTCAGGCCAGGC
LIN28B	chr2	99136490	99136514	GCACATCATCACCAATGACATCATG		chr1	GATCCTGGAGAAGAAAATGGTAAAT
LIN28B	chr20	47905625	47905649	GACAGACCCTGTGCTTTCATGAAAG		chr1	CACCACCAGTTTGGTGGTACTTTGA
LIN28B	chr5	72801412	72801436	GATAACCTTTGGAATTTGATTAAAG		chr1	CATCTGGTTTTCTTTCTCAACCTGC
LIN28B	chr10	72616619	72616643	GTAAAATGAAGAATGTCTCGGGGAG		chr1	CTGCTGCAATTTACTTTTCAGAGTC
LIN28B	chr10	94335191	94335215	GAAAATACATCACAACAAATACTCG		chr1	CTCCAATAACTGGTCTATGCGTATG
LIN28B	chr12	52435120	52435144	GATCCCACATCCACTCTACTCTAAG		chr1	TTCAGGTGTCACAGTTGTGTCCAGA
LIN28B	chr20	59843707	59843731	TTCCTGGGAGAGCTCATCCTTATAG		chr1	GGGAGAGACCGGGTGGAATGCGCTT
LIN28B	chr11	32999581	32999605	GCATTGGGTGAAAAATGAGTATTTG		chr1	ACTTCATCACTTCTGAAGTTGGAAT
LIN28B	chr7	65618025	65618049	GACCACCCCACTTTCCTGCCCTGAG		chr1	CCTTCCCTTTATTTTTTTAAAGATA
LIN28B	chr5	82554437	82554461	AAATCTTGGGACAGAACCTAAAATG		chr1	ACTTCACTGGGCCAGGTGCAGTGGC
LIN28B	chr2	30863111	30863135	GACACCCTCCCCACATCCAAGGAGG		chr1	CCAGCTACTCCAGATGCTGAAGTGG
LIN28B	chr10	93758278	93758302	TACATTCATGGGGGCACAAATAATG		chr1	AAAAAAAAAATTTCACTGTATGGAA
LIN28B	chr5	115243478	115243502	GTTTTTTCACACCATAAATTAACTG		chr1	TAGGTTGGCAATTTTTTGTTCCTTC
LIN28B	chr8	48269422	48269446	GTTCTGTGAGCACCTACCTACCATG		chr1	AGTACTTTAAAGATGTTGATCCACT
LIN28B	chr11	8459416	8459440	ATTTTAATACTTTTTATCTCTCTAG		chr1	GTCTTCTTGCTTGAATCATTTCCCC
LIN28B	chr16	33961298	33961322	GTCGGGGGAGGATCCCGCCGGGCCG		chr1	TAAGAAATCGGCTGTCATTTTAATC
LIN28B	chr9	98748593	98748617	GCCCCATGACACCATAGGGATTCAG		chr1	TTTGTTTCTCTGTATGCAACATATC
LIN28B	chr6	107818392	107818416	GTCTACTATTCATAACCTTAACTAG		chr1	ATTCTCCTTCTCACTGGGGTTAAGC
LIN28B	chr19	37598651	37598675	GAACTTCCGATGGTCTTAACCCAAG		chr1	AGTTTGATTGGGATGTGCCTATATG
LIN28B	chr17	7497284	7497308	GTTCTCTCGGGTGCCAACAAAAATG		chr1	TTTCTTGTGTTTGAGGTTCATTGAG
LIN28B	chr18	33751980	33752004	GCCCACATTTTATTCTTTAAAAATG		chr1	CTTCTTGAATTGGTGGGTTTCTGGT
LIN28B	chr1	16055187	16055211	GTGGAAGAGGCCGTTTCTTACAATG		chr1	TTCTTTCAAATTTGAAACATTTTCA
LIN28B	chr19	30505544	30505568	GATAAAATTTACATTTTACATTTTG		chr1	GCCATTATTTCTTCAAATAGTATTT
LIN28B	chr3	150439224	150439248	CTCCATCTTCAACCTATTACAACAG		chr1	CTGCTCTGCTCTCCTCCTTTGGAGA
LIN28B	chr13	53275664	53275688	TTTCATAACACAACATAATCCCTTG		chr1	TTCCAATTACATGTATATTAGGCTG
LIN28B	chr8	98674215	98674239	GACAATCTATCATACCACATAAATG		chr1	CTTGACATTATTCCCAAACTAATTC
LIN28B	chr2	30700570	30700594	GAAATTAAATTGGAGGCTTTCCTAG		chr1	TTTCTCTTTGTGTTTTGTTTTGGAT
LIN28B	chr20	1162159	1162183	GTCTTCAGTTCCAGACCAGGGGGAG		chr1	ACTTTGTATTGCTATGTCCTTATGT
LIN28B	chr11	44228465	44228489	GATATCATTATGCTGACCTCTGACG		chr1	CTAACCTGCTATTAATTCTATCCAA
LIN28B	chr14	103388021	103388045	GCCATTATCCATCCACCACTCCCTG		chr1	TGGTCTTGAACACCCGATCTCAGGT
LIN28B	chr5	179164378	179164402	GCTCCTTCAATTCAGGGGGGAAGAG		chr1	CCCTGCCTGGCCAAAGTTGTAATAA
LIN28B	chr11	65196049	65196073	GTTCGTATTTAACAAAAACATACTG		chr1	CGTTTTAAACGTTCTTGTCTGCCAA
LIN28B	chr10	96333863	96333887	GCCAGTACCTTTTCAACAACCAAAG		chr1	TTCTAGCATCTATGTCCATTCTGAG
LIN28B	chr21	35210353	35210377	TAACTAGACTGTGGAATTTCTACAG		chr1	TCAGTTTTGATTGATCTTTCTTCTT
LIN28B	chr4	91420091	91420115	GACTTTTTAAAACTCCACTTATAAG		chr1	CCCATGGGTCATGTTTTCATGCTCC
LIN28B	chr11	134117517	134117541	GTACTAAATCAAGCAGTGCAACTTG		chr1	TTTGCATGCGTAGACTGTTTTGATT
LIN28B	chr4	81315057	81315081	GATCTTGACACGTGATCCCCACATG		chr1	GGATGTGAGACATTGACATTTTATT
LIN28B	chr9	114394611	114394635	TTAAGGCCATGATACCTCCTCTCAG		chr1	TAGCTCGAATTACAGGTGTGTGCCA
LIN28B	chr2	75188718	75188742	GCCCTGGGGAAAATAAACTGGAGGG		chr1	CCAGGCCCGGCTAACTTTGGTATTT
LIN28B	chr17	78681728	78681752	GTCCTCTTTCACTACAATGGCCACG		chr1	GGCATGAGCCACCATGTCCGGCCGA
LIN28B	chr21	46620420	46620444	GAGTCGGCTATGGCAAGGGGGCCAG		chr1	CATTGACATTTTATATTGTTGGTTG
LIN28B	chr1	151205144	151205168	GAATTTCTGCAGAAGCTGCTTCCAG		chr1	ATTTCTAAAGTATTCTTGAGCTTTG
LIN28B	chr4	42159682	42159706	GGGAGACAATTTATTTTCAAAACAG		chr1	TTCGGGGATGCAGTTAAGTTCCTTG
LIN28B	chr11	34999694	34999718	GATTTTATCATCAAGGCAGCAGCTG		chr1	GGAACATTTTGATCTATTCAGAGCT
LIN28B	chr6	43129309	43129333	GAGGTAGGGGTGGGCCCTGGAGATG		chr1	TGTTTTTAAAAATTTCAAATCAGTG
LIN28B	chr2	238657865	238657889	GTCTGCAGCCACGCTGGCCTCTCTG		chr1	TGACGGAGGCAAGACCCTTCTGAGT
LIN28B	chr20	37667535	37667559	CCAAAACACCATGTGGGGTGGACAG		chr1	AGTTTACCCGATGCCATGTGAATTC
LIN28B	chr8	146279559	146279583	GAAACAATCCCCCTCCCTTGGGGTG		chr1	TAAGATTTTCCCGTCTGGCTGGTAG
LIN28B	chr17	27874080	27874104	GTAATGCAGAGAGAAATGAACCATG		chr1	GAGCAGTAACAACCCACCCTGTGTG
LIN28B	chr3	52511137	52511161	GTAAACTATAACACACTAAATGATG		chr1	AACACGGGGAGCTGCTTCCTCCAGT
LIN28B	chr6	76412419	76412443	CCTAATCCTCATTACCATGAAAATG		chr1	CTTTTTGGGTGCTTCTTTGCCCAGC
LIN28B	chr9	135553762	135553786	GTGGTCGGGCATCTGTACCACCCAG		chr1	CTTGAGTCGTTTCCCTGCCTACATG
LIN28B	chr17	30702261	30702285	GCTTCCATGACAAAATATCCCATTG		chr1	CACTAATTGTTGCTTTGCTGAGTGC
LIN28B	chr19	10920129	10920153	GAATCATATTTGCTGTCCATCCCTG		chr1	CTGGAGGGGACCCTCTGCATGTCTC
LIN28B	chr11	34133734	34133758	GATCCTGGGCAATACCTTCGGCATG		chr1	CAGAGCTCTCTGTGCAGCTCTCTCC
LIN28B	chr21	30426652	30426676	GAAAAATACCTAAAAATGTACAAAG		chr1	TGTTGTGTCCTGTGAACCTTCCTGC
LIN28B	chr20	48570239	48570263	GAAACCTTCGTTTGAGGGACTGATG		chr1	CTTGGCTTCCCTGGACTCGGCTCTG
LIN28B	chr12	98929369	98929393	GAATGCTTCTGCAAATTCAATAAAG		chr1	TCTCCTCCACTCGGGGAGTCCATTG
LIN28B	chr17	25951777	25951801	GACCATGCTCTGAGCTCAGACTTGG		chr1	GTCTCAACCTGGGTTCCCCATCCCT
LIN28B	chr6	20441476	20441500	GAATCATAAAATATTTACCCTTCTG		chr1	GCACCGCAGCCTGGAAGCTCACCCG
LIN28B	chr4	20255213	20255237	GCCCAAGGAGCTCCTGCTCTGCCAG		chr1	ATGGGAGAAGCTTGGGGAATGTTAG
LIN28B	chr9	88639299	88639323	GGGAGGCCACAGGTTAAAGATTTTG		chr1	GGCTCACCTTGCTAGTTTTCCTCCT
LIN28B	chr9	102743826	102743850	GACACTGAGGGTCCTCTCCCTCTGG		chr1	CTCAGGAATGTCTGTCCTTTGCTGC
LIN28B	chr10	112578954	112578978	GAATATCCCCCAGAAACTTCTAATG		chr1	CTGGTGTCTCATGGCCTGAAAACCA
LIN28B	chr5	110100445	110100469	GCAACAGAAAAGCATACTTTGTCAG		chr1	CCAATCTCTGTTACTACACTTGGCC
LIN28B	chr3	40520808	40520832	GTAAAATTAGGATTCCAATACTAAG		chr1	TTTAATCAGGGTGAAAATGTCAGGA
LIN28B	chr6	74011298	74011322	GAAAACTATATGATACTTAATTCTG		chr1	AAATAACACTAACATTTACTGAGCA
LIN28B	chr20	13280116	13280140	GATGAGGTGGAGGACGCTGCCTCTG		chr1	CTCCCAACATGCCAGATGCAGTGCT
LIN28B	chr6	168272920	168272944	GCAGGAAAAAGAAGGGGTTATCCAG		chr1	AAGAACTTCATTTTTTTTATCTGTA
LIN28B	chr2	7348140	7348164	AACAGAATTCTCCCTCCACCATATG		chr1	CTGGTGATATTATGACACCATTTTC
LIN28B	chr6	111351325	111351349	TCAGACAGACACAGAGTGGCAGATG		chr1	CACATGAGGTCCCTGAGTTTTGCAG
LIN28B	chrX	47844086	47844110	GACACCAAAATTCAAAAATCACTTG		chr1	AGGCCATGGAGCTAGTTAGTGGTAT
LIN28B	chr7	99621523	99621547	GAAGACTTGGAGCTTGATTTATCAG		chr1	GGGGCTCTTGGCCACACCGCTGTCC
LIN28B	chr4	110739151	110739175	GAAAATAAGGTGCCTTATTTCAATG		chr1	TGCCCTATTGGTGGGCAGGTGTCAT
LIN28B	chr6	97731799	97731823	GAATCATACTTCTAACTAACCTGTG		chr1	GCTGCAATAGGAAGCTCCAGGAGGC
LIN28B	chr10	73036895	73036919	GTTATAAAACAAAGTCATAATACAG		chr1	TTTTTTCAGGGGCCATTCCAGGACA
LIN28B	chr9	128728804	128728828	GAGTCTGCTCGGTAATAAAATTATG		chr1	CCGAGGGCTGTCTTTGAATGGAATT
LIN28B	chr2	128788588	128788612	GCTAAATATAATCACAAACACATCG		chr1	TGACAGTACTTTCTGTGGGTCTTCA
LIN28B	chr16	19564547	19564571	CTTCTCATACAGGTGCCAGACACTG		chr1	AGCTTAAACTTCTGGTGATAACCTT
LIN28B	chr12	132449377	132449401	TACAATAATACATTCTAATCCATAG		chr1	AATTTAGTCATTAACTTTTTACTTC
LIN28B	chr19	44780805	44780829	TCATACCTAAACAAATAACTCATAG		chr1	CTTATCCCATTGTGTGGTCTTCCAT
LIN28B	chr2	20874720	20874744	GAAAACAACCAGGATTTGTAGACTG		chr1	TGACTTGAATTTCTCCCAGGGTTGG
LIN28B	chr12	950967	950991	GCTCCCTCCGGACTCATATTATAAG		chr1	ACATATGAAGGGGTCATAGAGGTCT
LIN28B	chr1	117629585	117629609	GCAAATAATAAGGCCAGAGGCTAAG		chr1	GGCCACAGTGGAGACCCTCTAACTT
LIN28B	chr16	70603201	70603225	CCTTGGAGAGTAGCGAGTTTCTTAG		chr1	TACATGTGGGGGCATTTCTCTGGAG
LIN28B	chr2	89873269	89873293	ATTCTATTCCATTCCACTCCACTCG		chr1	TTAGTAGCAGAAGGTCCAACATGAA
LIN28B	chr12	12795009	12795033	TCTTGGCTCCATTTACTACCTACTG		chr1	CTAGCTTAACCACAGAGATCTATTA
LIN28B	chr10	72185046	72185070	GACACACCGTCACTTCTTATCCTAG		chr1	TCTCATGTGAGCACAGGTTCTGAGG
LIN28B	chr1	116576606	116576630	GCCTGGGGTACTTGGCCCACTTCTG		chr1	CAAGGTGGGCTGCAGGCACCATGTG
LIN28B	chr4	153777454	153777478	GGATACATCTAACATAACCATTCTG		chr1	ATCAGGGCTGCATCTCCCTTCCTTT
LIN28B	chr14	100392003	100392027	GTTCAAAGTTCAGGCCGTTTCCATG		chr1	GACTCTGCCTCCCCTTGTCCTGAGG
LIN28B	chr20	14552492	14552516	GAAACTTAGCTTACCTAATACCTTG		chr1	CCCCCTCCCTCACGGCTTTAGGATG
LIN28B	chr8	41458214	41458238	GTCCAATTCACAACATTTTCATCAG		chr1	GCCGCCTGCCTGCTGCAATGAGAGG
LIN28B	chr8	435206	435230	AAATATATTAATTCAATCAAAAATA		chr1	AGCTTGCTCATTCACAGCTGGTGGG
LIN28B	chr16	46934656	46934680	GAAACGTGCCCGGCGGATCCTGCAG		chr1	AGAAGGACAGGTGGAGTGAAAGTCC
LIN28B	chr1	92844071	92844095	GTACCACTTTAAATATAAACAAAAG		chr1	TTCTCACCTCTCTGATTGGCCAGCC
LIN28B	chr10	26257485	26257509	GAACTACAATTATAACTCTATATTG		chr1	TAGGGCATGTGCCTGCTCCTGGACC
LIN28B	chr5	34760510	34760534	GAGGCCCAGGAATCTATATTTTTTG		chr1	TATTAGAGTCACCAGAGGGAGTCTG
LIN28B	chr11	35829646	35829670	GATTTATTCCTTTGAGGCCAGGAAG		chr1	TGTGCTGATTGGCTGAAATAATCCC
LIN28B	chr3	73048242	73048266	GAAAAAAACCTTTGCTGCCTCAGTG		chr1	TGGCAAGGAGGATGACATACTGTGA
LIN28B	chr1	210030616	210030640	GAATACATCTACCATGTCTCCTATG		chr1	TTGGCTAATTGGGATCCGTCCAGAG
LIN28B	chr14	53090216	53090240	TCATGATACCTACATCTAAAATTTG		chr1	TGAGAGATGTGCTCAGCCTCCCAAG
LIN28B	chr2	74330919	74330943	TGTGGTGAATGGGGGGCTTCATCAG		chr1	TCCATGGGCAGCGCAGAGAAGGGGC
LIN28B	chr5	175935773	175935797	TTCTCCACATAAGGATAACCTTACG		chr1	CAATCTTTTTGGTTTTGGGTGCCAA
LIN28B	chr4	159699451	159699475	GACAATATTAAATCAAAAATTCAAG		chr1	ACCCAGAACTGGTTCCTATAGGGAA
LIN28B	chr5	138700195	138700219	GCCATTCCTAGTGATATCTACCAAG		chr1	ATGGCTGGCGAAGCTGTCAACCAGG
LIN28B	chr3	50161625	50161649	GCTTGGCTGGGCCTCTCCTCTTATG		chr1	AGAGCCAGGCCTTGTCCTGGGTCCT
LIN28B	chr12	125590135	125590159	GATATAAAATGAGGGCATCCAGCAG		chr1	CCAGCACGTCACTGTGGGCAACGGG
LIN28B	chr3	9430299	9430323	GCATAAACCATGAGATTTTAAAAAG		chr1	CAGCTCCCAGACCAGGCTCCCTTCC
LIN28B	chr14	59761399	59761423	GTTCCAATCACAACATACTCTTTTG		chr1	TGCTCCTGCAGACTGGGAGGACTGC
LIN28B	chr8	74235731	74235755	GCAAGGCCTAGGTGACTTTTTCATG		chr1	AGGACTAGCTGCACAAGACAACTGG
LIN28B	chr22	23534018	23534042	GCCTAGTGATACAGGTGGCCCGGCG		chr1	CATTTCTGGGGTGCATGCTTGGTGC
LIN28B	chr13	39093840	39093864	CATGGCTGTGAGACAACAAGCCTTG		chr1	TGCCTCAGCACGATGTGAAGGCTGC
LIN28B	chr2	109992137	109992161	GTCATCCAGAGTTCTGCCCTCTCTG		chr1	TCCCGACTTCTCTTGGGGAGGGGAT
LIN28B	chr1	61926126	61926150	GACAACTTGGGCTCAATTCACTCTG		chr1	CATGATCACTTCAGTTTAGAGATAA
LIN28B	chr17	49399697	49399721	GAGAGCATGCGTGGCTGTCTCTCAG		chr1	GGAAACAGGCGTAGAGAAGTTAAGA
LIN28B	chrX	48817998	48818022	GTATCCCTAGGGCTGGCACATGATG		chr1	AACTTGCTCCAAGTCAAACAGCTGG
LIN28B	chr17	65942019	65942043	TCTTCAACTCAAACTCTTTCATCAG		chr1	TGAGCAACAGAGCCGGTGCTGACGC
LIN28B	chr1	60340059	60340083	AATTAGCATCTTACATTCCATACAG		chr1	CTGTGTCCCTGGGACAGGCCATGTC
LIN28B	chr13	76180123	76180147	GCTTTCCTCCTCTTTTCTTGTGAAG		chr1	CCTGGCAGCCCTAAACCAGGACACC
LIN28B	chr3	47891171	47891195	GTCCAATGGCAGCGTCTTCGTCCGG		chr1	CACCTGGCTGGGACAGGAAGGGCAG
LIN28B	chr1	151372518	151372542	GCCGCAGACATGCTGGGATCCTACG		chr1	CGCCAGGTTCTGGGGTCTCCTCCAT
LIN28B	chr14	58683005	58683029	GCTAATTTTTGGGGGGTACATTTTG		chr1	CCCCTCCCTCAGGACCTGCCTAGAG
LIN28B	chr6	57477492	57477516	GCAATTTAATAAGGAAATGGTAATG		chr1	CAGCTGACTGAGAAATCCTCAGGAG
LIN28B	chr2	110260154	110260178	GATCCATTGAGGGGGTCGGAGGGAG		chr1	GATGTGACGATGACTGATGCCTTCA
LIN28B	chr13	24859589	24859613	GACCTGCTGCTAAGTGAGCAGCTAG		chr1	AGCTCCCACTGGGCACACACAGGCA
LIN28B	chr20	61578286	61578310	GACATATTCTTAAAACTAGAGGGTG		chr1	ATTCCTCCATGAAAAGAGATGAATT
LIN28B	chr8	41401793	41401817	GATCTTACAGGACCTTGTTAATAAG		chr1	TTAAGAAGACATTAAGCTGAGGACA
LIN28B	chr2	207176956	207176980	GATCTTAAAGGGGAAAATAATTTTG		chr1	CGTGAACCCCTGGGCAGCGAATGCA
LIN28B	chr5	138992317	138992341	GATTAAAAATAGAGTGAGACTCGTG		chr1	GGAGGCGGGGGCTGTGCCTCTGGAC
LIN28B	chr17	46921650	46921674	GAATGATTCAAAAATTACTTACCAG		chr1	GCTGCAGCTGGGCTGGAGCCCTCTC
LIN28B	chr21	37581123	37581147	TCTTCGTGGTGGGCCACATCAACAG		chr1	CCTGCCACCATGGAAACAGCAATAT
LIN28B	chrX	72904421	72904445	GATTAACTGGAGCAGTTTCACATAG		chr1	CAGAAAGCACAGTCCTGGTTAGCGG
LIN28B	chr8	22277292	22277316	GCACCACGGAAGAGGCCGTTCTATG		chr1	CGTGCTCGTGCCATGTGCCTGTCAG
LIN28B	chr4	62107155	62107179	GAAACTACTTTTATCAATACCCATG		chr1	TTCTGCAAGCATTTGTTGGATGTGA
LIN28B	chr7	66735288	66735312	TTCTCTTCCACACAAATCTTCTAAG		chr1	CACAACAGGTCAGTACATTCCCAGG
LIN28B	chr19	58867886	58867910	GTTGGAGCGCTGGCTGAAGGCCTTG		chr1	ACAGTCCTGAAAGGTGGGTTCTCTT
LIN28B	chr1	45243514	45243538	TTCTCGTGATGAAAACTCTGTCCAG		chr1	TTTTCCATTATCCAAATAAGGTCAA
LIN28B	chr18	59901443	59901467	GAATTACTTTTTAATATTTCACCCG		chr1	GGACTCAGAGAAGCCACATAACCTA
LIN28B	chr14	50360428	50360452	GCCCCCGGCCCCGGCTCCTCCGACG		chr1	GCTAGGAGGAGGGTTCAAGCTGGGT
LIN28B	chr10	30727910	30727934	GATTTATTAATTAAACATTTAAATG		chr1	CTCCCTGTCCCCAAGCCACACTCTG
LIN28B	chr16	68156031	68156055	GTCACAAAAACTATGAAGGAACTTG		chr1	GACCCCCCCTCCTGACGCTGAATAA
LIN28B	chr12	56528183	56528207	GACCCTCAAAGCCAGGAGCTCGATG		chr1	CTGAGGTCTCCTTCTGGCCCCCTCC
LIN28B	chr2	232038260	232038284	GCCTCACTCTGTCGCTTAGGCTTAG		chr1	CCACCTCACTCTGCTCGGGACACGT
LIN28B	chr6	118623686	118623710	GCCCATCTTCCTCAAAAATACATAG		chr1	GGCTGCATAGGGCTTCTATGCCCCA
LIN28B	chr5	71491985	71492009	GAATCTTCAGAGACTGGAGACTATG		chr1	AGTCCCTCTCCTAATTGTTGTGTTG
LIN28B	chr19	7678025	7678049	GGTGGGGCTGGGGTTCTTCTACAAG		chr1	CAGGCAAAAGGGTGCGGACAGCTGA
LIN28B	chr14	37746848	37746872	GAACACTTCCTGTACTGATGCTGAG		chr1	GGCTCCTCACTTCCCGCTCCAAAGC
LIN28B	chr11	16769647	16769671	GAACATACTGGTCGTCTTGTTATAG		chr1	TCAGAACCTCCCTTCCCTCCTGGAT
LIN28B	chr12	62986644	62986668	GCCTCCTTTAAATTCTACTTACCTG		chr1	CCAACAGAAGCAGCGGCCGCTGCTG
LIN28B	chr19	42427050	42427074	GCCCAGGCCTGGGCTGGAGGGGATG		chr1	CCTGTGCCTCTCAAACTTGTCACCC
LIN28B	chr2	200796539	200796563	GATTATGTGGTCTTCAATGACACTG		chr1	ACGGATGCTGGGAAAAATGCACATA
LIN28B	chr12	57921803	57921827	GAGGGTGTGGGCATATATTTGTCAG		chr1	AAAGTAAGATTATGATATTTTTTGT
LIN28B	chr9	35753227	35753251	GCCTCCTGACGTACCTCACACCCAG		chr1	AAATAAGTGATGCAGCAACTCAGAT
LIN28B	chr4	17816561	17816585	GCCAAAAATTGTAGGGCGCACCAAG		chr1	CTGATTTGGGCCGTCAGCCCAATCC
LIN28B	chr19	36223852	36223876	GTCACTCCCCCCGGCGCCTCCCCTG		chr1	AGCAGAGAGAGAGATGGCTGCAGAA
LIN28B	chr6	21046014	21046038	GGGGTGCTGAGAAAATAACTTCATG		chr1	GCATTTGCGTGTGTTCTCAGGGAAC
LIN28B	chr7	6694759	6694783	GTTTAACTGCGCGCGGCGAGGGGAG		chr1	GTTTATTGTGGAAAGCTGGGCTCCG
LIN28B	chr5	65139121	65139145	GAGCTGCGGCAATCCTCCTATCTTG		chr1	ATAAAATTTTCATATAAATTATTCA
LIN28B	chr19	50890986	50891010	GATCATCACTCCCTGTCCCTCTCTG		chr1	TTGTGGAATTCAGATGAAATGCCAA
LIN28B	chr19	58134104	58134128	GTTTTTCTTACTACTGAGGAAGAGA		chr1	ACACCCTCCCACTAAGGGACTGCCT
LIN28B	chr5	176495069	176495093	GACTTCCTCTGGAACCCTTTATGAG		chr1	TTACTTCTGAAGAGAGAGTCTTAGC
LIN28B	chr22	30069318	30069342	GCAAAACTTCTGGCCCAGAAGGCCG		chr1	ATCTAACGCCATCAGATGCTACTTA
LIN28B	chr12	53346266	53346290	GTCTTCAAGGGAGTAACAGTTACAG		chr1	GTGGGGAGAAATGGATTGGTCTGCT
LIN28B	chr4	153751770	153751794	GATAACTTAAATCAGGATTTCTCAG		chr1	GAGAGAGTACTGACCTTATGTGCGG
LIN28B	chr14	60760583	60760607	GCTTAAATTCCTCTGATTAAGCATG		chr1	GTCTCTGAGGATACCTGGCTTTTCT
LIN28B	chr10	93788287	93788311	CATATATAAATGGGGAGAGAGAATG		chr1	TAAAGGAGCCAGTGGACCACATGCC
LIN28B	chrX	102206260	102206284	GAGGTGTCCACACTGTAGAGGGGTG		chr1	AACATCCTGCCCGGGACCTCTGATT
LIN28B	chr7	148080872	148080896	GTCCACATCCAGGGCGAGCTGGTGG		chr1	GTCCCTGTCTCTCTTGCTGCCTGTA
LIN28B	chr5	110077073	110077097	GCCTCAAACTATTTAAAACTTGAAG		chr1	CTTGAGAGGAAAGTGGGTGGCGCCT
LIN28B	chr21	33847910	33847934	GTGGCCAAAAAAAATCCTAACAATG		chr1	ACAGCACAGCCCTCTGAAGCTCACA
LIN28B	chr9	37446360	37446384	GCAAACTAAGTCCACAAAATTCAAG		chr1	GGGCACCCTTTGGGCCCAATCCAGT
LIN28B	chr1	22852957	22852981	GCCCTCCATCCCTGGCTGTCCTGAG		chr1	GGGTCTGCTCTGGGAGAGAGTTGGG
LIN28B	chrX	48566423	48566447	CATGAAGCTGGTTCCCCAACCACAG		chr1	ACTATCACCCAGCCTGGAGTACAGT
LIN28B	chr4	57798043	57798067	GAAGATGAAGGCATCCACAGCCATG		chr1	TCACCTCAGCCTCCCGAGCAGCTAG
LIN28B	chrX	84342642	84342666	GTCCCACCCAGAAGATATAGATATG		chr1	CTGAAGTGCTGGGATTACGGGCGTG
LIN28B	chr6	43427101	43427125	GATATACTATATTTACTTTACTTAG		chr1	AGCCAACACGCCTGGCCTGTCTCTC
LIN28B	chr19	24219855	24219879	GACTACCAATCATAATCTCATCCAC		chr1	ACTATAGAGTCATATGCCGCCATGC
LIN28B	chr3	113680749	113680773	GTATAAGCAAAAATATAACATCTAG		chr1	GGGTGTGAGCCACTGTGCCTGGCCT
LIN28B	chr1	214184976	214185000	GTACTGAAGAGCTGTCTATAACCAG		chr1	TTTTAATTAGAAGATGAAGGCTCAG
LIN28B	chr8	69362554	69362578	GACATTAACTTCTTCCAAACTCCTG		chr1	AGATTGTTATGGGCTGAATTGTGTA
LIN28B	chr4	575370	575394	TGCAATACCAATCATTCATATTAAG		chr1	CCCCCTTACCAAATCCACATGCTGA
LIN28B	chr1	14109619	14109643	GCAATCCTCTCAAACTTCCTTTATG		chr1	AGTCCTTACCCCCAGAACCTGTGAG
LIN28B	chr1	166822419	166822443	GTGCCAGCAGATGGCTTTTCTATAG		chr1	TTGACAGAATTAAGTTGACATGAAG
LIN28B	chr16	2803536	2803560	GTTCCCTTTTTACACTTTTTCAACG		chr1	TCATTCAGATGGGCCCTAATCTCAT
LIN28B	chr6	96035258	96035282	GTCTCATCATAATTCCTTTATTCAG		chr1	GAGGTTTGGAGACAGGCATGCGCAA
LIN28B	chr19	57817752	57817776	GCATTTTTGGCTGATTTAAAAATTG		chr1	GCACACACAGAGGCCATGTGACAGT
LIN28B	chr7	16815964	16815988	GATTGGAGCTGTAAAACATCATCAG		chr1	GAAAAAAGCCATCTGGGAGTCAAGG
LIN28B	chr1	201859107	201859131	GATTCCCAGGTCCACTTCTTACTAG		chr1	GGAGAGGCCTCAGAAAGAACTAGCC
LIN28B	chr2	32340795	32340819	AATAAACCTTCTACCCCTACAACTG		chr1	CTGTCCACACCTTCATCTTGGACTT
LIN28B	chr11	69462769	69462793	GTTCATTTCCAATCCGCCCTCCATG		chr1	CTGGCCTCCGGGACGAGGAGAGAAT
LIN28B	chr6	76369578	76369602	GCCCATTTACCATTTAATATTTAAG		chr1	GTTTGTGGCTTCAGGAAACCAACAG
LIN28B	chrX	2659000	2659024	GCTGGGCGGATGATGTTTACTAACG		chr1	AGATGGGGGCACTTTTCAAGATCTG
LIN28B	chr7	30373089	30373113	AATTATCCTGCCCCAGCCTTCCAAG		chr1	CCTTAGTGGAGCGGGACTCACCGCC
LIN28B	chr14	103270058	103270082	GGGGCTGGGCTTAGAGCTGGAGCTG		chr1	TTGGCCGTGCGATCCTGCCTGCTGG
LIN28B	chr13	97147347	97147371	GATATTATACTCTTCTCTTTTCCAG		chr1	GCCCCCCGTGACGCCAGGACGCAAT
LIN28B	chr15	96887261	96887285	GTGGGGTGAAGAGGATGCTTTAAAG		chr1	GAGAGCGAAGCTTAAACAGGAACTC
LIN28B	chr1	229444309	229444333	GACACCCAACTCCCATGATTCTCTG		chr1	TGCTACCGTCTTTATTTCTTCCCTT
LIN28B	chr11	14717726	14717750	GACTTTTTAAATAACCACCATTCTG		chr1	AAATATTTGCGAAGTTAATTTCACA
LIN28B	chr2	42836700	42836724	AATCTCTGCCCGCAACACATATCAG		chr1	ACCCACAGATGAATACATGGATGAA
LIN28B	chr2	152332247	152332271	GACGTATAGTATTCATTTTTAAATG		chr1	TGAGTGAGTGAGTGCCAAACACAGC
LIN28B	chr12	51143272	51143296	GATAACAATCACAATACAATACAAG		chr1	GCTGTCCCGACACCTGCCCTGTGTG
LIN28B	chr17	17700243	17700267	GAAGCTGGAAGCCATCGTGCAGAAG		chr1	CTCAATGACCAGATGTGACTTCCTC
LIN28B	chr19	52715964	52715988	GACACCCCCATGGTGCGGCGGGCCG		chr1	TAGGGCCCTGAGCCAGCCATAGCTT
LIN28B	chr5	244648	244672	GCCTATTGGGTGAATCAAATTACTG		chr1	CAAGTCACTCCTGTGCCCTGAGGGC
LIN28B	chr10	11374226	11374250	GACTTTGTGGCAGGACAGTCTCTTG		chr1	AGGGGTGCCAAGGGGTGAGGTCCAG
LIN28B	chr8	16951957	16951981	GAAAAACAACTTCAAAAATATAGTG		chr1	TGGGCTGCTACGCCCTCAGCGCGGG
LIN28B	chr5	96364597	96364621	ACCCTAAGAGCCGCCATCACTTCAG		chr1	GGCCTCTCGGACTCAGCCTTCGGGA
LIN28B	chr1	7840945	7840969	GCTGGAAGCAGAAACTTTGTCATCG		chr1	AGAGTTGAGGTCTGCCCTCCGAGGC
LIN28B	chr5	74929320	74929344	CTTTTCATTACCCTATTTTATCAAG		chr1	GGAACACGCCGCCCAGAGCTGTAGC
LIN28B	chr20	39667668	39667692	GATTAACTTTCTCCTTTCACACTTG		chr1	TGCCGGGCAGCCTGGGCTTCGCTTT
LIN28B	chr5	179999022	179999046	TTTCTTATATTCTCATTACTAATAG		chr1	TCCCTTCCAAGGCTTTCCCTGCATG
LIN28B	chr17	18831783	18831807	GAAAATTATACCTCCATCATTTCTG		chr1	GCGAAGTGGCTGGCTCTGTTCACAT
LIN28B	chr16	29811071	29811095	GCCTTTTACCAATGAGAGCCTGCAG		chr1	TCAGGCATGGCCCAGAACAGCTTCA
LIN28B	chr9	110087240	110087264	GAACTACATTCAAGTAACACCTCAG		chr1	CATGCACCTCAGATGATCTTTTAGG
LIN28B	chr2	109301398	109301422	CATACATACTACATACTTAAATCAG		chr1	GGTTTTTAAATTTTCATTTTTTAGC
LIN28B	chr8	87572317	87572341	TTAACTGGGGAAGGCATCTAACTAG		chr1	AGTAGTTATCATTTTCTTTTCCCAT
LIN28B	chr1	45103578	45103602	GAAGCTGCTGCCGCCTCTTAAACAG		chr1	AGGGAGAAACAGGTGGTGCCTAAAC
LIN28B	chr16	30012768	30012792	GACTACCTGGCCCTGCAGCTGCCCG		chr1	CCTCTGACATTTACTGGATTTCTGC
LIN28B	chr1	45977496	45977520	GCATTCTTCTAACTCTACCAAACTG		chr1	TGAAAATATTGAACAGTTCACAAAG
LIN28B	chr7	66104090	66104114	CCTGGTCACGGACCTCTCGGCCCAG		chr1	GGGCTTTTGATCCTGAGAACCTTTC
LIN28B	chr16	69874033	69874057	GAACATGCAGCTGACCCTGAACCTG		chr1	AGATCTTTGGTGCTTTTGTGCTCAC
LIN28B	chr1	12381536	12381560	AATTTTTTTTAACTATTAAATAATG		chr1	CGATTCCAGGCCAGGACACCAATGC
LIN28B	chr6	27685161	27685185	GTTTAACTCTTAAATAAATAAACTG		chr1	TCCCACAGCCTTGAAGCCCAGCGGG
LIN28B	chr1	149816993	149817017	GAGTAGGGATGACAGGTTTCATCAG		chr1	AATGGGCCGGTCCAGGCTCAGCAGC
LIN28B	chr1	180605430	180605454	GCACAAACCACACTTTTTCTTTCAG		chr1	CCCATGGCTCTCCCTCTCCTTTCTT
LIN28B	chr6	126741699	126741723	GTTTATTTAGTGGGAGAGTCTATAG		chr1	CATTTTCCACCAGCTCAATGTCCCT
LIN28B	chr12	109680292	109680316	GATCAATACTCCCTACGTCACCAAG		chr1	TGCCTCGCCCCACTGCATCCATACA
LIN28B	chr15	68482497	68482521	GTGTCCCACATTATACCAACCTAAG		chr1	CATGTGTTTTGGTTTTGATTGTTTG
LIN28B	chr1	26578412	26578436	GTTATGGAGGATTTAAAACATATTG		chr1	CTGACACTTTTTGTTAGCGGCTCAT
LIN28B	chr12	121861745	121861769	GAAACTTCTGTCCTCTTTGGATGAG		chr1	TGAAGATTTCCAGTCTGCAGTAAGG
LIN28B	chr1	110219317	110219341	TCTATAATTCCAAAGGCTGTGTGGG		chr1	ACTCAGCCATAGAACCTTCTGGAGT
LIN28B	chr1	42941266	42941290	GAAAAATTATATCTTCTACCCCAAG		chr1	CCTTGCAGCCTGGCTGAACCACGAG
LIN28B	chr10	135252169	135252193	GAATATGGGTCTGTCGGGGTAAATG		chr1	CTGTCCCGTGTGCTGCCCATCCTAC
LIN28B	chr2	28352141	28352165	GTAAATGAAGACCCTGGAGAAGATG		chr1	GTTCTGTCTGCAGGGAACGTTCTTT
LIN28B	chr4	71850555	71850579	CATTAGACTGCACTAAATTAACAAG		chr1	ACCAGCCCGGTCCAGGCTTTGGGGT
LIN28B	chr3	44519528	44519552	GATCCTACGGGAAGCTAGGTGCCAG		chr1	CCTGGACCCAGACCACTGTGTCTTG
LIN28B	chrX	152036151	152036175	GAACGTGGTCCATGGACACATCCTG		chr1	GCCTTTGTCAGGCTCCGTCTATCCC
LIN28B	chr16	67982639	67982663	GATAAAGGCTGAGATGTAGCCTCTG		chr1	CGCACCTCAGGGCCTGGTCCCTGAA
LIN28B	chr11	2424845	2424869	GAGGTCTGAGAGGGAGATGGCCCAG		chr1	CCAGTGCCTGACTCTGAGGGTCCAC
LIN28B	chr11	73965037	73965061	TTTTATCCCAGTCGTACTCTTCCAG		chr1	TCTGGCCTCAGTGAGTGACAGGCTC
LIN28B	chrX	69723295	69723319	GCTGGGCTGAGAGGAGGACACGGAG		chr1	TCAGATCGCCACGTAAATGAATCAA
LIN28B	chr10	73048461	73048485	GAACTGCACAGATGGGCTGTGCATG		chr1	CTTCTGGAAGAAATAATGACAACAT
LIN28B	chr14	74963057	74963081	GAAACTTAGATACATTTCCAACATG		chr1	GGGTGTTTAAAAACATTTGTTCATT
LIN28B	chr10	89682034	89682058	GATTAAACCTTTCTTCTTCTAAAAG		chr1	CAGCGTCTACCCTATCTTTGGAATG
LIN28B	chr13	41905418	41905442	GAAGAGAGGCTTCAAATTTATGAAG		chr1	ATGCCTTTTTTTCCCTCTGAAAAGA
LIN28B	chr1	45223847	45223871	GGGCCCAGCACTTTTTAAAACCTTG		chr1	GCAGCATTTGGGGAGAGAGCGGGCC
LIN28B	chr9	33919549	33919573	GTGTCAAGGGCTGGGTTTGCCTCTG		chr1	CTCGCCGGCGGCATTGGCGGAACCC
LIN28B	chr1	161090337	161090361	GCAGCACAGTGTGGACGCCACCATG		chr1	AGGATGGGAGCCTGCCATGCCAGAC
LIN28B	chr2	189156766	189156790	GAAACTTTCCCTCTCGGCCTCGGAG		chr1	ACCTGTTCCCGATTGCATGAAGCGG
LIN28B	chr11	68709783	68709807	GTGGTCTTGCTGACAGTAGCTGCAG		chr1	AGGGGCCTCCTCCTCCCTCTTTGTT
LIN28B	chr10	102341289	102341313	GAAAACAACACCACAATCCAAATAG		chr1	TGTGTTTTCCCCCTCCCTCTGTCCC
LIN28B	chr8	29966602	29966626	GCCAAAATAATCCAGATTTCTAAAG		chr1	TCCCACATGCCCCCACCCTGAGTCG
LIN28B	chr16	70190639	70190663	GATTTCATCAACCGGGGAGAGTATG		chr1	GGATCTGTGCCGCGGTATAGACTGC
LIN28B	chr7	116147182	116147206	GCTATTTAACATTTTACAGTAAATG		chr1	AGTGAGTTTTGACCTCCTCCTCGCC
LIN28B	chr17	64754811	64754835	GGAGAGCACCCCTCCACCCCATTCG		chr1	GCAGCAGAAATGGGACTCTGGTCTC
LIN28B	chr3	141166339	141166363	GAACTCATGATTCTTTTTCAAACTG		chr1	TCTCCCCGCCCCTCCCGCCAACAGC
LIN28B	chr19	56933900	56933924	TAATCATATTAACATCATAAAACTG		chr1	TGCACAGTGTGGAGTTCACTGTTCT
LIN28B	chr16	15779727	15779751	GACACAGGGTCAATAATAAAAATTG		chr1	GTGGCTCTGGGCCTTTGTGTCTGGG
LIN28B	chr3	38415308	38415332	TTCCTTCAGTGCTGGGGCCCTTCAG		chr1	CGCCCGTAGTCCTGAGCCCTGCACG
LIN28B	chr5	138632158	138632182	AGAAATAACATCAACTTTTGTAATG		chr1	AGAGTGAGGTGATGGGACAGCCGCC
LIN28B	chr6	18466423	18466447	GTTCATAACTTACCCAAGGGTATAG		chr1	TTGTCCTCAGCGTCCCTCCAGGAGC
LIN28B	chr17	5264868	5264892	GTCCCTCCTCTCCAGCGTTACCCAG		chr1	CCCTCAAGGTTGGAATGGCAGGCAC
LIN28B	chr1	210340072	210340096	GCCCAATAATCTACATTTTATTAAG		chr1	CAGGTCCTTCCTGGAGCCTCTCGTC
LIN28B	chr8	120220821	120220845	GGCGCCTTCGTCTGCCTGGAGATTG		chr1	TCTGCTAGGCAGTGATGTGTTGTAA
LIN28B	chr6	139112069	139112093	GATTCCATACCTTTTCAATTTTCTG		chr1	CATGTTCCTGGAGCACTTCCTCACC
LIN28B	chr1	29379714	29379738	GCTAAAAAAACAGTGGTCCCTAAAG		chr1	GTCTGTCTCCCTAGCTGGATTATCA
LIN28B	chr11	8704554	8704578	GATCTCTAGGACACGCGGGCCCCTG		chr1	CTCCACTCCGAGAGAGGGGTTCCAA
LIN28B	chr6	32948582	32948606	GACACTTCTTCATCTCACCCCCCCC		chr1	CCCCCTTTTCACTCCACATGCAGGG
LIN28B	chr3	96783187	96783211	GCTCACCCTCACCCAAAAATCCTAG		chr1	ACTCTGACAGCTTGAAGGGACTGTC
LIN28B	chr6	36570639	36570663	GCCATACTTATATTTTCTTGTAAAG		chr1	GTGGTGTGCAGTGAGCATGGCTTGT
LIN28B	chr2	219460667	219460691	GAAGCAGGCCAACCCTCAATAATTG		chr1	TTTCCACACGGCACAAAACACATTC
LIN28B	chr19	50154790	50154814	CCCCTGCTGCCGCCCGGCGACTCGG		chr1	CCTCTGGAGTCCCTGGGGGGATGGG
LIN28B	chr5	82815383	82815407	GCCACCAAATTACCCACACCTACTG		chr1	GACAGTCCCCAGGGGTGCTGGGTGG
LIN28B	chr16	81481560	81481584	GTTTCCCTGAGGCCTGGACATTATG		chr1	GCGGTGGAGGCCAGGTGAGTAGGAG
LIN28B	chr12	11325136	11325160	GAGGGAGAGTGGTAGGGGAGAACAG		chr1	AGACACACAGTCTTTCTCCAAGTTG
LIN28B	chr13	40241972	40241996	CATGATGGCTGTCTTCAAATATTTG		chr1	ACCTCGGGCTGATTCCTGGACTCGA
LIN28B	chr17	66521052	66521076	GGTGATGAAGGGGATAACTTCTATG		chr1	CCCTGGACTCCTCCAGAGAATCGAG
LIN28B	chr11	65210592	65210616	GTCAAATCCGATCTGCCATATCCTG		chr1	AGCCCATCCTGATGAGCTCATGTGT
LIN28B	chr16	315731	315755	GTTGCAGCTGTCTACTGGCTGCATG		chr1	CGGTGGCACCTGACCTCTCGCCTCT
LIN28B	chr1	41485328	41485352	GTCCAACTCCCTAAGTCCCGGCCTG		chr1	GTTCCTTTCCCGTGAAAGCCTTTAC
LIN28B	chr1	117676869	117676893	GATAGTTGGGGAAAGGCTGGGCACG		chr1	ACCACAGGGCAAGGGCCAGAGGGCT
LIN28B	chr19	41806816	41806840	GAACAAACTACAAAACTGTCCAAAG		chr1	TCCTTGCTACACAGCCGGGCCCTGT
LIN28B	chr2	86735784	86735808	TACTCAGCCAGGGTACAATTCTCAG		chr1	CACTTCCCCCACATGGCACCCTTCA
LIN28B	chr2	201680399	201680423	GTACACTGGCAGATGACATGATGCG		chr1	CTCTCCTCACCCTGCTGGGCCCTGC
LIN28B	chr16	68260455	68260479	GCCTTCAGGTCTGGGGCCAGGAGTG		chr1	TGCCCTCTCTGTCCCGGGGGACACC
LIN28B	chr4	106860916	106860940	GATATGGGAGTTAAAGGAAAGAGGG		chr1	GACCTCCTCATCGTGCCTCGAACAC
LIN28B	chr3	101677897	101677921	GAATGGGTGGGATAAATTATCCTTG		chr1	ACCAGGGCGCCTTTCATAGGCATCT
LIN28B	chr2	24207544	24207568	GCCACACCAAAAATTGTTTCTAAAG		chr1	GCCCCGCAGACAGCTTCACTGCTGA
LIN28B	chr5	36152244	36152268	GTCTGGCTGCTGGGGGCCCGAGCAG		chr1	ATTCTACCAAACATCTGAAGAGGAG
LIN28B	chr10	1170881	1170905	GCCCTCCCCCATGACAACCGACAAG		chr1	TCCAAAAGACGGGAGGAGAAAATGC
LIN28B	chr6	73659307	73659331	GCTTTAAACATTTTCATATTACATG		chr1	TTCTCAGCGCCTTTTGAATCCAGTG
LIN28B	chr17	34147391	34147415	GCAACCATATAATAACCAGGGACAG		chr1	ATCCCTAGGTGCCAAAGCCGGACAA
LIN28B	chr7	157073070	157073094	GTAAGGCCAAGGCCTTGGTCAGGAG		chr1	AGATACCACAGGACATGGAGCTGGC
LIN28B	chr11	119003654	119003678	GCACCTTCAGTGCCCGATCCCTCTG		chr1	AGGCACAGCCTCTCCCAGGTCTCAC
LIN28B	chr6	144150529	144150553	GAATCACCTGCTTATCCTATTAACG		chr1	CCTCCCAGGAGGCTCCCTCCCGCCG
LIN28B	chr5	139495630	139495654	GGAGATCTCCCATAATATTTTTCTG		chr1	CTGACCAGGGCCTCAGCTTGAATGC
LIN28B	chr9	82341084	82341108	GACTCTCTCCTGGGATGAGGACTTG		chr1	CTGCCTGGGAGGTTTCCTGATTGTT
LIN28B	chr15	49493423	49493447	GCACCAGGAAGAGTCAACATAATAG		chr1	TCCCTCCCCCAGCCTTGCTCCCCTC
LIN28B	chr11	95529216	95529240	GTCTCTATTACATCCAATTTACCAG		chr1	CCTATGGGGTCCTGCTGGGCACATG
LIN28B	chr8	100506222	100506246	GATAAATATTTCTATCCCACTCCAG		chr1	CCCCCCTCTCTCTGTCCCTGGGCCG
LIN28B	chr10	77711669	77711693	GACTTTCTGGGGGACGGAGGCCACG		chr1	ATGATCCCATCTGGTTGACGCTTTC
LIN28B	chr16	2570082	2570106	GTCTCCCAGCTATCTATAACCTTAG		chr1	TCTCGTGTTTGCATCGGCTGTACCC
LIN28B	chr21	11175234	11175258	GAATTCCTGACCTTCTTGTCAGGAG		chr1	AGAGCGGCATCTGGTTGCCAGAGGG
LIN28B	chr10	11913063	11913087	GACTCTGAGGTCTGGGACGTGTGCG		chr1	CACCTCTGCTTGCATGGCGTGTAGC
LIN28B	chr2	237038920	237038944	GCACTCCCCCAACCTGAGGATGGTG		chr1	AGAGATAATGGCTCCCAAGATCCTT
LIN28B	chr6	80410271	80410295	GCTCATATTTCTGGCCAATGTACAG		chr1	GGCCATGGACCCTTGGCCATGGACT
LIN28B	chr14	56757030	56757054	GCTCACTACTAATGGCGTCCTGGTG		chr1	TGTCCCCTCATAGTCAGGGTGGGGT
LIN28B	chr4	962331	962355	GGGTGGAGGTGCAGCTCACACACTG		chr1	GGGCCTTGCCTCTGTTCCTGGAGCT
LIN28B	chr21	38885729	38885753	ATGCTTTTGCAGACAGTCCTTAATG		chr1	GTCCCTCCCATGGCCTTCGATGGCA
LIN28B	chr2	170625420	170625444	GTCTGAGCTCTGGCGGCGCGCCCCG		chr1	CCCCTGCTTGGGTCTTCACCTCCCG
LIN28B	chr12	54744795	54744819	CCCTAACCCCACTTAGTGACCTCAG		chr1	CACCCTTGCATGGATACTTACCTCC
LIN28B	chr12	56623058	56623082	GCCTTCCACTGATTGGCTGGTGTAG		chr1	CTCCTGCGCCCCTGCGTGGGTCCTC
LIN28B	chr12	58200560	58200584	GATCCTCATTATAACTCTTATGAAG		chr1	GGCTGCATCAACAAGGTGCATGGAT
LIN28B	chr14	77931884	77931908	TAAGCCTGCTCCTTCAAAAACCCAG		chr1	CTGGCATGTTGCTGGCTACAAAGCC
LIN28B	chr11	58393726	58393750	GAACTCCTTCACCTCACATTCTCTG		chr1	CCTTTGGTGCCTCTTCTGCACCTTG
LIN28B	chr14	61391854	61391878	GTCATTATTCCCTAAACAATACACG		chr1	TTGCAGGGTTGATCTGCACCGAGGT
LIN28B	chr7	97837263	97837287	TATATATACTAGCTGGGGCACATAG		chr1	CAGCAAAATGCTTTTGGCTCCTCCT
LIN28B	chr2	153575490	153575514	GCCATTCTTCTCGCCTTCCTCCTCG		chr1	GTACAGAGAAGGAAATCGAGGCTGG
LIN28B	chr13	28009661	28009685	GTCAAAACGGAGAGTCACCCAACTG		chr1	CACATCCCAAGATGGAGATGGCGTT
LIN28B	chr9	91093396	91093420	TTCACATTTTAAAATTAGGTAAATG		chr1	CACGACAGCCAGGGGCCAGGGGATG
LIN28B	chr22	35861276	35861300	GTGGCTGGGTTGGATGAGGCAATCG		chr1	ATGAGCTGGTTTGTCCCAAGAGAGG
LIN28B	chr2	239328589	239328613	GGACTCTATGGGTGCCAGTTCTATG		chr1	GTGAAGCTTGTGACATGTATGAAGC
LIN28B	chr1	165881998	165882022	CCTGGTGTCACACAGGCAGTGGTCG		chr1	ATGGGTGGGCAAGGTGGCACGCGGG
LIN28B	chr17	56171188	56171212	GCCCCTTCACTACCCTAGTAACAAG		chr1	CACCCAGTTCCAGTCCAGTTAATCC
LIN28B	chr11	65658347	65658371	GGAGGCGGCGCGCCTGGCGGCACTG		chr1	TCAGGGTTGAGCTCAGGACCAGCAG
LIN28B	chr15	59302886	59302910	CCACCACATCTGACCTCCACATCTG		chr1	AGCCAGGGCCAGACCTGGTGCATGG
LIN28B	chr20	58521496	58521520	TAAACTTTTCAGACAGCAGTAAATG		chr1	ACCTGCAGGCCTATAGGGCATCTAG
LIN28B	chr8	100795898	100795922	GTTTCAACTAACATTATTTCTCAAG		chr1	TGAGGGGGTCCCCTTCAGGCGATAC
LIN28B	chr9	133512958	133512982	AATTCTGAACTGAGACAGATAATTG		chr1	AGGGACCGTTCTCCAGGGGCCACTA
LIN28B	chr17	7825134	7825158	GTGGGTGTCCAGCGAGAGAGAAATG		chr1	GGAAATCTCAAACCCACAGTTGGGC
LIN28B	chrX	13731969	13731993	TAAAAATATTTCATGGTTGGGCACG		chr1	CCAGGGCAGCAGCAATGTCGAGTTC
LIN28B	chr15	64710805	64710829	GTTCAACTCATTTCAGCACCAGTTG		chr1	AGCTTTGTCTAAGGCCTGCAGAGGA
LIN28B	chr2	32676571	32676595	GTTTCATTTTAAAATGCCCTTGACG		chr1	TCCCTGGGGATGCTGTGGGGTTTTC
LIN28B	chr7	127369854	127369878	GCTTTTCATAACCGAGACTGGAATG		chr1	ATAGGACCTGGAAGGAGTGTGGGAT
LIN28B	chr5	5430285	5430309	GAATGTGGGTCAGAGGAGCCTGATC		chr1	CTGGGAACTTGAAGCCCAAGGTACA
LIN28B	chr12	14928200	14928224	AATTATTTTTACTTCCCTTTCACAG		chr1	GCCATTCAGCACCATAGGTGTGGCC
LIN28B	chr11	8072785	8072809	GTTTGTGTGTGCCTATATCCTAATG		chr1	CAATTTCTAGGGTAAAGATGACAGT
LIN28B	chr3	101293093	101293117	GAAAAGTCGCAGCGAGCTGGAGCCG		chr1	TGCTCAATTTTGAGGTCCAGGGTGT
LIN28B	chr6	89874154	89874178	TAAAAACTGGGTGGCAGTTCACAAG		chr1	TTTTTCACCAGCTCCGCTTCCCAGA
LIN28B	chr12	123462876	123462900	GAAAAGCAAAGGCCTCATCTCCATG		chr1	AGGGCCCCGTTCCTTTTTGGGGTTT
LIN28B	chr16	53265601	53265625	GAAGATAGTACTTGGGAACTAAAAG		chr1	CCTAAAGGCATCAGGGCCTGTTTCT
LIN28B	chr6	42860589	42860613	GCTATTCTGGAGGCAGTGGTCGAAG		chr1	TAGACTTGAGATCCAAGGCAAAGGG
LIN28B	chr11	4113715	4113739	GCATGAGTGGATGCCAGAACTGTAG		chr1	GCCTTTGCTCACTTTAAAAAATTTC
LIN28B	chr7	44811976	44812000	CTTCACCCTCAACCAGCTGCTTCTG		chr1	TTTTTTATTGGTGCATAATAGGTGT
LIN28B	chr8	15603809	15603833	GCCACCCCCAAATTAATTATTCATG		chr1	ACAGACTTTCTGCATACATGTAATA
LIN28B	chr13	75328446	75328470	AACACAAATTTTACACAATACAAAG		chr1	AAGATCCAATCAGCGTAATTAAGGC
LIN28B	chr16	14166258	14166282	GTATATACTGGGGTGCTTGTGCCAG		chr1	TTCTTGATGCTGGAGACATTCAGAT
LIN28B	chr7	131178313	131178337	GCATTTCCCTTCTTCCAAATAACTG		chr1	TATTCTTTTCTGGCTGTTTTGAAAT
LIN28B	chr1	216747294	216747318	CATAATCCAAATATTTCTACTAAAG		chr1	GTACAATAGATTATTGTGAACTATA
LIN28B	chr3	61783191	61783215	GAACAGGGAGGCTGGGTTCTTTCAG		chr1	GTCACCCTGCTGCTCTAACACTAGG
QKI	chr17	3627403	3627427	GCAGTCCGACGATCCTGACGATCCC		chr1	ACTTATTTCTTCTATCCAACCGTAT
QKI	chr17	11929444	11929468	GAAAAACATCTCACCTCACTTTTAG		chr1	ATTTGTACCCATCAATCACCCTGTC
QKI	chr5	64951541	64951565	CCTAATTAATCTCTCTTTACAAAAC		chr1	TTCATCCCCCCACTCCCTTCCCCTT
QKI	chr11	14696140	14696164	CCCAACTAAAACTTTACTAACTTTG		chr1	CCCGGTCTCTGGTACCCACAATCTA
TAF15	chr16	11338424	11338448	AACTTTTTTCCTCAAAACAAACAAG		chr1	CTGTCTACCCCCGTGAGATCCACCT
TAF15	chr13	34401526	34401550	GTTTCAAACATCACTATACAAAATA		chr1	TTTAGCTCCCCTGTGTGAGTGAGAA
TAF15	chr7	32795436	32795460	GAAAATTACTTCTTTTTTTCCCATG		chr1	CATGCCGTATTTGCTCTGCTTTGCT
TAF15	chr14	97022661	97022685	GCAACAAAAATACCTACTCCTATAG		chr1	CATTTCACTTAACATGGTGGCCTCC
TAF15	chr10	6221982	6222006	GCATTTAACCATTCAAAATAACCAG		chr1	AGCTCCTCCATGTTGCTGACTTTCA
TAF15	chr10	124930985	124931009	CAATTTCCATTTTATTTTTTCTCCA		chr1	GGACCTCATTCTATGGTAGCTCCAT
TAF15	chr2	44660339	44660363	AATACATATATATATCCTTTTCCAG		chr1	CCACTCCCCCCAAAAAAATCCTCTG
TAF15	chr15	36957676	36957700	TTCCCCTTTTATTTTTCTCAACTCG		chr1	CCGTCCTTATGTGCCCTGAGAAGAC
TARDBP	chr6	20577347	20577371	AACCTTGGTGACCGCAAGCGATCGG		chr1	TGTTTCCCAAATAATGCTACGGTCC
TARDBP	chr5	66253959	66253983	GTGTATGTGTGAAAGAGAAAGAGAG		chr1	CCCTTCTTCCCCCTGCCCCAGGGCC
TARDBP	chr16	29002128	29002152	TATGCAGCACAGCACTTTTGAGACT		chr1	TGAGTCCACTCCCGCACACCAGCTC
TARDBP	chr4	20254583	20254607	ATTTCTGCCCGGCTGCGGCGGCCCG		chr1	CCACCTGCTCCCAGCCTCCCCCTCC
TARDBP	chr6	127664822	127664846	GTAGGGCTGGGAAAGGAGGCTGCCG		chr1	CATCTGCGCCGGCTGGGTTTTGGCT
TARDBP	chr3	149531095	149531119	GACGCGGCTGGCAAGACTGTTTGTG		chr1	TTAATTTCAGCAAACACAGGCAATT
TARDBP	chr20	21219386	21219410	AAGGGCATCGAGCGAGTCTGTCTTG		chr1	CCTCCTCGGCTCCTACCAGCCAAGG
TARDBP	chr3	24147296	24147320	CTGCCCCTGTGGTAGGAATGGATGG		chr1	AAAAGCAAAAATCCATAGGCGCTGC
TARDBP	chr18	32168823	32168847	TACACATGCAAGCTGATTTTTAACC		chr1	GCAGGGTGTGATTTACCTCCCGAGA
TARDBP	chr6	147967324	147967348	AATACTCTACTGGTGACTGGAAGGA		chr1	AGTGCACATTCCCTCCACCCGGCAT
TARDBP	chr17	60719037	60719061	CAGAGGTGGACGAATGGACTCCAGC		chr1	CGTCATCATCGTGTTGATCTCCTTC
TARDBP	chr1	45481221	45481245	CAGGACAATAAAAGTTTCGGAGTTG		chr1	TGGAGCGTCCACAGCGCTCCCGACA
TARDBP	chrX	105451155	105451179	CAAAAGGATCCAGATGGCTGAAATC		chr1	ATGCGAGTCTTCCCCAAATGGCATC
TARDBP	chr10	102797998	102798022	AATTGAGAAGAGTGCCGAGGAAGAG		chr1	TCTTTCATAAAGCGAGACACAGGTC
TARDBP	chr19	5647412	5647436	CAACCAGATGCCACAGTAGGCAAGG		chr1	CTGCAGTCCAGGGAGGAGGCAGAGG
TARDBP	chr2	136393530	136393554	AAGAGAGATAACTCTAGCTTTGACA		chr1	GGAGTGCTCGGCTCCACACCTGGGC
TARDBP	chr1	154230015	154230039	TACTCAAGCCCTGCAGTTGGCTCTG		chr1	CGTGGGACCGGTGTGAGTTCAGGTA
TARDBP	chr16	11165952	11165976	AAGGTGAAGGGTACATGTTTGTCTG		chr1	TCATACACTCAGTGAAAGCAGTGTT
TARDBP	chr15	90132012	90132036	GACTGACGGTGGTGAGTCGGGAGCT		chr1	CCTGATGAGTTTGAGTCAGCGCCGG
TARDBP	chr20	57097839	57097863	AAGTGGTTCTGTTCCGGCTGGCACG		chr1	GAAATTAGGGTCAGAGTCAACTGCA
TARDBP	chr6	170680391	170680415	GTGGCTGAGGGTTGTGTGGATGGAC		chr1	CAGTCTTCTCCTCCGCAGAGTGGGC
TARDBP	chr1	227093894	227093918	AAGCAAGGGGAGCTGAATGTCTCTG		chr1	TGGAAGGTCAGTGCTTGCTGGAACT
TARDBP	chr6	41106675	41106699	TAGAGTAACCCATAGCAAGGCTGAA		chr1	GTCATCTCTGTGCTCAATGGTGATT
TARDBP	chr14	71822403	71822427	CATGGCAGAGGTGATGAAATTTATG		chr1	AAACGGGTCCTTGGCAGGGGTGGGA
TARDBP	chr8	20078668	20078692	GTTGTTGTTTGGGGTACAAGATGAG		chr1	AAGTGGAGGGGGGCACGCCGTCACA
TARDBP	chr8	145150841	145150865	CATTCGGCTGTGAGTGCCAGTGACC		chr1	CAGGCTCCTTATTAGGGATTTCTTT
TARDBP	chr5	60419613	60419637	TTGGCTTAGCCTGTTTCCAGGCTGA		chr1	CCCTTTCTGACCTTAGAAGGATGCC
TARDBP	chr12	87886	87910	GCTGAAGGAATTTCCTGTGTGCGTG		chr1	AGAGATCTGGAGCTTTGGCGGTGGA
TARDBP	chr16	19548470	19548494	AATGAACAGTACCTGTGCTGCGATG		chr1	TGGACCTGGGTGTGAGTCATGGCTC
TARDBP	chrX	23685813	23685837	GAGGCCCCGGACTCGCGAAGAGGAG		chr1	AGCCATTTGCCAGCTGTGCAAACTC
TARDBP	chr3	142742257	142742281	AAGTAGTTATTGTTTGGATGGCAGC		chr1	AGACAAGCTGCTTAAGCCGCGTCAC
TARDBP	chr10	114852171	114852195	GATGAGAGAGCTGGTGGGCTCAGAC		chr1	ACTTTCTGTAAAGGGAAGGTAGATG
TARDBP	chr8	100844630	100844654	ATTTGCCCAGGTGGAGAGCAGCCTG		chr1	GGGGATCAGATATCGTACAGGGTGC
TARDBP	chr7	91576567	91576591	CACTAGGACTTTGGAGACATTTATG		chr1	ATGGCCCTTAGGAGTGTCTGGTCCA
TARDBP	chr1	113196639	113196663	TTGGTGGTTGGGAAATGGGATGAGA		chr1	TAGTGAGGGCCCCGTGCATGGAAGA
TARDBP	chr11	57556597	57556621	AAACCAATCAGTTGCGACCTTCTCT		chr1	CATAGCAACCAGGATGTGTGCTTTC
TARDBP	chr9	82244035	82244059	GTTTGTATGAATGGCTGAAATACAG		chr1	TCTGAGCAGTGGCTTTGCTCTGTGG
TARDBP	chr13	88354128	88354152	AACTGCTATGTGGGAATCAGCTACC		chr1	TGTCCACAGCTTGTACACTAATTTT
TARDBP	chr16	2812211	2812235	GGTCCCACTCTAGATCCCCAGCCAC		chr1	GAGGACCTGGAGCTGGTTTTGAGGA
TARDBP	chr7	75694191	75694215	AAGGAAGGTGTTGTGGAATGTTCCT		chr1	CCCTCCCTAGCAAGTACTTAGGAGT
TARDBP	chr15	79222535	79222559	GAAAAGGAAGTACTGTCCTGAACCA		chr1	CTGCCACACACAGGTTGAGCATGGA
TARDBP	chr7	150787735	150787759	AAGACGGTGCATGTGGCCGGGTACA		chr1	TTCATCTCTGGCTTCAACTCACAGC
TARDBP	chr5	17462114	17462138	AAGGTTAGCATTGTTATGTGCGAAT		chr1	TTTCCCGCTGCTTTCCTTAGGCCGG
TARDBP	chr19	11476809	11476833	AACAGGGGTGCTGAGTATGAGATTA		chr1	TGGTTGACGTGGTCTCCATGAGCTG
TARDBP	chr16	30676451	30676475	GCATCCATGCTTGTGACCCTGACTG		chr1	TGTGCATCCTCCAGTGACAGGACAA
TARDBP	chr1	44058973	44058997	GCACCTGTGTATGTGCATCAGTGGA		chr1	GATTTGTGCCCCCACAGGAAGGTCC
TARDBP	chr5	1048207	1048231	GTGTGAACGAATGGGCGAGTTTGTG		chr1	CCAGCCTCCCCCCACCTGCCCTCTG
TARDBP	chr11	85195225	85195249	GTGGCGGATCTTTCCCGCCCCCCGT		chr1	AAAATCTTCCTTGATTTCCTTTCAT
TARDBP	chr9	124454556	124454580	GTATTCGTGTGTGTGCTGATCAATG		chr1	CCGTCCCTCAGGGGTCCTGTCTTTG
TARDBP	chr9	74550625	74550649	AAGTGGAATGATCGTTGCCAGGGGC		chr1	TGATGTCAGCGTGAAGTGGAATTCG
TARDBP	chrX	62000047	62000071	AATATGAGAATGTACTAGTACAAAC		chr1	CAGAATGGCTAAAGTGGAGGGAAGA
TARDBP	chr16	19790652	19790676	GATTGGATGTTGTGGGAGAGAGAGG		chr1	CTTAAAATGCATTGGATGATGATAG
TARDBP	chr14	100455262	100455286	GTCAGTTTGAGAATGGGGAGTAACT		chr1	CAGCGTCATTTACAATCACCACGAC
TARDBP	chr7	30120471	30120495	GTTTTTGCTTGTACTTTGAATGAAG		chr1	TTGGAAGCAGCCGAGATGTCCTTTG
TARDBP	chr8	64313365	64313389	TAATGGCCACGCTGCGCAACTCAAG		chr1	GCAGATGATTGGAGAAATGAACTGT
TARDBP	chrX	24792153	24792177	GAGAGGGCTTCTTTGGCTAGAGGTG		chr1	GGCACGTCCATGCAGACCATGAAAT
TARDBP	chr10	134489039	134489063	CATGGGGGTGGGTGCGTGTGGAGTG		chr1	GCTTTCCATCCATGAAAAGACATAG
TARDBP	chr6	127665125	127665149	CAGGAAGTGCTTTGGAAGACCCTTG		chr1	AGAAACCTGAAATGCAGATCACAAA
TARDBP	chr20	8375032	8375056	GTTCCTGGTGTGTGTGTGCAGAAAG		chr1	CACACCCTATGACTCCAACCTGTGA
TARDBP	chr5	170601193	170601217	AAATACATTTGAGTAACTGTTTAAC		chr1	CATTCCCAAAGAGGGATTTTTCCAA
TARDBP	chr15	85540114	85540138	ATGGGCCTTACAGGACTGGAAGCTG		chr1	AAAGAGGAGCTGCCATCATTAGGGA
TARDBP	chr9	125866191	125866215	GACTGTGAGACTGGATTATAACATG		chr1	AGCAGGAGTTGAGGAGAGTCAGAGT
TARDBP	chrX	153668669	153668693	GACTGGCCTGGTACCTGGGTGGGGG		chr1	GACACCACTGAAAAATCTTCTCTGT
TARDBP	chr11	34158805	34158829	AATGGCAGAGGTACACGTGGACTTG		chr1	CTTGAGACTAACAAGGTACCTTCCT
TARDBP	chr2	207469253	207469277	TTTTCTGTTCTCTGTTGTGTCCCCA		chr1	TGCCAGTCACAACCCATGGTCCTAA
TARDBP	chr6	53777961	53777985	TTTTATGAGCAGGCTGCAGCTGAAG		chr1	GATGGTCACAGCTAAGGAGGCAGCT
TARDBP	chr11	490814	490838	GTGTGTACACATGCGTGGCCGCCTG		chr1	TGGTACTGCCTGCAAGGACAAACTC
TARDBP	chr21	45170897	45170921	TTGAGCTGTGTGGGGGCTCCTGGGC		chr1	CTAAAACAACAGAAAGCCCAGATGT
TARDBP	chr6	167439482	167439506	GAAAGTGATGTCTTATAATGAGGCA		chr1	CCCAATACCCATAGCAATATGTGCT
TARDBP	chr3	140961964	140961988	GAGAGCTACTTCTAGGATAGCAGTG		chr1	TTCAAGATAATTATAGATGTGCTTT
TARDBP	chr13	94462828	94462852	GTGCTACCTTTCAGGCTATGGCCCG		chr1	AGGATAGTTTTCTTTAAATCAGTAG
TARDBP	chr7	103006526	103006550	GCTCGAATGGTTCGTGAACTCTTTG		chr1	GCTCCCCCTCACAGAGTCGCAGCTT
TARDBP	chr2	97506865	97506889	AAGATTCGTATGAAGTACTAACCCC		chr1	GGTTTAGTCATTACGTAGACAAGAC
TARDBP	chr14	70447275	70447299	CACCTGTCCAGGAAGCTGGGGTTTG		chr1	AAGACGGTGCATTCTCTCGGAAGGT
TARDBP	chr7	69746022	69746046	GTCTCTGTGTGTGTGGAAAGTGATA		chr1	CCCGTGCTCTGTAATGGAGTAGGTT
TARDBP	chr2	99075410	99075434	TAACACCCGTCAGGATGGTAGCCAC		chr1	TTAATAAACGTGCTTCCTTCGCTGC
TARDBP	chr1	46219872	46219896	TATTAGGGATAAAAGTACAACACTG		chr1	ACCTTGTGACTCGCCTTGAATTCCT
TARDBP	chr17	20237009	20237033	AATTTGAGCCTTGTTTGTACTAGGG		chr1	TCATGCGTGAGATCCAGAAACCCTC
TARDBP	chr12	27902351	27902375	GCAAATAGTATGGAGTCAGTGACAA		chr1	TCTTGGGGTCTGGATCAAGACCCCT
TARDBP	chr14	104145817	104145841	GTGGTCAAGTACGAGAGTGGCCCTG		chr1	TTTCTGGTAACACCATGGGTTGGGG
TARDBP	chrX	55045090	55045114	AAGGTGAGACCGAAGAGATACATAG		chr1	AGAGGGAGGGGTGAATAGGTGAAGC
TARDBP	chr3	28332454	28332478	CTTGACTGGGGAAGCATCTGCTTTG		chr1	ACAGGACTTTTTTTGGGGCAGTGAA
TARDBP	chr15	40736290	40736314	AATATGAGTGTTAAACCTCTGTGTG		chr1	ACTCCTCTGTATCATACTGTCACAG
TARDBP	chr21	34720313	34720337	GACATGGTATGTGGGAGAGTGGACT		chr1	CTAAACTCATAGACTGTACAACACC
TARDBP	chr10	102730577	102730601	ATCAATGGGTTTGTGTGCATGTCCC		chr1	AACGGTGAGCCCTAATGTGGACTAT
TARDBP	chr6	157874872	157874896	GTAATATGTGTCTGCTTTACTTCTG		chr1	GGACTTGGGGTGATTGATATGGTTT
TARDBP	chr17	74561874	74561898	GACTGCTGTCTGATCTTGCTGAACA		chr1	CTTGAATTTCCATGTGTTCGGGGAG
TARDBP	chr20	37078295	37078319	TAGATGGTGGAGAAAGCCTGTGTGA		chr1	ATGGGGCAGGTCTTTCCTATGCTGT
TARDBP	chr10	135220897	135220921	AACAGTATTCTTCTGACTGATAAGC		chr1	TCTCCTGACAGTGAATAAGTCTCAT
TARDBP	chr14	61243005	61243029	AAGGAGAGGGAAAGGTGTTCAGAGA		chr1	GAGATATGATGGTTTCATAAACAGG
TARDBP	chr5	90076439	90076463	GAGGAATTGATTATGATTGGTTTCT		chr1	AGTTTCCCTGCACATGCTCTCTTCT
TARDBP	chr3	140660914	140660938	GCTGGTGCATCTGTTTGCCGGAGGG		chr1	CTTGTCTGCCACCATGATTATGAAG
TARDBP	chr1	201839789	201839813	AATGGACTGTGGTATGTGATGCAAG		chr1	CCTCCCCAGCCACGTGGAACCATAA
TARDBP	chr16	3584585	3584609	GACGGTGCTTGGCCGAAGGTGTGGC		chr1	GTCCAAAAAGCCTCTTCTGTAAATT
TARDBP	chr10	1142016	1142040	GGTCTGACTGCTGCTGCTTAGCCAT		chr1	GCCCAGTCTCAGATATGTCTTTATC
TARDBP	chr9	114312397	114312421	GCTAGGGATCAGCCTGTGTTGAATG		chr1	AGCAGCGTGAAAATGGACTAATACA
TARDBP	chr18	20812602	20812626	TTTCTTCTGCATGACTTTGGTGTCG		chr1	GTGATAATGACATGTTAATGCAGGT
TARDBP	chr22	51114123	51114147	GTGGGCACGTACCGTGTGTGCAGTG		chr1	TTGGTGGGGGATATTAATAGTTGGG
TARDBP	chr17	8163876	8163900	GTTTCAGCTTTTTAGCTATTATGCA		chr1	GAGGCTGTGTGTGTGGGGGTGGGAC
TARDBP	chr17	28453007	28453031	CATAAGTGAGTGGTTTTGCTGTCAT		chr1	CTAAAACCGCTCTAAAACCATATAA
TARDBP	chr18	22029780	22029804	CAGATTTTGAATGTGAAGAATGTCA		chr1	AGTCCATCTACAAAAGTATCTGAGA
TARDBP	chr2	242281420	242281444	TACTGCCTGCTTGATAGGTCCGATT		chr1	GGCTAAATCTATCTCTATAAGAAAT
TARDBP	chr14	68563501	68563525	TAGCTGCAAAGGAATAAATGATATG		chr1	ATGAGGAAAGAAGTAGCAGGGGAGA
TARDBP	chr18	9106091	9106115	TAGCTAGGCTCCTTGGAGTCTGCAG		chr1	TGCAAAAGGGGAATGGGGTGGGGGT
TARDBP	chr10	75920504	75920528	TATGGGGAGCCAGTGAGTGTAGGCA		chr1	ATTAGAGAGGATTTCTGGAATTTGC
TARDBP	chr2	10020741	10020765	GCCTCTGTTGTGCTGCTTGAGACAG		chr1	CCTGTGAGAGGCTCTGAGACAGATA
TARDBP	chr5	179007133	179007157	TACTATATTGAATGAGGAAAGTATG		chr1	TAGGAGGAAGAGAATTAGGGAAGGG
TARDBP	chr12	54448392	54448416	GAAAACTATGCTCGCTTTCTAAGGG		chr1	AGAAAAGAAGTATGGCTGTGGGCTA
TARDBP	chrX	134167132	134167156	CGACTACATCATTCTGCCCACAGAC		chr1	TAAATTAGATCCACGCTGAGGCAGG
TARDBP	chrX	77218981	77219005	TATGAATCAGGACTTTGTTGACTTG		chr1	AGGATTGCTTCAGGCCAGGAGTTTG
TARDBP	chr21	46894127	46894151	CAGCTGGTGAGACAGAGGATGTGAG		chr1	ATAATAAAAAACAGGGCATGGTGGC
TARDBP	chr6	5443713	5443737	AAGGGAAATTAGCAGATGTGACAGG		chr1	TCAAAAAAAAAAAAGTTAGATCCAT
TARDBP	chr1	7542315	7542339	ATTTGGAGTGCCTGGAGCCATGCCT		chr1	GATCATTTTCCTGAAGAGATTCGAG
TARDBP	chr17	78607871	78607895	GTATGTGTGCATACTGTGTGTGTGC		chr1	GACAGCTTAGTGCTACCTTTGATGC
TARDBP	chr20	10608595	10608619	AATGGTTGTGCATGCCTAGGGGATG		chr1	ATGATTGCAAGCTCCGCCTCTCGGG
TARDBP	chr2	44705574	44705598	TTGACTCTGACTGAATGATTTTCTG		chr1	GCCTATTCTTCTTTGAATTTAATTT
TARDBP	chr6	5339350	5339374	AACTGTGGCCAAAGCCAGGACTTTG		chr1	CTCATTGAGACTGGACCACATGGGA
TARDBP	chr9	7094520	7094544	TTTTTCTCTTGTAGCAACCATCTGA		chr1	TCCTAGCTTACATCTGGGTTACATT
TARDBP	chr12	50476041	50476065	AAGATGCGGCCCTGGTGCTGTAGGC		chr1	TGTAGATTAAGTTTAACCCATTTAT
TARDBP	chr19	48776862	48776886	CAGGTGTGGCTGTTTCCTTGGGAAC		chr1	GCCTAGTGTTCCATTATTGGAACGC
TARDBP	chr11	65267049	65267073	ATTTACTAAACGCAGACGAAAATGG		chr1	TAAGCTTGTGGGAATAATTTATATC
TARDBP	chrX	73231533	73231557	AAGACTAGTGGAAGGGATACGTTTT		chr1	TGGCTGCTCAAGGTCACCCACAAGG
TARDBP	chr16	89981717	89981741	GACTTTTTGCAGCTCGGCTGTGCCT		chr1	TCTGATTTTTCACAAAAAATATTTG
TARDBP	chr3	23853184	23853208	AGTACTGTTGAGAAGAAGTAATGGA		chr1	GAGAACCCCTTCTAACTTGAAAATA
TARDBP	chr7	128253269	128253293	GTTCTTTTGATTTCTGTGGGTGATA		chr1	CCTGTAGTGACCACAGTCTGACTTC
TARDBP	chr19	58304954	58304978	TTTATTTTGAGATTTGTCAGTGATG		chr1	TCCCTCCTCACATGAACCTTTTGGG
TARDBP	chrX	40451095	40451119	ATAGAAGTGCTTGAAAGAATGTCAC		chr1	GCATTCGATGAAGGAGCAGTCACTC
TARDBP	chr5	82570619	82570643	GATGTATGTATCAGTGAAATAAGCT		chr1	CCTTCCTTCCCCAGTGGGGAACAGC
TARDBP	chr3	49059840	49059864	ATCTCTCTGCTGCAACGCGAGGCCG		chr1	AACAGATTCTGGCAGGTGAGTCTGC
TARDBP	chr17	57756821	57756845	GAATTGTGGGGCAGCGTGCTGCTGG		chr1	TGCAGAAGAGACAAGTTCTTATTTC
TARDBP	chr15	42041869	42041893	AATGATTCCTTGGAAGATAGGGGTG		chr1	AGCTGCGTGGAGCTGTGTCTGGGGC
TARDBP	chr1	151185808	151185832	GACTTGACTGGTTCTGCTGTTCTGG		chr1	AGGTCGTTGACTTTGTCTCCTTAGG
TARDBP	chr10	115673427	115673451	AAATATTAGTCCAAGTGAGCTCTGG		chr1	GTAAACAGCAGAACATGGATGGTGT
TARDBP	chr12	7084475	7084499	GTGCGTGAGCTGGTGCCCAGCAGTG		chr1	TTGATGCCCGCATGAGTGAATGTAC
TARDBP	chr2	233726323	233726347	TTTAAGGAGCTTTTTGGGGAGCGCT		chr1	ACCATAAATTGCTGGATCTGCTGTA
TARDBP	chr18	48575143	48575167	AAATATTGTCAGTATGCGTTTGACT		chr1	GCTATTGATCCACCAAAGATCTATG
TARDBP	chr6	53677166	53677190	GTTTGAGTGACTGGGTACCACCTTC		chr1	CTCTCCATCCAAGCTGTAGGGATGT
TARDBP	chr13	50881441	50881465	GGGGTTGAATGGTAAGGCTGTTTTA		chr1	GGATCACATTTCCAGCCTCTATTAT
TARDBP	chr1	32662527	32662551	CAGAGTTGCCTGCTATTCTCTGGTG		chr1	GTCTAGTAGGGCCATGTGACTGAGT
TARDBP	chr6	20742510	20742534	GAGTTTCTTTTGCTGTTTTGTTCTG		chr1	TATGGATAAGAAATGTGGGCGGAAG
TARDBP	chr16	1839132	1839156	GTTTTGTAACTGTAGAGGCGCCTGC		chr1	TGTTGTGTGCCCCTTCCAGGCCTCA
TARDBP	chr17	13989216	13989240	TCAATGTGTGAAAGTAGCACTTAAG		chr1	CTTCTAAGGTGTTTCCTTCTCTCCC
TARDBP	chr3	184083900	184083924	CTTGGGAGGGAGCTTGGTGTGATGG		chr1	TTCCCCAACTAGTGACTGGATGGAG
TARDBP	chr12	68055659	68055683	GATTAATCCCAGGGCATTTGGTATG		chr1	ATGACCCAGGAAGGGGCCCTGTTGC
TARDBP	chr4	177250204	177250228	TTTTTTTTAGCGTTGCCATTGAAAG		chr1	CCAGGAAATGGGCTTGTCCTGAACC
TARDBP	chr12	120992415	120992439	GCTAATGGCCTGCATTTGATTTCTA		chr1	ACAGCTTGAAGGAGAGCCACCGACT
TARDBP	chrX	24561219	24561243	AACTTCGTTGGAGTATATCTCAGGA		chr1	GATCAGGAATACCCAACTGGACTTT
TARDBP	chr3	33868297	33868321	TTTCCAAGCTAGAACTCTTTCTGGA		chr1	TGTGCTGGGCCATGGTATATTATTG
TARDBP	chr22	46551107	46551131	CATTGCAGTTAGAGGTTGTGGCCTG		chr1	GGTTTCTTTTATTAGAACACTTGGC
TARDBP	chr10	99514032	99514056	TTTCTGCTGTGTGAATGTCCCCCAG		chr1	ATTACCTTCACTAATATACACTCAT
TARDBP	chr9	82285536	82285560	AAGGTTGGGAAGCTGGTGTGTGTTG		chr1	CATAGTAGACATTTTCACTAGTTAT
TARDBP	chr1	15989813	15989837	GAAATTTTAATTTAGGGGCACTTAG		chr1	AGATGATATGCACTATTTTCCCTTC
TARDBP	chr19	48207596	48207620	CCGTGTGTGTGTTGAGAGTCTTGAC		chr1	TGAAACAGAAATTTGCAGCAGCACT
TARDBP	chr21	45378270	45378294	GCAGCAGTGCGTGTGGGATGTGGTG		chr1	ATCATAGAATGACTGGAGTTCATGT
TARDBP	chr5	175926913	175926937	ATTTTTCTTCTGACGACTGCGTAAT		chr1	CTCTGCAAAGAACATCTAAGCCCTA
TARDBP	chr13	20548126	20548150	AACTTTAAATGGAAAGATGTGCCAG		chr1	AGCCATCCAGAGTGGATGAGGCATC
TARDBP	chr17	77761265	77761289	AAGAGCGTGTGCAGGGCAAGTGCCG		chr1	TCTGCATGAGTTAAATTACACACTC
TARDBP	chr16	31198284	31198308	AAGGGGTAGGGTAGAATGCCACCTG		chr1	CAGCTGCTGTAACCAAGAAGGAGTT
TARDBP	chr7	32881877	32881901	AAGGTGTTTAGGTTTTAGGTGAGGT		chr1	TCACAGTGGTCAAAACGTCGTAGAA
TARDBP	chr6	20685252	20685276	TTGATTCTTGTGTTCATGGAGTGTG		chr1	GTTTAGTTCTCATGCATGTAACAGT
TARDBP	chr4	109588804	109588828	CAGAAGCAAGATTCCGTAAGCTGAG		chr1	CCAAACGCAGCTCCACAGTGGCAAG
TARDBP	chr20	13800920	13800944	AAGTTACAGAAGTGTGTGAGTCATG		chr1	GAGCCAGCGTCCTTTCTCTTGCTGT
TARDBP	chr1	90316819	90316843	GCTTACTGACTGCATGGGTGAATAC		chr1	CCTGCTGTGCTCAAGAGGTGGCTTC
TARDBP	chr3	58483015	58483039	CATGCCTGAGTGACCTTTTGAGAAA		chr1	TGTCTTTGAGTCCAACGTGGCTGCT
YTHDF2	chr5	10434162	10434186	GCGCAGGCAAGACTTTTCAGTGACG		chr1	TCCAGCAGGTGGCAAGTGGGAAGAA
YTHDF2	chr13	110959716	110959740	GTTCGCGGATCCAGGCCGAGGACCG		chr1	TTTAGGGACACATGGCCTAGTGCTG
YTHDF2	chr3	183867836	183867860	GTGGAGGGCCTGCTATGGTGTGCTG		chr1	CTCACATCACCCTGCTCACCTTGTG
YTHDF2	chr6	20402753	20402777	GCCTCCTCTACACCACGCCGCACGG		chr1	TTGGGACCAGAGTCTAGTCACATGG
YTHDF2	chr2	113289214	113289238	GAAGGACAAACACATTATTATCTTG		chr1	CAGCAAATAGCTGTGAGGAATATTG
YTHDF2	chr17	40931031	40931055	GAGCACAAGGCCGAGATCATCACTG		chr1	GGAAAGGTTGTCTTTGGCTACTTGG
YTHDF2	chr9	138396123	138396147	GAACCAGTGGCTGAGCGGACCAACG		chr1	CCTCATGACCATCGGAAACTGCTGT
YTHDF2	chr11	67024965	67024989	GCCAGGAGAGCCTGCCCTCAGACTG		chr1	ACTACAAAAGGTGGGTTCTGATCAT
YTHDF2	chr20	61569241	61569265	GCCTTTTGACTCTGGCGCCAACCCG		chr1	CTTAGTTGGGAATGCTGTGACAAAT
YTHDF2	chr14	105965119	105965143	GGGGACCGGGACCTGCGGGCAGCTG		chr1	CAAACATTTATTTCACACAGTCCTG
YTHDF2	chr19	16799217	16799241	GACCCAGGACCCTCTGAGCTGGGAG		chr1	GGCTTGCAGACAGCCACTTGTTGTA
YTHDF2	chr7	935229	935253	GCTCACTGTGCTGCTGGGACCCAAG		chr1	TCCTCAAATGGTAGAGAGAGAGAGA
YTHDF2	chr19	38697341	38697365	GCAACCCTTTCTTCCCCACACCCAG		chr1	TCTCTTGAGCCTCTTATCAGGGCAC
YTHDF2	chr17	78263472	78263496	GACCAAGGACGAGATGGCTGCTGCT		chr1	TAATCCCATCTTGAGGGGTCCCTCC
YTHDF2	chr14	66975028	66975052	GACTCCTTCCCCTCCCGCGGACCCG		chr1	TCATGGCCTAATCAATCATCTCCCA
YTHDF2	chr19	10802119	10802143	GCTGCTGGCCTGAGACAGTATCCCA		chr1	AACGCCTCAACTCCCAACACCATCA
YTHDF2	chr9	37430570	37430594	GCAACCGAGGGACTCTGCAACAAGG		chr1	TGTTGTGGGTGAGGGTTTCAGCACA
YTHDF2	chr8	22277964	22277988	GCTGACAGAATGGAGGCTCAGGCTG		chr1	CACCTTAGAGTGTGTGTCCCCACAG
YTHDF2	chr17	46137280	46137304	GTAGAGGAGCTATGTGGAGCAAAGG		chr1	GAAAGCAATGTCCTTCAACATCTCT
YTHDF2	chr22	43558895	43558919	GCTCTACCCCTACCTGGCCTGGCTG		chr1	TCCCTCTCACTTTATTACTGCTCCT
YTHDF2	chr1	51435499	51435523	GAAACCGAGCCCCCTGGAGGACCTG		chr1	ATCCATACAGGTTTGGGCAGGAGAA
YTHDF2	chr1	43826020	43826044	GCAACTACTTGGCTGTGGGCACCAG		chr1	CAGGAGCCACACTCAGTATTTAGAG
YTHDF2	chr8	23083574	23083598	GCCACGCGAGTCACGGTCCTGCCTG		chr1	TCAGAGGCTCACACAGACATTGGAA
YTHDF2	chr1	212619318	212619342	GCCCCATTTTGACATCAAGGATGAG		chr1	GGGAGCGGTGAAGGTCAGTTTTAGG
YTHDF2	chrX	153666923	153666947	GACCGGAACCCCTACTACGGGGGCG		chr1	AAACCCAGAAGTGCAGAGATGACGA
YTHDF2	chr10	124914589	124914613	GTACCAGCACACCGGCGCCGTCCTG		chr1	GGAAGCCCCGAAATGCCCCTGGAAG
YTHDF2	chr7	75610428	75610452	GCGGCTGGAGCAGCTCGGCGCCCAG		chr1	CAGGGAACGCCTGGGAACCACCAGA
YTHDF2	chr2	20647401	20647425	GACACGGCGGGCCAGGAGGACTACG		chr1	GGCTGACAAGCCTGGAACCACTGGG
YTHDF2	chr10	3162210	3162234	GACACCGCCCTGAACACTATCACCG		chr1	GGAGGGGACCTGGGAAACTGGGGAG
YTHDF2	chr19	56156929	56156953	GCCTTCCACCCCCCAACCAGGCCTG		chr1	AACATGGAGGTGACGGGATGACGCT
YTHDF2	chr15	34787433	34787457	GAATGTGTCCACGCGCCAGGGTATG		chr1	GAGTTGGAACGGACAACCCAATGCA
YTHDF2	chrX	155255066	155255090	GACCCAGACTTGGGCTGTTGCTCTG		chr1	GGCTTCCTCTCCTCGCTTCTCAGCC
YTHDF2	chr7	155100311	155100335	GAACTAAGACTCAATTACCAACCCG		chr1	CAGCAGGGTGGCTGGCTCATTTGTG
YTHDF2	chrX	37587272	37587296	GTACAGCTGAAAATTGACAGCCCTG		chr1	GGATTTATCACCAACTAAGGGTTTT
YTHDF2	chr8	28575455	28575479	GCCAAATTCTTGGGCTCAGGGACTG		chr1	CAGGGGGTTGAAAATGGCTCATTAT
YTHDF2	chr13	111164942	111164966	GAGGGGCTCAGGGCCTCAGGCACCC		chr1	CCCTCCTAGATAATGTTGCCTCTTA
YTHDF2	chrX	24095533	24095557	GCACACACATATATCACTGAACCTG		chr1	GTAGAGGATTTGATGCTTTGACCCA
YTHDF2	chr19	8536222	8536246	GTATTGGCATGGGGTTAGGACCAGG		chr1	GACATGATTCCTCCTGTGGGCATGA
ZC3H7B	chr16	25083050	25083074	GTCACAAAAACCCATGTACTCATCG		chr1	AAATATATATTTTTTCTTTTCAACT
ZC3H7B	chr3	126489222	126489246	GATCAGAAAGGACATTCTTGTGTTG		chr1	TTTAGTCTAAGTTCCAGGGTCCATG
ZC3H7B	chr9	139727279	139727303	GTCAAAACCAAGGAACCAACTTTGG		chr1	AGGCAGATGTGTGCCATGGTGGTTT
ZC3H7B	chr10	63855795	63855819	TAAAAAAATAAAAACAGCCCAACCG		chr1	GCTTTGAAGCAGAGACTGGTGGGTG
ZC3H7B	chr13	50825960	50825984	GCAATTTTGAGGGAATGGAAGAGAG		chr1	CGGAGCAAGGCCAGTTCCGCCCTGC
ZC3H7B	chr11	944118	944142	GTTTGGAGGAAAAGCGGACAGGTCG		chr1	TCCAGCCTCTCCTGGCTCTGCCCCC
ZC3H7B	chr18	666508	666532	CCTAGGAAAAGCAGATGCCACCTTG		chr1	TGCCCTCCACTCAGCACTTGGTTTC
ZC3H7B	chr10	70326167	70326191	GTACAAAAAGCAGTGGTCTTTGGAG		chr1	TGCAGTCACCTCCCCTCTCCGGTCT
ZC3H7B	chr6	30541654	30541678	GATTTTGAGACCCAATGAGGACAAG		chr1	CTCCGGGTATGGCCCCTCTCTGGGT
ZC3H7B	chr14	104634832	104634856	GCTCTTACCATCTTCATAGGCCATG		chr1	CACTCCCATCAGCATTCATCCTCGT
ZC3H7B	chr21	47654197	47654221	GAATGTTGGAGGTTTGAAGAGAATG		chr1	CCCCATGCCCCTGAGCACCGCTGCC
ZC3H7B	chr8	61664159	61664183	GCTCTTGTATCAGTGAAGAAAGTCA		chr1	GGCCAGAGTCCTCAGAAGAGCTGGC
ZC3H7B	chr19	49524375	49524399	ACCATAGCGAAAAACATGGGCTTTG		chr1	TGCCCACCGCCTCTCCTCCCGCCCC
ZC3H7B	chr1	110899712	110899736	GCTCATTAGTGCTTGCACGAGGTAA		chr1	CCCACCCCCCTGCCACATCACATCA
ZC3H7B	chr1	119708766	119708790	GAGTGGCCACATTTCAGACAGTTTG		chr1	GGGGGCCTGCCCTCTGTCCTCCTCT
ZC3H7B	chr17	55357847	55357871	GTTTGGTTAGTTGAGGAGTAGCAAG		chr1	CACGCTTGGCCCTTCATCCCTTCTC
ZC3H7B	chr6	133193664	133193688	AGATGGATAAAAAATACACAGCTTG		chr1	TCCTGGGCTCCCCGGACCTCCTGCG
ZC3H7B	chr9	139831058	139831082	GGGGGACATAACAAGGAACTCACAG		chr1	CATGGGTTTCTTTCTGCCCCTGTCT
ZC3H7B	chr4	80577406	80577430	GCAGATGAGAAGGATATACATTCTG		chr1	CTTTCCCTGCATTCTTGTCCTCTTC
ZC3H7B	chr10	13676652	13676676	GAAACTTTTGGACCACAACTCAAAA		chr1	TCGGCATTCTGTTTTCAGTCTGTCC
ZC3H7B	chr1	41456985	41457009	GACAGACAAGACCTTTGTCTTGTTG		chr1	CGTGAGTACATGGGATATGTTCCCC
ZC3H7B	chr13	48939696	48939720	GACGAAATATGTGGAGAAAAGGATG		chr1	AAACCATGGAGGCTGGGCTTAGCCA
ZC3H7B	chr6	2312522	2312546	GATCAAAGGGGTTGGTTATTACTAG		chr1	TGTGACCTGCTTTGGCCAAGGATGT
ZC3H7B	chr10	27455965	27455989	GATTCAGGTTCAGTAAGGAACTAAG		chr1	TTTGACAGCACTGCACAAGCAGAGG
ZC3H7B	chr22	40725184	40725208	GAAAATAGGGAACTCACAAACCCTG		chr1	TCTCAGCTGTGCTTCTGCGGCGGCG
ZC3H7B	chr1	218469874	218469898	GCTACTTGGGAGGCTGAAAGGAGAG		chr1	GGGCTCCCCCCCGGGGCTCCTGTCA
ZC3H7B	chr15	75521884	75521908	GAGGTGAGGCTGTTCTCAGCCAATG		chr1	CCTGTCTGGGGAGAACGTGCTCCAG
ZC3H7B	chr8	1887336	1887360	GAATCACACAATTTCAAGGCAAACG		chr1	GCGCGGCCCTTCCAGAGAGTGTGGA
ZC3H7B	chr1	15250697	15250721	GCCGGACTGAGAGCCCTGGTCCGGC		chr1	ATCCCCGGGGAAGCCCAGATGATCC
ZC3H7B	chr14	64551208	64551232	GAATCAAACAGTATGTAGTCTTACG		chr1	ACAGCCAGACGCTGGCTGAGGTTGA
ZC3H7B	chr14	64932542	64932566	GTTACAGCTTGTCTTAGAAGCATGG		chr1	GAAACTGGCACTTGTTGATGTCAGC
ZC3H7B	chr4	41952483	41952507	GAAATAACTCCTTCTGGGGGTGAAG		chr1	CACCGAGTTTGGAGTTTTGGAGTGG
ZC3H7B	chr21	17652301	17652325	GAAATAAGCATTGATATTTCCCTTT		chr1	CTTGTCAGACAGCAGCATTGTAGCA
ZC3H7B	chr22	46485829	46485853	GAAAGTAGGCCGAGGGCGTCGGCAC		chr1	ATGGCCGAATCATCCATGAAGACGC
ZC3H7B	chr1	22459783	22459807	GAGTGCTCAGGATGGGGAAGATAAG		chr1	TGAATTTCATTTTTGTTTTTTGTTA
ZC3H7B	chr19	34890647	34890671	GTTCAGGGCATCATCTGGGACATCA		chr1	TCTGTGACAAAATAACTTTTTCCTC
[truncated: 5,376 more rows]

## Sheet: 1_8 test
positive					negative
[truncated: 7,999 more rows]

## Sheet: 1_10 test
positive					negative
[truncated: 9,999 more rows]
