# Supplementary material for: Predicting protein-binding regions in RNA using nucleotide profiles and compositions
Source: BMC Syst Biol. 2017 Mar 14;11(Suppl 2):16. doi: 10.1186/s12918-017-0386-4 (PMC5374631; doi:10.1186/s12918-017-0386-4)
Supplement: Supplementary file 11 — Results of testing our model on RNA sequences with different negative datasets. The performance of our model with different negative datasets whose instances were selected in the upstream region of each RBP binding region. (XLSX 464 kb) [file 12918_2017_386_MOESM11_ESM.xlsx]

## Sheet: test performance
Additional file 11 - Results of testing our model on RNA sequences with different negative datasets.
distance	sensitivity(%)	specificity(%)	accuracy(%)	PPV(%)	NPV(%)	MCC	AUC
1	72.32	93.78	82.79	92.44	76.33	0.674	0.90186
26	72.32	91.99	81.91	90.46	75.98	0.654	0.896318
51	72.32	93.12	82.36	91.85	75.83	0.665	0.898255
76	72.32	91.60	81.67	90.13	75.73	0.649	0.890355
101	72.32	91.90	81.81	90.46	75.75	0.652	0.892079
126	72.32	91.36	81.49	90.01	75.40	0.645	0.89117
151	72.32	90.58	81.10	89.23	75.20	0.637	0.884506
176	72.32	91.88	81.73	90.58	75.47	0.651	0.898235
201	72.32	91.77	81.68	90.46	75.44	0.650	0.892135
226	72.32	92.73	82.13	91.50	75.60	0.661	0.897725
1001	72.32	93.74	82.44	92.79	75.22	0.670	0.899271

## Sheet: distance 1
chromosome	start	end	sequence
chr1	117629610	117629634	GGATACATCTAACATAACCATTCTG
chr1	116576631	116576655	GTTCAAAGTTCAGGCCGTTTCCATG
chr1	92844096	92844120	GAAACTTAGCTTACCTAATACCTTG
chr1	171299530	171299554	GTCCAATTCACAACATTTTCATCAG
chr1	210030641	210030665	AAATATATTAATTCAATCAAAAATA
chr1	61926151	61926175	TATCATATATTTAAAAAATCCAAAG
chr1	60340084	60340108	GAAACGTGCCCGGCGGATCCTGCAG
chr1	151372543	151372567	GTACCACTTTAAATATAAACAAAAG
chr1	45243539	45243563	GAACTACAATTATAACTCTATATTG
chr1	22852982	22853006	GAGGCTAAAGTCTTTAGCAGAGAAG
chr1	214185001	214185025	GAGGCCCAGGAATCTATATTTTTTG
chr1	14109644	14109668	GATTTATTCCTTTGAGGCCAGGAAG
chr1	166822444	166822468	TTTCCACTATTCTTACCATTCTTAG
chr1	201859132	201859156	GAAAAAAACCTTTGCTGCCTCAGTG
chr1	229444334	229444358	GAATACATCTACCATGTCTCCTATG
chr1	7840970	7840994	TCATGATACCTACATCTAAAATTTG
chr1	45103603	45103627	TGTGGTGAATGGGGGGCTTCATCAG
chr1	45977521	45977545	TTCTCCACATAAGGATAACCTTACG
chr1	12381561	12381585	GACAATATTAAATCAAAAATTCAAG
chr1	149817018	149817042	GCCATTCCTAGTGATATCTACCAAG
chr1	180605455	180605479	GCTTGGCTGGGCCTCTCCTCTTATG
chr1	26578437	26578461	ACCCCATAAATGTATACCTACTATG
chr1	110219342	110219366	GATATAAAATGAGGGCATCCAGCAG
chr1	42941291	42941315	GCATAAACCATGAGATTTTAAAAAG
chr1	45223872	45223896	GTTCCAATCACAACATACTCTTTTG
chr1	161090362	161090386	GCAAGGCCTAGGTGACTTTTTCATG
chr1	210340097	210340121	GCCTAGTGATACAGGTGGCCCGGCG
chr1	29379739	29379763	CATGGCTGTGAGACAACAAGCCTTG
chr1	41485353	41485377	GTCATCCAGAGTTCTGCCCTCTCTG
chr1	117676894	117676918	GACAACTTGGGCTCAATTCACTCTG
chr1	165882023	165882047	GATTCATTCCAATAAAAAACTACTG
chr1	216747319	216747343	GAGAGCATGCGTGGCTGTCTCTCAG
chr1	45481246	45481270	GTATCCCTAGGGCTGGCACATGATG
chr1	154230040	154230064	GAAACCATCTTGTGCAATGCAAATG
chr1	227093919	227093943	TCTTCAACTCAAACTCTTTCATCAG
chr1	113196664	113196688	AATTAGCATCTTACATTCCATACAG
chr1	44058998	44059022	GCTTTCCTCCTCTTTTCTTGTGAAG
chr1	41480242	41480266	GTCCAATGGCAGCGTCTTCGTCCGG
chr1	46219897	46219921	GCCGCAGACATGCTGGGATCCTACG
chr1	201839814	201839838	GCTAATTTTTGGGGGGTACATTTTG
chr1	7542340	7542364	GCAATTTAATAAGGAAATGGTAATG
chr1	151185833	151185857	GATCCATTGAGGGGGTCGGAGGGAG
chr1	32662552	32662576	GACCTGCTGCTAAGTGAGCAGCTAG
chr1	15989838	15989862	GACATATTCTTAAAACTAGAGGGTG
chr1	90316844	90316868	GATCTTACAGGACCTTGTTAATAAG
chr1	90178648	90178672	CTCCTGAGATCTCATTTTTTAAAAG
chr1	51435524	51435548	GATCTTAAAGGGGAAAATAATTTTG
chr1	43826045	43826069	GATTAAAAATAGAGTGAGACTCGTG
chr1	212619343	212619367	GAATGATTCAAAAATTACTTACCAG
chr1	110899737	110899761	TCTTCGTGGTGGGCCACATCAACAG
chr1	119708791	119708815	GATTAACTGGAGCAGTTTCACATAG
chr1	41457010	41457034	GCACCACGGAAGAGGCCGTTCTATG
chr1	218469899	218469923	GAAACTACTTTTATCAATACCCATG
chr1	15250722	15250746	TTCTCTTCCACACAAATCTTCTAAG
chr1	97201067	97201091	GTTGGAGCGCTGGCTGAAGGCCTTG
chr1	22459808	22459832	TTCTCGTGATGAAAACTCTGTCCAG
chr1	22501041	22501065	GAATTACTTTTTAATATTTCACCCG
chr1	119772148	119772172	GCCCCCGGCCCCGGCTCCTCCGACG
chr1	225145704	225145728	GATTTATTAATTAAACATTTAAATG
chr1	112167844	112167868	GTCACAAAAACTATGAAGGAACTTG
chr1	228684705	228684729	GACCCTCAAAGCCAGGAGCTCGATG
chr1	169344702	169344726	GCCTCACTCTGTCGCTTAGGCTTAG
chr1	112247052	112247076	GCCCATCTTCCTCAAAAATACATAG
chr1	44081875	44081899	GAATCTTCAGAGACTGGAGACTATG
chr1	32501133	32501157	GGTGGGGCTGGGGTTCTTCTACAAG
chr1	93307429	93307453	GAACACTTCCTGTACTGATGCTGAG
chr1	1337296	1337320	GAACATACTGGTCGTCTTGTTATAG
chr1	6868331	6868355	GCCTCCTTTAAATTCTACTTACCTG
chr1	61722289	61722313	GCCCAGGCCTGGGCTGGAGGGGATG
chr1	113232364	113232388	GATCACTCGAGGCCAGGAACTCAAG
chr1	60282182	60282206	GATTATGTGGTCTTCAATGACACTG
chr1	36385736	36385760	GAGGGTGTGGGCATATATTTGTCAG
chr1	236436437	236436461	GCCTCCTGACGTACCTCACACCCAG
chr1	78484110	78484134	GCCAAAAATTGTAGGGCGCACCAAG
chr1	220305445	220305469	GTCACTCCCCCCGGCGCCTCCCCTG
chr1	25769122	25769146	GACACCACAGAGCCCTCATCCCCAG
chr1	167692976	167693000	GGGGTGCTGAGAAAATAACTTCATG
chr1	231490059	231490083	GTTTAACTGCGCGCGGCGAGGGGAG
chr1	22353123	22353147	GTCCCTTCATCTGTGTCTTCTGCAG
chr1	204514096	204514120	GAGCTGCGGCAATCCTCCTATCTTG
chr1	32637113	32637137	GATCATCACTCCCTGTCCCTCTCTG
chr1	44177955	44177979	GTTTTTCTTACTACTGAGGAAGAGA
chr1	6952939	6952963	GACTTCCTCTGGAACCCTTTATGAG
chr1	228275670	228275694	GCAAAACTTCTGGCCCAGAAGGCCG
chr1	151617963	151617987	GTCTTCAAGGGAGTAACAGTTACAG
chr1	21783821	21783845	GATAACTTAAATCAGGATTTCTCAG
chr1	214891701	214891725	GCTTAAATTCCTCTGATTAAGCATG
chr1	110598238	110598262	CATATATAAATGGGGAGAGAGAATG
chr1	214888666	214888690	GAGGTGTCCACACTGTAGAGGGGTG
chr1	227970713	227970737	GTCCACATCCAGGGCGAGCTGGTGG
chr1	87817505	87817529	GCCTCAAACTATTTAAAACTTGAAG
chr1	10035806	10035830	GTGGCCAAAAAAAATCCTAACAATG
chr1	204593591	204593615	GCAAACTAAGTCCACAAAATTCAAG
chr1	43151043	43151067	GCCCTCCATCCCTGGCTGTCCTGAG
chr1	40933524	40933548	CATGAAGCTGGTTCCCCAACCACAG
chr1	150302018	150302042	GTAACTGCTTTACCATATTCACATG
chr1	100883627	100883651	GAAGATGAAGGCATCCACAGCCATG
chr1	41511513	41511537	GTCCCACCCAGAAGATATAGATATG
chr1	47842655	47842679	GATATACTATATTTACTTTACTTAG
chr1	211448271	211448295	GACTACCAATCATAATCTCATCCAC
chr10	73036920	73036944	GTATAAGCAAAAATATAACATCTAG
chr10	72185071	72185095	GTACTGAAGAGCTGTCTATAACCAG
chr10	26257510	26257534	GACATTAACTTCTTCCAAACTCCTG
chr10	62569117	62569141	TGCAATACCAATCATTCATATTAAG
chr10	30727935	30727959	GCAATCCTCTCAAACTTCCTTTATG
chr10	93788312	93788336	GTGCCAGCAGATGGCTTTTCTATAG
chr10	11374251	11374275	GTTCCCTTTTTACACTTTTTCAACG
chr10	135252194	135252218	GTCTCATCATAATTCCTTTATTCAG
chr10	73048486	73048510	GCATTTTTGGCTGATTTAAAAATTG
chr10	89682059	89682083	GATTGGAGCTGTAAAACATCATCAG
chr10	102341314	102341338	GATTCCCAGGTCCACTTCTTACTAG
chr10	1170906	1170930	AATAAACCTTCTACCCCTACAACTG
chr10	77711694	77711718	GTTCATTTCCAATCCGCCCTCCATG
chr10	11913088	11913112	GCCCATTTACCATTTAATATTTAAG
chr10	6222007	6222031	GCTGGGCGGATGATGTTTACTAACG
chr10	124931010	124931034	AATTATCCTGCCCCAGCCTTCCAAG
chr10	102798023	102798047	GGGGCTGGGCTTAGAGCTGGAGCTG
chr10	114852196	114852220	GATATTATACTCTTCTCTTTTCCAG
chr10	134489064	134489088	GTGGGGTGAAGAGGATGCTTTAAAG
chr10	70396142	70396166	GACACCCAACTCCCATGATTCTCTG
chr10	102730602	102730626	GACTTTTTAAATAACCACCATTCTG
chr10	135220922	135220946	AATCTCTGCCCGCAACACATATCAG
chr10	1142041	1142065	GACGTATAGTATTCATTTTTAAATG
chr10	75920529	75920553	GATAACAATCACAATACAATACAAG
chr10	115673452	115673476	GAAGCTGGAAGCCATCGTGCAGAAG
chr10	99514057	99514081	GACACCCCCATGGTGCGGCGGGCCG
chr10	124914614	124914638	GCCTATTGGGTGAATCAAATTACTG
chr10	3162235	3162259	GACTTTGTGGCAGGACAGTCTCTTG
chr10	63855820	63855844	GAAAAACAACTTCAAAAATATAGTG
chr10	70326192	70326216	ACCCTAAGAGCCGCCATCACTTCAG
chr10	13676677	13676701	GCTGGAAGCAGAAACTTTGTCATCG
chr10	27455990	27456014	CTTTTCATTACCCTATTTTATCAAG
chr10	114805350	114805374	GATTAACTTTCTCCTTTCACACTTG
chr10	43647401	43647425	GTATATCCTAACATCCTATTTCTAG
chr10	8007254	8007278	TTTCTTATATTCTCATTACTAATAG
chr10	60157234	60157258	GAAAATTATACCTCCATCATTTCTG
chr10	1121055	1121079	GCCTTTTACCAATGAGAGCCTGCAG
chr10	70922213	70922237	GAACTACATTCAAGTAACACCTCAG
chr10	98658405	98658429	CATACATACTACATACTTAAATCAG
chr10	77577275	77577299	TAAATTTTCATGGAAGTTATAAAAG
chr10	103923262	103923286	TTAACTGGGGAAGGCATCTAACTAG
chr10	103379867	103379891	GAAGCTGCTGCCGCCTCTTAAACAG
chr10	96330443	96330467	GACTACCTGGCCCTGCAGCTGCCCG
chr10	1064858	1064882	GCATTCTTCTAACTCTACCAAACTG
chr10	76791648	76791672	CCTGGTCACGGACCTCTCGGCCCAG
chr10	104840585	104840609	GAACATGCAGCTGACCCTGAACCTG
chr10	91534485	91534509	AATTTTTTTTAACTATTAAATAATG
chr10	35636329	35636353	GTTTAACTCTTAAATAAATAAACTG
chr10	7888910	7888934	GAGTAGGGATGACAGGTTTCATCAG
chr10	126672235	126672259	GAATTCCTTATAAACATACAAATTG
chr11	35829671	35829695	GCACAAACCACACTTTTTCTTTCAG
chr11	8565424	8565448	GCAGGAGGAGCTTCCCCACATCCTG
chr11	16769672	16769696	GTTTATTTAGTGGGAGAGTCTATAG
chr11	69462794	69462818	GATCAATACTCCCTACGTCACCAAG
chr11	14717751	14717775	GAACATCTTTCCCAGAGTGCCTCAG
chr11	2424870	2424894	GTGTCCCACATTATACCAACCTAAG
chr11	73965062	73965086	GTTATGGAGGATTTAAAACATATTG
chr11	68709808	68709832	GAAACTTCTGTCCTCTTTGGATGAG
chr11	8704579	8704603	TCTATAATTCCAAAGGCTGTGTGGG
chr11	65210617	65210641	GAAAAATTATATCTTCTACCCCAAG
chr11	119003679	119003703	GAATATGGGTCTGTCGGGGTAAATG
chr11	95529241	95529265	GTAAATGAAGACCCTGGAGAAGATG
chr11	58393751	58393775	CATTAGACTGCACTAAATTAACAAG
chr11	65658372	65658396	GATCCTACGGGAAGCTAGGTGCCAG
chr11	8072810	8072834	GAACGTGGTCCATGGACACATCCTG
chr11	4113740	4113764	GATAAAGGCTGAGATGTAGCCTCTG
chr11	14696165	14696189	GAGGTCTGAGAGGGAGATGGCCCAG
chr11	57556622	57556646	TTTTATCCCAGTCGTACTCTTCCAG
chr11	85195250	85195274	GCTGGGCTGAGAGGAGGACACGGAG
chr11	34158830	34158854	GAACTGCACAGATGGGCTGTGCATG
chr11	490839	490863	GAAACTTAGATACATTTCCAACATG
chr11	65267074	65267098	GATTAAACCTTTCTTCTTCTAAAAG
chr11	67024990	67025014	GAAGAGAGGCTTCAAATTTATGAAG
chr11	944143	944167	GGGCCCAGCACTTTTTAAAACCTTG
chr11	973082	973106	GTGTCAAGGGCTGGGTTTGCCTCTG
chr11	105950420	105950444	GCAGCACAGTGTGGACGCCACCATG
chr11	68317358	68317382	GAGCCCCTCCCCTGCCCTCTCCCTG
chr11	1018210	1018234	GAAACTTTCCCTCTCGGCCTCGGAG
chr11	43365263	43365287	GTGGTCTTGCTGACAGTAGCTGCAG
chr11	93429892	93429916	GAAAACAACACCACAATCCAAATAG
chr11	82643882	82643906	GCCAAAATAATCCAGATTTCTAAAG
chr11	43668459	43668483	GATTTCATCAACCGGGGAGAGTATG
chr11	19199892	19199916	GCTATTTAACATTTTACAGTAAATG
chr11	93443721	93443745	GGAGAGCACCCCTCCACCCCATTCG
chr11	88188093	88188117	GAACTCATGATTCTTTTTCAAACTG
chr11	118368079	118368103	TAATCATATTAACATCATAAAACTG
chr11	57531613	57531637	GACACAGGGTCAATAATAAAAATTG
chr12	132449402	132449426	TTCCTTCAGTGCTGGGGCCCTTCAG
chr12	950992	951016	AGAAATAACATCAACTTTTGTAATG
chr12	12795034	12795058	GTTCATAACTTACCCAAGGGTATAG
chr12	85744100	85744124	GTCCCTCCTCTCCAGCGTTACCCAG
chr12	125590160	125590184	GCCCAATAATCTACATTTTATTAAG
chr12	56528208	56528232	GGCGCCTTCGTCTGCCTGGAGATTG
chr12	62986669	62986693	GCCATACCTATTCATCTCAATCATG
chr12	57921828	57921852	GATTCCATACCTTTTCAATTTTCTG
chr12	53346291	53346315	GCTAAAAAAACAGTGGTCCCTAAAG
chr12	51143297	51143321	GATCTCTAGGACACGCGGGCCCCTG
chr12	109680317	109680341	GACACTTCTTCATCTCACCCCCCCC
chr12	121861770	121861794	GCTCACCCTCACCCAAAAATCCTAG
chr12	11325161	11325185	GCCATACTTATATTTTCTTGTAAAG
chr12	54744820	54744844	GATCATTATTTTCTCTATTATAATG
chr12	56623083	56623107	GAAGCAGGCCAACCCTCAATAATTG
chr12	58200585	58200609	CCCCTGCTGCCGCCCGGCGACTCGG
chr12	14928225	14928249	GCCACCAAATTACCCACACCTACTG
chr12	123462901	123462925	GTTTCCCTGAGGCCTGGACATTATG
chr12	87911	87935	GAGGGAGAGTGGTAGGGGAGAACAG
chr12	27902376	27902400	CATGATGGCTGTCTTCAAATATTTG
chr12	54448417	54448441	GGTGATGAAGGGGATAACTTCTATG
chr12	50476066	50476090	GTCAAATCCGATCTGCCATATCCTG
chr12	7084500	7084524	GTTGCAGCTGTCTACTGGCTGCATG
chr12	68055684	68055708	GTCCAACTCCCTAAGTCCCGGCCTG
chr12	120992440	120992464	GATAGTTGGGGAAAGGCTGGGCACG
chr12	1831648	1831672	GAACAAACTACAAAACTGTCCAAAG
chr12	72091159	72091183	TACTCAGCCAGGGTACAATTCTCAG
chr12	21140155	21140179	GTACACTGGCAGATGACATGATGCG
chr12	107860840	107860864	GCCTTCAGGTCTGGGGCCAGGAGTG
chr12	4796356	4796380	GATATGGGAGTTAAAGGAAAGAGGG
chr12	93913883	93913907	GAATGGGTGGGATAAATTATCCTTG
chr12	1330845	1330869	GAAATGACAGCTACACTTCTCACAG
chr12	121160785	121160809	GCCACACCAAAAATTGTTTCTAAAG
chr12	83092061	83092085	GTCTGGCTGCTGGGGGCCCGAGCAG
chr12	57977433	57977457	GTTTTGATGCCTGTTTTATTTATTG
chr12	85689451	85689475	GAGGTTGAGGCAGGAATATCTTTTG
chr12	124484187	124484211	GCCCTCCCCCATGACAACCGACAAG
chr12	1314317	1314341	GCTTTAAACATTTTCATATTACATG
chr12	109614341	109614365	GCAACCATATAATAACCAGGGACAG
chr12	64843731	64843755	GTAAGGCCAAGGCCTTGGTCAGGAG
chr12	74933468	74933492	GCACCTTCAGTGCCCGATCCCTCTG
chr12	27091615	27091639	GAATCACCTGCTTATCCTATTAACG
chr12	53867386	53867410	GTTTGTATATCTTTTTAAAAATATG
chr12	1355648	1355672	GGAGATCTCCCATAATATTTTTCTG
chr12	125514611	125514635	GACTCTCTCCTGGGATGAGGACTTG
chr12	95902742	95902766	GAAGGAGAAGAAGGAAATTAAAGTG
chr12	12797168	12797192	GCACCAGGAAGAGTCAACATAATAG
chr12	109928253	109928277	GTCTCTATTACATCCAATTTACCAG
chr12	4875425	4875449	GATAAATATTTCTATCCCACTCCAG
chr12	12985394	12985418	GACTTTCTGGGGGACGGAGGCCACG
chr12	120900507	120900531	GTCTCCCAGCTATCTATAACCTTAG
chr13	39093865	39093889	GAATTCCTGACCTTCTTGTCAGGAG
chr13	76180148	76180172	GACTCTGAGGTCTGGGACGTGTGCG
chr13	24859614	24859638	GCACTCCCCCAACCTGAGGATGGTG
chr13	97147372	97147396	GCTCATATTTCTGGCCAATGTACAG
chr13	41905443	41905467	GCTCACTACTAATGGCGTCCTGGTG
chr13	40241997	40242021	GGGTGGAGGTGCAGCTCACACACTG
chr13	28009686	28009710	ATGCTTTTGCAGACAGTCCTTAATG
chr13	75328471	75328495	GTCTACAAATACACTTCCATAAATG
chr13	34401551	34401575	GTCTGAGCTCTGGCGGCGCGCCCCG
chr13	88354153	88354177	CCCTAACCCCACTTAGTGACCTCAG
chr13	94462853	94462877	GCCTTCCACTGATTGGCTGGTGTAG
chr13	50881466	50881490	GATCCTCATTATAACTCTTATGAAG
chr13	20548151	20548175	TAAGCCTGCTCCTTCAAAAACCCAG
chr13	110959741	110959765	GAACTCCTTCACCTCACATTCTCTG
chr13	111164967	111164991	GTCATTATTCCCTAAACAATACACG
chr13	50825985	50826009	TATATATACTAGCTGGGGCACATAG
chr13	48939721	48939745	GCCATTCTTCTCGCCTTCCTCCTCG
chr13	20548606	20548630	GTCAAAACGGAGAGTCACCCAACTG
chr13	47384220	47384244	TTCCATTTTTTCTATCTTAAAAATG
chr13	49783521	49783545	TTCACATTTTAAAATTAGGTAAATG
chr13	111932926	111932950	GTGGCTGGGTTGGATGAGGCAATCG
chr13	33187452	33187476	GGACTCTATGGGTGCCAGTTCTATG
chr13	98812488	98812512	CCTGGTGTCACACAGGCAGTGGTCG
chr13	80129097	80129121	GCCCCTTCACTACCCTAGTAACAAG
chr13	100232046	100232070	GGAGGCGGCGCGCCTGGCGGCACTG
chr13	35819097	35819121	CCACCACATCTGACCTCCACATCTG
chr13	22276317	22276341	TAAACTTTTCAGACAGCAGTAAATG
chr13	114248522	114248546	GTTTCAACTAACATTATTTCTCAAG
chr13	50771289	50771313	AATTCTGAACTGAGACAGATAATTG
chr14	100392028	100392052	GTGGGTGTCCAGCGAGAGAGAAATG
chr14	53090241	53090265	TAAAAATATTTCATGGTTGGGCACG
chr14	59761424	59761448	GTATTTTACTTTCATATCTAAATTG
chr14	58683030	58683054	GTTCAACTCATTTCAGCACCAGTTG
chr14	50360453	50360477	CATAAATAACTAACATATTTTATAG
chr14	37746873	37746897	GTTTCATTTTAAAATGCCCTTGACG
chr14	60760608	60760632	GCTTTTCATAACCGAGACTGGAATG
chr14	103270083	103270107	GAATGTGGGTCAGAGGAGCCTGATC
chr14	74963082	74963106	AATTATTTTTACTTCCCTTTCACAG
chr14	56757055	56757079	GTTTGTGTGTGCCTATATCCTAATG
chr14	77931909	77931933	GAAAAGTCGCAGCGAGCTGGAGCCG
chr14	61391879	61391903	TAAAAACTGGGTGGCAGTTCACAAG
chr14	97022686	97022710	GAAAAGCAAAGGCCTCATCTCCATG
chr14	71822428	71822452	GAAGATAGTACTTGGGAACTAAAAG
chr14	100455287	100455311	GCTATTCTGGAGGCAGTGGTCGAAG
chr14	70447300	70447324	GCATGAGTGGATGCCAGAACTGTAG
chr14	104145842	104145866	CTTCACCCTCAACCAGCTGCTTCTG
chr14	61243030	61243054	GCCACCCCCAAATTAATTATTCATG
chr14	68563526	68563550	AACACAAATTTTACACAATACAAAG
chr14	105965144	105965168	GTATATACTGGGGTGCTTGTGCCAG
chr14	66975053	66975077	GCATTTCCCTTCTTCCAAATAACTG
chr14	104634857	104634881	CATAATCCAAATATTTCTACTAAAG
chr14	64551233	64551257	GAACAGGGAGGCTGGGTTCTTTCAG
chr14	64932567	64932591	GCAGTCCGACGATCCTGACGATCCC
chr14	32035590	32035614	GAAAAACATCTCACCTCACTTTTAG
chr14	56819460	56819484	CCTAATTAATCTCTCTTTACAAAAC
chr14	56110859	56110883	CCCAACTAAAACTTTACTAACTTTG
chr14	61241488	61241512	GAAACACTTCTCTCAACTAAAAATG
chr14	55806687	55806711	AACTTTTTTCCTCAAAACAAACAAG
chr14	97423786	97423810	TTTATTTCCAATCCCACAACAAACC
chr14	97286215	97286239	GTTTCAAACATCACTATACAAAATA
chr14	73588716	73588740	GAAAATTACTTCTTTTTTTCCCATG
chr14	74569235	74569259	GCAACAAAAATACCTACTCCTATAG
chr14	90464639	90464663	GTACCATACCATATACATTTTAATG
chr14	45636746	45636770	GCATTTAACCATTCAAAATAACCAG
chr14	93287522	93287546	CAATTTCCATTTTATTTTTTCTCCA
chr14	60720742	60720766	AATACATATATATATCCTTTTCCAG
chr14	58736509	58736533	GCAATTCCATTCCTATTCCTATACG
chr14	52195158	52195182	TTCCCCTTTTATTTTTCTCAACTCG
chr15	96887286	96887310	AACCTTGGTGACCGCAAGCGATCGG
chr15	68482522	68482546	GTGTATGTGTGAAAGAGAAAGAGAG
chr15	40281907	40281931	TATGCAGCACAGCACTTTTGAGACT
chr15	49493448	49493472	ATTTCTGCCCGGCTGCGGCGGCCCG
chr15	59302911	59302935	GTAGGGCTGGGAAAGGAGGCTGCCG
chr15	64710830	64710854	GACGCGGCTGGCAAGACTGTTTGTG
chr15	36957701	36957725	AAGGGCATCGAGCGAGTCTGTCTTG
chr15	90132037	90132061	CTGCCCCTGTGGTAGGAATGGATGG
chr15	79222560	79222584	TACACATGCAAGCTGATTTTTAACC
chr15	85540139	85540163	AATACTCTACTGGTGACTGGAAGGA
chr15	40736315	40736339	CAGAGGTGGACGAATGGACTCCAGC
chr15	42041894	42041918	CAGGACAATAAAAGTTTCGGAGTTG
chr15	34787458	34787482	CAAAAGGATCCAGATGGCTGAAATC
chr15	75521909	75521933	AATTGAGAAGAGTGCCGAGGAAGAG
chr15	100147428	100147452	CAACCAGATGCCACAGTAGGCAAGG
chr15	93441022	93441046	AAGAGAGATAACTCTAGCTTTGACA
chr15	41592711	41592735	TACTCAAGCCCTGCAGTTGGCTCTG
chr15	76226497	76226521	AAGGTGAAGGGTACATGTTTGTCTG
chr15	85326079	85326103	GAACACAGCCCAGTGGCATTATGTG
chr15	73547081	73547105	GACTGACGGTGGTGAGTCGGGAGCT
chr15	44216454	44216478	AAGTGGTTCTGTTCCGGCTGGCACG
chr15	93525423	93525447	GTGGCTGAGGGTTGTGTGGATGGAC
chr15	72891731	72891755	AAGCAAGGGGAGCTGAATGTCTCTG
chr15	74320011	74320035	AAATAGAGAGAGAGGTATTTAACTG
chr16	19564572	19564596	TAGAGTAACCCATAGCAAGGCTGAA
chr16	19601043	19601067	CATGGCAGAGGTGATGAAATTTATG
chr16	70603226	70603250	GTTGTTGTTTGGGGTACAAGATGAG
chr16	46934681	46934705	CATTCGGCTGTGAGTGCCAGTGACC
chr16	68156056	68156080	TTGGCTTAGCCTGTTTCCAGGCTGA
chr16	2803561	2803585	GCTGAAGGAATTTCCTGTGTGCGTG
chr16	29811096	29811120	AATGAACAGTACCTGTGCTGCGATG
chr16	30012793	30012817	GAGGCCCCGGACTCGCGAAGAGGAG
chr16	69874058	69874082	AAGTAGTTATTGTTTGGATGGCAGC
chr16	67982664	67982688	GATGAGAGAGCTGGTGGGCTCAGAC
chr16	70190664	70190688	AAAGTGCAGCTCTCTGCCAGCACAG
chr16	15779752	15779776	ATTTGCCCAGGTGGAGAGCAGCCTG
chr16	81481585	81481609	CACTAGGACTTTGGAGACATTTATG
chr16	315756	315780	TTGGTGGTTGGGAAATGGGATGAGA
chr16	68260480	68260504	AAACCAATCAGTTGCGACCTTCTCT
chr16	2570107	2570131	GGAAGTGAGGCTGCAGGGGTCATCA
chr16	67605204	67605228	GTTTGTATGAATGGCTGAAATACAG
chr16	53265626	53265650	AACTGCTATGTGGGAATCAGCTACC
chr16	14166283	14166307	GGTCCCACTCTAGATCCCCAGCCAC
chr16	11338449	11338473	AAGGAAGGTGTTGTGGAATGTTCCT
chr16	29002153	29002177	GAAAAGGAAGTACTGTCCTGAACCA
chr16	11165977	11166001	AAGACGGTGCATGTGGCCGGGTACA
chr16	19548495	19548519	AAGGTTAGCATTGTTATGTGCGAAT
chr16	2812236	2812260	AACAGGGGTGCTGAGTATGAGATTA
chr16	30676476	30676500	GCATCCATGCTTGTGACCCTGACTG
chr16	19790677	19790701	GCACCTGTGTATGTGCATCAGTGGA
chr16	3584610	3584634	GTGTGAACGAATGGGCGAGTTTGTG
chr16	84758268	84758292	GTGGCGGATCTTTCCCGCCCCCCGT
chr16	89981742	89981766	GTATTCGTGTGTGTGCTGATCAATG
chr16	1839157	1839181	AAGTGGAATGATCGTTGCCAGGGGC
chr16	31198309	31198333	AATATGAGAATGTACTAGTACAAAC
chr16	25083075	25083099	GATTGGATGTTGTGGGAGAGAGAGG
chr16	31206613	31206637	GTCAGTTTGAGAATGGGGAGTAACT
chr16	46962847	46962871	GTTTTTGCTTGTACTTTGAATGAAG
chr16	24810612	24810636	TAATGGCCACGCTGCGCAACTCAAG
chr16	70608879	70608903	GAGAGGGCTTCTTTGGCTAGAGGTG
chr16	69497220	69497244	GTGTCTGCTGTGGATGTGGCCAGGG
chr16	1730510	1730534	CATGGGGGTGGGTGCGTGTGGAGTG
chr16	30088739	30088763	CAGGAAGTGCTTTGGAAGACCCTTG
chr16	3509852	3509876	GTTCCTGGTGTGTGTGTGCAGAAAG
chr16	84743183	84743207	AAATACATTTGAGTAACTGTTTAAC
chr16	9212534	9212558	ATGGGCCTTACAGGACTGGAAGCTG
chr16	24836007	24836031	GACTGTGAGACTGGATTATAACATG
chr16	46921673	46921697	GACTGGCCTGGTACCTGGGTGGGGG
chr16	85706264	85706288	AATGGCAGAGGTACACGTGGACTTG
chr16	78316341	78316365	TTTTCTGTTCTCTGTTGTGTCCCCA
chr16	23679910	23679934	TTTTATGAGCAGGCTGCAGCTGAAG
chr16	72802686	72802710	GTGTGTACACATGCGTGGCCGCCTG
chr16	29824064	29824088	TTGAGCTGTGTGGGGGCTCCTGGGC
chr16	31201439	31201463	GAAAGTGATGTCTTATAATGAGGCA
chr17	49399722	49399746	ATGAATGAGTGGATGAATGGTGGCC
chr17	65942044	65942068	GAGAGCTACTTCTAGGATAGCAGTG
chr17	46921675	46921699	TACCTTGAGCCCCAGGTGCATGCTG
chr17	17700268	17700292	GTGCTACCTTTCAGGCTATGGCCCG
chr17	18831808	18831832	GCTCGAATGGTTCGTGAACTCTTTG
chr17	64754836	64754860	GCCCTGATTTGAAAGGATTTCTTGT
chr17	5264893	5264917	AAGATTCGTATGAAGTACTAACCCC
chr17	66521077	66521101	CACCTGTCCAGGAAGCTGGGGTTTG
chr17	34147416	34147440	GTCTCTGTGTGTGTGGAAAGTGATA
chr17	56171213	56171237	TAACACCCGTCAGGATGGTAGCCAC
chr17	7825159	7825183	TATTAGGGATAAAAGTACAACACTG
chr17	3627428	3627452	AATTTGAGCCTTGTTTGTACTAGGG
chr17	11929469	11929493	GCAAATAGTATGGAGTCAGTGACAA
chr17	60719062	60719086	GTGGTCAAGTACGAGAGTGGCCCTG
chr17	20237034	20237058	AAGGTGAGACCGAAGAGATACATAG
chr17	74561899	74561923	CTTGACTGGGGAAGCATCTGCTTTG
chr17	8163901	8163925	AATATGAGTGTTAAACCTCTGTGTG
chr17	28453032	28453056	GACATGGTATGTGGGAGAGTGGACT
chr17	78607896	78607920	ATCAATGGGTTTGTGTGCATGTCCC
chr17	40173635	40173659	GTAATATGTGTCTGCTTTACTTCTG
chr17	57756846	57756870	GACTGCTGTCTGATCTTGCTGAACA
chr17	13989241	13989265	TAGATGGTGGAGAAAGCCTGTGTGA
chr17	17395350	17395374	AACAGTATTCTTCTGACTGATAAGC
chr17	77761290	77761314	AAGGAGAGGGAAAGGTGTTCAGAGA
chr17	40931056	40931080	GAGGAATTGATTATGATTGGTTTCT
chr17	78263497	78263521	GCTGGTGCATCTGTTTGCCGGAGGG
chr17	28444137	28444161	AATGGACTGTGGTATGTGATGCAAG
chr17	46137305	46137329	GACGGTGCTTGGCCGAAGGTGTGGC
chr17	55357872	55357896	GGTCTGACTGCTGCTGCTTAGCCAT
chr17	45696043	45696067	GCTAGGGATCAGCCTGTGTTGAATG
chr17	64496352	64496376	TTTCTTCTGCATGACTTTGGTGTCG
chr17	34180191	34180215	GTGGGCACGTACCGTGTGTGCAGTG
chr17	59004411	59004435	CCGATGTGAATTTGTTGTGAATTTG
chr17	26381680	26381704	GTTTCAGCTTTTTAGCTATTATGCA
chr17	57352658	57352682	CATAAGTGAGTGGTTTTGCTGTCAT
chr17	55351590	55351614	CAGATTTTGAATGTGAAGAATGTCA
chr17	34241175	34241199	TACTGCCTGCTTGATAGGTCCGATT
chr17	57756787	57756811	TAGCTGCAAAGGAATAAATGATATG
chr17	19188546	19188570	TAGCTAGGCTCCTTGGAGTCTGCAG
chr17	74558077	74558101	TATGGGGAGCCAGTGAGTGTAGGCA
chr17	30698862	30698886	GCCTCTGTTGTGCTGCTTGAGACAG
chr17	26522113	26522137	TACTATATTGAATGAGGAAAGTATG
chr17	39847756	39847780	GAAAACTATGCTCGCTTTCTAAGGG
chr17	34236274	34236298	CGACTACATCATTCTGCCCACAGAC
chr17	30767839	30767863	TATGAATCAGGACTTTGTTGACTTG
chr17	15904908	15904932	CAGCTGGTGAGACAGAGGATGTGAG
chr17	78819253	78819277	AAGGGAAATTAGCAGATGTGACAGG
chr17	65862705	65862729	ATTTGGAGTGCCTGGAGCCATGCCT
chr18	59901468	59901492	GTATGTGTGCATACTGTGTGTGTGC
chr18	33558883	33558907	AATGGTTGTGCATGCCTAGGGGATG
chr18	32168848	32168872	TTTGTCTGCTTCTGCCATTTGTAAC
chr18	20812627	20812651	TTGACTCTGACTGAATGATTTTCTG
chr18	22029805	22029829	AACTGTGGCCAAAGCCAGGACTTTG
chr18	9106116	9106140	TTTTTCTCTTGTAGCAACCATCTGA
chr18	48575168	48575192	CAAGGTGGTCGTGTGTGGCCAGGCG
chr18	666533	666557	AAGATGCGGCCCTGGTGCTGTAGGC
chr18	34410143	34410167	CTGTGGCGTAGTGGGGACAAAGGTG
chr18	12967596	12967620	CAGGTGTGGCTGTTTCCTTGGGAAC
chr18	108908	108932	ATTTACTAAACGCAGACGAAAATGG
chr18	13546353	13546377	AAGACTAGTGGAAGGGATACGTTTT
chr18	13036208	13036232	GACTTTTTGCAGCTCGGCTGTGCCT
chr18	29693746	29693770	AGTACTGTTGAGAAGAAGTAATGGA
chr18	19779233	19779257	GTTCTTTTGATTTCTGTGGGTGATA
chr18	29717958	29717982	TTTATTTTGAGATTTGTCAGTGATG
chr18	21147018	21147042	ATAGAAGTGCTTGAAAGAATGTCAC
chr18	19407229	19407253	GATGTATGTATCAGTGAAATAAGCT
chr19	44780830	44780854	ATCTCTCTGCTGCAACGCGAGGCCG
chr19	57942624	57942648	GAATTGTGGGGCAGCGTGCTGCTGG
chr19	58867911	58867935	AATGATTCCTTGGAAGATAGGGGTG
chr19	7678050	7678074	GACTTGACTGGTTCTGCTGTTCTGG
chr19	42427075	42427099	AAATATTAGTCCAAGTGAGCTCTGG
chr19	36223877	36223901	GTGCGTGAGCTGGTGCCCAGCAGTG
chr19	50891011	50891035	TTTAAGGAGCTTTTTGGGGAGCGCT
chr19	58134129	58134153	AAATATTGTCAGTATGCGTTTGACT
chr19	24219880	24219904	GTTTGAGTGACTGGGTACCACCTTC
chr19	57817777	57817801	GGGGTTGAATGGTAAGGCTGTTTTA
chr19	52715989	52716013	ATGATGAAGCCTACCCATAGGGCTT
chr19	5691656	5691680	CAGAGTTGCCTGCTATTCTCTGGTG
chr19	56933925	56933949	GAGTTTCTTTTGCTGTTTTGTTCTG
chr19	50154815	50154839	GTTTTGTAACTGTAGAGGCGCCTGC
chr19	41806841	41806865	TCAATGTGTGAAAGTAGCACTTAAG
chr19	5647437	5647461	CTTGGGAGGGAGCTTGGTGTGATGG
chr19	11476834	11476858	GATTAATCCCAGGGCATTTGGTATG
chr19	48776887	48776911	TTTTTTTTAGCGTTGCCATTGAAAG
chr19	58304979	58305003	GCTAATGGCCTGCATTTGATTTCTA
chr19	48207621	48207645	AACTTCGTTGGAGTATATCTCAGGA
chr19	16799242	16799266	TTTCCAAGCTAGAACTCTTTCTGGA
chr19	38697366	38697390	CATTGCAGTTAGAGGTTGTGGCCTG
chr19	10802144	10802168	TTTCTGCTGTGTGAATGTCCCCCAG
chr19	56156954	56156978	GTGTGCAGCGGGCAGCGGCCGCAGC
chr19	8536247	8536271	AAGGTTGGGAAGCTGGTGTGTGTTG
chr19	49524400	49524424	GAAATTTTAATTTAGGGGCACTTAG
chr19	17838507	17838531	CCGTGTGTGTGTTGAGAGTCTTGAC
chr19	34890672	34890696	GCAGCAGTGCGTGTGGGATGTGGTG
chr19	56917882	56917906	ATTTTTCTTCTGACGACTGCGTAAT
chr19	39980781	39980805	TAGTGCTGTGAGTTGGGTGTTGAAG
chr19	34774096	34774120	AACTTTAAATGGAAAGATGTGCCAG
chr19	57804010	57804034	TAGAATTGTGAGAGAATGTTTTGAA
chr19	24222758	24222782	AAGAGCGTGTGCAGGGCAAGTGCCG
chr19	44515029	44515053	AAGGGGTAGGGTAGAATGCCACCTG
chr19	37881400	37881424	AAGGTGTTTAGGTTTTAGGTGAGGT
chr19	30982264	30982288	TTGATTCTTGTGTTCATGGAGTGTG
chr19	39220351	39220375	CAGAAGCAAGATTCCGTAAGCTGAG
chr19	44749117	44749141	AAGTTACAGAAGTGTGTGAGTCATG
chr19	36259673	36259697	GCTTACTGACTGCATGGGTGAATAC
chr19	32877638	32877662	CATGCCTGAGTGACCTTTTGAGAAA
chr19	37123578	37123602	GCGCAGGCAAGACTTTTCAGTGACG
chr19	44744264	44744288	GTTCGCGGATCCAGGCCGAGGACCG
chr19	58361830	58361854	GTGGAGGGCCTGCTATGGTGTGCTG
chr19	30806828	30806852	GCCTCCTCTACACCACGCCGCACGG
chr19	31057418	31057442	GAAGGACAAACACATTATTATCTTG
chr19	44660984	44661008	GAGCACAAGGCCGAGATCATCACTG
chr19	2224616	2224640	GAACCAGTGGCTGAGCGGACCAACG
chr19	34920077	34920101	GCCAGGAGAGCCTGCCCTCAGACTG
chr19	38044771	38044795	GCCTTTTGACTCTGGCGCCAACCCG
chr19	36729304	36729328	GGGGACCGGGACCTGCGGGCAGCTG
chr19	44779864	44779888	GACCCAGGACCCTCTGAGCTGGGAG
chr19	40526882	40526906	GCTCACTGTGCTGCTGGGACCCAAG
chr19	57728477	57728501	GCAACCCTTTCTTCCCCACACCCAG
chr2	7348165	7348189	GACCAAGGACGAGATGGCTGCTGCT
chr2	128788613	128788637	GACTCCTTCCCCTCCCGCGGACCCG
chr2	20874745	20874769	GCTGCTGGCCTGAGACAGTATCCCA
chr2	89873294	89873318	CCCGAGATTGAGCAATAACAGGTCT
chr2	74330944	74330968	GCAACCGAGGGACTCTGCAACAAGG
chr2	109992162	109992186	GCTGACAGAATGGAGGCTCAGGCTG
chr2	110260179	110260203	CTGAGGGGCAGAGAGCGAGACTTTT
chr2	207176981	207177005	GTAGAGGAGCTATGTGGAGCAAAGG
chr2	232038285	232038309	GCTCTACCCCTACCTGGCCTGGCTG
chr2	200796564	200796588	GTTTTGACTCTCCTTGGACCACACG
chr2	172552368	172552392	GAAACCGAGCCCCCTGGAGGACCTG
chr2	32340820	32340844	GCAACTACTTGGCTGTGGGCACCAG
chr2	42836725	42836749	GCCACGCGAGTCACGGTCCTGCCTG
chr2	152332272	152332296	GCCCCATTTTGACATCAAGGATGAG
chr2	109301423	109301447	GACCGGAACCCCTACTACGGGGGCG
chr2	28352166	28352190	GTACCAGCACACCGGCGCCGTCCTG
chr2	189156791	189156815	GCGGCTGGAGCAGCTCGGCGCCCAG
chr2	219460692	219460716	GACACGGCGGGCCAGGAGGACTACG
chr2	86735809	86735833	GACACCGCCCTGAACACTATCACCG
chr2	201680424	201680448	GCCTTCCACCCCCCAACCAGGCCTG
chr2	24207569	24207593	GAATGTGTCCACGCGCCAGGGTATG
chr2	237038945	237038969	GACCCAGACTTGGGCTGTTGCTCTG
chr2	170625445	170625469	GAACTAAGACTCAATTACCAACCCG
chr2	153575515	153575539	GTACAGCTGAAAATTGACAGCCCTG
chr2	239328614	239328638	GCCAAATTCTTGGGCTCAGGGACTG
chr2	32676596	32676620	GAGGGGCTCAGGGCCTCAGGCACCC
chr2	44660364	44660388	GCACACACATATATCACTGAACCTG
chr2	136393555	136393579	GTATTGGCATGGGGTTAGGACCAGG
chr2	42477239	42477263	GTCACAAAAACCCATGTACTCATCG
chr2	122515191	122515215	GATCAGAAAGGACATTCTTGTGTTG
chr2	207469278	207469302	ATCAAACAGACCTCATGACTACTAA
chr2	97506890	97506914	GTCAAAACCAAGGAACCAACTTTGG
chr2	99075435	99075459	TAAAAAAATAAAAACAGCCCAACCG
chr2	242281445	242281469	GCAATTTTGAGGGAATGGAAGAGAG
chr2	10020766	10020790	GTTTGGAGGAAAAGCGGACAGGTCG
chr2	44705599	44705623	CCTAGGAAAAGCAGATGCCACCTTG
chr2	233726348	233726372	GTACAAAAAGCAGTGGTCTTTGGAG
chr2	238677735	238677759	GATTTTGAGACCCAATGAGGACAAG
chr2	32797393	32797417	GCTCTTACCATCTTCATAGGCCATG
chr2	113289239	113289263	GAATGTTGGAGGTTTGAAGAGAATG
chr2	20647426	20647450	GCTCTTGTATCAGTGAAGAAAGTCA
chr2	32288928	32288952	ACCATAGCGAAAAACATGGGCTTTG
chr2	96016922	96016946	GCTCATTAGTGCTTGCACGAGGTAA
chr2	182097844	182097868	GAGTGGCCACATTTCAGACAGTTTG
chr2	149406851	149406875	GTTTGGTTAGTTGAGGAGTAGCAAG
chr2	74157141	74157165	AGATGGATAAAAAATACACAGCTTG
chr2	169401054	169401078	GGGGGACATAACAAGGAACTCACAG
chr2	227743570	227743594	GCAGATGAGAAGGATATACATTCTG
chr2	64686489	64686513	GAAAACAGTAGGAAAGCAATGAAAG
chr2	25040574	25040598	GAAACTTTTGGACCACAACTCAAAA
chr2	29119166	29119190	GACAGACAAGACCTTTGTCTTGTTG
chr2	9603301	9603325	GACGAAATATGTGGAGAAAAGGATG
chr2	178086509	178086533	GATCAAAGGGGTTGGTTATTACTAG
chr2	149408893	149408917	GATTCAGGTTCAGTAAGGAACTAAG
chr2	190531168	190531192	GAAAATAGGGAACTCACAAACCCTG
chr2	169549143	169549167	GAATGACAGCAGTGCCCGGTCACAG
chr2	120633541	120633565	GCTACTTGGGAGGCTGAAAGGAGAG
chr2	223756470	223756494	GAATGGAAAGGAAGGGTTGAACCTG
chr2	48604165	48604189	GAGGTGAGGCTGTTCTCAGCCAATG
chr2	163210260	163210284	GAATCACACAATTTCAAGGCAAACG
chr2	102360447	102360471	GCCGGACTGAGAGCCCTGGTCCGGC
chr2	239243854	239243878	GAATCAAACAGTATGTAGTCTTACG
chr2	128912736	128912760	GTTACAGCTTGTCTTAGAAGCATGG
chr2	242601513	242601537	GAAATAACTCCTTCTGGGGGTGAAG
chr2	179263451	179263475	GAAATAAGCATTGATATTTCCCTTT
chr2	99813264	99813288	GAAAGTAGGCCGAGGGCGTCGGCAC
chr2	170497269	170497293	GAATGTTAGATGAGATGAGGAAAAG
chr2	28004081	28004105	GAGTGCTCAGGATGGGGAAGATAAG
chr2	24920611	24920635	GTTCAGGGCATCATCTGGGACATCA
chr2	74159340	74159364	GACCATGCAGGATCCAGGATCCAGG
chr20	13280141	13280165	ATGGAGACCTCAGACTTGGCACCTG
chr20	14552517	14552541	GAATTCTCCGGGTGGACGAGGGAAG
chr20	61578311	61578335	GAAGAGACGTGATCTAAACAAAATG
chr20	39667693	39667717	GATTCACCCATGTTACAAATAACGG
chr20	58521521	58521545	GACTATCCTCCCTCCAGTGGAGAAG
chr20	21219411	21219435	GTTCATTTTTCAAGTGGGCAACAAG
chr20	57097864	57097888	CCTATAACATGTTACTCCTTCACGG
chr20	8375057	8375081	GATACAACCCTGAAACCTAGGCCAG
chr20	37078320	37078344	GATAAATATTTAGGAGTAACTGATG
chr20	10608620	10608644	AAATGGGGAGGTAACTTAAACACAG
chr20	13800945	13800969	GCTGTGCAGTTTGTTACATCCGCAG
chr20	61569266	61569290	GTGGGACATGCATCAAGGTGGCCAG
chr20	56935949	56935973	GACAAACCTGACTAGTCCTTACTAG
chr20	32595822	32595846	GAAACACAAAGGCAAAATGCCCTTG
chr20	47669008	47669032	GCTAGGGACATACTCAAGCCTGAAG
chr20	47920847	47920871	GCTACCACAATAATCAGGAAAATTG
chr20	5171525	5171549	GACAACCAGTGGTTCTTCATTTTTG
chr20	47897612	47897636	GATACCCTGCGGAGTTGGGAAACTG
chr20	47719604	47719628	GTAATCCGGTTTGGCTGGAACAAAG
chr20	5171747	5171771	TCCAAAAGGGTAAAATTGGAGCTAG
chr20	36675461	36675485	GCTCCCAGTGAAACTTACAAAACTG
chr20	10367592	10367616	ATAAAAGGACTTTTAGGGAAGAAAA
chr20	30340282	30340306	TTTTGGTTGTTTCAAGACAACCAAA
chr20	62306798	62306822	GAAAATGGCCCCGGGGAAATCCCAG
chr20	10453814	10453838	TATTGACTCTAATAATTTCACAATG
chr21	37581148	37581172	GACTTAGAGGGAAATAAATAGGGTG
chr21	33847935	33847959	GCATCAGGGCGTGAAATCAAACTAG
chr21	11175259	11175283	GCACAATTCCCCGATAAATCAAAAG
chr21	38885754	38885778	GTAATCAATGTGGGAGTTAAAAATA
chr21	45170922	45170946	GATCCCTACAAGTTTAAAATCAAAG
chr21	34720338	34720362	GCAACAACAAAAAGCCTCTTTCTTG
chr21	46894152	46894176	GTAAACAAATTGTCTCTCCAGAATG
chr21	45378295	45378319	GAAAAATACATCTCCCTCTGACCAC
chr21	27228148	27228172	CTGGACAGTGATGAATTCACTGAAG
chr21	47654222	47654246	GCAACTGGATTTTTTTGCAGAGCTG
chr21	17652326	17652350	GATCAGTAAGATGAAAGTGAAAGTG
chr21	34728740	34728764	GCAGGGCCAGAATTTAGCAAGACAG
chr21	35775756	35775780	GAACAATAAGTGACTTTTGCTCTTG
chr21	38784599	38784623	GACAAAAAATAAAAGATGGGGACAG
chr21	37694432	37694456	GAAGTGGATCTAAAATTATTCTCTG
chr21	34916399	34916423	GTATAACTATTTCCACAAAACAAAG
chr22	23534043	23534067	GCCTAGAGATGTTTTAGATAAGGAG
chr22	30069343	30069367	GTTTAAATCTTTTGATTTTACCATG
chr22	50874208	50874232	GAATTTTGACAAATGCATACAAACA
chr22	35861301	35861325	GAAAATTGGTAAATCGGGACAGAGG
chr22	51114148	51114172	GCAACAAAGCATGAGTGATTTCCAG
chr22	46551132	46551156	GTTACACCAACTCTTCTGTGGGAAG
chr22	43558920	43558944	GATAGTAACATGAGAAAAAGAGGAG
chr22	40725209	40725233	GTTTACTTCTTTATCCCCAGGACTC
chr22	46485854	46485878	GTGCTATGCTGAGAACTTCAGATAG
chr22	19478795	19478819	GCAATACAAAACAAGTTTATTCTCG
chr22	41875066	41875090	GCAGAGGAGAAAACAATTTTTAATG
chr22	21976598	21976622	GATTTTTCCCTCTTGTGGAGGAAAG
chr22	32879529	32879553	GAAATGGAAGCACAGCTTCTTTCAG
chr3	40520833	40520857	GACTCACGTGACCTAGTACACCAAT
chr3	73048267	73048291	GACCATCAATTCTAATCTACAAAAG
chr3	50161650	50161674	GAAAGTACTACATGTTTTGGTTAAG
chr3	9430324	9430348	GAGGATAAGTAAGGAAAGCCTATTG
chr3	47891196	47891220	GATTCCCAGAACAGGTAACTGGGAG
chr3	113680774	113680798	GAAAACAGCTGCAAATGCCAGAAAG
chr3	197615832	197615856	GAAATACATTCATTTGGAAATTGAG
chr3	44519553	44519577	GAATGAATATAGGAAAAGTAGAATG
chr3	141166364	141166388	GATAATTCATACTGGGGAGAAGCCG
chr3	38415333	38415357	GTAAAACTGTTTCCTGAACAATAAG
chr3	96783212	96783236	GTTAAGTCTTTCTCAAGCACAGCAG
chr3	101677922	101677946	GTCAAACTGTAGTAGCACCAGAACG
chr3	23294403	23294427	GAAATCAAACCTGGTCCAAAAAACG
chr3	101293118	101293142	GCAAGTAAGTGGTGGTGACTTGTTG
chr3	61783216	61783240	GATATAATGAAGACTAGTTTTCCAG
chr3	171766402	171766426	GGCACAGGATGCATGAAATTTCAAG
chr3	149531120	149531144	GAAAAAGAAACACTGAGGTTTTAAG
chr3	24147321	24147345	GATTTTCTCTCCAAAACAAGCCAGC
chr3	142742282	142742306	GCGGGCTGCTGAGAGCTAAACCCAG
chr3	140961989	140962013	GAAAATGACTCTAAAAACTGAAGAG
chr3	28332479	28332503	GAAATAAACTTTTGGACAGGACCAC
chr3	140660939	140660963	GAGAAAGGAGAAAATTTGATTTTTG
chr3	23853209	23853233	GTTAAGAAAATTTGTCCTGATAAAG
chr3	49059865	49059889	GACAAGGTCATTGTGGGACTATGGG
chr3	184083925	184083949	ATAAATCTGCTGTTAATAAGATAGG
chr3	33868322	33868346	GTTAAGCTGGGCTTTGGCATTACAG
chr3	58483040	58483064	GTAACTGTGTCATAAAGTGATTATG
chr3	183867861	183867885	GAATGGAATTGATTGGATAAAGTCG
chr3	126489247	126489271	GTTTTCCTCTGCCAGGAGAGTAAAT
chr3	5191442	5191466	GTACACTACTACACTCAAAGCCCAG
chr3	31654434	31654458	GCAAATGGCCCTGTCTGGATCAATG
chr3	197575183	197575207	GTCTTTGAGGAGGATAAAAGTCAGG
chr3	100429082	100429106	GTGGTGCCGGACAAAAAACTACATG
chr3	150930102	150930126	GAATAAATTCTGGGTGTGCTCAAAG
chr3	38528373	38528397	GTCCATTATCAAATTAGAGGATGAG
chr3	128488672	128488696	GAGGCACAGGGAAATTTGGGTTATG
chr3	169713149	169713173	GAAGACCATGATGGAGAAGGTGATG
chr3	158073547	158073571	GTTCCTCCTACAAAGAGATCAGATG
chr3	88130882	88130906	AATCAAGCGCCGGCTGGAGGCCCAG
chr3	128629422	128629446	GATATTAGTGTCGTGCAACAACCAG
chr3	128504780	128504804	GAAAATCTGGAAATGGGCTGGTCAA
chr3	133306216	133306240	ACTTCTTTCATCTTGGCAGACAAAG
chr3	197528190	197528214	GCTGCCTCTGCAGGGTGGTGGATGG
chr3	99637511	99637535	GCCATGTCTCCAGAAGTAAAATCCG
chr3	4639345	4639369	GAAAATGCTTAGAACTGGTTGGTTG
chr3	17052552	17052576	GAACTGGATGATGAGGTATCACTGG
chr3	20027186	20027210	GTTTATCCATTTGAGGAAAAGCCAG
chr3	142218774	142218798	GTAATTAGGAAGTGGAAAAATCAAG
chr3	9443397	9443421	GATGCATGGAAAAATTGGCTAGGGA
chr3	124457023	124457047	GCACCCAGCCAGGCGGTCTCTTTAG
chr3	172488681	172488705	GAATACTTTAATTCCGGACCAAAAG
chr4	110739176	110739200	GTTGTTATTAATCAAAAACACAAAG
chr4	153777479	153777503	GTAAACACTATGGGGCCTATTTCTG
chr4	159699476	159699500	GATCATACGTTTCTAAATTATAGAG
chr4	130850	130874	TCTGGGTTAAGATTGTTCTTCCAAG
chr4	62107180	62107204	GAAGTGGGCACATGACCTAAACCAG
chr4	17816586	17816610	TTTAAATTGAAGTCACATCATAAAG
chr4	153751795	153751819	AGATCGTGGAATAAAATTCTTTAAG
chr4	57798068	57798092	GCTTTTTTAACCAAGGAGGGGCCAG
chr4	575395	575419	AGATGGGCTAAAGCCATCAGGGAGG
chr4	99983757	99983781	ATTATCCACTTCATGGGAGGAGCAA
chr4	71850580	71850604	GTTTTATTCTAATCACAGGGCACAG
chr4	106860941	106860965	GACCATTTTCTCCTTAGCAAGGATG
chr4	962356	962380	TACACAAAGGCATTATATATTCTAG
chr4	20254608	20254632	GAATGAGGTTCTGAGGAGTCTCACC
chr4	177250229	177250253	TAGTCAGCAAAAATAAATCTACATT
chr4	109588829	109588853	GATTCTAGCCTCTGCTTCATAGTGG
chr4	80577431	80577455	GAAAGTGAGAATTTTCTGAGCCCAG
chr4	41952508	41952532	GTTTTTATTTTTTTCAGAAAGCACG
chr4	44692795	44692819	GAAAAAAGAGCAAAACTATTTTATG
chr4	109588937	109588961	GCATTATGAACATTTTAGAACCATG
chr4	7008475	7008499	GCTATTTGTACACAGAGGAAAAAAA
chr4	107269199	107269223	GAAATCAAGATGGCAGTCTACTATG
chr4	87711974	87711998	GAAAAGAATCATAATTTTAAGCTAG
chr4	140232601	140232625	GGAAACACACTGTCACTGTCCATGG
chr4	128760187	128760211	GCATTTTAATTAGATAAATAACAAG
chr4	139967532	139967556	GTTACAAGCCTGCACAATAAAAATG
chr4	128819826	128819850	GTTTGTTTTGACCAGGCCGGGACAG
chr4	178284117	178284141	GCTACATTATTGTAAACCTCAATTG
chr4	147111803	147111827	GAAACCAGACCCAGATCAATATTTT
chr4	87517170	87517194	GCTATTATATTTGGCAGGAACCCAG
chr4	129794357	129794381	TATACTGGATTATTCAGGTGAGATG
chr4	20270845	20270869	TGAGCTATGATAAAGGGTATTTATG
chr4	148715365	148715389	GATCCACAGTCGGAGATGACTACAG
chr4	3421863	3421887	GCAAGGGAAAACTCTGGTTGCTCTG
chr4	120192614	120192638	GAGATCTCGCCACTGATCACCCAAG
chr4	88061418	88061442	GCTTTGTTATCACAGCAGCAAGCAG
chr4	99316393	99316417	AATTTACATAACTACACAAAACCAG
chr4	124239596	124239620	GAAATTGAATGGCACAGAAAGGGAG
chr4	71618490	71618514	GTTTGTTGTGCGACGTGCAGTCGGG
chr4	174360847	174360871	TATAAAACTGGGAGAATAAGTCATT
chr5	110100470	110100494	GAAAAATTTACTTCTTATTAGTAAG
chr5	34760535	34760559	GAGCTACCGCAAGTGGCCTGTTGAG
chr5	175935798	175935822	GAATAGACTCACGGGGTCGCAGTGG
chr5	138700220	138700244	GAATACTGCTTCTCATTAATCATAG
chr5	138992342	138992366	GTGGCTCAACAATAAAAGATTGAAG
chr5	71492010	71492034	GAGCCTGCATAAACTCCCAACTCAG
chr5	65139146	65139170	GCTGGAAGGAGGAGGTTACTATTTG
chr5	176495094	176495118	GATTTTGGGGCTGACCATAAACTGG
chr5	110077098	110077122	GTAAGTTTCTATTTGTTCATAATAG
chr5	244673	244697	GCTTGGTGTGCTTGGGAAGAGCAAG
chr5	96364622	96364646	GAACGAATGCTGGACCAAGATAAAA
chr5	74929345	74929369	GTTTTTGGAACTAAGACATCTCCAG
chr5	179999047	179999071	GAATACAATCAACTCAGTTACCCAG
chr5	138632183	138632207	GTTTCCATTCTGGGAAAAGCCCAAA
chr5	82815408	82815432	GAAAGTGGATGGGCACAAAATCCAG
chr5	36152269	36152293	GTAATAGCCCCATACAACTTGGACG
chr5	65463126	65463150	TATATCTTCCTTGGGGCAGAGGGAG
chr5	139495655	139495679	GAACATCTGTTTGCAGAATCTGATT
chr5	5430310	5430334	GTTATGTTAGAGGGTAATGAAAACG
chr5	64951566	64951590	GAAATGGTCACTTAACAAGGTAAAG
chr5	66253984	66254008	GTATCCTTTAATTCCCACAGGAAAG
chr5	60419638	60419662	TAATGCCAGTTTAAATCATGTTTTG
chr5	17462139	17462163	GTTGGGCAGATCCCATAGGGTCTTG
chr5	1048232	1048256	GTTATATTACTTCCAAGAACCAAGC
chr5	170601218	170601242	GATTTTCTATGGCTATACCACCCTG
chr5	90076464	90076488	GATAATGTATTCAAGATAAAAAAAG
chr5	179007158	179007182	GCAAAAACAACACTTTTCTATATAG
chr5	82570644	82570668	GAGGACAGAGGCCATTGTATTACAG
chr5	175926938	175926962	GAAAGGACAAAGAGACTTTTATCAG
chr5	10434187	10434211	GAACAGTGAGGCAAGGTCTGTAGTG
chr5	142176966	142176990	GTTCATATAGGAAAGCAGTTCACAG
chr5	72876360	72876384	GCAAAGAAAAGGAGTTATTAACTGG
chr5	138651198	138651222	GCATGAGACATCATTACAAATCTTG
chr5	170884484	170884508	GTTTATACCTTGGCAAAATTACTAG
chr5	14584721	14584745	GCTCACTGGCCTTATCCCAACCAAG
chr5	65519844	65519868	GTGGGAAAGTGCATTAAGCTGATAG
chr5	37006089	37006113	TCATGCTGTGAATTTAGTAGCAGAG
chr5	5424958	5424982	GATTTTTTAGTTGAAAAAGCACAAG
chr5	5424735	5424759	GAATGGGCTTTGTAAGGTGGGAACA
chr5	67526496	67526520	GAAGGTATGGATATTGTTGGAAAAG
chr5	71503941	71503965	GTTAAAACCGGGATATGTGCAATAG
chr5	149228721	149228745	GTCAACCAATAGGATGGCATCTACG
chr5	121342758	121342782	GAATAATGCATATGTGATTGTTCTT
chr5	145664213	145664237	GCTAACAAGGTAAGGTGCTAATCAA
chr5	32623554	32623578	GTTTATACATTCCTCCTCTCAGAGG
chr5	98124974	98124998	GTTCTGGACAATGGAATGTGAGGGG
chr5	121359855	121359879	GTTCTGTCTACTGATGCAGCACAAG
chr5	95125889	95125913	GAAATGCTGTTTTAAGGATTTAATG
chr5	41917869	41917893	CCTGGGCTTTAGAATCACAGGAATG
chr5	70789904	70789928	GAAACAGACAAGCCTATGTATTATG
chr5	121420813	121420837	GTAATAAAGTAGTAGAGTATAATAG
chr5	108222759	108222783	GACCACAGAGCCTGAGTATACCAAG
chr5	72795725	72795749	GAAGGGGGAAAATATGTGCTAGAAG
chr5	172768682	172768706	GCTTTCTATCTCTGGGAAAAAGGAG
chr5	54461209	54461233	GCAGCAGCAAGAGCTTCAACTACAG
chr5	170290723	170290747	GTATATAACTTATTCAAACAATAAG
chr5	178316327	178316351	GATTGCTCTTCCCAAGAGCCACAAG
chr5	110432951	110432975	GAAATAGTGCTAGTTTACCTTGTTG
chr5	52286076	52286100	GTTAAAAGCTTTATTTCAAATTTGG
chr5	134044481	134044505	GCTCTGCGTCGACTCCTATATCAAG
chr6	74011323	74011347	GAAAGTGGCTCATTAAACTAAACAG
chr6	168272945	168272969	CAGCCATAGCTACGTGCGTTCGCTA
chr6	111351350	111351374	CAGAGATACAGGATCAAAATAGCTG
chr6	97731824	97731848	GGGGTGACTTCAGGATGGTGTGTGG
chr6	57477517	57477541	GTTATACATAATCAGCAGCAGCCAG
chr6	118623711	118623735	GTTAAAACAACAGATGGGGGGTTTG
chr6	21046039	21046063	GTCTTGGTGTCCTGGAAAGGCCAGG
chr6	43427126	43427150	GAGATGGATTCATAGGGGGTTAAAG
chr6	96035283	96035307	GACTTTCTCATCGGGCAGGGAGCAG
chr6	76369603	76369627	GAAAGTGTGTCCTTGTCTCACTCAG
chr6	27685186	27685210	TTCTCTACTTTCTGGCACCACAACA
chr6	126741724	126741748	GCAGTGGCTGTAACAACACAAACCA
chr6	18466448	18466472	GAGAAATCAGGTAAGGAGCCCTCAG
chr6	139112094	139112118	GTCACTTGCTGTTGGGGAAAGGCTG
chr6	32948607	32948631	GATGATTATTAAACTTCATCTGTGG
chr6	36570664	36570688	GTGGTAATTCTAAATGGAACAACAG
chr6	73659332	73659356	GCCAGTAACTGGTTTTAGAACCTTG
chr6	144150554	144150578	GAAACTTTAGGAGGATAGCACTCTG
chr6	80410296	80410320	GACTTACTTTTTTTAAAAAAAACAG
chr6	89874179	89874203	GTTTTGTTTTAAATCAACAATAGAG
chr6	42860614	42860638	GTTCATAATACTAAATGCTGGCAAG
chr6	157258054	157258078	GTTTTTGTGTGGCCTGAAGGCTAAG
chr6	20577372	20577396	GTTGCATGTCATTCCCAGAAACCAG
chr6	127664847	127664871	TATGAAAGAATTTTAACCTATAATG
chr6	147967349	147967373	GAACAAGTCTATTTTTAAAATTCTG
chr6	170680416	170680440	GCTGGCTTGAATTTAAACCTCCACG
chr6	41106700	41106724	GAATGGAGAGGACCTCGTGTTCTAG
chr6	127665150	127665174	GTTTAATTATCTTTCCTCCTGTAAG
chr6	53777986	53778010	GACAACAGGAGCAGTCCTTTTATTG
chr6	167439507	167439531	GATTTATGCAGGTCAGTAGTTGCAG
chr6	157874897	157874921	GAGGGTTTGAGTCCGCATCGCCACA
chr6	5443738	5443762	ATACTTGCTTTGTCTGGGAGAACCG
chr6	5339375	5339399	GTAATTTTTATTATAGGCACAGAAG
chr6	53677191	53677215	GAAGCAGAATTCTCTTGGTAGAGTG
chr6	20742535	20742559	GATCTTCCTTAGCCTACTGCCACTG
chr6	20685277	20685301	GCAAACCAAGGGCCAAAATTTAAAG
chr6	20402778	20402802	GAAGTAGGAAAGAGATCTTGAAACG
chr6	126369070	126369094	GCATTTTACACATTGAAGTAAAATG
chr6	30541679	30541703	TGGTAAGCTCCAGGTGTAAATGTTG
chr6	133193689	133193713	GCAATGAGAATTCCCTCTTCAAAAG
chr6	2312547	2312571	GCAAACAATGTGGGCCGTTTGGCTG
chr6	34976793	34976817	GCACAAGGCAGCTCCTCTGGTTATG
chr6	168260440	168260464	GCACATACATAAAAGAGAAAATCCA
chr6	4055625	4055649	GAAATTCCCTATATGTATCCCCAAG
chr6	88358642	88358666	GTTACCTCTAGGGGAGAAGGAAAAA
chr6	133215486	133215510	GCTATCTGTGGGGACTCAGATCAAG
chr6	64401706	64401730	GACATACTTTTGGTAGGGTGGTCAG
chr6	73360276	73360300	GAATTTCAGTTAATAAGTATAGATG
chr6	36604785	36604809	GGTGAGGCAGGAGAATGGGGTCTGG
chr6	64405520	64405544	GCTAAACACAGGGTGCTGATCGGTG
chr6	126433431	126433455	GTCATTATTCTCAAGAAGCCAGAGG
chr6	33397836	33397860	GTACTGTTTTCTTTCTAGGGAACAG
chr6	108840938	108840962	GAATTTAATTTCTACAAGGGCAGGG
chr6	24775318	24775342	GCTTACAAAATGAGAATGTGCCATG
chr6	140320544	140320568	GAAACAGCCAGGAAACAATTACTTG
chr6	80754304	80754328	GAATAACAGCTGTCAAATGGCCTAG
chr6	87968829	87968853	GTCATGGTACTTGAGGGAAAAAAAG
chr6	5645546	5645570	TCATGTAGATATATTCATGGGAAAG
chr6	80282036	80282060	GAAAAATCATGATAATAGGGAGATG
chr6	2829664	2829688	GATCTTCATGAGCCCTATGGGCCTG
chr6	149699424	149699448	GTTTTAATATCACTAGGAGCATTTG
chr6	168363354	168363378	GACAAAATCCCTTTGGGGTACTCAG
chr6	150507617	150507641	GACATCTGTTGAAAGTTAAGTCATG
chr6	38020896	38020920	GCCAACAAAAAGTAACATTCCTCAG
chr6	110588716	110588740	GTGCCTTGGGCCAGATTGATAGCAG
chr7	37989877	37989901	GATGACTTCCTTTTCAACTGTAAAG
chr7	99621548	99621572	GTCCTACACTCACAGTGCCAAATGG
chr7	66735313	66735337	CTTACAGAACAATAATATAATTTTG
chr7	6694784	6694808	GTTGGTTAAGCTCCAAGGAGCAAAG
chr7	148080897	148080921	GAAAAATTTGGCCAAGGCTCTGGGC
chr7	16815989	16816013	GTTACTTCCCAGAGCCAACCACTAG
chr7	30373114	30373138	GCAAAATGGGAGACACTATTATCAG
chr7	94298822	94298846	GAGTGTGCATCAAATTGTAGAAATG
chr7	66104115	66104139	GAGTGGTTGTTTTCTGTGTAAAGAG
chr7	116147207	116147231	GCAAAACTGTCAAATGAGAAAAATG
chr7	157073095	157073119	GTTTTAGCTGGCAATAAGCTGTAAG
chr7	97837288	97837312	GAAAATACTAATTAAAGCAAAGAAG
chr7	127369879	127369903	GTGTAGTGCATTGTCAAGGACAGCC
chr7	44812001	44812025	TCGTCTACATTAACTTTATATACTG
chr7	131178338	131178362	GATTTGATGGTAAAGTACCTAGTTG
chr7	32795461	32795485	GTATTACCCAGTAATGGGATTGATG
chr7	91576592	91576616	GATATCATATTTATTTCCAACAAAG
chr7	75694216	75694240	ATGAGTGTGTTCACAGAGCTCTAAG
chr7	150787760	150787784	GATAAAATCTACTTATGTTTTCTGG
chr7	30120496	30120520	TATGTAAAGCATGCTCTTCAAAGTA
chr7	103006551	103006575	GAATATTAGAAATAAGCTGTTAATG
chr7	69746047	69746071	GATAAATTTTCTTTGGAATTTGTAG
chr7	128253294	128253318	GTCAGCGTTTTTGAGTCTGTCATTG
chr7	32881902	32881926	CTTTTGTAAATTGCACTGCATTAAG
chr7	935254	935278	GAGTTGGAGCACGGTCTCTATGGGG
chr7	75610453	75610477	AACTTCAAAACATATTATATTCATC
chr7	155100336	155100360	GATAATACTTTCAAGAAGAAAAATG
chr7	107532773	107532797	AAAAATACATGGAAGGCAACTACTG
chr7	56066870	56066894	GAGTTGTTTTTGATTAATAATTGTT
chr7	21550964	21550988	TAATCACATCAAAACAAAACAACAG
chr7	93349124	93349148	GATATAAATGTAGGCAAAATGAAAG
chr7	116201221	116201245	GAATGCGCTCTTAGAAACAGATTGG
chr7	112101727	112101751	GACTTTAAAAGATAAGATTGATAAG
chr7	116750398	116750422	GAAAAAATAAGCTGAGTTACTCATT
chr7	19853188	19853212	GTAAGGTTATCTTGAAGATTTAATG
chr7	92951097	92951121	CTCTGGAATAGGAATAGGAAATATG
chr7	99688556	99688580	GGGAATTGACACAATTTATGTGTGG
chr7	99017183	99017207	GTTTTGGAGGAGATCACACACTAAG
chr7	56127987	56128011	GTCTAAGATTTTTCTGTTTTGCTAG
chr7	788110	788134	GGAGAAGAGAAGTTTACCTTTATTG
chr7	69093100	69093124	GTGGATGGAGTATTTATTATTCTCA
chr7	116435766	116435790	GCCATCCATTAAATCGAGTTCTGTG
chr7	107402221	107402245	GCTTATGTAGTGCCATTGTCAAAAG
chr7	69128076	69128100	GCATATATAATTAAAATCAATTTTT
chr7	150930501	150930525	GCTAAGTCATCCAGTGACATACTCG
chr7	17363138	17363162	GAAATAGAATCTAGCAGTGCATTAG
chr7	155487617	155487641	GTTTGAAAATAAAACAGGTATTTTG
chr8	41458239	41458263	GCATTAAATGGCAAAGTCCGCTATG
chr8	435231	435255	GTTTAAAGGTACAATGGAAGTCTTG
chr8	74235756	74235780	GTATTTTAGCATCAGTATTCATCAG
chr8	41401818	41401842	GAAACTCCAGCTGATGTTACCACAG
chr8	22277317	22277341	CTTGAGGCCTCTAATCTTTTTTTTG
chr8	69362579	69362603	TAAACAACAACAGTATGTTTTAAAG
chr8	16951982	16952006	GTCCAATAGTGAACTATTTCAGCAG
chr8	87572342	87572366	GTTCTGTGTTTCTTAAGAAGCACGA
chr8	29966627	29966651	CACCCCCAAACAATAAAATACTTAG
chr8	120220846	120220870	GAAGTCATGACAGTAGGAATCAATG
chr8	100506247	100506271	GATCAGAGTAAAGATTTAAACTTCA
chr8	100795923	100795947	AAAAATATTTTTTCACTAATTACTT
chr8	15603834	15603858	GCCACACAAAATGGGCAGATTACTG
chr8	20078693	20078717	TTAATAAGAAGTCCACTGTAGACAG
chr8	145150866	145150890	GTAAAACTCAAGCTATGATTTTGTG
chr8	100844655	100844679	GAATGTGGAAGGGCCTTCATACATG
chr8	64313390	64313414	GAAATATTGGAGTCTGTTGTAGCTG
chr8	22277989	22278013	GATTTGGGGTTTTCTAAAACTAAAG
chr8	23083599	23083623	TACTTGGCAGGATTTAAAAAAAAAT
chr8	28575480	28575504	GAAGGGGAGATCTGAGGTCTCCTAG
chr8	61664184	61664208	GATCCATCAGTCATGTAGCTAGCTG
chr8	1887361	1887385	GGATACCAAAATAGTCTTTCTCAAG
chr8	33356061	33356085	GGTTTGAATGTAGAGTCTGAACCTG
chr8	28886970	28886994	GATACATGGGAAAGTCTTCAGAAGG
chr8	9478444	9478468	GCAACAAAGGAGGCTGTAAATTTAG
chr8	25272972	25272996	GCAATAGGAATTTGAGCTAAGCAGG
chr8	9476248	9476272	GATCATTTAAAAATATACAAGTAAG
chr8	126174365	126174389	GAGTAGTTGTGTCTACAGGCACACG
chr8	17065600	17065624	CACCAAATAATATTCCACTGTGTGG
chr8	104084176	104084200	CCACTGGTTGGACTAGGGAAGGGAG
chr8	22468328	22468352	GCTACTGTTTCCTCTTAAGAGGAAG
chr8	90785036	90785060	GACAAGAGGAGCCCCACCTTATCCT
chr8	68011558	68011582	GTGTGCAGGTCCTCACCCAGCCAGG
chr8	15566049	15566073	GAAATGCAAGTCACTTCTATTTTGG
chr8	38673574	38673598	GTCCATCAAATGGAATTGGTTTGTG
chr8	94808138	94808162	GAGGTTGTGAGTGATTCATTTCACT
chr8	126033303	126033327	GAATGATGTGATGGTTACTAGATTG
chr8	136797033	136797057	GATTATATATATATATCAGATGATG
chr8	104054688	104054712	GTAACTTACCCTGGGTCACGGAGCG
chr8	61677676	61677700	GAAACTGGTTGGTCTGTGACAACTG
chr9	128728829	128728853	CACTATATACTTACAGGAAAAACCG
chr9	35753252	35753276	GACACTTCATTACGGTTCATGTCAG
chr9	37446385	37446409	GTTGGTTGCCCACTCCAAGGGCAAG
chr9	110087265	110087289	GAAATACAGTTTATAGATGTCACTG
chr9	33919574	33919598	GATTAGAACTTTTCGGGAGAGTTGG
chr9	33527281	33527305	GCTGGATGTCGGGAAATAAATGATG
chr9	19347551	19347575	GGATGGGGGAAATGGTGCCTTCAAG
chr9	82341109	82341133	GAAACCAAAGGATTTTCAATATATG
chr9	91093421	91093445	GTCGAGCTTCTGCACAAATAATAAG
chr9	133512983	133513007	TAGATGTGACATTTTAGAGTGATTG
chr9	82244060	82244084	ATATTTAATCGTACCTTGACTTCAG
chr9	124454581	124454605	GGAAGGTAAGTGGAAGTAAAACTTG
chr9	74550650	74550674	GAGACTGGAAGGGATACAGTCAAAA
chr9	125866216	125866240	TTAAAAACTCAATTACTTTTTCAAG
chr9	114312422	114312446	GACCTTCAATACTGACTGATCCATA
chr9	7094545	7094569	TAATTAAGCTTACTTGTCCTATATG
chr9	98271459	98271483	GAGACCCAGAACATTATATTTCAAG
chr9	82285561	82285585	GACTATCCTAACCTCAATTATTTTG
chr9	138396148	138396172	GATACATTTTATCAGAGGGGAACTG
chr9	37430595	37430619	GCATTAGCAATGAATTGAAATACAG
chr9	139727304	139727328	GAAATATACATTCATCGCATAAAAG
chr9	139831083	139831107	GTAAAAGTAAGTTCACTTCTAAAAG
chr9	108147737	108147761	GTCTTAATCTGTTACTCAACGAATG
chr9	117360714	117360738	AAATCATTTATGAGAGCAGGAAATG
chr9	95949407	95949431	AGTTAAATTTTGTAGAATCATAAAG
chr9	80958503	80958527	GAAGAGTGGAGAAGGGAAAATAATG
chr9	135565152	135565176	GCAGTGTGTAATGATCAAATCATAG
chr9	106907955	106907979	GATGCCAGCTAGATTATCTGTTCTG
chr9	91939639	91939663	GAACTTTGGAATTTTTTCATACATG
chr9	110106586	110106610	TTAACACAGGCAGCATTCACCTTTG
chr9	81106665	81106689	GATGTGACATCCACATTAACATTTG
chr9	116029084	116029108	GATCTTGTTGGATGGACCCAGGGAG
chr9	140566998	140567022	GTTATTTTTACTATATATATAATAG
chr9	137023678	137023702	GCCAATTATTTATATCTCCACATAG
chr9	81001112	81001136	GATTGAGATTCAGGTGACTTAACTG
chr9	79998060	79998084	GATAACTCTGGCAAAATGCCATGAG
chr9	133322594	133322618	CTGTGATTAATCCCACTTGGTCCAG
chr9	81265432	81265456	CATACACAATTATAATTACCAAATG
chr9	15460372	15460396	TTTTCTTATTTGGGGCAAATACATG
chrX	47844111	47844135	GTTGTTCTAGAATCAGGGACACCAG
chrX	48818023	48818047	GGCTGCTTGGTAGAGAGTGAGTTTG
chrX	72904446	72904470	TGAGGAAACAAGAAGCAGTCGCATG
chrX	102206285	102206309	CAGAGGAGACTCTCCAAACATAATG
chrX	48566448	48566472	GTAAAAAATGATGATAGGTAAGTAT
chrX	84342667	84342691	CTATAATGAATTTAAACTTTCATTG
chrX	2659025	2659049	AACACAAGGCCTACTTTATAATAAA
chrX	152036176	152036200	GCATGGCCAGCATTCGGTCTGGCTG
chrX	69723320	69723344	GACAAAATATTCTAAAAGGGCACAG
chrX	13731994	13732018	GTGACCTTGAGCAACTAATTCTCAG
chrX	105451180	105451204	GAGTTCCACAAGGCTGCTAGATACA
chrX	23685838	23685862	GTCTTCTCAAACACGGGGAGCAGAG
chrX	62000072	62000096	GATTGATTCTCACTTAAAATTCTCA
chrX	24792178	24792202	GTTTTAAAAATTAATAAGCCCCCAG
chrX	153668694	153668718	TTTTTTACCACTCCCACATAAAATG
chrX	55045115	55045139	GTACTTAGTCACTGATTTGGCCACG
chrX	134167157	134167181	GCCTTCCCTTACAAAACCAGAGGCG
chrX	77219006	77219030	GATTTAGTGAGGAAGTGCATTTATG
chrX	73231558	73231582	GAACCTGGGATATAAACTCATAAAG
chrX	40451120	40451144	TTCAATAAAATAATTATGTATTACG
chrX	24561244	24561268	GTTTCTCTTGGTTATTAACAAGTAG
chrX	153666948	153666972	GATAGTGGAGGGAACTTTAATTTTG
chrX	155255091	155255115	GACCATTTTGCCCATGAAGGAATCG
chrX	37587297	37587321	GAATGTAAACTTAGGCTAGGAAAAG
chrX	24095558	24095582	GTGCTCACCAAACGAAGGGTATCAG
chrX	24779234	24779258	GTGTCTGAAAAACCAAGAGCACTGG
chrX	77383027	77383051	GACAGTGAAAGGAAGCTACTCCATG
chrX	155172557	155172581	GACTTTAATCGGGGTGGTGGCAATG
chrX	154285879	154285903	GAAGCAGAACTCTGCAAAATTCTAG
chrX	106894083	106894107	GAAAAGGGTGATGCGAAGTGGAATG
chrX	67744861	67744885	GTCTTTCTCTGCATACAAAATATAG
chrX	15716633	15716657	GACAATTTACTTGCAGAAATAATCG
chrX	24567155	24567179	AATGAACAACAAGAGAGCCTGCACT
chrX	64960430	64960454	GGAGAATGAATTATTTACAAATAAG
chrX	69653558	69653582	AATGCAGTCATTGACTCCCTTTCAG

## Sheet: distance 26
chromosome	start	end	sequence
chr1	117629635	117629659	TTCTAGGGTGTCCAGGGCAGCCTCA
chr1	116576656	116576680	CTTTCCCTTTCCTGACTGATCTCAT
chr1	92844121	92844145	TTGAACCGCCTGACTTGGACTTCTT
chr1	171299555	171299579	TATTCTCATGCTGCTAATAAAGACA
chr1	210030666	210030690	CCTTACTTCCTTAAACTTTTTTTTT
chr1	61926176	61926200	AGTGTTTATCTGCATGAGAACTATG
chr1	60340109	60340133	ATAGTTAATCATTTCAGTGCTGTTC
chr1	151372568	151372592	CTCTCGCATTATGCGAGTCAACAAC
chr1	45243564	45243588	AGAGCCTTTTAGGCTGAGGAAGGCC
chr1	22853007	22853031	ACCAACACAGTCTCACCTAGAAAAC
chr1	214185026	214185050	AACATGCACTACAATAAAGCAAATG
chr1	14109669	14109693	TGTCTTATTTTCCGATCATAGAACA
chr1	166822469	166822493	TAGGTTAAAATAAACTATGCTGTTT
chr1	201859157	201859181	GCCTTCTATGGGTCATTGCTTGCCA
chr1	229444359	229444383	TCTCATTGATTGTACCTTGTCCTTG
chr1	7840995	7841019	ACTCAACATCAGGATCCACAGCTTA
chr1	45103628	45103652	ACTTGAAAGGCTGTTTTACAGCGAG
chr1	45977546	45977570	AAGAACTTAACAGAAGCCCCCGCTT
chr1	12381586	12381610	GCTAGTTCCTAGAGAGAAGTAGGAT
chr1	149817043	149817067	ACAGTAAGATAGTTGTAGGATATCT
chr1	180605480	180605504	ATAGTGTGTTTAAGATAACACTTGT
chr1	26578462	26578486	CCCTGTAATCCCAGCACTTTGGGAG
chr1	110219367	110219391	TTCACATCCTTGCAGGAACATGCTA
chr1	42941316	42941340	AAGTGTATTTTCTGCCTGTCTTTTA
chr1	45223897	45223921	AACCTATTAGCTGATTAGCTGTCAA
chr1	161090387	161090411	CATGGTGGTAGACCCCTGGGGAACA
chr1	210340122	210340146	CTATTGATATAGAATATTAAGTGTA
chr1	29379764	29379788	AGTGAAAAAGGAAGACGAGCCACCT
chr1	41485378	41485402	CCCCAGAGAGCAGGGCAAACCTTCC
chr1	117676919	117676943	CTTTGGGAGGCTGAGGCAGGTGGAT
chr1	165882048	165882072	CAGTTTCCCTCTGCACTGCTCGCAG
chr1	216747344	216747368	TTTTCAATCTTAAACACAAACAATT
chr1	45481271	45481295	AAGATTGTGCCCATATCCTCAGTTC
chr1	154230065	154230089	ATTCTGTAAATGTGGCCGTATTTTT
chr1	227093944	227093968	GGCCTCCACTTGATATAGAAGGAAA
chr1	113196689	113196713	CATTTTTGAACCATGTGAATGTATT
chr1	44059023	44059047	GGGCGACTCTGGCCTGATCCTGTAA
chr1	41480267	41480291	AAGTGTGTTCTGTGGAACACTAGTC
chr1	46219922	46219946	CCTTTTTTGGCTAACATCATGTCAA
chr1	201839839	201839863	CACCTCAGAGTTCACTGCGGCCTTT
chr1	7542365	7542389	TAGGTGTGAATGGTGTCCATCCATC
chr1	151185858	151185882	TCCTAGCTTATTTTCATAATTTAGA
chr1	32662577	32662601	AGCAGCTGTGTGAGTGTTGAGATCT
chr1	15989863	15989887	CTTCTTTCTTTCCTTTTGCTATGAT
chr1	90316869	90316893	GTCTCTTTATTATTGGGACAACTTT
chr1	90178673	90178697	GACTCAGAAGAAAAGGACAACAGGA
chr1	51435549	51435573	TCAAGTCACCACCGTGAACAAGGGT
chr1	43826070	43826094	GTCCAGTGCTGTCATTCTCACCAGT
chr1	212619368	212619392	GGTTCTTGGGAGCGTGAGGCAGGAA
chr1	110899762	110899786	TTGTTTGTTTGTTTGGAAGGTGGCT
chr1	119708816	119708840	TAATTATAATGTGTGATTACTTATT
chr1	41457035	41457059	AGAAAATAGGATTAGTTCTTTGAAC
chr1	218469924	218469948	TGCAGTGAGCTAAGATTCTGTCACT
chr1	15250747	15250771	GGGGGCGGGCTCGGCTGCGCCCCGA
chr1	97201092	97201116	TTGTTGTTGTAGTTCTTTAATCTGT
chr1	22459833	22459857	TGTGGTCTTTTGATCTGCTGAGAGC
chr1	22501066	22501090	TCTTAGTCCACCTGTTATGGGCGAG
chr1	119772173	119772197	CTTCTGGGAGAACTGCTGTGGTCAA
chr1	225145729	225145753	GGAAAACCAGACACCTCCTTTACTA
chr1	112167869	112167893	ACTTATTCTGGAGGTAAAAGATAAT
chr1	228684730	228684754	TTCTTCTACTGGCTTTACAGTTTCA
chr1	169344727	169344751	TTAATGTTTCTATAGACATAAAATT
chr1	112247077	112247101	CTTCTGCAAAGTCAAAGATCAATGT
chr1	44081900	44081924	ATAATGGAACCTATCTCGTATGAGA
chr1	32501158	32501182	TGACCAGAGCCCTCCATTTTCCACT
chr1	93307454	93307478	TAGATAATAAACTTATGAACAGCAA
chr1	1337321	1337345	ATGGACATCATCTGTGAGGCTCTGT
chr1	6868356	6868380	GGGCCACCTAGTTACTTCTCCAGCT
chr1	61722314	61722338	TATGTTTTGGTCAAAAGGGAAATAC
chr1	113232389	113232413	CTGGGGGAGTGTCCGGGATAAGGAT
chr1	60282207	60282231	TGATGTCATTGATTTACATGTGAGG
chr1	36385761	36385785	CAGAATCCAGTTTGTAGGAAGATTT
chr1	236436462	236436486	GAGTGTCAGAGTCAGAGAGAGACTG
chr1	78484135	78484159	AGGATATTGACAATGCTTTAGCATG
chr1	220305470	220305494	GATACTGGCCTGTAGTTTTCTTTTT
chr1	25769147	25769171	CTGCTAAATGGATTGAGGTAAAAAA
chr1	167693001	167693025	GTTGATATGTAAAAATCAGCAGCTG
chr1	231490084	231490108	ATGCTGTTGGCATAGCCCTAACACA
chr1	22353148	22353172	TCGTCTTCTGAAGCTGACAGGATTT
chr1	204514121	204514145	CCACATGCGGCCCAGAACAACTTTG
chr1	32637138	32637162	CCTGCATTGCCTGGGACTAGAGGCT
chr1	44177980	44178004	GATTTCCCCACCTTTTTTCTCCCTT
chr1	6952964	6952988	GTATGAGTAGATAGGTTTTCATGTT
chr1	228275695	228275719	CTCCTCTCCTTGGTGGTGAGTCACT
chr1	151617988	151618012	TTCAAATCTCAGTTTAATTCTTTCA
chr1	21783846	21783870	TATATATATATGTATGTATATATAT
chr1	214891726	214891750	AACTTACATTGATAAAGCCCAAGGA
chr1	110598263	110598287	CCAGGACTGACAGGAAATATGTATC
chr1	214888691	214888715	TAGAGACAGTGACTTTTGTTGGGGT
chr1	227970738	227970762	TTTCTATATATATGAGAAAAACTAC
chr1	87817530	87817554	ACATCAGGAGGTCTCAGACATTAGC
chr1	10035831	10035855	AAGGTATTTATGGTGTAATCAACTT
chr1	204593616	204593640	GCAAACCCTGTCAGGTCTATGTTCT
chr1	43151068	43151092	TTATGCTTCTGAACTGGTTTTAATG
chr1	40933549	40933573	GGCTGAAATGGGGACTAATGTAAGG
chr1	150302043	150302067	ATAATTTTAAGTTGACTTTATTTTT
chr1	100883652	100883676	GAATAATAATGGAACCTAACTCGGG
chr1	41511538	41511562	CTGGTATGTTAACTAAGAAAGTTAT
chr1	47842680	47842704	ATATCCCTTTTATAGTTTGTGCCTT
chr1	211448296	211448320	AACATACATAGTTATGGAGATAAGT
chr10	73036945	73036969	CGGCTGTCACCCCGGGGCTGGGGGT
chr10	72185096	72185120	AGCCTGCACTCAAGGAGAGAGGAAT
chr10	26257535	26257559	AAAGGGACAGAGGAGGAAAATTGGA
chr10	62569142	62569166	ATCCCTTTCCTCCAGTTCAGGCCAT
chr10	30727960	30727984	AAATCTTTATGCAAGTGAAGAGCCA
chr10	93788337	93788361	GTTCTTATAATTCTTCCATAATTTT
chr10	11374276	11374300	TACTCCTAAATAATATTTCTAATCA
chr10	135252219	135252243	GTACCCTGCTGTTTTTGGATGGAGT
chr10	73048511	73048535	GCCCTGGGGGTGGGGACTCTGGAGC
chr10	89682084	89682108	ATAGCAGTGTGAGAATGGACTAATA
chr10	102341339	102341363	ATCTCCTTGTTCTCATTTGTAATCC
chr10	1170931	1170955	GCGCCTGGCGCGGCTTCCCCGGAGC
chr10	77711719	77711743	CTGAAAGGAGGGCCTTTTAATAAAA
chr10	11913113	11913137	TTTTAGATACGTACGTGTCAACACA
chr10	6222032	6222056	TCGGTGGCGCTCGCGTGTAATCCCA
chr10	124931035	124931059	AGGACTCAGCTCCTTATATGGGCTT
chr10	102798048	102798072	TGCCACTGGGATGGGAAGAGGTAAG
chr10	114852221	114852245	TGAGGAATCACAACCTGATGGTGTG
chr10	134489089	134489113	CGGGAGAGTGAGGGTAACGGACATT
chr10	70396167	70396191	GAGGGTGGAGTTCTCGTTTGGGGTA
chr10	102730627	102730651	CCCTCCTGTTGAATAGGTGCACAGT
chr10	135220947	135220971	TGTCCTCTTCAATTTCTTTTATCAG
chr10	1142066	1142090	CATGGTCTGTGCCTTGGGTAATTTT
chr10	75920554	75920578	TGGGTGTTGATGGGTACACTGTAAT
chr10	115673477	115673501	TCATAAATAACACTGGTATGCAGAC
chr10	99514082	99514106	TTTTTTGAGACAAGGTCTCACTGTG
chr10	124914639	124914663	TCCCGCCCTGCTCCTGCCCTCTTAC
chr10	3162260	3162284	GGCGGGCGCCGGCTGACGCTAACCC
chr10	63855845	63855869	GTAAGTGATTCAAACTTGTAATATT
chr10	70326217	70326241	CAAAGACTGAATTACTGCAAGCCAA
chr10	13676702	13676726	ATGTACACAGGCACGTCTACCTGAA
chr10	27456015	27456039	TGTCTCTTCTCTATAGGTCTTGAAA
chr10	114805375	114805399	GTGACTGCTGCAAAGGGCTCATTGA
chr10	43647426	43647450	GCCCGTTACTTCATCTTGGTCGTAA
chr10	8007279	8007303	GAAATTGAAAGATGGACTTGTGAGG
chr10	60157259	60157283	TATTTGGTTCTCTGTTTCTAAAATA
chr10	1121080	1121104	TTTTGTAAGCGCGCTCTTCCTGGGC
chr10	70922238	70922262	CAGCTGATCAAAAAAGAGATCACAG
chr10	98658430	98658454	GCAGTTTGGAACGAATTAGCTGCTT
chr10	77577300	77577324	ATGAAAACTTGAATTTATCCCTGAA
chr10	103923287	103923311	CCAAGCTGGCCTGACGGTATGGCTG
chr10	103379892	103379916	CAGGTTAAAAGCAAAGAATCCATCC
chr10	96330468	96330492	GCATCTAGTAGGTACTTCAAAATCA
chr10	1064883	1064907	ATTACTGAAACGATCAAATGAACAG
chr10	76791673	76791697	TTTATGGAAATGCCTCTAACTTTAC
chr10	104840610	104840634	CTCTCTTTGGGTTGAGGAGCAGACC
chr10	91534510	91534534	TGTGCTATCAGATAGTAGATCATTC
chr10	35636354	35636378	CTGTTGAAGGCTGACTAGGAAATAC
chr10	7888935	7888959	CCTTCTTTTTAGTCTGCTTATAGCT
chr10	126672260	126672284	AAGCAGTTTCTCCTATGAACTATTT
chr11	35829696	35829720	TAGGATTGTCCTGACTCACTAAAGA
chr11	8565449	8565473	AGAAAACACTCATTGTGTGAGAAAT
chr11	16769697	16769721	CCGAACCGGTAAGAAAGTAAAGTGT
chr11	69462819	69462843	CAGTGCAAGGCCTGAACCTGAGGAG
chr11	14717776	14717800	TGGTTTTGATTTGCATTTCTCTAAT
chr11	2424895	2424919	CTGCTGCCTTCCCAGTGGGGCTGGT
chr11	73965087	73965111	ATCCCATCCTTAGCCATAGCGAGCG
chr11	68709833	68709857	GGGTGGAAGAGAGTAGAGGACTCCC
chr11	8704604	8704628	CCTGAGCGGATCGGTACCCTCAGCT
chr11	65210642	65210666	CACCGTCACTCCTGGGGTCTCTCCG
chr11	119003704	119003728	GTACATGAAGTGAGTGGGGCTGGTG
chr11	95529266	95529290	GTTTTATCTAGGTAATATCTTGCAG
chr11	58393776	58393800	GCCTACTCTGTTCTCACTGGAGATA
chr11	65658397	65658421	AGGTGAATCGGCAGCTGCAGGGCCA
chr11	8072835	8072859	TAAATTTTTCATGTAACATACTTTC
chr11	4113765	4113789	CTACTCCCACCCACACCTGCCTCCC
chr11	14696190	14696214	TTGCTGTTATTTGAACTACTTAAAG
chr11	57556647	57556671	TATTAAGAAGGAAAAATCTTACTTT
chr11	85195275	85195299	CCCTCTCCCACCGCCCCTCCTCCTC
chr11	34158855	34158879	TGGACAGGAGGATCAAGGGTAATTC
chr11	490864	490888	CGAGGCTTCTCCAGAGCTGGGAGCT
chr11	65267099	65267123	GAAACAATTTGGAGAAGATAGAAGT
chr11	67025015	67025039	TTTCCAAGCACCGGGGCGAAAAACC
chr11	944168	944192	GAAGGAGAGGATGCTGTAGAGACTG
chr11	973107	973131	GGCTGAGCTAGGCCTCAGGCCACGG
chr11	105950445	105950469	CAGTTAAGTGTCTCGATGCCTCAGT
chr11	68317383	68317407	GTGAATAGCTGTGGAGACAGCAGGA
chr11	1018235	1018259	AGGTGTTTTGTTTGTGCTGAATGAG
chr11	43365288	43365312	TTTAGTAGGATAGACCCTTTGTTCT
chr11	93429917	93429941	GTGCCCATCGGTGTCAGCTCCATCA
chr11	82643907	82643931	GGAGTCACAACCAGATAACAAAGTA
chr11	43668484	43668508	CATATTGGATAGATACGTCAAAAGG
chr11	19199917	19199941	GCCTGAAGCAAGATGATGACAGTGG
chr11	93443746	93443770	TATTGCATCTTTGTCAGGTTTTGGG
chr11	88188118	88188142	TAGATCAGAAAAGGTGACACAGCTT
chr11	118368104	118368128	TTGCTCTTTTTGTTTGTTTCCTTTT
chr11	57531638	57531662	GTTTGCCTCCTATGTACGGTTGGTT
chr12	132449427	132449451	CTCAAGGATGTCCTTCATAGTGTTT
chr12	951017	951041	CCCTCATGACCTGATCTGCTCTCAT
chr12	12795059	12795083	CAATTTCTACCAAAATGTGTGATCG
chr12	85744125	85744149	CTTTTGTTCTGAGTGATTAGAACTA
chr12	125590185	125590209	CCGACACCCCAGGGGCTGGACTCCC
chr12	56528233	56528257	TCCCCTCCCGAATACCCTATTCTGA
chr12	62986694	62986718	TGCACATCAACAAAGGCTCCTGAAT
chr12	57921853	57921877	AATTTAGGGCTTTCTGAGTTATAGT
chr12	53346316	53346340	CTAAGTATTGTCCCTAGCTGTACTT
chr12	51143322	51143346	GAGCAGGCAGGCAAGGCACATAGTC
chr12	109680342	109680366	AGGCCCAGACCCTGGGAACCACCTA
chr12	121861795	121861819	GGAACATGCTGAGCAGTGGCTCCTC
chr12	11325186	11325210	AGATGGAGAGCTCAGGTAGAATAGT
chr12	54744845	54744869	CCCTGTCCTCTGCCTTGGAAGAGGC
chr12	56623108	56623132	TGGAGGGTGGTGAGCAGTGTCCTTA
chr12	58200610	58200634	ATGAGGAAACTGAGACTTGGAAACT
chr12	14928250	14928274	GAGCACTCAGGACCAAGTTCTGGGA
chr12	123462926	123462950	GAAGCCCAGGCCTGGCCGGCCCACG
chr12	87936	87960	ATGCAGAAGAGGGACTTGGGGGTCT
chr12	27902401	27902425	ATATTTTATCTAATTTTGTAAATAT
chr12	54448442	54448466	AATGAGGATTCCCCTCTTATTACAC
chr12	50476091	50476115	CCCCACCCCACAGCTGCTGGAGAGA
chr12	7084525	7084549	CTTTGCCCATGGCAAGGTAAGGTCT
chr12	68055709	68055733	TGCCTGGCTCTAGTAAGGATGGCCA
chr12	120992465	120992489	AGGGTTTATTGGTAGATCCTGACAG
chr12	1831673	1831697	CCTTGACAAGTGTGGTCTTAGTGGG
chr12	72091184	72091208	TTCCTGGATGTGTTTGTCTCTCTTG
chr12	21140180	21140204	TTTTGTCTCACAGCTCTTAATATTC
chr12	107860865	107860889	GTCCAGCCAACACGTGGTGAAACCT
chr12	4796381	4796405	TAAAACATTTCAGGTTGAATTCTGC
chr12	93913908	93913932	TTCATGAATGCCACCAACAGATAAG
chr12	1330870	1330894	GTTTTTTGGTTACTCTTTGGGCAGG
chr12	121160810	121160834	GCAATCTTCAGTTTATTTTTTCAGT
chr12	83092086	83092110	CACTGTACTAGCTAAGTACTTGAGC
chr12	57977458	57977482	GCACCTGTGTCCCATCCTCTTCCCA
chr12	85689476	85689500	GTGTGAGTGTGCACATGGAGTGTGT
chr12	124484212	124484236	AGGAGCGGTGTTGGGCTGAATCTTA
chr12	1314342	1314366	CATCTTCATTAGTAAGTAAATAGTG
chr12	109614366	109614390	GAATGGGATATTTTATAAATATTAG
chr12	64843756	64843780	CTCAGTTTCCCTATTTGTAAAATGG
chr12	74933493	74933517	AATCTCCTGACTTTAGGGAATGGTA
chr12	27091640	27091664	CAGAGTAAGTGGACTAAATCCAGGG
chr12	53867411	53867435	AATAGCAATTCGGTATCTTAGCCAT
chr12	1355673	1355697	TGAGACAAACTGATGGTTGTGAAAG
chr12	125514636	125514660	GTGGAAATCCTGAATTGCTTCCTTT
chr12	95902767	95902791	TCCAGAACAAATCAAAACACATAGC
chr12	12797193	12797217	TGCTGGCTGGACACTTTGGTCACTT
chr12	109928278	109928302	CCCTTCCTTCTCCCTAGTGCTGTGA
chr12	4875450	4875474	CCTAGCTCAGTATAGCAATTTCCTT
chr12	12985419	12985443	TGCTCTGAATTTCATTGCTGCTTAT
chr12	120900532	120900556	GAATTAATAAGCAGCAGAGGAGTCA
chr13	39093890	39093914	CTTCAAAACCGTTAATGAGGGATCC
chr13	76180173	76180197	ATAGCTTTCTTATTCTTTTTAGATT
chr13	24859639	24859663	GCCTGCCTGCCTTCCTCCCTCCCTC
chr13	97147397	97147421	TGTTTTTTACACAGCCCGTTTATAA
chr13	41905468	41905492	AATTACACCCAGAAGATTACCTTTG
chr13	40242022	40242046	CTAAATTTTATTATATATTGCTGCT
chr13	28009711	28009735	GTTGCAGTACTTACCCTTGGCTAAG
chr13	75328496	75328520	CATGTCCATTTTTAGAACTTACTCT
chr13	34401576	34401600	AATATTGTGCCATTATCCTCAATCT
chr13	88354178	88354202	AGGCACTACAGTGAGAGTTTATTCT
chr13	94462878	94462902	GCATTAAAGAATTCTGATAGATCTG
chr13	50881491	50881515	CTTTTCACAATGGTTGAACTAATTT
chr13	20548176	20548200	TGTAAAAATGTTTAGTTTGTCTCCA
chr13	110959766	110959790	CCGGCGCCCAGAGAGCCCAGCAAGG
chr13	111164992	111165016	GGGCCTGGCCCTGCTTTCTACGCCA
chr13	50826010	50826034	CAAAAATTAAAATGTTGTGGAGGAC
chr13	48939746	48939770	CCAGTGTTTTAGAAGACATAGTATT
chr13	20548631	20548655	TTTGAGACAGACTCTTGCTCTGTTG
chr13	47384245	47384269	TTGGAATGGAAGAAATGGGAAATAG
chr13	49783546	49783570	GTACATTCCAAAAACTCTAAACTTT
chr13	111932951	111932975	ACCTACAGAAGCAAACGAAGGTCAC
chr13	33187477	33187501	TCTTACATTCCCTCCAGCAGTGCAT
chr13	98812513	98812537	AGTGGATATGCCAGCACTCTGGCAG
chr13	80129122	80129146	TTAGATTAAAATACAAATCCCATTA
chr13	100232071	100232095	ATTGTAGCGAAATGACGGCTATGAG
chr13	35819122	35819146	TTCTAGGGGCTTTTTGGAGGAGTCT
chr13	22276342	22276366	GATATAATGGTGCATGGATATAAGA
chr13	114248547	114248571	TCAGCCGTGCCCAGGTGACAGGTGT
chr13	50771314	50771338	GCTTTTTTTTTCTTGGACATTAGGA
chr14	100392053	100392077	ACCCTTTTACATCTCCTCTATGCAC
chr14	53090266	53090290	TGATTGGTCTCAAAGTGATGCTGCA
chr14	59761449	59761473	TAGCCAGAAACTGCATCTGTTAACA
chr14	58683055	58683079	CTAGGCTGGTCTCGAACTCCTGAGC
chr14	50360478	50360502	CTTCGGGAACAAGGAAATGCGGATC
chr14	37746898	37746922	GGGGAAAATTTGACAATATATATTA
chr14	60760633	60760657	CATTGAAAAGATTACTGTTCCGTGC
chr14	103270108	103270132	ATTCTGTACGGTTTCTGATTTCTCT
chr14	74963107	74963131	AAACCTATCATGCGGTTAGAGGAGA
chr14	56757080	56757104	AGGAGTCCCAGCCCGGGGTCTGGCG
chr14	77931934	77931958	CCACTTGTAAGATCACTCTTAAGGA
chr14	61391904	61391928	TAATACGTTGTATTAGGTATTATAA
chr14	97022711	97022735	TCATAAAGAAGAGAGTCCCAAGAAA
chr14	71822453	71822477	GAAGTGTTGATTGTGAATATAAGCC
chr14	100455312	100455336	CAGATAATCCCAGTATCGCAAGATT
chr14	70447325	70447349	TTAGTAATATCCTGTGTCGACTAGC
chr14	104145867	104145891	CGTAGAGTGGAACGGGGTAAGTACA
chr14	61243055	61243079	AGCAGAGAGATATATATATATTGAT
chr14	68563551	68563575	TGGCATTATTTTCTTATCTATGTTC
chr14	105965169	105965193	GGAGGCCTGCCTGGAGGCGGTGCTA
chr14	66975078	66975102	CACGCAGGCCACCGTGCACTCTGTG
chr14	104634882	104634906	AGTTGGCACCTTGGAGCTGCATGGG
chr14	64551258	64551282	ATGCCTTTGAGATTCATCCAGGTTG
chr14	64932592	64932616	TATCCCTCTTTGAGAAATGTGATTT
chr14	32035615	32035639	GCTTCTAGAAAGAGAAGATTCAAAT
chr14	56819485	56819509	ATAATGGGAATATTCCTGATCCTGA
chr14	56110884	56110908	GTCGTTTTTATTGTTGCTGCTAGTG
chr14	61241513	61241537	GCAACTATGTGGATTGTGTGACATT
chr14	55806712	55806736	CCACTCAGTATTGCTGACAGAAGTC
chr14	97423811	97423835	CCTTTGTGTATGCAAATCCTTCTGC
chr14	97286240	97286264	CTTTCTGTTGACGAATGCTGGCTCC
chr14	73588741	73588765	AGATTGTCAGAGTTGGTTGATTTTT
chr14	74569260	74569284	TGATTTATAATGAAAAGGCAAATCT
chr14	90464664	90464688	AGAGCTAACATGTAGTTCTTAACCA
chr14	45636771	45636795	TGTCAATATTAATAGTAACTTGTCC
chr14	93287547	93287571	TTGTGCTTTCTAGGAACAGCAGTAA
chr14	60720767	60720791	TCTTTTCTACCATGAAGAAAGTGCC
chr14	58736534	58736558	CCGTGTTCTTTATGAGGTATCTTTT
chr14	52195183	52195207	GAAGATTCTCTCTTCTTTTAACAGA
chr15	96887311	96887335	GGGACTCCCTCCCTTCTCTTTCTGG
chr15	68482547	68482571	AAACATACGGTGGTTTCAGTGGTTT
chr15	40281932	40281956	ATTAGGAAAATGAGAAAGCAGTCTC
chr15	49493473	49493497	TTTTTTTCTTCATCCTTTGATAAGA
chr15	59302936	59302960	GTTATAGTTCTCCCTGCTTGAAGGT
chr15	64710855	64710879	AAGGCTTTGATGGTGGCTGGTGCCT
chr15	36957726	36957750	GCAAACTGATCAGTGAACAGGTTGT
chr15	90132062	90132086	ATGATCCAGGCTTGTTAGATGACTA
chr15	79222585	79222609	AGGCTGGATGTGGTGGCTCACACCT
chr15	85540164	85540188	GAGTGAATGTGAAGGCCTACGATAT
chr15	40736340	40736364	GTATTTCTTGTACAGTGCTGTGCAC
chr15	42041919	42041943	AGAAGAAGGTTGTGCAACTGTCAAA
chr15	34787483	34787507	AGACCGACCAGGAGACCTTCCAGCT
chr15	75521934	75521958	GGTCTTCACTTTGCGATACAAAGCC
chr15	100147453	100147477	GGATTTAATGATTGTTGAATAGTGG
chr15	93441047	93441071	ACAAGAGTCCTGTGATAATATACAA
chr15	41592736	41592760	TTAATACTTGTGGACAAATGTTACA
chr15	76226522	76226546	GGCATGACCATTTATTTGCCCCTTT
chr15	85326104	85326128	GAGTGTCATTGTCAAGAACACCAGC
chr15	73547106	73547130	CTCCCGAAAGAGTGATGTCACTGAG
chr15	44216479	44216503	TCAAACAGGTACTGGCCTTTGGCAT
chr15	93525448	93525472	AAAGAAAAAGGACAAGTACACTTTA
chr15	72891756	72891780	TCCCCTAGTGCCTCTACTCCCTCCA
chr15	74320036	74320060	TGGGTCTTTGTCTTGATAAAATCAG
chr16	19564597	19564621	TATATACTTTTTTTGCTTATTTTTA
chr16	19601068	19601092	ATGAAACCAGCTTGGGAGAAAATCA
chr16	70603251	70603275	TCTGAGGTGTGTCCTGGGCTTTACT
chr16	46934706	46934730	AGGCCCCAACTTGCCAGGCCCCTAG
chr16	68156081	68156105	CCATTAGGTGGTCCCAAACCCTTTG
chr16	2803586	2803610	AAGGAGGCTTTTGGAGACCTTCGTT
chr16	29811121	29811145	AGGAGTGGAAACGCTGGGTCTGGAA
chr16	30012818	30012842	GGAGAAACGGCCCCGCCTGCCCCGG
chr16	69874083	69874107	TCTCAGGCGGAGAGCTGACAATTTT
chr16	67982689	67982713	CCAAGATGGCTGTGGCAAAACAGTT
chr16	70190689	70190713	CCAGGCCAAGGCCAAGCTCTACCCT
chr16	15779777	15779801	TGTGTAAAACATCTGTTGTGTGCTT
chr16	81481610	81481634	GCCCAAGCACTCTATTGAGAAATAT
chr16	315781	315805	CTGTGGAATGCGTGTTTGGGTCAGT
chr16	68260505	68260529	GCATTCCTCCACCTCAGGCCTTGGG
chr16	2570132	2570156	GTTGCTGAGACTTCCTGGATGGAGC
chr16	67605229	67605253	GGAGGATTTGTTGGCTAATTCTTGA
chr16	53265651	53265675	AGAGTTTGAACAACTGCAAGCTTCA
chr16	14166308	14166332	TTAAAAAAAATTAGGAGGAGCTATT
chr16	11338474	11338498	GAAAAAAAAGAAAGAAAATGTTCAC
chr16	29002178	29002202	GACTTTGCTGTGGGGTGGGTTCTGA
chr16	11166002	11166026	GGGATCTCGTTCTGTCCCCCAGGCT
chr16	19548520	19548544	GCAGTCAGTGTATAGCAAGTCCAAA
chr16	2812261	2812285	CCAGCCCGCCGGGGCAGGTCCCGCT
chr16	30676501	30676525	GCAAGAGCCTTGAGCCTGGGACAGC
chr16	19790702	19790726	GGCCTGAGCAACTGGCTGAATGGGA
chr16	3584635	3584659	GTCCTGGGTCTCTCTAAGAACCATC
chr16	84758293	84758317	GCACTGTAATAAAACTGTAAATGTC
chr16	89981767	89981791	CACATCCAGTGAGGAACCACAGTGG
chr16	1839182	1839206	GACAGATCTGATGTTTCTAGAGTCT
chr16	31198334	31198358	CAGGTAGGGGTAAGACTCAATAGTC
chr16	25083100	25083124	CACCCGAATGGAGGGGATGCAGTGT
chr16	31206638	31206662	TTCTGTTGTGTCTACATACCACATT
chr16	46962872	46962896	AAGACTTCCACATCAACTTCCTGGA
chr16	24810637	24810661	GATCATCCCAACCCTTTGACTACTC
chr16	70608904	70608928	GCTCTCGAGGACAAGATAGGGACTC
chr16	69497245	69497269	AGGTAGGGATGAATTGGGGTGATAG
chr16	1730535	1730559	CGCTGCACATTTGCCACTCATCTGA
chr16	30088764	30088788	AGGATGAAGATAATTTGGCTAGCTG
chr16	3509877	3509901	TTATCTGGGTTGCTTAGCAACAGCA
chr16	84743208	84743232	GTCCTTGGACTTTTGACTCGGAGGG
chr16	9212559	9212583	TATACAAGACATGCGTTTGGAGTTA
chr16	24836032	24836056	TTTCTATTCCTGTCCCAAATCAAAG
chr16	46921698	46921722	TGGGTGGCTGGCCAAGCTGAGTCCC
chr16	85706289	85706313	AGAAAAAATGAATGAACTCACCTTG
chr16	78316366	78316390	TACCTGCCTTGCGTTCTGTTACCTG
chr16	23679935	23679959	GAGGAAGGAGATTCTGCTAGTAAAA
chr16	72802711	72802735	CTTCGTCAGCATATCAAAAGGCATT
chr16	29824089	29824113	AAAAGGGTTAATCTTCCCCAGGGCT
chr16	31201464	31201488	TGAGGAGCTACCTGCTAGTGGTGCA
chr17	49399747	49399771	TATAATGCCCCCTCCTGCTACTTAG
chr17	65942069	65942093	TTCATCCCCATCCCGTCCTCAGCTA
chr17	46921700	46921724	TTTTTTTTTTCTTTTTGGAACATCG
chr17	17700293	17700317	TCGCATGTAAAGCGCCAGGGGCCTC
chr17	18831833	18831857	ATGTTGGCCAGTTATGGTGCAGAAA
chr17	64754861	64754885	CTCTTGCTGCAGTTCCTTGGGTTCC
chr17	5264918	5264942	CTAGTGGTTATCGTTTAGTTAGTGA
chr17	66521102	66521126	AAGATTTACCAATATCAAAAATATG
chr17	34147441	34147465	GGTAAGGAAATAGTAAAATACTGAG
chr17	56171238	56171262	GGTGTACCTGTGTGTCTCTCTCTGT
chr17	7825184	7825208	AATATTACTTTAAATACAAACAAAT
chr17	3627453	3627477	CGGTGAGGCGGCGGCGGAGGCGTCC
chr17	11929494	11929518	TTAAAATACCTTACTAGCCTGAATG
chr17	60719087	60719111	TAGAGACTTAATGTTGAATGGGGGA
chr17	20237059	20237083	TGCCAGCATCTGCCCCAGAAGAGGA
chr17	74561924	74561948	TCAGTGCCAATCCAGCAAAGCAGTC
chr17	8163926	8163950	CAAGTTTTTTTGTTTTGTTTTGGTT
chr17	28453057	28453081	GTTCATTCTTTTCTGTTGGATTATT
chr17	78607921	78607945	TGTGTGTGTGTGCATACTGTGTGCG
chr17	40173660	40173684	AGCAGCTTCTGTATGGGAACCATGT
chr17	57756871	57756895	AATTGACCAGGTAACATTGGCAAAT
chr17	13989266	13989290	TGAGGTTTTATATTTGTCATACGCT
chr17	17395375	17395399	AAACAGTTTGGTTCCTTTTATGTTT
chr17	77761315	77761339	AGACTTGGTTGTCTTATGTTTACCA
chr17	40931081	40931105	CTTCTAGCAGGGACCTGTCTCCCTT
chr17	78263522	78263546	AAGGGGAGCCTGAAGACCTCAAGAA
chr17	28444162	28444186	GCCCCTCAGTCTTGCTTCCTAACCC
chr17	46137330	46137354	GTGAGAGGAAGGGAAGGTGGCAGAA
chr17	55357897	55357921	CTTCTCATTGATGTGAGCAGAGCCC
chr17	45696068	45696092	AAAACTGGGAAACTGGCTTATGCCT
chr17	64496377	64496401	TAGGGCTTTCTGCAGCCAAGGCCTG
chr17	34180216	34180240	GTGGGCAAAAGAGGAACATCTTTCC
chr17	59004436	59004460	TTGGCATGGTGTCTCAGAGTAATAG
chr17	26381705	26381729	GTTTAAAGAAAAATAATTTACAGGA
chr17	57352683	57352707	TTGATCAGAAATAAAATCTGTAGAG
chr17	55351615	55351639	TACTTTCTCTCCAGGTGTTCTAGCT
chr17	34241200	34241224	TACTGAGCTTGGTTTTGGCTTGCTG
chr17	57756812	57756836	AAGGATCCAGAATTGTGGGGCAGCG
chr17	19188571	19188595	TTCATGTTCCATGAACAATTTGTGG
chr17	74558102	74558126	GCAATGAGAATGCTTAATGACTCTG
chr17	30698887	30698911	CAGCCAAGTCCCAAACCACTTTCCC
chr17	26522138	26522162	ATCATGGAGCCACGTGAGCTGATCG
chr17	39847781	39847805	GCTGCCCAATGCCATGTGAAGTAAC
chr17	34236299	34236323	GGGTGCTTTGGAGGAACTGTAGTCT
chr17	30767864	30767888	GGATTGCACAGAAGGCCACTTTGTG
chr17	15904933	15904957	GAAAGAGGATGGAGGACAAGCAGCT
chr17	78819278	78819302	CTCCCCCTGCTTCTCTGCATCTGGG
chr17	65862730	65862754	ACACATGGACATAACTGAAGACCTG
chr18	59901493	59901517	CTCTCCCTCTATGGGGAGACAGAGA
chr18	33558908	33558932	AGATTCCAAAGGTGGACTTCAGAAA
chr18	32168873	32168897	CTGTTTTTTATAAAAACTATCATTG
chr18	20812652	20812676	TTTGAGGGTGGCACTACCATGGCCT
chr18	22029830	22029854	AGGGATTCTGCTAGGACCAGATCGC
chr18	9106141	9106165	AGCCAGAGATTTCCGTAGAATTTAT
chr18	48575193	48575217	TCCATATCACTACGAACGAGTTGTA
chr18	666558	666582	TACTAGCTGGGCAGAGACCAGCAAC
chr18	34410168	34410192	CTAGGATTAGTGTCATGTGTAGAGA
chr18	12967621	12967645	TGAAAGCCTGGGCCGGGCACAGTGG
chr18	108933	108957	GCCTACAGGGGGCTTTGTGACATAC
chr18	13546378	13546402	TTGCTTGCCTGACAGAGTCTTGCCC
chr18	13036233	13036257	AAGCCTCAGTGGGCTTTGGTGCTCT
chr18	29693771	29693795	GTTTCTTCTATCATTCCAAACTTTC
chr18	19779258	19779282	CTGTGAAAAGTACACAATGTCCTAC
chr18	29717983	29718007	ATACTGGATCTCTCATCTTACAGGG
chr18	21147043	21147067	CCTACTGAGAGAAATCTTGGTGGCT
chr18	19407254	19407278	CGCAAGCACCAGAATCAGCATATAA
chr19	44780855	44780879	TTTGAACCATGCATCAACCTTCTGG
chr19	57942649	57942673	TTCTTTCTTTTCTAATGCATCTCTT
chr19	58867936	58867960	TCTCGCCCGTGTGCACGCGCCGGTG
chr19	7678075	7678099	GGGTCCTGGGCCTGGGGCGGGGGCG
chr19	42427100	42427124	TCCACCCTGCACACACTCACTCCCA
chr19	36223902	36223926	GCCTGACCGCCAGCCCAGCTGACCC
chr19	50891036	50891060	GCCGCTAACGACGCTTGCTTCTTCC
chr19	58134154	58134178	ATAAGAGTCACCATAGTGAGGTAGA
chr19	24219905	24219929	AACATAACCCTGCCTGAATCAGTAT
chr19	57817802	57817826	ATGCTTTTTGGTATTAAGTGGATAT
chr19	52716014	52716038	CAAGGTGCTGGAGCTGGACAACGTC
chr19	5691681	5691705	CCTGGCTCTCCTGCTGTCCGTGGGT
chr19	56933950	56933974	ATGCAGGATAACCTATGACAAGAGA
chr19	50154840	50154864	GCCGGAGGAGGAGCCCAGGCTGGCG
chr19	41806866	41806890	AATCTATAGGTATTACACAGCCATT
chr19	5647462	5647486	CTTCCTGGGAAGAGTCTGAATGACT
chr19	11476859	11476883	CTCAGCAGATACTGGGGATGTTCAA
chr19	48776912	48776936	GTTGTGTCTCAAAAACTCTTATTTA
chr19	58305004	58305028	ATATTGCTGAGATGACATGCTATGA
chr19	48207646	48207670	GAGCAGATAAATGCACAAATATGGC
chr19	16799267	16799291	TCCTGGCCTTGACTTCCCCATCTGC
chr19	38697391	38697415	ACCAGGGCGCCTCGGTCCCTAGCAC
chr19	10802169	10802193	AGGAATATGTGGCTATCACCTTGAG
chr19	56156979	56157003	TCCCACTCTGAGCACTCGAGGTTTG
chr19	8536272	8536296	CTGAATAAAGGCATCGGAATGGGAA
chr19	49524425	49524449	GGAGAGAGACAGGGAGGAAGACACA
chr19	17838532	17838556	AGGAGACGCCACCCACATCGGTCAG
chr19	34890697	34890721	TGCTCACTTAGGGGAGGGCCGGGAA
chr19	56917907	56917931	TTTTTTTTTTTTTGAGACAGAGTCT
chr19	39980806	39980830	AGAGAGGATGGCACTTGGCTTTAAA
chr19	34774121	34774145	TTTAGTCAGATGGGAAAACTTAATT
chr19	57804035	57804059	TTGTCATCCCCTCCTTATTTTATTT
chr19	24222783	24222807	TAGAGAAGAGGCTTAAACCATTAAA
chr19	44515054	44515078	GCTTCTGCCTTAGGTCAAGTCTTAA
chr19	37881425	37881449	GCAGTAAGAGAGGTTTTATTCTGGA
chr19	30982289	30982313	TCTGCAGCCAATGACACCACAGTGT
chr19	39220376	39220400	CTTCCATGCCCTGGGATGCCTCACC
chr19	44749142	44749166	TTAACATTGTATATTAACATTGCAT
chr19	36259698	36259722	TGGGACCCACCTTATCTGGCTTCAC
chr19	32877663	32877687	TGTACAATGTTAGAATAATTTATTT
chr19	37123603	37123627	GTGGAGATAATTTTAGAGCTTTGCA
chr19	44744289	44744313	TGGCTCACACCTATAGTCTCAACTA
chr19	58361855	58361879	CTGGGTGGGATGGCAGAACTGATTG
chr19	30806853	30806877	ATACATAGGAGGTGCACACATTTTT
chr19	31057443	31057467	CCGAGCAGCATCTTGTCACACCTAA
chr19	44661009	44661033	AATTCATACTGGGGAGAAACCATTC
chr19	2224641	2224665	TTGTTTTATAGAGATCGGGTTTTGC
chr19	34920102	34920126	TGACTGTCATTGCTCTCACAGTAGA
chr19	38044796	38044820	TCATATTTAACTTTTCTGTTAATTT
chr19	36729329	36729353	GTTAAAGGGGACTTCAGCTTTTTAT
chr19	44779889	44779913	TGTATATTTAGTGGAGGTGGGAGAA
chr19	40526907	40526931	CTATTTCAAATATACTTCAATAAAT
chr19	57728502	57728526	AATTCAAGTGTGGTTTCTACTGAAT
chr2	7348190	7348214	TCCTTTGGTTAAATACATTGCGGTG
chr2	128788638	128788662	GTTTTCCTGAGTTACTTGGGACAGT
chr2	20874770	20874794	AATTACGTTCTTTCCAAGAGCAGCT
chr2	89873319	89873343	ATTCCATTCCATTCCACTGGCGTTG
chr2	74330969	74330993	ACGGTGGATGACCACCAAGCCCTGA
chr2	109992187	109992211	CCCTGCAGCCCCCCTCTCTTTCTGC
chr2	110260204	110260228	CTCTTACCAAAACCCCGCGCTCTGT
chr2	207177006	207177030	TTTTTTTTAACCACCTTTACTCTCT
chr2	232038310	232038334	GCAATCCTCCCACTTTAGCCGCCTG
chr2	200796589	200796613	AAAGCAGAGATCCACACACAATGGC
chr2	172552393	172552417	AATTTTTGCTAACTTGATGAGTATA
chr2	32340845	32340869	GAATTTTAGGAATGTGGACAGCAAC
chr2	42836750	42836774	ACTCAGTACTACGGTGACCAAAAAA
chr2	152332297	152332321	ACAATGTTTTTAATTTATAAATTTC
chr2	109301448	109301472	CAACTAAAACTAAGTGCATTGAGAT
chr2	28352191	28352215	GGACACTGAAGCCACCCAGGTGTAC
chr2	189156816	189156840	GAGATCGCCAGGCTCGGAGGAACCG
chr2	219460717	219460741	AGAAAGCAGAGAACAGAATGGACTG
chr2	86735834	86735858	AAAGCAACCCTCTATCCTGCCTGCC
chr2	201680449	201680473	CAAGAAGATCTAGAGACCATGCAAG
chr2	24207594	24207618	AAATAATTTGTCTGCTGTTCCACTG
chr2	237038970	237038994	CGAAGTCCACATCGGACTGATCTAG
chr2	170625470	170625494	TGGCTGGCCCGGATGCCCAACAAAT
chr2	153575540	153575564	TATTGAAGCCGACGCCTTGAAAGTC
chr2	239328639	239328663	TCTAAATTGGTTTCTGCACCCTATG
chr2	32676621	32676645	TAAAATTTTAACCCATGAATACACA
chr2	44660389	44660413	ATATTATTTGATTCCAAGCAAGTAA
chr2	136393580	136393604	CAATTGTAGGATTTGTATAGGTGCA
chr2	42477264	42477288	TACGGAAGTTAAAAAGTTAAATTTA
chr2	122515216	122515240	GTTTATTATTATTTTTTTAATTTTT
chr2	207469303	207469327	AAACCAGGTTGTGCTTAGTCAATGA
chr2	97506915	97506939	TGGAAACAGAGTCACTGAGGATGTA
chr2	99075460	99075484	CTTGATTTTGACTGACTTTTACCAC
chr2	242281470	242281494	CTGCCTGTTGAATGAAATACAGATC
chr2	10020791	10020815	TGTTTGTCTGACCTATTAGGGTGGG
chr2	44705624	44705648	ACCTACTTTACCTTGGCTTCTGAAT
chr2	233726373	233726397	CAGAATGTAGATACATAACTACAGT
chr2	238677760	238677784	TCGAAGCTGCTAGAACTGTACCTGT
chr2	32797418	32797442	GAATGTTATTGTTTGATTATGGTAT
chr2	113289264	113289288	TAAAAAAAAAAATTCTTTTTGGAAA
chr2	20647451	20647475	GGACACCGACGTCATTCTCATGTGC
chr2	32288953	32288977	ACCCGGTGCCTCCCAGGCCTCCGCC
chr2	96016947	96016971	CTCCGCAAGGACATTGGCTTTTACT
chr2	182097869	182097893	AGTTCTAGGTTTTATTTTGTCTTGT
chr2	149406876	149406900	AACATTGGAGAAGTTCCCTTGTGCT
chr2	74157166	74157190	GCAAGAAAGAATGGAATCTATTGCC
chr2	169401079	169401103	TTGGGTTGGATAGGGGAGCTGGAAA
chr2	227743595	227743619	GTCGGGGAGAGTAGAGTGAAAAGAA
chr2	64686514	64686538	AGTGACTATAGTATAAACTTTTAAA
chr2	25040599	25040623	GTACGAAGCCCTTGCATCAAGTGTT
chr2	29119191	29119215	ATGAAATGAGGATAATAATATCTTC
chr2	9603326	9603350	TTCAGTGTGAGTAAAATGAGGCTAT
chr2	178086534	178086558	ATGATAGTGAGCAACTTTCCAAAAG
chr2	149408918	149408942	GTTTTCGTTCGGACATGCAGACATC
chr2	190531193	190531217	TCTCAGAAGTACAAGGTCCCTGGTC
chr2	169549168	169549192	TAGCCCCCAAAATGTAGGACAAATT
chr2	120633566	120633590	CTTTAAGCTGAGACTTACGGATAAT
chr2	223756495	223756519	TCTCTCCTTTCCAATGTTTATCTTT
chr2	48604190	48604214	ACAAGACTTTAAGTCAGGGATAACA
chr2	163210285	163210309	TTCTCAGCCTGGAAACTCCTTTGCT
chr2	102360472	102360496	CTTAAGTTGTTTCTAGCACCTCTCT
chr2	239243879	239243903	TGAAGATTTGTGCTTTATCATACAT
chr2	128912761	128912785	GATTGTCCTCCAGTTGACAAGTGAC
chr2	242601538	242601562	CCCTGAGTTGGTGAGAGTTGAGTCT
chr2	179263476	179263500	ACCTTTTCCTCTAGATTATTCTGGC
chr2	99813289	99813313	GTGGATATGGGTTCATTTTATCCCT
chr2	170497294	170497318	TGCCCATAGTGAGCTTCCCAACTAA
chr2	28004106	28004130	TATCAGCTGCCCCTCTTAGAAAGTG
chr2	24920636	24920660	ACCATCTTATGCCAGACAGCTGTTC
chr2	74159365	74159389	CTTTCATCTCCCACTACTCTTCATC
chr20	13280166	13280190	TGACGTGCCGACTGGCGCCGAGACC
chr20	14552542	14552566	TATTCTAGGAGAAGGTACTTTATTA
chr20	61578336	61578360	CTCCACAAACTAGGGGAACACAAAT
chr20	39667718	39667742	TTAGGAAGCTAAAATTTTCACGTTT
chr20	58521546	58521570	AAAGACAAGATTATGTAGCTCTAAT
chr20	21219436	21219460	GTCCGATGCCTTGCTCTGCCCCTGC
chr20	57097889	57097913	TCACCCAGGGAGCAGGTTAGCTAAA
chr20	8375082	8375106	CATGGGAGTTGACTTTTATGCCCTG
chr20	37078345	37078369	GATGGGTGGCATACAGTCACTGCCT
chr20	10608645	10608669	TTTTATGAATAAGGAGTAAAATTGT
chr20	13800970	13800994	ATTTTTTCAAACTCTTTTAGTACCA
chr20	61569291	61569315	TTCTGCGCAAGTACGGAAGCTGAGG
chr20	56935974	56935998	ACCTCAAGTCATTTACCTGGTCTTG
chr20	32595847	32595871	CTGCCTCCCTGTCATCCTGTCTTGC
chr20	47669033	47669057	TGTGGCCAGTTTGTAGAACAGAAGG
chr20	47920872	47920896	TTTTGTTTTCACATGATTAATAATA
chr20	5171550	5171574	AAAAAACACACTGTAATATTTCAAG
chr20	47897637	47897661	TACTAGGTCTTTGTTGGAAATAAGA
chr20	47719629	47719653	CAGGTGGAGGCAGCCCCACACAAAG
chr20	5171772	5171796	GCCTGAACACCCATGTAGCTGCTGT
chr20	36675486	36675510	TCCGGATATATTTTGAAGGTGGAGT
chr20	10367617	10367641	TTCTCTGGCCATGACTGAAGAACTT
chr20	30340307	30340331	CTTAGAGTTCATACTGTATAATTTA
chr20	62306823	62306847	AAGTTATCAGGTGTTCTGGCTTTAG
chr20	10453839	10453863	TGTGAACCAGGCCTGATAGGTGAGA
chr21	37581173	37581197	TACATGCTGGGGACCAATCACCAAC
chr21	33847960	33847984	AAAAGACACATCAAATAATTTACGT
chr21	11175284	11175308	TGTACGGTGGTATCGTGATTACTTA
chr21	38885779	38885803	CAAGAGGCCTTTCTTTTAAAATAGA
chr21	45170947	45170971	GTTGGGAAGGGCAGGCTGGAGGCTG
chr21	34720363	34720387	AAACCAGTCAGGAGGCTATTAGAGT
chr21	46894177	46894201	GTCTGTGTCTGTGTGGTGTGTCTCT
chr21	45378320	45378344	TGGTTTGTGCTACAGTGTGTGTGGT
chr21	27228173	27228197	TACACGTGCCTACCTGCCAACTAAA
chr21	47654247	47654271	ATGTAGGATTACAGTCAGGAGATGC
chr21	17652351	17652375	ATACTGCAGAGGCAAAGTTGATATT
chr21	34728765	34728789	TTCTGTTCATTCATCCCGAGAACAT
chr21	35775781	35775805	TTTGACAAAACTGCACACCTGCACT
chr21	38784624	38784648	GTGTCTCAGAAAAGTATGTGTAGCA
chr21	37694457	37694481	TGAGAAAAAAAGAAGAATGTTTAGT
chr21	34916424	34916448	TAATTGTATTTTAAAAGTTGAGAGC
chr22	23534068	23534092	CCCGCTGGTTCTGTTTCCTTCTTTG
chr22	30069368	30069392	CATCAAGGCCACAGCGATTCGCACG
chr22	50874233	50874257	GGAGGCCAGGGACAGCTCCCCAGGG
chr22	35861326	35861350	CCTGCTCCCCAGCTGCCTGGGGTGA
chr22	51114173	51114197	GTGAGCAGTGTGTACAGCATTGCAG
chr22	46551157	46551181	GAGAGTCTCTGTTTTTATTTGTTTT
chr22	43558945	43558969	GCGTATGGCGGGACAACCATGGCTG
chr22	40725234	40725258	CTGCAAGTACAGGGAGTCCATACAG
chr22	46485879	46485903	GGGCTTGATTTAGATATTCGGGGAG
chr22	19478820	19478844	ATTTTTTTCTTCCTTTCCAGTATTC
chr22	41875091	41875115	TTTTAGGGTGGTGAGGGAGAAGTCA
chr22	21976623	21976647	TGATGTCAGTGTGTGTAACTGACCT
chr22	32879554	32879578	GAAGGGGCAAATTTTAGACATATTT
chr3	40520858	40520882	GTCAGTCTTTGCTACAATCTCTAAG
chr3	73048292	73048316	GCTGAGTCTCCTTAGTATTCTATTA
chr3	50161675	50161699	CTACCAGACAAACTGAGCAGCACAC
chr3	9430349	9430373	GACATGTGTTTGTTGCCAAGCTTTC
chr3	47891221	47891245	CTGTGCTGCTGCTGACCGACGGGGA
chr3	113680799	113680823	AAAAATTACAGTTTTGTGAGACTTA
chr3	197615857	197615881	TTTCCTAGAAAAGTTGCTGAAGCAG
chr3	44519578	44519602	CATCCCCATCATCACCATACCCAGG
chr3	141166389	141166413	ATTTCTACCCTTTGATCACCAGTGT
chr3	38415358	38415382	TTGTGAGCCATGTGTGGTAGTGTGC
chr3	96783237	96783261	CTAAAGAGCCAACTTCTCTTTCTTC
chr3	101677947	101677971	TCATCAGAAAAAATCAAGTAAGATG
chr3	23294428	23294452	TAAGAATCCAATAATGGCTGCTGTT
chr3	101293143	101293167	CGTGGGCAGCGTGGGATGCTCCGGG
chr3	61783241	61783265	TCATTTATCTCCACACCCCCCCCCA
chr3	171766427	171766451	TTAAAAGCCAGTGTTTATAGCAGCA
chr3	149531145	149531169	GACCCTGTCCGGCTTCGCGGCAGCC
chr3	24147346	24147370	ATTTGTTCATTTGTGAAATGTCTCA
chr3	142742307	142742331	AGAAGATTTATGTGGTTTGTAAAAA
chr3	140962014	140962038	TGGTCTACTGAACACAGCACAATCT
chr3	28332504	28332528	ATTCAGTCTTCTGTAGGATGCTGGG
chr3	140660964	140660988	TGGGGCTGAGGGTGCTGGGGCCGAA
chr3	23853234	23853258	TATGAAACAAAACTAAAGTAAATTT
chr3	49059890	49059914	CAACAGCCGCGGCTTCATGATAAAC
chr3	184083950	184083974	TCATTTCTCAGCTCTACCACTTATT
chr3	33868347	33868371	CTTTTATCAAATCAAGGCATTGTGT
chr3	58483065	58483089	GGGCTTGTTCTGGGAATTCTGTGCC
chr3	183867886	183867910	AAGGCTGCAAGGTCATGGCGTCTGG
chr3	126489272	126489296	CAGCTTTTGCCCATACAATATGATA
chr3	5191467	5191491	TATGACTTGAAAATGGACCATTTAA
chr3	31654459	31654483	GACAAAAACAACATCTATTACCTTT
chr3	197575208	197575232	CAGATGCAAACTGTTACTCAGACCT
chr3	100429107	100429131	TAACTTTAAGAGTTTGCTTTGCTGG
chr3	150930127	150930151	GTGAATTTTCATTTTATGTGTTATT
chr3	38528398	38528422	GGGGCATTGGGGAAGGCTGTAGACA
chr3	128488697	128488721	GATTGGTTAACATCAGGTTACTTTT
chr3	169713174	169713198	TTTTCCTTTTCCCTCTTACTGGATT
chr3	158073572	158073596	CTCTTATACATGGTGGATGTCTTCC
chr3	88130907	88130931	CCTGTTCCACCTCTGGAATCAGCTG
chr3	128629447	128629471	CAAGACGGGGTGACTCCTGTGCCAG
chr3	128504805	128504829	CCCAAATGACTTCATAATTCCACAA
chr3	133306241	133306265	AAAAAATGTGTAAGGGACCTTGGGA
chr3	197528215	197528239	GGTTGGGAGTCAGGGATATATTTCT
chr3	99637536	99637560	GTACCCACATGAGGTAATTAATCTC
chr3	4639370	4639394	AAGTGGTCAGTGACCCGGTTTGGCT
chr3	17052577	17052601	AAGGAGATGTTACTGACGAAGATGA
chr3	20027211	20027235	TTTATACTGAAACAATACGTGGATA
chr3	142218799	142218823	CTTCAACAAATTAAAGTGTGCCATA
chr3	9443422	9443446	AAATAATTTTTGGCTGAACTCTGGT
chr3	124457048	124457072	TTGCAGATATAGGAAACACAGTGAA
chr3	172488706	172488730	TAAGGTATTAGATTTGTAAAGTGAG
chr4	110739201	110739225	ACAAATTGGAAAAGTGGATGAAATA
chr4	153777504	153777528	CCCAGCTTCTGTATCCCAGGGTCCA
chr4	159699501	159699525	CCTGTGAGTTAGCTCTGCTCTGCAA
chr4	130875	130899	CTCTTGCTCCTGCTCCCACTATGTG
chr4	62107205	62107229	TTGGAAATATTTTTAAAGATTACTT
chr4	17816611	17816635	TGGCTTATCAGGTAAATAAGTTCAA
chr4	153751820	153751844	CAAATTGTACTTTGTTGGGTGTATT
chr4	57798093	57798117	GTCAGAGGGTAGTGATGATTCTGGA
chr4	575420	575444	CTGGACACCTTGTTGTGAGTCACCA
chr4	99983782	99983806	TGTTTTCATTACTTTTATTATTTGA
chr4	71850605	71850629	GGAGGTTAATTTACCTTAAATTGGA
chr4	106860966	106860990	TGTTTCTAGTTTAAGCAACTTGGTA
chr4	962381	962405	TGCCGCCCCCGGAGGACCCCTGCCT
chr4	20254633	20254657	ACCTCGGGGCAGGTCCTGGTGCAGA
chr4	177250254	177250278	CTGAGTTATGTTTCTTCTAGTGAGC
chr4	109588854	109588878	CCTATGGTGCTTTGCCTTTAACTAG
chr4	80577456	80577480	GATGTGTATTAGGACCTATTGGTCA
chr4	41952533	41952557	GACTGTTATGTTCTTACTAGTTCAT
chr4	44692820	44692844	TTTGGGCACTATTATCACACCAGAT
chr4	109588962	109588986	ACTTTTTCTAATTAATACCTTTTAT
chr4	7008500	7008524	TCATAGATGCTGAACTGTGTATATT
chr4	107269224	107269248	ATCTGTATCAAAAATATCCTCTCCT
chr4	87711999	87712023	TTTAAGAATACAATTTGGGGGTGGT
chr4	140232626	140232650	TAGGATATTGGGCAGAGCCTATATT
chr4	128760212	128760236	TTAAGTAAACAACATCCCTCATTTT
chr4	139967557	139967581	TTATGGTGATTTTCATAAAGCTTTA
chr4	128819851	128819875	AGCAGAATGAAACTTGAGTCACTTA
chr4	178284142	178284166	GAGGCTGGGGCTATGCCAAACCTTG
chr4	147111828	147111852	AATTTATTAATGAGCTTTCCACAAC
chr4	87517195	87517219	TTAGTAAATTTATACAGAGGCGCAC
chr4	129794382	129794406	CCAACATGAATGGATTCCTTAAGAA
chr4	20270870	20270894	AGATTTTTAATGTCAGCTTTTTTGG
chr4	148715390	148715414	ACTTAGTAGAGCTTCTTGTGTTGTC
chr4	3421888	3421912	CGAGTGGGTCTGGAGGCCGCATCCG
chr4	120192639	120192663	CCAGGAGAGAAAATAACTGGCAAAG
chr4	88061443	88061467	AAATTACTGCATATCCCCCTCAGAT
chr4	99316418	99316442	TAAAACATTTGGTTTATTCAACTTT
chr4	124239621	124239645	GCAATTCTTCTATTTGAAGCTTGTT
chr4	71618515	71618539	TGGATTTGGTTTACCAGTATTTTGT
chr4	174360872	174360896	GATAGGTAAAGGTGGATAGATAATT
chr5	110100495	110100519	ATTATTTGCAAAATTTATATAAGCA
chr5	34760560	34760584	TGGGGCTTTTGGTCTCCCTTTTGAA
chr5	175935823	175935847	CAGAGGAATTTTTCCACTTAAGTCA
chr5	138700245	138700269	AAATCTAGATAGAAGAGGAGTTATG
chr5	138992367	138992391	ATGTGCGTGTGTGTGTTTTAGTCTT
chr5	71492035	71492059	TGAGGAGCCAGAAGAGGATGGGGAG
chr5	65139171	65139195	GCGTGAGCCACCATGCCCAGTTGAA
chr5	176495119	176495143	GCCCCTGCAGCCTGCCTCACCCATC
chr5	110077123	110077147	ATTTTGGTTATCCCTAAGTACCCTT
chr5	244698	244722	TATTCAGGGAAAGAAATTTAAAGGT
chr5	96364647	96364671	GCTTCTTATTGATAGATGGCATTGG
chr5	74929370	74929394	TTTAACATTAAGACACCTTGCTAAG
chr5	179999072	179999096	TAGTTTGAGTGGCATTTGTGGTAAG
chr5	138632208	138632232	TGTAAATACTGTAACTGCTTAAAAT
chr5	82815433	82815457	GGATGACTACTCACCTTCTGCTTCA
chr5	36152294	36152318	AGCGGGAATCTGGGAGGCGAGCAGC
chr5	65463151	65463175	ATAATTGTTATAATTTTAAGTAACC
chr5	139495680	139495704	CGTTTTGTCATTATTGTGTATATGA
chr5	5430335	5430359	CACTTTCACAATTGCGAGGTTCATT
chr5	64951591	64951615	ATACCACCTATGTGACTTCAGAAAG
chr5	66254009	66254033	GAGATGCCTTGTAGTACTTGAAAAT
chr5	60419663	60419687	ATAAACATATTGTATGAGAATGAAT
chr5	17462164	17462188	TGGTTATTTTGCACACTAGTTGATG
chr5	1048257	1048281	GTTGTGTGAATGGGTGTGTGAACGA
chr5	170601243	170601267	ATTCCAAGAATTTCTGAAGTAGCTT
chr5	90076489	90076513	TTTTTTATTTTTCTTTCTTTCTTTT
chr5	179007183	179007207	TTTTGTAAACAAATCAAAAAATTCC
chr5	82570669	82570693	TATTCAAAGTATAATGGTAAATTTT
chr5	175926963	175926987	TTCTTGAGCTGTAGCCTCACCTTTG
chr5	10434212	10434236	CCTAGCAGCTCTCACTAAGGGAACT
chr5	142176991	142177015	GTCCCTCAAAGGTGACTGACTCAAG
chr5	72876385	72876409	CTAGGCCCTTGCTTAGCTTGCTTCC
chr5	138651223	138651247	TTTCTTTTGAAATATCTATTGGAAA
chr5	170884509	170884533	TATATTATATATATTATATATATAT
chr5	14584746	14584770	TAGCTGCCACTACTATTATTAATAT
chr5	65519869	65519893	CTTTTCAAAAATGCTGCTTTAATTT
chr5	37006114	37006138	TAATGTTTATACCCAAAACACAAAA
chr5	5424983	5425007	GAATGCTGGGAGTCAGGAAGGTAGG
chr5	5424760	5424784	GGAGGGAATGAATGGGTGAGGACTA
chr5	67526521	67526545	AGTAGAGGGGCTGTCATGGTCAGCG
chr5	71503966	71503990	GCTCCTGTCCTTCCAGACACCTTTC
chr5	149228746	149228770	AAGCCTAGACTGTTGAGAATTGACG
chr5	121342783	121342807	TTTGGGCAGAGTGTCTGGCATGATT
chr5	145664238	145664262	CAAGCCCAAGGTACCATCTATATCC
chr5	32623579	32623603	GCTGACTTCCTAGAACTAAATCAAA
chr5	98124999	98125023	CTTCCAAAATATATTACGCACAAGT
chr5	121359880	121359904	TTCCAGCCAGTTACCTTTGTACAGC
chr5	95125914	95125938	CAAGGAAAAAACAGTCAGTTCATAA
chr5	41917894	41917918	TTTCAATAAGGTAAATAATGAAAGA
chr5	70789929	70789953	TCTGTTAACAAATCCTCCATAAAGA
chr5	121420838	121420862	GGCCAGGCCAATTAAATAATTAGAC
chr5	108222784	108222808	TTATCTTTACTTCTCAACACTTTGT
chr5	72795750	72795774	CACATTCTTAGTATTTAACAAGGTG
chr5	172768707	172768731	AGGACCAAGGTGGGTCTACAGGATG
chr5	54461234	54461258	TGTAAAAAAGTCGTATAAATTTGTC
chr5	170290748	170290772	CAAGCCCTGGAAGACTTCTTCATAT
chr5	178316352	178316376	GATTATTCCAGGAAGATGGAATAGA
chr5	110432976	110433000	AACTATACAGTATTCTTTTTTTTCT
chr5	52286101	52286125	GCCGCAATGAGAGAATAAGCCGGAG
chr5	134044506	134044530	CCAGCAGCCTGGACTCATGGTTCCT
chr6	74011348	74011372	GGTTTTTTAAATTTTTTTTTTCTTA
chr6	168272970	168272994	AAGAAAAGAAGGAAAAAAAGAAGAG
chr6	111351375	111351399	CACCCAGCTGGAACCCAGGGCTGCA
chr6	97731849	97731873	AGAAAATACGTTGAATTAAATTAAA
chr6	57477542	57477566	TCTAGAACAAGTAGATCTAGAACAA
chr6	118623736	118623760	TTGGTTCATGAATGTCAAACTTAGG
chr6	21046064	21046088	TGGGTCATCCGATGGCGTCTCAAGT
chr6	43427151	43427175	TTTACTTTTTTTGTCATTATAAATT
chr6	96035308	96035332	AACTGTATACATATCAGCTGGATCT
chr6	76369628	76369652	TCAGAATACATCTGTCAAAATCTCA
chr6	27685211	27685235	TAATCCCAGCAATTCAGGACATGGA
chr6	126741749	126741773	ATTTGCTGGTTGGTCTTTTAGGGAA
chr6	18466473	18466497	TTAGTACAATATCCTGCCATCTCTG
chr6	139112119	139112143	AATATAGTAGCCACTAAGCCATTTC
chr6	32948632	32948656	TGCAGTGGGGGAGGGATGCAGGGAC
chr6	36570689	36570713	CATAATTGTGTATAGTCAGTTGAAC
chr6	73659357	73659381	TATTTGATCACATTCAATTTTAACA
chr6	144150579	144150603	TTGAATTTCCCCTGTATAAATGTAG
chr6	80410321	80410345	ATACTTGTTCTCATTCCGTATATGA
chr6	89874204	89874228	CAACCAATAGTTTTTTGATCATTAA
chr6	42860639	42860663	GGTTGCACTGAGCTGTGATTGCCAG
chr6	157258079	157258103	TGATGACCACAGGATGTCTACTGTC
chr6	20577397	20577421	GGAAGGCTTTCCGAGTCTATAGGTA
chr6	127664872	127664896	AACGTGAGAAAAAGTGGAGGTGAGG
chr6	147967374	147967398	AATTCATAGACCAGCGTGGTGGTAT
chr6	170680441	170680465	TGAGAGACACTTGGTAGTTTCACTT
chr6	41106725	41106749	CTTGTATGTGAGTTAGTAGCCTTGG
chr6	127665175	127665199	ATTGAGATCATTTTGTCAGAGTCGT
chr6	53778011	53778035	TCACTTTCTGTGAAGATACTGTTGA
chr6	167439532	167439556	CCAATAAAGTAGTATTGTTTATGGT
chr6	157874922	157874946	TGCCTCTGAAAATAAGCCTCCTGAT
chr6	5443763	5443787	AGTTGTTTTTTTGCCCTTTTTAGCT
chr6	5339400	5339424	CTGTCAGTATTTTATGTCCTCTAAT
chr6	53677216	53677240	CGGTGGCTCACGCCTGTAATCCCAG
chr6	20742560	20742584	TAGTAGTCTTTAGGTTTATCTTATT
chr6	20685302	20685326	ATTGTCAAACCTAAGGGCATCTAGA
chr6	20402803	20402827	CAGCAGCCACCAGCGCTGGGACGCG
chr6	126369095	126369119	CTTGTCATATAAAATCATTATATGT
chr6	30541704	30541728	GGGTATAAGGGTAAAGAAGGCTTGC
chr6	133193714	133193738	GGAAAAGTATATATTTTACCTAAGG
chr6	2312572	2312596	GTACAGGAAAGGCCACTTTTCCCTT
chr6	34976818	34976842	TCCACCGTCAGTGTTTATTCCCGAG
chr6	168260465	168260489	TTTTTTTTTTAGTTTTGGATCATTG
chr6	4055650	4055674	TAACTCTGGATATCATTTATAATAG
chr6	88358667	88358691	AATATAAACATTGTTGTACAGTGTA
chr6	133215511	133215535	TGTCAGCCGGCAAATTCCATAACGT
chr6	64401731	64401755	TCTGTGTAAAATGTTGTGCTGAAGA
chr6	73360301	73360325	TCCATTTAAAAGCGAAACTATTTTA
chr6	36604810	36604834	CTTTTGGGATCAGTGGACAAGATAG
chr6	64405545	64405569	GAGAGAAAGAGAGTAGCCTGATTAG
chr6	126433456	126433480	TAGGAATGGTTCAGTCCCTGTAGAT
chr6	33397861	33397885	TGTTAATGCTTTAGTTCCAAAGCGG
chr6	108840963	108840987	AGTGAGTTGGAGCAAAGCAGAATAC
chr6	24775343	24775367	AAGTGGGCAAGAGGCGGCAGGAAGT
chr6	140320569	140320593	AGAGTGCCGATTGGTGTATTTACAA
chr6	80754329	80754353	GCGTCTTCCAAAGATGGATTTCCAA
chr6	87968854	87968878	AAATACAGGAAATTTTAGAAGGCTT
chr6	5645571	5645595	TTATTCAATTAGAGTCACAAGCAAA
chr6	80282061	80282085	ACAAATATATTAAATTTCCCACTGC
chr6	2829689	2829713	TCCCAGACAATGCAAGGACTTTAGA
chr6	149699449	149699473	TTCCTCAAGGCTTTAATGTTTTTGG
chr6	168363379	168363403	GCTTTGTGATTGGACCTGCAACTTT
chr6	150507642	150507666	CACATCCTGTCAACTTGATTTTGAC
chr6	38020921	38020945	AGGAGGAGCAGTGGCATCAAATGTG
chr6	110588741	110588765	TGAAAAGTTCCTAACATTTGTTTTG
chr7	37989902	37989926	CATCCAGCTGGGTATTAAAGACCCC
chr7	99621573	99621597	CTATTATGTGTGAGCAGGGCACAGA
chr7	66735338	66735362	CCTTTGTGGGGACTTAGAGTTTAAA
chr7	6694809	6694833	GCTCCAGTGGGAAAACTTGAAACTT
chr7	148080922	148080946	GACCCTCTCCCCCATGTCGTCCGCC
chr7	16816014	16816038	TAAAAATCAAGATTTTACTCTTGAT
chr7	30373139	30373163	CTACGCCTGGCTAATTTTTGTATTT
chr7	94298847	94298871	CCCCTGTCAGTAGCCCTCCTCCTAC
chr7	66104140	66104164	TCGGGGTGTGTGACAAGCACCTCGT
chr7	116147232	116147256	TCAACTACAGTGATTCATGTAGAGA
chr7	157073120	157073144	CGAAGCTCCGGACCCCGGAGGGAGG
chr7	97837313	97837337	CTTGGGAGGCTGAGGTGGGAGGATG
chr7	127369904	127369928	CCCTACCAGATGACAGGCCAATTGC
chr7	44812026	44812050	CCTCACTTCTCATTGATTCACCCTA
chr7	131178363	131178387	AGTGTTAATGGGCTCTAGATCTTAA
chr7	32795486	32795510	CATAAGCATCATGAGCAAGGAATCC
chr7	91576617	91576641	TGAATGCCTACGACTGCAGCTATGA
chr7	75694241	75694265	TACCTACTTCTCCACACCGCTGCTG
chr7	150787785	150787809	TTTTGGGAGACCAAGGCGGGCGGAT
chr7	30120521	30120545	CGGGGATGATACCAGGTGGTTGTTA
chr7	103006576	103006600	CCTTATCTTCTTTGATGAAATTGAT
chr7	69746072	69746096	GATCCAAACTATGAACTTTATGGAT
chr7	128253319	128253343	TCTGTATTCCTTGGGCCTATTTTTG
chr7	32881927	32881951	TGAGCACACAGGCTAAGGGAGAAGA
chr7	935279	935303	CCGCGTCCCCCGAGATTGACCCACA
chr7	75610478	75610502	ACGACGATGGGAAGTGAGTGCCCAC
chr7	155100361	155100385	GGTAGGTTGATGGTGCTTAACAAAC
chr7	107532798	107532822	CTAAGTTACCTTGTCTAATTTGCTA
chr7	56066895	56066919	CTCTTTTCTTTAAAATTTACATAAT
chr7	21550989	21551013	TTTTCATTCTTGGCTTCTTTAAGTA
chr7	93349149	93349173	TTAGCTTAGCACCTAGAATTGGGAA
chr7	116201246	116201270	TTATTTTTTCCCAAAACAGGTGTTT
chr7	112101752	112101776	ATCTTAGTTCAATATTCTTTCTCTC
chr7	116750423	116750447	TTAGATGATGCCAGGCACTGATCTA
chr7	19853213	19853237	CAAAAACGAGGAAAGATGCTCTTTG
chr7	92951122	92951146	TTCTACCTCATTCTACTTATTCATC
chr7	99688581	99688605	CTACCCTTCAACCCTCAGATCCTGC
chr7	99017208	99017232	ATTTGTAAAAATAAAATCTTTAAAT
chr7	56128012	56128036	CACATTATTGATCAAAGGACCAAAT
chr7	788135	788159	CCTTCCGTGCTCTGGATGCAGGTCC
chr7	69093125	69093149	TATTCTAAGAACAGTCCCCTGAAAC
chr7	116435791	116435815	TTTACTTGTTGCAAGGGAGAAGACT
chr7	107402246	107402270	TATTTCTTCATTGGCATGTTTATTC
chr7	69128101	69128125	GGAATTAGGCTTTTAAAAGTTGGTC
chr7	150930526	150930550	TTGTGCCCACCGGGCCTGCCGCAGT
chr7	17363163	17363187	AGAATAAAGATGTGTGCCATGTGTG
chr7	155487642	155487666	TATGTTTACTTTTATAACAAACCAC
chr8	41458264	41458288	AGCATTCACTCCCCATTCCTCCCTC
chr8	435256	435280	TGATTTTGTTTTGTTTACCTCCCTC
chr8	74235781	74235805	AAAGGAATTTTGAAATCTCCATCAA
chr8	41401843	41401867	TGAGAAGCGGGCAGGGCTGTGGGAA
chr8	22277342	22277366	GCATTCAAATGTCAGCCGTTTGTAA
chr8	69362604	69362628	CCATGAATCACAAATGTTCTTAATG
chr8	16952007	16952031	TTTGCAGATCTCTTTAATGTCTAGC
chr8	87572367	87572391	CAATAGATGACACATCATTTTGACA
chr8	29966652	29966676	CTAGATTTTTAAGTTTCAGATAACT
chr8	120220871	120220895	CGCGCGGGGAGCGAGGACAGGCGGC
chr8	100506272	100506296	TAATGAACATATAGATGCTAAACAC
chr8	100795948	100795972	CTCTGGAGTTGATCTGTTTTGTATG
chr8	15603859	15603883	AAAGTGAGCTGGAAAACATATTTTA
chr8	20078718	20078742	TACATTCTGACATGCTAACAGTGGT
chr8	145150891	145150915	GTGGTCTCACCGTGGCCTCCTCTCT
chr8	100844680	100844704	CTGGGACTTGATGCCTGACATCAGT
chr8	64313415	64313439	CTAGTGAGGCGTGGGGTTTAGGAGG
chr8	22278014	22278038	TGTGATTTTGACCTCCTCTTCCCCA
chr8	23083624	23083648	GGCTGAGGAGTGGGTAAGAGAAAGG
chr8	28575505	28575529	TGGGGGTTCTGGCAAGGAATTTCAG
chr8	61664209	61664233	GCCTTGTAAAACTTTAGTAGTTTAT
chr8	1887386	1887410	TGTTCTTATTTTCGAGAACCAAGGC
chr8	33356086	33356110	CCTATGTGGAAATAGAATACGAGCA
chr8	28886995	28887019	CTACTGACCACTGATTCCATTTAAG
chr8	9478469	9478493	AAATAAATATGTCTAAGGTCCGATT
chr8	25272997	25273021	CTAGGATCTAGCCAAGGCTGGTCTG
chr8	9476273	9476297	AAAATCATTTGTAATTTTGCTACTT
chr8	126174390	126174414	TTGAATTTGACACATGAAGTATAGT
chr8	17065625	17065649	GACAGAACTTTAAATACGTATACCA
chr8	104084201	104084225	GGTTAGATAATGTGTCTAGTTGTTT
chr8	22468353	22468377	ATTTCTCTCATGTGACATGGGGGGT
chr8	90785061	90785085	GTATATAGTTTTAACCTAGACTCTT
chr8	68011583	68011607	TGGAAACTAAGTAGGCTTGGACCTG
chr8	15566074	15566098	TTGAAATGATTTTGAGAATGCTTTG
chr8	38673599	38673623	GTACCTGAGAGCGTGCCTTAATTAA
chr8	94808163	94808187	CAATTCAGGAAGAACGTTTTGTCAC
chr8	126033328	126033352	CTATAACCCTTGATTAAAATAGAAG
chr8	136797058	136797082	TACTTTAATTTCCAGCAACAATTGA
chr8	104054713	104054737	CACATGTATACTCTGCTTATTGGAA
chr8	61677701	61677725	CACCCGCAGACAATAGGCCTCTGGT
chr9	128728854	128728878	GATACTTGCTGCTGATAGAGGTGAA
chr9	35753277	35753301	CCTGGGGAACCAAGGATAGGGGAAG
chr9	37446410	37446434	TATGCTATTCAGCTATACTTGGAAA
chr9	110087290	110087314	GTTTAAGTAAAACTTTAAAAAAATT
chr9	33919599	33919623	TGGGTAAGTCTCTTGCTAGCAGGTG
chr9	33527306	33527330	TTTTTGTTTGTTTGTTTGTTTGTTT
chr9	19347576	19347600	TAACTTTGGTTTTCATATTTAAAAA
chr9	82341134	82341158	TGTCTTAGTTGGATGTCCCTGAAAT
chr9	91093446	91093470	TTTTTAATTTTAATTTTATTTTATA
chr9	133513008	133513032	GGGGCATTTTGTAGGGTTTGTATAA
chr9	82244085	82244109	TGGCAGCCTTTTCTAGGAAAACAGA
chr9	124454606	124454630	GTGTGGTGGCACTGGGGTACTTGTA
chr9	74550675	74550699	TGTGTTTCAGATTTGGAAGATGAAA
chr9	125866241	125866265	TTTGTGTGTGTGTGTGTGTGTGTGT
chr9	114312447	114312471	GAGCCTGCGTTTTTCCCTGGGCGGG
chr9	7094570	7094594	GTTGGGGGCTACAGGAGAAGGGATG
chr9	98271484	98271508	GGAAGAAGAAAAAAAAGAACTCTCT
chr9	82285586	82285610	GCATGCTATGAACTCTAGACAGCCA
chr9	138396173	138396197	GAACAGAGCACAGAGGGTGAGCGAC
chr9	37430620	37430644	AGCTGTGTTCATCAACATCAGCAGG
chr9	139727329	139727353	TGTAGAAACAAGGGCCAGGCCAGCT
chr9	139831108	139831132	CTGTCTTTCATTTGGTTTCAGCACC
chr9	108147762	108147786	TTCCAGAGAGCTAAAGCCGATGGTA
chr9	117360739	117360763	GATGGTCTGCAGAACTTCACTTAGG
chr9	95949432	95949456	TTTGAGTTAGACCTCGGCAGCCAGA
chr9	80958528	80958552	TGAGGTTGCCCAGGTGACAAAAACG
chr9	135565177	135565201	ACTTTCAGTATTTTTAATGTTGACA
chr9	106907980	106908004	TCATTAGTGTATATAATTAATTTTT
chr9	91939664	91939688	TTGTCATTGTATCAGCTTTCATGGG
chr9	110106611	110106635	TTGCAAGAACTAGCTCCTGTTTGGC
chr9	81106690	81106714	CTGGGTTTCTGGATGCTCCTGGTAC
chr9	116029109	116029133	ACACTCAATAAATACTTATTGAATA
chr9	140567023	140567047	GAGAATGAAAAGTTTGGGAATTGTT
chr9	137023703	137023727	CCCACATGCCGATAGCACGGTCATC
chr9	81001137	81001161	AGGTTAACTACGCTAACGTTGCTAC
chr9	79998085	79998109	AGTATTGCATAAAATATACTTCTAA
chr9	133322619	133322643	CAGGGAAGAGCAAGTGGCCTGCAGT
chr9	81265457	81265481	ACTCCTATACAGGTAGCGTGATGCC
chr9	15460397	15460421	TTATTTTTTGAGACAAAATCTCGCT
chrX	47844136	47844160	GGAAGAAAATATCTGCAAATCAAAT
chrX	48818048	48818072	AATGAATTATCCCTATTTCACAGAC
chrX	72904471	72904495	TATAAGTGCTCAAATTTATTGAAAT
chrX	102206310	102206334	CTCCGTTACCCTACCGTTGTACAGG
chrX	48566473	48566497	GGGTCCCTGGGCTACGGGCTGAGGC
chrX	84342692	84342716	TGCATGCAGAGACTACACAGAAAAC
chrX	2659050	2659074	AGGCACTTGGACCCCCATTCTCCAA
chrX	152036201	152036225	CGACACTGGGTGGGAAGGTAAGGCC
chrX	69723345	69723369	TTCCACCAACAGGGACAGGGAGTCA
chrX	13732019	13732043	CTTTGGGAGGCCAAGGCGGGCAGAT
chrX	105451205	105451229	CCCTGTATTGAAACATACTTTGAGG
chrX	23685863	23685887	TGTACCCGGGAGAGGCATCCCGGGT
chrX	62000097	62000121	AAAAGAGTGTTTCCAACCTCCTGAA
chrX	24792203	24792227	TCCAACTCTAGGCTGATTCTGTGAT
chrX	153668719	153668743	CAGCTACCTGGACCAGCCCTGCCTT
chrX	55045140	55045164	AGCTGTGATAAGAAATTTGGATTTG
chrX	134167182	134167206	CATCGCATCCCACCGACAGACTGCT
chrX	77219031	77219055	AGATTTTAACTTTGATGATAGCTTT
chrX	73231583	73231607	GATTCATGCAGTGGTTACAAAAATG
chrX	40451145	40451169	AAATTTGAATGCAAGAGGGGGTGAT
chrX	24561269	24561293	TGGAATGCAGTGAGCATTAGATATG
chrX	153666973	153666997	GGAGGTGAGGCTGCCCAGGCCCAAG
chrX	155255116	155255140	CTCAGACCTGCTTCCCTGGGAGGGG
chrX	37587322	37587346	GTACCAGCTACTGGTGTATTACATG
chrX	24095583	24095607	TCATGATTCGTCTTTGAGTACCTCC
chrX	24779259	24779283	ATTCTTCTAATTACTAATTCTTCTT
chrX	77383052	77383076	TCAAGTCCAGGTTTGTCTGGTTCCA
chrX	155172582	155172606	AGGGTTTGGGCTTGATTCCTGTTGA
chrX	154285904	154285928	CTGCAGCGTGCTGGACAGTGTCCCG
chrX	106894108	106894132	TAGTGCCTTTTGATTAATTTAAGTA
chrX	67744886	67744910	ATCCTTGAAGAATCGCCACACTGTC
chrX	15716658	15716682	GGGTTTATTCCAGTAATCCACAGAT
chrX	24567180	24567204	TGAAGTTAATATCCCAAATGTTTAA
chrX	64960455	64960479	CATTGGCCATTCTATTGTGGCAAGG
chrX	69653583	69653607	TCTTTTCGGCCCAGGGGCTGGGGAA

## Sheet: distance 51
chromosome	start	end	sequence
chr1	117629660	117629684	GTTATGTGATGTAGAGGCTTTATCA
chr1	116576681	116576705	TATAGCCACAGCTCATTAGAGTTTC
chr1	92844146	92844170	GGTTTTATTTTAGCCAGTGTTATCC
chr1	171299580	171299604	CACCCAAGACTGGGTAATTCATAAA
chr1	210030691	210030715	TCCTGAAAAGTTATTCTTTTAATCT
chr1	61926201	61926225	CACTAATCTATCTGAAGAAAAAAAC
chr1	60340134	60340158	AACATACATACCTATCAGCAGTGTG
chr1	151372593	151372617	AGTACCATGCTGGGTGCCTCTGGCG
chr1	45243589	45243613	AGCACTGGGGTGTGCAGGGTTCGAG
chr1	22853032	22853056	AGATGGAAGCTTCGTTGTTCTCATA
chr1	214185051	214185075	ACTTTGAGGTAGGAACTAATCTTTA
chr1	14109694	14109718	TTTCTTAGGTTAAGACGGGTCACTA
chr1	166822494	166822518	TATTTATCTTCCCAACCTGATTGGC
chr1	201859182	201859206	AATTAGTGGTTGTCAAACTTTTTTT
chr1	229444384	229444408	TTTGTCTTCTCTCCTGGGCTAAGAG
chr1	7841020	7841044	AAGATGGGAATTCAGGTATGAAAGA
chr1	45103653	45103677	ATCAGCGGGGGCCACGAGGCAGAGA
chr1	45977571	45977595	GTTTCATTAAGTAACTGCCATCTAC
chr1	12381611	12381635	TACTGGATCAAAGGGTGTGAGATTT
chr1	149817068	149817092	TGAGGCAGAGTATTCTCAGAACAGA
chr1	180605505	180605529	AAATGATTGCGTCAATGAGATGGTT
chr1	26578487	26578511	GCCGAGACAGGTGAATCACTTGAGG
chr1	110219392	110219416	AGCATAGGCTTCCTCCACCCTGACA
chr1	42941341	42941365	AAAAAGTATGTATTCTGAAATAGTC
chr1	45223922	45223946	GCCACTGATGGGCCATTCTGCCCTG
chr1	161090412	161090436	GTGGTGGCCCGCTGCTCTGAGGGGC
chr1	210340147	210340171	TTACATAGTAGTATTCATGAAATGT
chr1	29379789	29379813	GAGCAAGCTGAGCCAGAGCCCACAG
chr1	41485403	41485427	TGTCTTCTCTCACAGCTCTGAGCGC
chr1	117676944	117676968	CACAAGGTCAGGAGTTTGAGACCAG
chr1	165882073	165882097	TCTCACCTGTCCCAAGCCGACCACC
chr1	216747369	216747393	TCTGTTTGGACTCCACTTGAAAACC
chr1	45481296	45481320	TTCTTAGCCTCTGCTCCTTCCCTGG
chr1	154230090	154230114	GATCTGTGTGTCTGGTTGGAAAAAA
chr1	227093969	227093993	AGGAGCCAATAGGAGGCAGGTGGCC
chr1	113196714	113196738	ACCTATTTTAAATGCTAAGTGTAAT
chr1	44059048	44059072	CCGTATTTGTGGGTCTCGGTAGCCC
chr1	41480292	41480316	CTGTGAAATGCCCTGTTCAACAAGG
chr1	46219947	46219971	GCGCTATTCTATTTTCCCAGGCCAT
chr1	201839864	201839888	GTGGGCCGCCTTGTTTCCACCCTCA
chr1	7542390	7542414	CAGCACCGGGCTTCCTGAGGGCAGG
chr1	151185883	151185907	AGCTAGTTCTTTAATATTTTTGAAG
chr1	32662602	32662626	CTGCCATCTCTGGCTGAGATACTGC
chr1	15989888	15989912	GTTTGTATGTATGTTATAAGACTTT
chr1	90316894	90316918	GTCAGTTTCAGCTTGATTTTCTCCA
chr1	90178698	90178722	AGAACAACATGAACAGGTCCAACAC
chr1	51435574	51435598	GGGTGAATGCCTTTTCTTCCCCCTG
chr1	43826095	43826119	CCCAATGGGCTTGCACAGCTGGAGG
chr1	212619393	212619417	GACACTAGGTGCTGAATCTCCTGCA
chr1	110899787	110899811	AGAAAAAACTTTAGTCTTTCGTTGT
chr1	119708841	119708865	ATATATAATGATAATATAATTGGAT
chr1	41457060	41457084	CGGGCTGTAGTTTGCAAGATGTTCA
chr1	218469949	218469973	ATACTCCAGCCTGGGCGCCAGAGTG
chr1	15250772	15250796	TGCGGCGGCGACCTCCGGGTCTGTG
chr1	97201117	97201141	AAATCTACATTTGGAAGGAACACTT
chr1	22459858	22459882	CTGGAGACCCATCAGGGCGAGGCCT
chr1	22501091	22501115	GCTCCTCCCTCTTAGAGGTGGATCA
chr1	119772198	119772222	TATGGGTGTGCCTCCCAGGGTTAGC
chr1	225145754	225145778	AGTCAGGAGGACAGGAGGGAAAGAT
chr1	112167894	112167918	TTTGTTCATGATAGGACTGTGGTTA
chr1	228684755	228684779	GGCCTTACAATTAAGCCCTTGTCTG
chr1	169344752	169344776	TCTATTGAAATATTTTTATACCACT
chr1	112247102	112247126	TAATGAGGTAACCTACAACTGCTGG
chr1	44081925	44081949	ATTTGAGGAGGGAATACATGCAAAG
chr1	32501183	32501207	TAGAACAATTAACTATACCAGCAAT
chr1	93307479	93307503	CTATTTCTGTGTTAAGCTCTTATTC
chr1	1337346	1337370	CCCAGAGAGACAGGGCCATCCCTCA
chr1	6868381	6868405	TCCTCTCTACAGTCACGTCACATTT
chr1	61722339	61722363	AGAAAGAGGAAAGTTAACAGTCATG
chr1	113232414	113232438	ATGGGTGGGAGGGTCCCTACCCCCA
chr1	60282232	60282256	TGGTGGAGAAGCACAGGATTTTCTT
chr1	36385786	36385810	TTTAATGGTTTTGGTTGCTCCTCCC
chr1	236436487	236436511	GAAGATGCTATACTGCTGGCTCTGA
chr1	78484160	78484184	TAGTAACTGCTCAGTTTTTATGTGT
chr1	220305495	220305519	TGTTGTGTCTTTGCCTGGTTTTGGT
chr1	25769172	25769196	ATGGTTGTAAATGGCAAAGGTAGGA
chr1	167693026	167693050	ATGTTATTGGTTCAACTTAGAAAAT
chr1	231490109	231490133	GTTGTTCACAAGTTTTCTTTTTTCT
chr1	22353173	22353197	ATAAGCCGGGTAAATTGTGGTGCTG
chr1	204514146	204514170	AATCAACACAAATTCATAAACTTTT
chr1	32637163	32637187	GGGGAGGCTACCATGAAACAAAGGT
chr1	44178005	44178029	GGACAGCATCCCTACGATCTCTTAT
chr1	6952989	6953013	TTGAAGTTTTTTATCTTCAGAAATA
chr1	228275720	228275744	TGTGCAGTGCCCAGCGGAAGAGGGT
chr1	151618013	151618037	GCCTTTGCTGTGCTACTTTGAGTCT
chr1	21783871	21783895	GTATGTATATATATGTATGTATATA
chr1	214891751	214891775	AATACATCACAATGTCCTGTGGAAA
chr1	110598288	110598312	TTGAGATTTCAATTAGGGAGAGATG
chr1	214888716	214888740	TTATTTTGTCTGTGCCTATTGGCAT
chr1	227970763	227970787	AAAACCCTGATGAACAAAAGAAGAA
chr1	87817555	87817579	AGAGTTGGCAGTTTTTAAAAGTTGA
chr1	10035856	10035880	TGTCAGTTCTGTGTAAATGGCTAAG
chr1	204593641	204593665	CGGGGCTGTTTCTGTGGATTTAGCG
chr1	43151093	43151117	ATTCTGGGACTTTTTTAATAAGATG
chr1	40933574	40933598	CTGCATATTGAACTGTGGGGCCCTC
chr1	150302068	150302092	TTTTAACAGGAAGTATTTGTGTTTT
chr1	100883677	100883701	GTGATGTGAGGATTAATGAACCAAG
chr1	41511563	41511587	TTTCCAGCCGAGTTAGAAATAGCAG
chr1	47842705	47842729	CTGTGAGCAAAACTTTTTAGTACGC
chr1	211448321	211448345	TATATTAAATAGACTATAATGTATT
chr10	73036970	73036994	GGTGCGGTTAGAAGATGGGGGCAGG
chr10	72185121	72185145	TACACATACCTCTACCCCAATGGAG
chr10	26257560	26257584	AGTACAAGCAGTTTACCCTTATCCA
chr10	62569167	62569191	TATGAAAGCCTTTGCTTGGAGTGTC
chr10	30727985	30728009	GCAGTTTATGAACCCAGTCTAATGA
chr10	93788362	93788386	GAAGTTCTTTCCAAATAAAAAACTG
chr10	11374301	11374325	GCCATTATGCTGGGGCATCTCTGAT
chr10	135252244	135252268	GTTCTGTAAACATCAGTTAGGCCAA
chr10	73048536	73048560	CATGTAAGGGTCCCCCAAACCCGGC
chr10	89682109	89682133	CAAGGGGAAATATATATGGTTACCA
chr10	102341364	102341388	CTTCTTTCCTCCCCTCAACATCCAA
chr10	1170956	1170980	AGCCGACAGGTAACAGCACGGTCGG
chr10	77711744	77711768	TGCAGTATGTCCATGGCTCAAATCT
chr10	11913138	11913162	TACATGCATAGGTATCCTGTGTGTC
chr10	6222057	6222081	GCACTTTGGGAGGCCAAGGCAAGAG
chr10	124931060	124931084	TGGTAGGGGAGGTGGGGCAGCACCC
chr10	102798073	102798097	TGGAGGTTCACAGGAGGTTTCCTGA
chr10	114852246	114852270	TCTGTGTGATGGGCCAGTCGCTGCT
chr10	134489114	134489138	CCCACGGGGATATTCCCACGCGGAG
chr10	70396192	70396216	GGAATGAGAAAATTAGAATATCAAA
chr10	102730652	102730676	CCTTGACACAAACCCACATGTGTGG
chr10	135220972	135220996	TGTTTTATAGTTTTCCTTGTAGAGA
chr10	1142091	1142115	CCCCGATTTCTCTCTTCAGCTTCTG
chr10	75920579	75920603	CAACAACTCCGACAGGACCTTGTAG
chr10	115673502	115673526	CCCTCCCCATGACTCAAATATTAAT
chr10	99514107	99514131	TCTCCCAGGCTGGAGTGCAGTGGCA
chr10	124914664	124914688	TGTGTTAACGATTCTCCACGTGAGG
chr10	3162285	3162309	CGGGGCCCCGGCCCTTTTTATCTAC
chr10	63855870	63855894	TGCCACAGGACTGACTTATTTATTT
chr10	70326242	70326266	AACTTTTTTTTTTTTTTGGAAGAAG
chr10	13676727	13676751	ACAAAGTCACTGGCCGTACCATGTG
chr10	27456040	27456064	CAGTTGCCTCCAACCCAGGAATGCC
chr10	114805400	114805424	CATATGGTGGGGAGGGCCAGCGTAT
chr10	43647451	43647475	AAGGAAGTCAGTTTTTTAAGCAGTT
chr10	8007304	8007328	AAGGAGAAAGAGAAGCATAAAGATA
chr10	60157284	60157308	ATGTAATTTTTAATATTTTAAATAA
chr10	1121105	1121129	TCAAGTTGCCCTCTAGTGGGACAAG
chr10	70922263	70922287	GAATTGGTAAGTTGAAAAGAGTATG
chr10	98658455	98658479	TGATTTTCAGGGTTGTTTGTTTTGT
chr10	77577325	77577349	GAAAGAGAAGGCACATAGACACAGG
chr10	103923312	103923336	CAGGAAGTGACTGAGCAGTAGCGGT
chr10	103379917	103379941	AGCACCGCTCACCGCCCAACCCCAA
chr10	96330493	96330517	GAGCACTTTATTCTGTATTTTTAAT
chr10	1064908	1064932	AAGTGGATAAACGTCGAGTCACTTG
chr10	76791698	76791722	ATTTTCATTCCATCTGTAGATTTTT
chr10	104840635	104840659	TGTATAGGCCCTGGCTGATCAAGTC
chr10	91534535	91534559	TTTTTATCTTATTTGTTTTTGTACC
chr10	35636379	35636403	TCTGCATGGGAGTTCTATGTAATAT
chr10	7888960	7888984	TTCATTTGAATACAGTTGAAATTTA
chr10	126672285	126672309	CTAGTAGTGACCTTGTACCAGAAAC
chr11	35829721	35829745	TGCCAGGATATTGGGGCTGAGGGGA
chr11	8565474	8565498	GCAACTAGAAAAGGTTAAAATGCCC
chr11	16769722	16769746	AATTAAAATGGAAGTGCTAAATTCA
chr11	69462844	69462868	CCCCAACAACTTCCTGTCCTACTAC
chr11	14717801	14717825	GATCAGTGATGTTGAGCTGTTTTTC
chr11	2424920	2424944	CAGGGGGCAGCCTGGCCACTGCCTA
chr11	73965112	73965136	GTGGTGGTGGATAGCATCACAAGAA
chr11	68709858	68709882	TTCTAAGGAGAACTGCCCACCTCCA
chr11	8704629	8704653	TTCCCAAACGCTCCAGAAGTTAGGT
chr11	65210667	65210691	CTTCCCCTGAGCTGGCTCAGCAGTC
chr11	119003729	119003753	TTGGGAAGGACTAGTGGAAGTATGG
chr11	95529291	95529315	CTGTGTTGCATGTGCCACTTATAAA
chr11	58393801	58393825	CCAGAGATTCTGTAAACACACAAAC
chr11	65658422	65658446	CCTGGGCGAGATCCGCGAGCTCAAG
chr11	8072860	8072884	CCATATTGTTAAATATTATCGGGAA
chr11	4113790	4113814	TCTTACCCCTGCTCCCCCACACTGC
chr11	14696215	14696239	TGAATATGAGGGTAACAACTAATTA
chr11	57556672	57556696	TTAAGAAATATGTATTTTTATTCCT
chr11	85195300	85195324	CTCCCTAGGCATTACCATTCAGGAC
chr11	34158880	34158904	CTAGAGTTTTGGCTTGAGAAACTGG
chr11	490889	490913	GGCTGGCGTGGCAAGGGCATGCTCT
chr11	65267124	65267148	TTGAAGTGGAAAACTGGAAGACAGA
chr11	67025040	67025064	ACAAAGGAAAGGAAGAAAATTTATA
chr11	944193	944217	ACATGGCACCTCTGGTGATCCCGTC
chr11	973132	973156	GAGAGTGGGTGGACATCCACCCAGA
chr11	105950470	105950494	TCTATTGCTATTGAGTAATCTCAGG
chr11	68317408	68317432	GTCTGGGATTGATTAGTTCGCCGCC
chr11	1018260	1018284	CTGTGGGCTTGGCTGGTCCCACTGG
chr11	43365313	43365337	GCATTTGAATGTTTCGTATATTTTT
chr11	93429942	93429966	TTGATAACTGATTCTGTTATATCAG
chr11	82643932	82643956	GAGGCTGTCTCTGTAAATCATAATG
chr11	43668509	43668533	TGTCTTTTTGAAACCCAGGGTTTGC
chr11	19199942	19199966	CACAGAGGAGACCCAGCAGGCCCAG
chr11	93443771	93443795	ATTAGGGCAATACTGGCCTTGTGGA
chr11	88188143	88188167	CATCTTTCTTCTCTTGGGACTTTCA
chr11	118368129	118368153	GAGACCAGGTCTTGCTCTGTCACCC
chr11	57531663	57531687	TCTTTGTTATGTGAGTAAGGTAGTG
chr12	132449452	132449476	CTTTCCCCCTAGTCCAGTATCAAGT
chr12	951042	951066	GACCTGATCACCTCCCAAAGACCTT
chr12	12795084	12795108	TAGATCTCAAAGGATCTTGCTTTAA
chr12	85744150	85744174	TACTGAAAGGAACTTTTAAGATTTC
chr12	125590210	125590234	ACTGCAGTCCATCCTTTGATTGTGG
chr12	56528258	56528282	CTTCCCAGATCTGTACCATTTCTCC
chr12	62986719	62986743	GAACAGCAGTGTAAGGCTTTAATAA
chr12	57921878	57921902	AGAAGAGGGACGGTATTTGAGATTG
chr12	53346341	53346365	AGTATGCAAATGAAGTTTGGCCTTG
chr12	51143347	51143371	TGATGGTAAGGGAGGATAGTGAGGA
chr12	109680367	109680391	CATCTATGACTTCCCGGAAATGTTC
chr12	121861820	121861844	TGAATGTTCACTTTATTAGTCATGT
chr12	11325211	11325235	TTAAAAAATGAAAATTGATAGAGTA
chr12	54744870	54744894	TTTGGGAATAGTTCATAGGGAAGGG
chr12	56623133	56623157	TCCACCCTAATCTCATACTCCCTCA
chr12	58200635	58200659	TGACTAGTAAATGACAAGGCTAGGA
chr12	14928275	14928299	AGATACCGTCGGATCGAGCTGAGCT
chr12	123462951	123462975	GCCACATTCAGGCCAACAGACCATC
chr12	87961	87985	TCCCAGCAACATCAGCTCTGTCAGC
chr12	27902426	27902450	CACTATATGATTTTGTGAGTGGGAA
chr12	54448467	54448491	TACAAAGTCTTCAGCTTCCTTCAAC
chr12	50476116	50476140	AATCCCAAGAGGCAGCCCTTCCTCA
chr12	7084550	7084574	GGGCTCAACCCTGAAATTCTTGGTA
chr12	68055734	68055758	GGGATTTTTACAATTTGGGTGCAAG
chr12	120992490	120992514	TCTAGCTTTTTCCTGTCTTTCCTAT
chr12	1831698	1831722	AATGGAAACTAGATTGTAGAGAAGT
chr12	72091209	72091233	GCTGCACTGGCCTGCTCTGCTGGAG
chr12	21140205	21140229	TTTCCTTCATTTTAATGTCTGTGGA
chr12	107860890	107860914	CAATAAACGGGAGCTGTCCATGTTG
chr12	4796406	4796430	AGTATTTTCTTCCTTGATTTACAAA
chr12	93913933	93913957	TTTTTTCTCTCTGCTGGACATGACC
chr12	1330895	1330919	TATTTTTTAAAGCACAATTAGATAT
chr12	121160835	121160859	TGAAGTGGAACTCATTTCTGGAATG
chr12	83092111	83092135	TGCTCAGCTCTCATGAACTCAGTAT
chr12	57977483	57977507	TCTGTATATGCCACCAGTAAGCTTT
chr12	85689501	85689525	GTGCAGACGTATGGGTATGTATGTG
chr12	124484237	124484261	AGTAGGACATGGACACTTCTTCCAT
chr12	1314367	1314391	AGAGAAGCGGCACAAAACAAAAATC
chr12	109614391	109614415	TACTCTTGTTATTTCTAATGTTTCT
chr12	64843781	64843805	AAATAATGGTAGCTACCTCAAACCT
chr12	74933518	74933542	TAGGGGAAGATGGGAAGTAAGAGTC
chr12	27091665	27091689	ACGGGAGCAGGGGTGGGCGAGTCGG
chr12	53867436	53867460	GGATTAGGGTCAAAACTTTTCAAAG
chr12	1355698	1355722	TTAGTGTGTGAAAGTTTGAGGTTAA
chr12	125514661	125514685	CTGTGATCACTGCTACTTCTTAAGA
chr12	95902792	95902816	ACAAACGGGCCATCAAAGGAGTATC
chr12	12797218	12797242	TTGAAGCATGTTAATAAATGTCACT
chr12	109928303	109928327	TGGGCTGTTTCCTGATTTGGTTTCA
chr12	4875475	4875499	ACCCTCTCTGAAGCTCAGTTTCCTC
chr12	12985444	12985468	TATGGTACCTTTGTGTGAAGGATAA
chr12	120900557	120900581	TGTCCAGGCTGGCTTGTCCCCAGGC
chr13	39093915	39093939	ACCCCCATGATTCAAACACTTCCCA
chr13	76180198	76180222	TTACAGGAAATTTTGTATTGGGATA
chr13	24859664	24859688	CCTCCCTTTTTTCTTGCATTTTGCT
chr13	97147422	97147446	CACCTAGTTCTTTTATCAAATGCGT
chr13	41905493	41905517	ACTCTTGTCCCAGGTAATATTAAGA
chr13	40242047	40242071	GAGTTTGGAACTGAGTTTTAAAGGA
chr13	28009736	28009760	AACTGCACTGCTTTGTTTAAAGGAC
chr13	75328521	75328545	TTCTTTCACTCATCTAGTTGTTCAT
chr13	34401601	34401625	GTTATTAATATTATAAGAGAAATGT
chr13	88354203	88354227	CTTTTCTCTTTTTCCTCTTTCTTTT
chr13	94462903	94462927	ATTCACCTCTTAAAAGTAAAGAAAT
chr13	50881516	50881540	ACATTCCCACCAACAATATATAACC
chr13	20548201	20548225	GATTAATCTCTTAAATTCAGTGAAA
chr13	110959791	110959815	CCGGCCGCCCTGCCGGTGTGCCGCC
chr13	111165017	111165041	ATGTTATGCCAGCTCCATGTTCTCC
chr13	50826035	50826059	AGATAGGGAATGAAGTGTCAAGATA
chr13	48939771	48939795	AGTCACTATGACCAAAAGGCATGAA
chr13	20548656	20548680	CCCAGGCTGGAGTGCAGTGGTGTGA
chr13	47384270	47384294	TGCCAAGATTATTTTAAATTTATTG
chr13	49783571	49783595	TTAAAGATTATAGATACACTACCAA
chr13	111932976	111933000	GTCTGTGGGAAACCCCACCATAAAG
chr13	33187502	33187526	GAGCGTTTCAGTTTTTCCATGTTTT
chr13	98812538	98812562	GTGTGTGCTGTAGGCGTGATGGTGG
chr13	80129147	80129171	CATTTGGTTAAAATGAAAATCTCTG
chr13	100232096	100232120	CATCTTTTAATTACAATTGGGGGTG
chr13	35819147	35819171	TTAGGTTTTTCTTTAGGGTTTTCAG
chr13	22276367	22276391	AATTCTAATGACCCTAATGTACTAA
chr13	114248572	114248596	GGTGTACGTGGGTCCTCAGCCCTGT
chr13	50771339	50771363	AGCTGTGTTGTCTTGTGAGGGTCAA
chr14	100392078	100392102	ATGTACAGATTCAGATTGGCCGGAA
chr14	53090291	53090315	GCTTAACTTGGACCATGAAACTATT
chr14	59761474	59761498	ATCTCTTGGATTTTAAACTGAAGCT
chr14	58683080	58683104	TCAAGCAATCCACCAGCCCCCGCCT
chr14	50360503	50360527	CTCATGTTGGGCCTGGACGCGGCCG
chr14	37746923	37746947	AGAGCTTTAAAAGCTGACTTTTAAT
chr14	60760658	60760682	CCTTCTGTATTTTTGTCTCTTTAGG
chr14	103270133	103270157	CAGCCCATCTGTCCTTCACTTGCAA
chr14	74963132	74963156	GAAGGGGACACTCAGAAACCTGAGC
chr14	56757105	56757129	CGAGATCTCTGTCTGTGGAGATGTG
chr14	77931959	77931983	AACCTTCCTGACGTCACCAGAGGAG
chr14	61391929	61391953	CTAACCAAGTATATGCTCCCTGGTG
chr14	97022736	97022760	ACCAAAACAGAAGAGGTATATATAT
chr14	71822478	71822502	CTGGCTTGAAACAAAGAATTCTTGG
chr14	100455337	100455361	GGATTATGGTAATGGTTGTACAATT
chr14	70447350	70447374	CAAGGTTCCTCTTTCAGCTGCCACT
chr14	104145892	104145916	GTACACAGCGGGCACGTGCTCCGGG
chr14	61243080	61243104	AATGACAAGATTGCAGGCTGAAGGT
chr14	68563576	68563600	CTGTTTGATTTCATCTTTCTTAATT
chr14	105965194	105965218	CGTCGACTACAGGGACAGTGTCGGC
chr14	66975103	66975127	GCCTCCCCCTCCTTCCCCGCTCTCC
chr14	104634907	104634931	TGTCCAGAGGGGAGTGTGTGGTGAG
chr14	64551283	64551307	TTACACTTAATGCATAGTTAATTAT
chr14	64932617	64932641	TGGGTTTCTGGCCATTACATTATAA
chr14	32035640	32035664	ATCAAGACAAAATTTTTTCTTAAAA
chr14	56819510	56819534	AAACAGAAAACTTTACTATTTCCTA
chr14	56110909	56110933	AAAGAAGAGAAAAGATTGGTATAAT
chr14	61241538	61241562	TAGTGAAATAGGAATAACTGGGGGA
chr14	55806737	55806761	TTAACTTGCCAAGTCTTTTGTCTAC
chr14	97423836	97423860	CTGGAATGCCCTTTCCCTACCATTT
chr14	97286265	97286289	AGGTGTTGCAGTTTTTGGTGCATCT
chr14	73588766	73588790	AGAATTGTATATATAAAGAATTAGA
chr14	74569285	74569309	GTGATTAGTAAATTCATGAATGTGA
chr14	90464689	90464713	GCAGTTCCAGGCACAGTTCCAAGCA
chr14	45636796	45636820	TCATGTAAGAGGGCACCATTTGCTA
chr14	93287572	93287596	ATATTATTTAATAAAAATACAGATA
chr14	60720792	60720816	AAATAAATGGTAGCTGTTATTATTG
chr14	58736559	58736583	ATAGTTGTATCTTTTTTTTTTTCTG
chr14	52195208	52195232	GAGATGATTGCTCTGTATACCCATT
chr15	96887336	96887360	TTTGGCCACTCCAAAGGGTCGAAGT
chr15	68482572	68482596	TGGTCATGTGTCCACAGGAGAAACT
chr15	40281957	40281981	ATGTAACAAGTAATTGTTGCACACC
chr15	49493498	49493522	TCTAAATTTTTAAAAATATATTTCT
chr15	59302961	59302985	AATGGAAAAGTTGAGACTGGGTTGC
chr15	64710880	64710904	CTCTGTACATCAGCCCTGGGCTTCT
chr15	36957751	36957775	TAGGATAGAGAAAGAGGATGGTGAA
chr15	90132087	90132111	TGAGCGTGTAGCCTTTGATGTGAGA
chr15	79222610	79222634	GTAATCCCAGCACTTTGGGAGGCCA
chr15	85540189	85540213	TACTGTGTACTACTGTAGACCTTAT
chr15	40736365	40736389	ATCATTTTTGTTGAGTGAATAAATG
chr15	42041944	42041968	CCATCTGAGCATTCCTGTATCACTG
chr15	34787508	34787532	GGAGATCGACCGCGACAACAACAAG
chr15	75521959	75521983	CAGAGGAGTTCACAGGGAGAGGGGC
chr15	100147478	100147502	GTGATTTTAGGAGTGCTCATATTCT
chr15	93441072	93441096	CCAAGACAGGGTTCTTTTAACATGG
chr15	41592761	41592785	AGTTGTTTAAGAACAACAAAATCAC
chr15	76226547	76226571	CTCCATCCTGTTGCTTGGAATGTGG
chr15	85326129	85326153	CGCCAGGAGTCATTTGAAGCGGAGA
chr15	73547131	73547155	ACCTTGGTAAGCGGGACACAGCTGT
chr15	44216504	44216528	CTCTCTGCAAAGAAAGAAAACTCCA
chr15	93525473	93525497	GGGAAGAGGAGGAAAGAGATGCTGT
chr15	72891781	72891805	CAGAGACAAATATCTTACCAGTTGG
chr15	74320061	74320085	AATAGACGTGGCCTCTCACTATCAG
chr16	19564622	19564646	CTTTGAGTGGAATGTTCATTAATGT
chr16	19601093	19601117	ATGCACAGATGTTTGGGAAGCCCCA
chr16	70603276	70603300	TTCTCCTGTAGGCATGTGCTGCTTT
chr16	46934731	46934755	GCGTGAAATGAATGAGTGTTCCCAG
chr16	68156106	68156130	AGTGCCCAAGTATTCAAATTACATC
chr16	2803611	2803635	GGGAAGAAAACGCCAGACTCATATA
chr16	29811146	29811170	ATTAGGGAGTTTGTTGAAACCACCA
chr16	30012843	30012867	AAACTCAAGGTACCCTGACGTGGGG
chr16	69874108	69874132	CCTGGACGGGCCAACTGTTGATCTG
chr16	67982714	67982738	TCAGGTGTGCTCTTGGGTGAGAGGA
chr16	70190714	70190738	GTCGCCTCCCTCTTCACCCAGAAGC
chr16	15779802	15779826	CCTGTAGGATTTTTTTTTTTTTTTT
chr16	81481635	81481659	GAGCCCAAATAAAACAAAGGTGAAT
chr16	315806	315830	CTGTGCCCTCTCAGTAGACACTGGA
chr16	68260530	68260554	TAGATTTGGCAAAAGAACAGGAGCA
chr16	2570157	2570181	CGCCCTCACCGCCGGGCCCGTGGCC
chr16	67605254	67605278	ATATAGGGGATGCAGGATATCAGGT
chr16	53265676	53265700	AGGCCTGACACAAGACGTTTGGTAA
chr16	14166333	14166357	TCAAACAAGAGCAAGCCTGGGCAAT
chr16	11338499	11338523	CAGTTTTATGCCTGACACATAACGG
chr16	29002203	29002227	CTCAGTTCGCCTAGGACGTGGCCTG
chr16	11166027	11166051	AGAGTGCAGTGGCACAGTCTTGGCT
chr16	19548545	19548569	CTTTGGAACTGTGAGTGGACTCAAG
chr16	2812286	2812310	CTAGAACACCTGCCAGGCGGAGATC
chr16	30676526	30676550	TCCCTGGGGGGCTTTAGGGTGGAGG
chr16	19790727	19790751	TCCCTTTACTGAAACAGAGTAGGGG
chr16	3584660	3584684	AGGTTTTGTGAATTGATTGGACATA
chr16	84758318	84758342	ACCATGCCCTGACCCCTGTGTGTGT
chr16	89981792	89981816	GAGTCCTGTGGCAGGGTCACCCCAC
chr16	1839207	1839231	TCTGTCCTTCGGGGTCAGACAGCAC
chr16	31198359	31198383	ATCTTTTACCAAATGGGTTTGCCCC
chr16	25083125	25083149	GGATGGGAACCTCTGGCCTCCCTGA
chr16	31206663	31206687	TAAAAATCCATCCGTTAATTGGGCA
chr16	46962897	46962921	GAAGTACGCGTGAGGACGCCTGAGC
chr16	24810662	24810686	ACCTTCCATATGTACTCTTCTGCAC
chr16	70608929	70608953	TTAAAACACCTGCTTGGCCATGGTT
chr16	69497270	69497294	AACCCTGGTGAATTCAGAGTAATCT
chr16	1730560	1730584	ACGGGGTCGAGTCGCAGGGCGGGCG
chr16	30088789	30088813	ATGGAGGCAGGGCCAGTGAGGGAAG
chr16	3509902	3509926	TGCTTCAGATTAGAATGGAAGAAAG
chr16	84743233	84743257	TGCCGTGGAGGTGGAGAGAAGTTGC
chr16	9212584	9212608	CCTTTGTTTTTCTATCGTAAATTTA
chr16	24836057	24836081	AGCATGGTTCTCAGGAAAACCAGTT
chr16	46921723	46921747	TATCCTTTTTGCTTCTCTGGTAGTG
chr16	85706314	85706338	ACGTCAATGCAATTGAATCACCGTT
chr16	78316391	78316415	GAAGCACAGGTCAAGGTAGTCTTCT
chr16	23679960	23679984	AGGAGTGGGGGAAGAATGGCCATTG
chr16	72802736	72802760	ACGAAGAACACAAAATGCAAGCCAC
chr16	29824114	29824138	CTCCAAGCAGAAGACTTTGAGTAGA
chr16	31201489	31201513	GAGGGGTAATGGGGAGAGTGCAGAA
chr17	49399772	49399796	CAGAGTCTGTCTCGTCTGAGTGAGC
chr17	65942094	65942118	CAAATACAGCAGCCACAGCCCCAAG
chr17	46921725	46921749	TTATATTTCTATTTTGCTTAGACTG
chr17	17700318	17700342	TCCTGGTAATCCTCTGAGCCCATCC
chr17	18831858	18831882	ACAGTGCTACCCCTGGGAGCCTGGA
chr17	64754886	64754910	ATATTTTCCTTATTCCCTTCCATGC
chr17	5264943	5264967	AACAGAATGGAATCTCTTGCAGAAA
chr17	66521127	66521151	TTGATCTTAAAAGCCAATGTATTGA
chr17	34147466	34147490	ATTGTTTTGGGCAGTGGAAATAACA
chr17	56171263	56171287	GATGTATGTGGGCTTGGTGTCCACA
chr17	7825209	7825233	AAAGGCAGATAGCTAAGTCTTTCAT
chr17	3627478	3627502	CGGCGGCCGAGTGCCCAAGGACCGG
chr17	11929519	11929543	TGTGCTGAAACTTGTTTAAGATGGG
chr17	60719112	60719136	AAAGATCCCAGAGGACTGCATATGG
chr17	20237084	20237108	TTAGTGAGAGTGAGTACATTGATCT
chr17	74561949	74561973	CATTTTCCCTTGGCCAAGATTGAGA
chr17	8163951	8163975	TGGTTTTTTTGAGACGGAGTCTCGC
chr17	28453082	28453106	TTAATTGTTTCATAACTAGTTTCCT
chr17	78607946	78607970	TGTGCGTACTGTGTGTGTGTGCATA
chr17	40173685	40173709	AGTGGGTGAGTGTTGTTGGAGGGGG
chr17	57756896	57756920	GTGTTTATGGCTGTCAGTAAAAATT
chr17	13989291	13989315	GAGTGGTGATTTGTATTGCTTTGTT
chr17	17395400	17395424	GAGCCAGTGAAGGGAACTACGCTTT
chr17	77761340	77761364	ATAAATAAAAGTAGACTTTTTCTAT
chr17	40931106	40931130	TACTTCTTACCTCCCACCTTTCCAG
chr17	78263547	78263571	GCCAGAGGGGAAGAACAGAAGTGCA
chr17	28444187	28444211	GCGCTTGAGTTTCTCCCCGCTTGGA
chr17	46137355	46137379	AGTCTCATTTCAGGAAGGAGGGATA
chr17	55357922	55357946	CCAACCCCCACCTCCGTGAGATTGA
chr17	45696093	45696117	TTGCTTACTTTGTGTCTCTTCCTTT
chr17	64496402	64496426	AGAAGTGTTGACTGGCTGTATGCAG
chr17	34180241	34180265	TATCATTGGACTTTGGCATCACAAT
chr17	59004461	59004485	GAAACTTAGTGAATTATTTTGAACT
chr17	26381730	26381754	ACTTTTAGAACAAAAGCAGTTAAAG
chr17	57352708	57352732	TGAATTAGATTTCTGAGTTGTTGTT
chr17	55351640	55351664	GAGCGTTTAAGAGCATGGACTCTGG
chr17	34241225	34241249	TTGGAATTGTCATCTCATAATGCTG
chr17	57756837	57756861	TGCTGCTGGAAAGCAATCCTTACAG
chr17	19188596	19188620	AACTTTGCAGATGCAGGGGTTGGAA
chr17	74558127	74558151	ACCTTGCCTCTGCTCCAGGGTCCTG
chr17	30698912	30698936	CTCTGAACCTCTGCTTACCTAAATG
chr17	26522163	26522187	TGGCTGCACCTGGGGGGAGGGTAGG
chr17	39847806	39847830	AAACTGGTTTTTGGTTTTTTTTTCC
chr17	34236324	34236348	TTTTCAGGGGTGTAGAATGTTCAAC
chr17	30767889	30767913	GAAATGACCTTTGAGCTGAAACCTT
chr17	15904958	15904982	TCCTTATAAAATATGTTGTAAGATC
chr17	78819303	78819327	CCCCCTTGCTTTGCCGCCTGCCTGG
chr17	65862755	65862779	ACCAATAAGGCTCGGGGCAGTAACA
chr18	59901518	59901542	GAGTTGTTGGTTTTTTGTTTTGTTT
chr18	33558933	33558957	TTTCTTATCTTCTCTGAAGGGTGGA
chr18	32168898	32168922	TTCCCCATTATTTGCTATCAAATAT
chr18	20812677	20812701	CCCAGGAAGCCTGCTGTGGAAATGC
chr18	22029855	22029879	TTTAAACATATCAACAACTGTGCCA
chr18	9106166	9106190	ATACAGAATGTATAGGGCTCCCTCC
chr18	48575218	48575242	TCACCTGGAATTGGTAAGTAGACTT
chr18	666583	666607	CTGGAGAGCAGGTGTCTCATCTAAG
chr18	34410193	34410217	GAGGGATATGTTTGTATTCTGTGCT
chr18	12967646	12967670	CTCACGCCTGTTATCCCAGCACTTT
chr18	108958	108982	CTTTGCTCTGATCACCCAGGTGATG
chr18	13546403	13546427	TGTTGCCCAGGCTGGAGTGCAGTGG
chr18	13036258	13036282	GCTTTTCCTGAACAGAAATATCCTG
chr18	29693796	29693820	AGATCTCTCAAGATTCAGTAGGGAA
chr18	19779283	19779307	CTCTGTCAAATAACAAGTATCTGGT
chr18	29718008	29718032	AAGAAGGAAATAACAGATACACATG
chr18	21147068	21147092	TACAAGTTTTGGCACTTATGGACAA
chr18	19407279	19407303	TTTTACTTTTAAAAATGAATAGCCT
chr19	44780880	44780904	AGAATCTTTTAAAGTATATACATTT
chr19	57942674	57942698	AAATTAACAGTTTTTGTTTTCTTTT
chr19	58867961	58867985	CTCCGCCAGGTAGGAGCCCATGACG
chr19	7678100	7678124	GGTGGGGGCGGGGGGAGGTGGACAA
chr19	42427125	42427149	CTGACAGCCAGGTGAAGGGAATGTG
chr19	36223927	36223951	CACCCGCACATTTGCCTGGCTCCCA
chr19	50891061	50891085	TGTAAGTCACACATGTACGCGGTTG
chr19	58134179	58134203	GTCACTCTTAGTGATGTCCAGTTGT
chr19	24219930	24219954	CTGTAGCATAAACCAGTCTTTCCAG
chr19	57817827	57817851	ACTGTTATTCTTAAAGATGTTTGAA
chr19	52716039	52716063	AAGAGTGAGATCATCCCCATGTTCT
chr19	5691706	5691730	GGGTGTGGGTGTGTCGGGGGCCCGC
chr19	56933975	56933999	GGAAAGGTGTTTGAAGTCTGTTATT
chr19	50154865	50154889	CTGTCCCTCTTCCGCCCCGGCGGCC
chr19	41806891	41806915	AAAAAAGAATACTGCACAGAAAAAC
chr19	5647487	5647511	TCTAGAACTGGCCTGGTGGGAACAC
chr19	11476884	11476908	AGGGTCAGGGAGAGGGAGCCACAGG
chr19	48776937	48776961	CAGCTCAGCCCCTGAGTTGCACAGG
chr19	58305029	58305053	AATATCACTGTATATTCATTCATCT
chr19	48207671	48207695	ATTTGCAAATAGTGAGGGTCCACTG
chr19	16799292	16799316	AAATCAGGGTCATTGGCTCACCCTC
chr19	38697416	38697440	GTGAGCTCCAAAAAGCACGAACATG
chr19	10802194	10802218	CACTGACAGTGGCCTTCCAGGCTAG
chr19	56157004	56157028	TTTTTAGAGACAGCATCTCAGACCC
chr19	8536297	8536321	ACATAGGTCCCGCAGGTGAGAATGA
chr19	49524450	49524474	GACCACGCTGGAAACGGAGCTATTA
chr19	17838557	17838581	CGAGTCCCTGCCCACCCTGTCTGAC
chr19	34890722	34890746	TACCTTTGTGTCGGCTCAGGGATTT
chr19	56917932	56917956	CGCTCTGTGGCCCAGACTGGAGTGT
chr19	39980831	39980855	GACAGGTAGCTGCCAGGCTACTGTG
chr19	34774146	34774170	AATTAATTCAGGGACTAAATTTCTC
chr19	57804060	57804084	GGGAGAGGGAAATGTTTCAGAAACA
chr19	24222808	24222832	ATCAGAAAAATTCTGGGAGTCAAGT
chr19	44515079	44515103	TAGGCATTGCATGGTCCACACAGCA
chr19	37881450	37881474	ACTGCAAGTTTCAAGGATTTAATAA
chr19	30982314	30982338	GTGTTGTGGGGAGTTCCAGAGTCCC
chr19	39220401	39220425	ACACCCAGGTCTCTTCCTTTGCTCT
chr19	44749167	44749191	CCCAGGACCTTTTGAAACTGATTTA
chr19	36259723	36259747	TCAGGAGCCCTGGCTCAAATGGACC
chr19	32877688	32877712	TGCTTTACAGGAGTTTGTCATGTAT
chr19	37123628	37123652	GTCTGACTGTAAATCAGCTCCATCT
chr19	44744314	44744338	CTCAGGAGGCTGAGGTGGGAGGATC
chr19	58361880	58361904	ACCCAGATTACCGGTCTGTGTGTTG
chr19	30806878	30806902	TAACTTCTGTGTAATTCTGTGTGGT
chr19	31057468	31057492	GATCACTCGCATGTAAACAACGGGG
chr19	44661034	44661058	AAATGTGATACATGTGGTAAGAACT
chr19	2224666	2224690	CATGTTGCCCAGGCTGGTCTCAAAC
chr19	34920127	34920151	CGGTACACTCGCTTGTTTCATTAAA
chr19	38044821	38044845	CCATTCGTATGTATGAATCCATGTT
chr19	36729354	36729378	ATAAACATCCACTTCTCTTTCAAAA
chr19	44779914	44779938	AGTTTCCCACTGTTGTTTTTTTTTT
chr19	40526932	40526956	ATCCTTGTCTGTGATCATTGGTTTA
chr19	57728527	57728551	GCATGTCGCATTCGCACCATTGTAA
chr2	7348215	7348239	CATTTTATTGTCATTATTTTGAATA
chr2	128788663	128788687	AGCTATGGCTTTATTCATCCATGTC
chr2	20874795	20874819	CGTGCACAGATAAGGTCAGACTTTT
chr2	89873344	89873368	ATTCCATTCCATTCCATTCCATTCA
chr2	74330994	74331018	GATGAACAGGTATTTACTGAGCAGT
chr2	109992212	109992236	ACAGGGTCCAAGTTGACCTGCTTGG
chr2	110260229	110260253	CTAGACGGTGATGATTATTATTCAA
chr2	207177031	207177055	TCTACATGAAGAGTTGGTGGCTTAA
chr2	232038335	232038359	AACTACAATTTTTTAATCGAATAGA
chr2	200796614	200796638	TCACTGTCTTCGATGACAACACTTT
chr2	172552418	172552442	AAGTGGTACACCAAAATGTTTTAAT
chr2	32340870	32340894	CTTGCTAACCTTATAATGAATGAAA
chr2	42836775	42836799	CAAAAGACTTCTTTGAAGCGTTTTC
chr2	152332322	152332346	ATTCTTTGTTAATTGCATGGGTTTT
chr2	109301473	109301497	CTGAGATTGGTAAACCCAGATTCAT
chr2	28352216	28352240	CCCAAGCTGTACTTGTCACCTCGAA
chr2	189156841	189156865	GCAGCTCTCCACGCCCCTGCCCGAA
chr2	219460742	219460766	GATAGACATCTTGACTCTATTCAGC
chr2	86735859	86735883	TGAATCTAACTAGCACCCTATTCTG
chr2	201680474	201680498	CATTTGCTCAGGTAAATGAAACTTT
chr2	24207619	24207643	AACAACTTGGAACCCATTACTAATA
chr2	237038995	237039019	AATGCCCCGTGGGGGGATTGCATGG
chr2	170625495	170625519	CTTAAATGTGTTTGAGGCGTGCCTG
chr2	153575565	153575589	TGTCCAGAGTAAAGTTGAGCCAGGG
chr2	239328664	239328688	CAGTCATCCAGGTAGAAGTTCAAGC
chr2	32676646	32676670	TCTTTTATTCTGAGATGAATGATAC
chr2	44660414	44660438	TTGATTCAGGTAAGCCAAGATCTGG
chr2	136393605	136393629	AGACATACTATACCAGTAGTTCATT
chr2	42477289	42477313	TCTGAAGTTGGCAGTCAGTCATGTA
chr2	122515241	122515265	TTTTTTTCTGAGACGGAGTTTCACT
chr2	207469328	207469352	TAAAACTAGAATTTCTCCCTCACAT
chr2	97506940	97506964	ATTAGTTAAGATGAGGTCACACCGG
chr2	99075485	99075509	ATTTGCCACCAGTGTGATTGGAGCA
chr2	242281495	242281519	CCCAGGTCGCTAGCCTGGTGTTGAT
chr2	10020816	10020840	AGTGTGGAAGACCCTTCATCTCTTA
chr2	44705649	44705673	ATGCTGAAATCCTTCTGCCCTTGGT
chr2	233726398	233726422	TAGTTGTGGAAGCTTTGGGATTTTA
chr2	238677785	238677809	GTCAGAGCGAGTGTGCAGCATACGT
chr2	32797443	32797467	TACTGGTAGATCATTTCCAGCTTTC
chr2	113289289	113289313	CACAAGCATTTCTTTAAGGATGACC
chr2	20647476	20647500	TTCTCGGTGGACAGCCCGGACTCGC
chr2	32288978	32289002	CCCTTGCCTGGCCCCCGCCCCTCCC
chr2	96016972	96016996	GTAGGAGAAACCTGGAGCCATCGGA
chr2	182097894	182097918	TTTAAAAGATATTTCTATTGCTAAA
chr2	149406901	149406925	CCTTTGCAACCAGTCCCTTTCCACT
chr2	74157191	74157215	CAGTGGGAAATAATTTAGTCTTAGC
chr2	169401104	169401128	GGTTTGGGCCCTTAGAGAAGGCCAG
chr2	227743620	227743644	GGGAGTGAAAGAGTCTTGGGGACAG
chr2	64686539	64686563	AGAATAATATGAAAATGACTGTGGA
chr2	25040624	25040648	TGCCTCATTTACAAGAAAAGGAGAA
chr2	29119216	29119240	TTCATAGAGTGGTTGTGAAGGTTAA
chr2	9603351	9603375	GCTGCAGAGCTTTGAGCGGGGCTGA
chr2	178086559	178086583	CTAGTTAAATCTGCTTATTACAACT
chr2	149408943	149408967	TTTTGCTTCTGTCTTCCCCTTCATT
chr2	190531218	190531242	ATTTATATATTATCAAGCATCTAGT
chr2	169549193	169549217	GATGGTTTCTCATGGGAACGGTGCA
chr2	120633591	120633615	GAAGAGTACTGTAGGAAATCTAGAG
chr2	223756520	223756544	AATGCCAACATTTCATTTTCTGAGG
chr2	48604215	48604239	GTATTAATGTTCTCTGTTCTGTTTC
chr2	163210310	163210334	TTAGATGTAGGACGTTTTCTTCAAT
chr2	102360497	102360521	TTACTCTCTATGGCGATGAGGAATC
chr2	239243904	239243928	TTTTTTTTACTTAATTTCTTATGTT
chr2	128912786	128912810	AGGAATGGGAATAGGATGAATTCAG
chr2	242601563	242601587	TTAGAGCTAAAGACCCCCAAATTTT
chr2	179263501	179263525	CCTAGGCCTTTCAGCAACCCCACTA
chr2	99813314	99813338	AAACTTAGTACCAAACCAGCATTTA
chr2	170497319	170497343	CTGCCTTCAGTGGATTCGGGCAAGT
chr2	28004131	28004155	CCCTTTCCCTTATTTAAGAAGAGTC
chr2	24920661	24920685	CAAGAAGGTAAAATTTTCTCTCTCA
chr2	74159390	74159414	ACCCCACACACCCTGATGACTCTCC
chr20	13280191	13280215	TTCATAGCTGCGGTCGTGTATATTT
chr20	14552567	14552591	GTTCAAGACTGCCCAGATATACAGT
chr20	61578361	61578385	GGGGTCATTCACGTGCCTGGACTGT
chr20	39667743	39667767	AATTGTAAATGGAAAAGTTTAAGTT
chr20	58521571	58521595	TATACGTATATAATTATAAAAAACA
chr20	21219461	21219485	TCTTGGAAGGCCTGGCTGAGGCAGT
chr20	57097914	57097938	TTCAAGGTGAACAGACGGCATTCTC
chr20	8375107	8375131	AAAGTGAGGCTTTGCTTCTGTATCC
chr20	37078370	37078394	TAAGATTTTCAAAGAGAAGCAGCCT
chr20	10608670	10608694	TTTAAAAAATTAATGTGTATCACTT
chr20	13800995	13801019	TTTTCATCCACTAGGTGGAAGCAAT
chr20	61569316	61569340	TTCCGCGCTTCCGGGAGGCCGTCCG
chr20	56935999	56936023	GTAATAAGTTTCTTTTAGCTTGTAC
chr20	32595872	32595896	TGTTTTCTGTGCCATGCTATTCACT
chr20	47669058	47669082	CTTTTGTGCCTGGAATGTAGCAAGA
chr20	47920897	47920921	TGATTTCATGCAGCTATTACTAGAT
chr20	5171575	5171599	TGTATGCAGTAGAATGTACTGTAAC
chr20	47897662	47897686	GCTTGGAGTTCCAAAGAAAACGAGC
chr20	47719654	47719678	AGCCTCCTCTGCCATGTTTATCGAT
chr20	5171797	5171821	GTTGTGTATATATTACTCTTAAGAG
chr20	36675511	36675535	AAAAGTGTTTTATCACAAATACCAA
chr20	10367642	10367666	CTCCAAGACCTGGCTCAGTATAAAA
chr20	30340332	30340356	AACAAACTGTCTTATTTATTGTGTA
chr20	62306848	62306872	AATCCCTTTATATATATATATATAT
chr20	10453864	10453888	CTGGGCATGCACTTCTACTCACAGG
chr21	37581198	37581222	TCACGGTGGGTGCTGTGTTCCTCAC
chr21	33847985	33848009	AACTGTTCCCTGGTGGCCAGATATT
chr21	11175309	11175333	AATCATCAAATGTGGTTATTGGGAA
chr21	38885804	38885828	CTTTTGTGACCCACTAATTGTAAGG
chr21	45170972	45170996	GACACAGGAGCAGATGCAGCAGCCC
chr21	34720388	34720412	TCTGGGCTTGAACTGAGATGCTTTT
chr21	46894202	46894226	GTGTCTTGTGTGGTGTGTCTCTGTG
chr21	45378345	45378369	TTGTGGTATGGTGCTTGCAGTGTGG
chr21	27228198	27228222	CTTGCACATGTACTGTAGTCTTCCT
chr21	47654272	47654296	TGAGTGCCAGTTTAAGATTGGTGGT
chr21	17652376	17652400	GTGGTAGATTTGCTGTGGGTGTAAG
chr21	34728790	34728814	TGGCTTCCACATCACAGTATCTACC
chr21	35775806	35775830	TGTACCCCTTAAATTTATATACAAA
chr21	38784649	38784673	GCTTTATGCAAAATAAATTAGGGCA
chr21	37694482	37694506	GACATAAAAATTATGCGAAATACAA
chr21	34916449	34916473	AAGAGCAGTACGTGAATTTGAAAAT
chr22	23534093	23534117	CTGGTGATTGGTACTCCCTGGCTCA
chr22	30069393	30069417	GAGGAGGAGAAGCGCCTGATGGAGC
chr22	50874258	50874282	CAGGGGCAGTTTAAGGAGGCGAGGG
chr22	35861351	35861375	ATGCCAGGGCCTGCAGCTTTCACAG
chr22	51114198	51114222	TGTGGGGCAGTGAGTACAGTGTGAG
chr22	46551182	46551206	TGGTAGCCTGGCATAGAGTCCATTT
chr22	43558970	43558994	GCGTGGGGGACGGCGGCTGCCAGAG
chr22	40725259	40725283	TCAAGAAACACACAGATACACATAA
chr22	46485904	46485928	ACTGGGATAAGGTAGGAAATGAAGG
chr22	19478845	19478869	TAAGGTTTCTTTTCCATTTCCTTTC
chr22	41875116	41875140	TCTAAATAGCTATAATACACGGTAC
chr22	21976648	21976672	CTGGCCTGGCCTGCACAGAGAAGCC
chr22	32879579	32879603	AGGAGTTAGTTTCAGGGAACTTTGA
chr3	40520883	40520907	AGGAACATTTGTCATTTAGAATCTT
chr3	73048317	73048341	AAATACACCAGTCATTTTGAGAACG
chr3	50161700	50161724	GTGCCCGAGCCGCCCCCAACCCCGC
chr3	9430374	9430398	ACGTAAGAGTATCTTTAACTAGTTG
chr3	47891246	47891270	CGTGCACATCCGTGGTGGGTGCCTG
chr3	113680824	113680848	AGGGTCTTTTTAACCTAGGTAAGTT
chr3	197615882	197615906	CTTACAACTGGATATGTATTCCATG
chr3	44519603	44519627	AATACTTGTTCATAGCCAGCTCAGA
chr3	141166414	141166438	GAACAGAATCCGGAATGCAGTTTCA
chr3	38415383	38415407	ACCTGTAGTCTTAGCTACTTGGGAG
chr3	96783262	96783286	CTAATATTTACTTCAATTCATAATA
chr3	101677972	101677996	GACAAAGCAATAGAACAATGAGGGC
chr3	23294453	23294477	TTCTAAATTTTATCTTTTAATAAAG
chr3	101293168	101293192	CCTTTCTTTGAGCTCCCAGGGTGGG
chr3	61783266	61783290	CCCCCCCACCTCCCGCCTTCCTTTG
chr3	171766452	171766476	TTATTGACAATACCTAAAAGGTAGA
chr3	149531170	149531194	GGGCAGCTCGTTATCGAGCGGCCCA
chr3	24147371	24147395	GTGCCACTTAACACAACAGTGTTTT
chr3	142742332	142742356	ATAGTTAATCTAGTAAAAGCAAAGG
chr3	140962039	140962063	TGGAAAAACCCACCAGTTGTATGAT
chr3	28332529	28332553	TTGATAGCCTTACTTCCTTCCCACA
chr3	140660989	140661013	GACGCAGGCGAGGGGGGCGAGGGGG
chr3	23853259	23853283	AAAGGTGTCTCCTTGCCTAATCATG
chr3	49059915	49059939	GGAAACCGCGTGCTCGGCCCCTGCG
chr3	184083975	184083999	TGTTGAGTAACCTTAATCTCCTTCA
chr3	33868372	33868396	AGTTCTGAATCATTGGTGATTTGGT
chr3	58483090	58483114	AGATTCCTCTAAAAGTGGGAAAAGT
chr3	183867911	183867935	GAAACTCCGAGGACAGAGGGCTAAA
chr3	126489297	126489321	CTGGATGTGGATTTGTCATAGATAG
chr3	5191492	5191516	AATGTTTTCTCACACCCCTAATCCC
chr3	31654484	31654508	GCAATTGAACCAATTATCCATACAG
chr3	197575233	197575257	CTCTCCAGCTTCCTCGCTTTTGTAA
chr3	100429132	100429156	ACACTACAGTAAGTATTTTGGATGC
chr3	150930152	150930176	TTGCACTCATTAATGTAAATTTTAG
chr3	38528423	38528447	TAGTCATCAGAACATCCTGGCCTGG
chr3	128488722	128488746	TTGTAAGGATTAAAGCAGAGGGTAG
chr3	169713199	169713223	TTTCAATTTTCAAACCATATGGCCT
chr3	158073597	158073621	AAGCGTCCAGTTGGTGTCTCAAACC
chr3	88130932	88130956	CTTTGTTCCTTTTATTGGAGAATGG
chr3	128629472	128629496	GCCTTGTGACCCCTGCCATGCTACC
chr3	128504830	128504854	AAGTGGCTTGGCCAGAGCCATCCAC
chr3	133306266	133306290	GGGCAGTGATTCACCACACTCGAGT
chr3	197528240	197528264	GAAGTATTGGAAATACTCTGTTTCA
chr3	99637561	99637585	TCTGCATCCCTTTTCAGATCCTGTG
chr3	4639395	4639419	AGAGGTAAAGTCCAGGTTAACTTTG
chr3	17052602	17052626	AGGAGCAGAAATGTCTCAGAGGATG
chr3	20027236	20027260	TTACTCTGTGATTTAGTAAGGTTTG
chr3	142218824	142218848	TATTAGAGCAGAGTTAATTCCTGAA
chr3	9443447	9443471	GATTCATCAGTTTAATTTGAAGTCA
chr3	124457073	124457097	AAAGCAGTATGAAGGTAAGTGTATT
chr3	172488731	172488755	AGTTTTACTACTCGTTTAGTTTAGG
chr4	110739226	110739250	TTTGGACAACTCAGAGATTTTGTAT
chr4	153777529	153777553	CATCCACAGATTCAACCAACTGCAC
chr4	159699526	159699550	GGAGCAGTACCATTTAAAAAAGAAG
chr4	130900	130924	AGGTGACTCACTCTTTGTTTGCTTT
chr4	62107230	62107254	ATTTTTAGGCTTGCCATTGTAAATA
chr4	17816636	17816660	TGTCTTGTGTTGGCATATTCTTAAA
chr4	153751845	153751869	GGCCTATACATTGTAGGATGGTTGG
chr4	57798118	57798142	TTGCATGGGGCTCGGCCAGTTCCAC
chr4	575445	575469	CCACCGAGATGATCCAGCACTGTCC
chr4	99983807	99983831	ATGATTTAGTAAAGTTGACTGAATC
chr4	71850630	71850654	AGACTTTTAATTGCAGTCTCTTTCT
chr4	106860991	106861015	GATACAGGTGCAGTATGTGCTAATA
chr4	962406	962430	CTGCCGGTGCTTGGGTCTGCCCCAT
chr4	20254658	20254682	GCGTCGCCAAGGACGCCGAGCGGGA
chr4	177250279	177250303	ATGCCTGCTGTCACTAAGTGAATTA
chr4	109588879	109588903	AGTGTGTGATGGTAGATTATTTCAG
chr4	80577481	80577505	AGTATTGAATTTAAGTTTAGAATTT
chr4	41952558	41952582	TTTCATTATTCTATGATCTGATTTT
chr4	44692845	44692869	GAATACACTGGAAAAATAATGATGC
chr4	109588987	109589011	ATTTGTTTTTTAACTGACAGTGTTA
chr4	7008525	7008549	TGTTGTCAAGTTTGAAAGGTACTTG
chr4	107269249	107269273	TTTCAAAAATGACAGGTTGGAAAAT
chr4	87712024	87712048	CACTTCCAAAATGACCGAATAGGAA
chr4	140232651	140232675	ATGGTAAGACTTTGAAGTTTAATTT
chr4	128760237	128760261	TAATCCAAATATCAATTTGACAGAA
chr4	139967582	139967606	AAATATTTTCATTTGGGCTATAACA
chr4	128819876	128819900	CTAAATATAGTGGATATAAAATAGA
chr4	178284167	178284191	TATGACTTCAAATTTGTGTTCTCAT
chr4	147111853	147111877	CCTGCTTTATTCTCCAAACAGTTTT
chr4	87517220	87517244	TGACTGACGTCCAATCTTGTTTATT
chr4	129794407	129794431	AAAGGAAAAAAAAAAAAAAAAGAAA
chr4	20270895	20270919	TATTGTTTCTGGGCTCAAGTAGTCG
chr4	148715415	148715439	AGCATTAGGAGGATTATAAGAATAC
chr4	3421913	3421937	GCTGAGAGCGCTGGCTGTTGCCACA
chr4	120192664	120192688	TTAAGAGTGACAATGGCACTGGATA
chr4	88061468	88061492	ATCAAGTATACACTGTTCATGTTGG
chr4	99316443	99316467	TAAAAGTCATTAGGCAATTAAAAAT
chr4	124239646	124239670	CCCTTTTTACAAAAGTACTAGTAAA
chr4	71618540	71618564	TAAGGATTTTTGTGTCTGTATTCAT
chr4	174360897	174360921	CTTGTCCCTTCTCTCTGGCAAAAGC
chr5	110100520	110100544	AATAAGATCTCTTGGTAACAATTGA
chr5	34760585	34760609	TCACTACTCGGCCTTCTTTGTCCCT
chr5	175935848	175935872	GAGCCTTCCTCCCCATCTGGAATTC
chr5	138700270	138700294	GGAAGAAGAATTTATTGAACGCTGT
chr5	138992392	138992416	GTTTTTAATTTTTTTCAGAAACAGG
chr5	71492060	71492084	GAACACGTATGTGTGAGCGCCTCCA
chr5	65139196	65139220	AGTAAGTTGAACTAAGCAGAATTGG
chr5	176495144	176495168	TCCTGTCAGTGCCATGGTCTCACAG
chr5	110077148	110077172	TCAAGTTAATAATTTAGAGGTGCTT
chr5	244723	244747	TTGGTAGATGCAGGAGCGGACATTT
chr5	96364672	96364696	AATGTGGTACAAAGTTAGCTCTGAA
chr5	74929395	74929419	CTTTCAGTTAGTAACACACTAAGCC
chr5	179999097	179999121	ATGTTCCTTCTCTTACATTTTAATT
chr5	138632233	138632257	ATTAGAGTCCTCTGTATTTTTAAGC
chr5	82815458	82815482	GGACCTCTTGGAAAGCTAGACATAT
chr5	36152319	36152343	TCTGCAGTTAATGCACGTATTTTAA
chr5	65463176	65463200	TTTATAGATTAGAACAGGAACTGTA
chr5	139495705	139495729	GATGTACTTGTATCGTTCATAATAT
chr5	5430360	5430384	ATTTAGAGGCCTTGGTTTCAGCCAA
chr5	64951616	64951640	ATTATATATAATTTTATGTACTTTT
chr5	66254034	66254058	TAGAATTCTTGATAAAATAAAGCTC
chr5	60419688	60419712	TTTAAAAAGAAGAAAATTATGAAAT
chr5	17462189	17462213	CAGTTTCCTCATAGTGTCATTGGTG
chr5	1048282	1048306	GTGGGTGAGTGTGTGAATGAGTGGG
chr5	170601268	170601292	TTTTGAACAGGCACAGAGCTGAAAT
chr5	90076514	90076538	TCTTTCTTTCCCTTTTTCTTTCTTT
chr5	179007208	179007232	GTGTGTGTGTGTGTGTGTGTGTGTG
chr5	82570694	82570718	AAGGGCAATGACATGGACTGATGTT
chr5	175926988	175927012	CTTTGTGTCTCTGCAGAATTTACAG
chr5	10434237	10434261	GTACATTCTTTCTTTCTTGGCTATT
chr5	142177016	142177040	GATTTGTCAGGAAGCTTTGGCAGAG
chr5	72876410	72876434	TGTCTCCTTGATATCTACACTTGTC
chr5	138651248	138651272	TGCTTTAAAACTATGTTTCTAACAC
chr5	170884534	170884558	AAGCTATTTATTTCACCTCTCTGTA
chr5	14584771	14584795	TACCTTCTACTATGAAGTAGCTGTT
chr5	65519894	65519918	ATACTCAAGCAATACTATATGCGAG
chr5	37006139	37006163	TTAATTTATATGCAGTTAAAGTCAT
chr5	5425008	5425032	AGGAGGGCCTGATTGTGTGGGCTCC
chr5	5424785	5424809	GGCCAGTGGCTGTTGGAATTTAAGT
chr5	67526546	67526570	AATATCCTCAGGGCAAATTCTGTGC
chr5	71503991	71504015	CTGCCTGTGTGACTAACCTAATTTT
chr5	149228771	149228795	TTTTTAAAGATTATCAAATACCTCA
chr5	121342808	121342832	TGAGGGCAGGCTTGCTGCTGGAATC
chr5	145664263	145664287	ACTGAGACTGAAGAAGAAGAAGTCA
chr5	32623604	32623628	TGGAAACACTTCAGCTATGACAGGA
chr5	98125024	98125048	AGTCAAGGTGCACAGCCATTTGAGA
chr5	121359905	121359929	AAACTCCATAGGCTTGTGGCCTGCT
chr5	95125939	95125963	AGATAAGGCTTGTGTATGCTTGCTG
chr5	41917919	41917943	TCTCACAAAGGAATCATTGTGTTTA
chr5	70789954	70789978	AAATAAAAGGCAAGTTACTGATCGG
chr5	121420863	121420887	TAGCAGTGACTGTCATTCTAGTGCC
chr5	108222809	108222833	TAGTTTCATGTACTGTGTTACTTGT
chr5	72795775	72795799	TGGTAGCTTGTTGAAACAGAGCATG
chr5	172768732	172768756	GGTCTGTATGCAATTGATGTCAGAA
chr5	54461259	54461283	TAAGAAGAAAAAGACCCAATTTAAG
chr5	170290773	170290797	TTAGGCACAGTGTTGGAAAAGTTAG
chr5	178316377	178316401	CAGATGTACCTTTCCTTATTTATCC
chr5	110433001	110433025	AATGTATATTCAGTTTTCTGGAGGA
chr5	52286126	52286150	CAGCCGCTCTAACTGTAGTGCTGTG
chr5	134044531	134044555	TTTTCTTTGCGGCTTTTCCCACTTT
chr6	74011373	74011397	GAGACAGTGTCTCACTCTCTTGCCC
chr6	168272995	168273019	AGAAAAAGAGGCATTGCGACAGGCA
chr6	111351400	111351424	CAGGCACCATCTGTGGACACTAGAT
chr6	97731874	97731898	ATGAAAACACTAAAATTTGTAACAG
chr6	57477567	57477591	TTGGATATCCAAATGCAAAAATCCC
chr6	118623761	118623785	GGACACCTCTAGATTTTGAGGGCAA
chr6	21046089	21046113	CACTATTCAATGACACCTGATAGTC
chr6	43427176	43427200	CATTCAACAAATATTGAGTAGTCAT
chr6	96035333	96035357	GATTTCTATCAGATCTGATTTCTAT
chr6	76369653	76369677	AAGTTAACATTGATCTAAAATTACC
chr6	27685236	27685260	GGTGGGAGAATTGCTTGAACCTAGG
chr6	126741774	126741798	GAAGAAATTGACTTTAGAAATAAAC
chr6	18466498	18466522	TAAAAACGCTAATTGATAACCGAGT
chr6	139112144	139112168	AAAGACTTAATATCCTTAAAAGAAC
chr6	32948657	32948681	ATTTACTGAAGGAGGGACATGGACA
chr6	36570714	36570738	CCACTGTTACCATTGTTCTTATCCC
chr6	73659382	73659406	TTTTTGCTCGAAAGTGCCAAAATTT
chr6	144150604	144150628	TCATGCGATTCAACTTTTCTAATAA
chr6	80410346	80410370	GCACAAGTAAGGTTTCAGAGCAACA
chr6	89874229	89874253	ATCAAATTTTGTAAACAGTGGCAGG
chr6	42860664	42860688	CAACTTCCGACTGGGAGACAGAGTG
chr6	157258104	157258128	TTTGAATCTGATGGATATATTTTTG
chr6	20577422	20577446	CTACCTGGTGGCAGTATTAACACAT
chr6	127664897	127664921	AAGCCAGTGTAGGCAAATAGCGAGA
chr6	147967399	147967423	GTGCAGTGAGCCATGATCATGCCAC
chr6	170680466	170680490	TTTGGCCCTGTGAATAATGCTGCTA
chr6	41106750	41106774	TCACTTTCTAGCATCACAATTCTGA
chr6	127665200	127665224	GGGACTAAAGGTAGACCTTAGGTAG
chr6	53778036	53778060	TTTTACATTCATCAAAAAAAGTGGA
chr6	167439557	167439581	TTAAAAAGGGATGTAGCTGGGTGCA
chr6	157874947	157874971	TAATTGGCAGCTGTTGTTCAAAACC
chr6	5443788	5443812	TCTGCCATTATGAGGTGAACATGCC
chr6	5339425	5339449	GAAAAATATTGTACCCTAGTGCCAA
chr6	53677241	53677265	CACTTTGGGAGGCCGAGGCGGGCGG
chr6	20742585	20742609	TTGTTCATTTACAATTGGAGAAATA
chr6	20685327	20685351	TTTTCTCCTATGTTATCTCCCAGGA
chr6	20402828	20402852	GCGGCAGCGGCGGCGGCGGCGGCCC
chr6	126369120	126369144	AATAATCATTAATGCAACAGACCTA
chr6	30541729	30541753	TTTCTTGCCTTGAAGGAGCAGCTTA
chr6	133193739	133193763	ATGTTGCTATGGTCTGAATGTTGTG
chr6	2312597	2312621	TCTGAAGGTGGACAGGATCCTTTTT
chr6	34976843	34976867	ACAATGCAGTGTTGTTGAGGCTTTT
chr6	168260490	168260514	TATTCTTTTGATAAGCATGAAAAGA
chr6	4055675	4055699	TCCAGTCTCCCCATAGAGACTGCCT
chr6	88358692	88358716	CACTCACACCAACCATGTACCAGTG
chr6	133215536	133215560	GGCCAAGGTAAATTTAATAATAGGC
chr6	64401756	64401780	AGACAAAAAGACTGAAATACTAGAT
chr6	73360326	73360350	AATGCATACCTTTTTACAAGAAAGA
chr6	36604835	36604859	TAGACTCCTAATGGCTCAAAGAGGG
chr6	64405570	64405594	TCCGTAGCAATATCCTAGGAAAGAA
chr6	126433481	126433505	CTGAGAAATAATTCCTGTGGTTACA
chr6	33397886	33397910	AATTTTAATGCATTTAAAGTTAGAC
chr6	108840988	108841012	TGATGGATGATTTGGGGCTGAGCCA
chr6	24775368	24775392	GGGTACGCAGGGGCGCAAGGCGCAC
chr6	140320594	140320618	TCCCTGAGCTAGACATAAAGACTCT
chr6	80754354	80754378	ATGCAGAGAAGATTTTTGCTTGCTT
chr6	87968879	87968903	ACAGAAATTAAAATTAGAAAATGAC
chr6	5645596	5645620	GTAAATTGAGCTGTGTGGTTGATTT
chr6	80282086	80282110	TCCAAATTCTTTCCAACTCTTGGTA
chr6	2829714	2829738	ACTTTTAACTCCATTTCCTTCCCCA
chr6	149699474	149699498	AATGTCCAGTTCCTCTGGTGCTTCA
chr6	168363404	168363428	ACCCCATCTGGCCCACCTACCTCTC
chr6	150507667	150507691	AATCTGAAGCTGGAAAAGCTTTGGG
chr6	38020946	38020970	GCTGAAGAAATAGCTAGTAGCTGGT
chr6	110588766	110588790	GATGCACCATTCCACAGAACATGAT
chr7	37989927	37989951	TCGGTGTTTACCCCTCCAAGCACGT
chr7	99621598	99621622	CGTTGAAACTGGAGCCAGGAGAAGT
chr7	66735363	66735387	GGGGACACAGAAAGAGACCATTGTC
chr7	6694834	6694858	GTCGTCTGCGGATATTTATTTCCAC
chr7	148080947	148080971	ACCGACCCCTGGCACCTGGATCACC
chr7	16816039	16816063	GACTATTTTGATGGTTACAACTAAT
chr7	30373164	30373188	TTAGTAGAGGCAGGGTTTCACCATG
chr7	94298872	94298896	CACTGAACCCCATTGCCCCTACCCC
chr7	66104165	66104189	GAACCACTACTACTGCAAGCGCCCC
chr7	116147257	116147281	GACAGGGGAGTTGTCAACTTGGGCT
chr7	157073145	157073169	AGCTGCTCCCCCTGATGGGAGGATG
chr7	97837338	97837362	GCTAGAGCCCAGGAGATGGGTGTTG
chr7	127369929	127369953	TTAGGCATATTTTTGATGTCACTTT
chr7	44812051	44812075	GAAAAGAGGTGATGATCACTCTCCT
chr7	131178388	131178412	ACTAGGTGAGCAGCTTCTTACATAC
chr7	32795511	32795535	AGTGCTTCTAGCTTAATTCATAGCT
chr7	91576642	91576666	ACTTTTACTTAGCAAGCATTTTTTT
chr7	75694266	75694290	CTTGGGGTACGTATCCAGGCGTGGG
chr7	150787810	150787834	CACGAGGTCAGGAGATCGAGACCAT
chr7	30120546	30120570	GAATTGTGCAGTGTGATCATTCTAA
chr7	103006601	103006625	GCTATTGGAGGTGAGAATGATACGT
chr7	69746097	69746121	ATCGGGGTAAACATCCAACAATCCC
chr7	128253344	128253368	TTGTTGTTGTTTTTATTTACTATTG
chr7	32881952	32881976	GGGAGGAATGGAGGGTGGAAGGTTG
chr7	935304	935328	ATAAAGCACAGGCCTTACCGCGGCG
chr7	75610503	75610527	CCTGCCACCATGATCAGCGCGGCGG
chr7	155100386	155100410	ATGAAGTATGGTGTAATAGGAATAA
chr7	107532823	107532847	TTCCTAGTTGATGTCTCAGGAACAT
chr7	56066920	56066944	CACAAGAAAGGAAAGAATTACAGTT
chr7	21551014	21551038	TTCCAGGGTTTGGGGTCAACACGTG
chr7	93349174	93349198	GCTGCCATCTCTTTGGTTTCATGAA
chr7	116201271	116201295	ATGTGTCAGAGTCTGTGTATGTCTA
chr7	112101777	112101801	CTCACCTCTTTTATGTATAATGTTT
chr7	116750448	116750472	AAGCACTTTGCATGCTAACTCATTT
chr7	19853238	19853262	GGTTTTTTATTGTATTTTATTTTTA
chr7	92951147	92951171	TTTGTTTTTTTGTTTTTAACTGAGT
chr7	99688606	99688630	TCTTGGCCTCTTTCCTGCTTTTGAT
chr7	99017233	99017257	CTCTCGAGCCCCACGTCTCTTCTTT
chr7	56128037	56128061	AAGCACACACTCACTCAGATCAAAG
chr7	788160	788184	CTCATCAGACTGTTTTAGGCTCCAC
chr7	69093150	69093174	GAGATGGTTTATGCATATTCTTCTG
chr7	116435816	116435840	CCTACAACCCGAATACTGCCCAGAC
chr7	107402271	107402295	AGAGTATAATACAGTATTTGGGGAA
chr7	69128126	69128150	TTTATATTAATATTCCTATGCCTAA
chr7	150930551	150930575	GGCTCAGCAGCCCCTTCAGTAGCCC
chr7	17363188	17363212	CTGTCACCGCTATGTGATCATTATC
chr7	155487667	155487691	TATTGGTTTTCCAAAGTGGCTGTAC
chr8	41458289	41458313	CGCCAGCCCTGGCAACCACAGTCTG
chr8	435281	435305	CCACCCCAGCCTTTCACTGTGCCAA
chr8	74235806	74235830	CTGAAGTAAATGATGTCTGAGTGTT
chr8	41401868	41401892	ACAGCAGATATTTAGTGGTAAGCCT
chr8	22277367	22277391	AATGCTGTATCCTAGGAATAAGCTG
chr8	69362629	69362653	GCATCTAGAATGGTAAATCTTTTTA
chr8	16952032	16952056	TTACTAGAAGACAGCTGGTTTCTCG
chr8	87572392	87572416	TTATCAATAGGAGAAAAGAAAACTA
chr8	29966677	29966701	TTTAATCAATGCACCAAAGTTAACA
chr8	120220896	120220920	GGCATCCTTGTCCCCCGGGCTGTCT
chr8	100506297	100506321	ATGTAATGTGTTTTTGTTACTGTAC
chr8	100795973	100795997	TTCAGCCTCTTAACAATAGAGGGAA
chr8	15603884	15603908	AAACTTTCAAATTATTCCTTTTTGA
chr8	20078743	20078767	TTAAGTTTCTAAAGTGTTTACCAGA
chr8	145150916	145150940	TCCTTGGACCACACCAGGTGTGCAG
chr8	100844705	100844729	CAGTCAGTACTGGATGCATCCCTGC
chr8	64313440	64313464	CGCTGTGACTTGCAGCAGTGTAAAC
chr8	22278039	22278063	CTGCCATCTTCTAAGAGACTTTGTA
chr8	23083649	23083673	GGGCGCTGATTGATGTTCATTTTTC
chr8	28575530	28575554	GCAGCGCTTGGAGGCAATGTTCCCC
chr8	61664234	61664258	GGTGTGTCACCAGGAGTGAGGTTTT
chr8	1887411	1887435	TTAGAGAAAGGAGAAGCCATGCCCA
chr8	33356111	33356135	GGAGACAGAGCCCGTGGCCAAAGCC
chr8	28887020	28887044	CAGTCCAGGTGTAAGCTGAGAGCCT
chr8	9478494	9478518	ACTGATAATTGGGGGCAGCATATTT
chr8	25273022	25273046	CAGTATCAGATGTCCAAACTCATCT
chr8	9476298	9476322	AGAGATAACATTTTGGTGTACTTTA
chr8	126174415	126174439	TAGGCCATGTTTTGAAAAGCTGCAG
chr8	17065650	17065674	ACATTCATTGACAGTTGCTATGTGA
chr8	104084226	104084250	GCATGCCAATTTCAGTAGCCTCAGT
chr8	22468378	22468402	TTTCCCCTTATCAGTCTGGCACGTT
chr8	90785086	90785110	TGAATTACAGAATTAGTTAATATAC
chr8	68011608	68011632	GTTAGTAATTTGGTGGGAGAGTATT
chr8	15566099	15566123	GGAGGCAAGTTGATAACATATGCCA
chr8	38673624	38673648	ACTATTCCAAAAGTCTGTAAGAGGA
chr8	94808188	94808212	TTATGTTGGATGTGCCTTTGCTCTG
chr8	126033353	126033377	CTTGTTTTTTGCCTATGGATTTATC
chr8	136797083	136797107	TTGGGAATGGCTTAGGGCTTTCGAT
chr8	104054738	104054762	TGGTTTTAGAAAACGACTTTTTTCC
chr8	61677726	61677750	ATGTGTCAGTCCCTGCATTAGATGT
chr9	128728879	128728903	AACGAGATTGATCCGTCTGGGGTTT
chr9	35753302	35753326	GAGTCAGCACAGTGAAAGGCTGCCT
chr9	37446435	37446459	GTTAACTATCGGAAAAGCAAATGCC
chr9	110087315	110087339	AGTTCTTGGCTGGGCTCATGCCTGT
chr9	33919624	33919648	GACATTCTGGTATTTTAGACTGACT
chr9	33527331	33527355	TCTTTTTGCGACAGAGTCTCACTCT
chr9	19347601	19347625	CTATGCATATTTGGTTTCTTTCTTG
chr9	82341159	82341183	GGACACAGGCTGTGCCATTGTGCCA
chr9	91093471	91093495	CAATGTGTAGACAGTTCCCTGTTCT
chr9	133513033	133513057	TTTCTAGAGTTCGAAAGGGGTAATA
chr9	82244110	82244134	ATGGATTATTATTATTTTTTTTTCC
chr9	124454631	124454655	TGCTTACACATACATTTCTTTGTGG
chr9	74550700	74550724	AGAGTTCTGGACATGGATGGTGGTG
chr9	125866266	125866290	GTGTGTGTGTATGTATATATATATA
chr9	114312472	114312496	AGCAATGGCTTTCTGAATTCACCTA
chr9	7094595	7094619	GGCTCTGGACTGGACAGCCAGTGTC
chr9	98271509	98271533	CCATTTGGAGAAAGAAGAGGAGGAG
chr9	82285611	82285635	GTAGGCAGGAAACAGTGTAGCAATA
chr9	138396198	138396222	ATGTGCAGAACGGCCCCTTGGCTGC
chr9	37430645	37430669	TATCCTAGGGCCACCTTACCCAGCA
chr9	139727354	139727378	GTGGCTGCAAAGTAGCCCAGCAAAT
chr9	139831133	139831157	TCCTGTTTGGGGTTATTAGCATCTT
chr9	108147787	108147811	GGTGGAGATGAGGAGGTGGCCGCCC
chr9	117360764	117360788	ACATTAGCACACAAATAGCACACAT
chr9	95949457	95949481	GCCTGCTGATCTGGCTGAGGCATCG
chr9	80958553	80958577	GGTATCTCAGCCTCCCCAGTGATGG
chr9	135565202	135565226	TTTCCAGATGTTTCATTTAGTATCC
chr9	106908005	106908029	ATATGTCTATCTTGTAACCGTTGGC
chr9	91939689	91939713	AAAAAGGTTGAAACCTGTAGCCTTG
chr9	110106636	110106660	TGCTACTTCTCAGCCAGCTGGAGAT
chr9	81106715	81106739	TGCTGGCTGTAATCTGAGAGTGACA
chr9	116029134	116029158	GATGGGTTAAGTGAAAGTGGCAGGG
chr9	140567048	140567072	GTTTTACCGTAAACCAAAGCGCCTG
chr9	137023728	137023752	GCACATGACTCTCCCGTTTGTCTCA
chr9	81001162	81001186	TGGATTATAATAAGAGCAAGTCTCA
chr9	79998110	79998134	CTCTTTCTCTGAGGCTTCTAATATA
chr9	133322644	133322668	CAGGCTGGGTTTGAAGCCGCTAGCT
chr9	81265482	81265506	TCCAGCTTTGTTCTTTTGGCTTAGG
chr9	15460422	15460446	CTTGTTGCCCAGGCTGGAATACAGT
chrX	47844161	47844185	ATCTGGCAAATAACTTTTATTGAGA
chrX	48818073	48818097	TAGCAACCTGAGGCAAGAGAAGGTA
chrX	72904496	72904520	TAGATTCTCATGCCTATAAAAGTAT
chrX	102206335	102206359	CTTCTCAAACCTCTCACTCCCTCTC
chrX	48566498	48566522	TGGTTTCTGCTCGTGCTTACAGTGC
chrX	84342717	84342741	TACAAGATGTGTGGCGTTGCAAATA
chrX	2659075	2659099	GGCCCGGGGGGGCGGTTTCCCATGG
chrX	152036226	152036250	TGCTGCACCGGTCCCTGCACAGGTG
chrX	69723370	69723394	CTTGCCTTCCAGTTCTGTGCTGGGA
chrX	13732044	13732068	CACGAGGTCAGGAGTTCAAGACCAG
chrX	105451230	105451254	ATGAAGATCAGTTGGATGAAGTGGT
chrX	23685888	23685912	ATCGGTCGCCGACCACTCCCTGCAC
chrX	62000122	62000146	TCAAAATACAGGTTTAACTCTGTGA
chrX	24792228	24792252	TTTGAGTGGCATATGTAGGATTATC
chrX	153668744	153668768	GAGACCGTCAACCGCATCAAGTTGT
chrX	55045165	55045189	GTCCTGGGGGAATGGGGGTCCACTA
chrX	134167207	134167231	GCTCCTAGTGATCTGGACTCACCTC
chrX	77219056	77219080	TAAAAACATGATAAATACTTTTGTC
chrX	73231608	73231632	TATACATGTGATAAAATGTCATGTA
chrX	40451170	40451194	ATACACAGGTGTTACATATGGATGG
chrX	24561294	24561318	GTCATTTCAAGCCTCACTGCGTTTT
chrX	153666998	153667022	CCTATCCCTGTTAACCTCCCACATA
chrX	155255141	155255165	GTGACGGAACCAGCACTGTGTGGAG
chrX	37587347	37587371	ATAAGATTCATCGAGAATGCCATCC
chrX	24095608	24095632	AGGCTGAAAGACTGTTGTACCAGTA
chrX	24779284	24779308	TATAGGCTTGGGTTTGATTTTGTAT
chrX	77383077	77383101	GTGGCTGATGCTTTTCCAATGTGCC
chrX	155172607	155172631	ATAATAGTTTTGAGCATTCTTTGTG
chrX	154285929	154285953	GCTCAGGGACCCCTTCTGTCCCCTT
chrX	106894133	106894157	TTTAATTTTCATCTTCCTTCTTTGG
chrX	67744911	67744935	TTCCACAATGCTTGAACTAATTTAC
chrX	15716683	15716707	GGTTCAGTACTAAGAATGATATACT
chrX	24567205	24567229	TGAGCATGTTTTAGAATATTTACAG
chrX	64960480	64960504	CTGAGTAGAAGATCCTACCCCAATT
chrX	69653608	69653632	AGGAGGCACCTTCCATCTACGGTTG

## Sheet: distance 76
chromosome	start	end	sequence
chr1	117629685	117629709	TGTAATTATACTCTGAAAATACAGT
chr1	116576706	116576730	TCTAAGGAAAACTAAAGGGAAGCAA
chr1	92844171	92844195	CATCCCTTATTCTTGGTCTTACTAT
chr1	171299605	171299629	GGAAAGAAGTTTAATTGACTCCCAG
chr1	210030716	210030740	TATTAAAAAAGCAACCCATGCCCAT
chr1	61926226	61926250	TATATCAACTTTGGTATCTACTTTC
chr1	60340159	60340183	TTTAGACCAGGGGTCTGCAAACTTT
chr1	151372618	151372642	ACTACGCTGATTTCCAGTATTTGAA
chr1	45243614	45243638	AAAGCTCCCAGGGCCTGCCTTCCTT
chr1	22853057	22853081	GAACCAACAGCATCTGAGCCCTCAA
chr1	214185076	214185100	TTTTTTGGTCATCTCCCTTTTCCTT
chr1	14109719	14109743	AGTTCATTAGTAAACCATGTTACAA
chr1	166822519	166822543	AGCTAGACTTTTTTAGGGTCTCATT
chr1	201859207	201859231	TAATATATCATATATAAAATAGATA
chr1	229444409	229444433	CTCCCTGGGACAGGGCTGCTTTGGT
chr1	7841045	7841069	AAACAGGCAAGGAGGCACTGAGGGA
chr1	45103678	45103702	GCGGGGCGCAGTGGAGCGGAGGAGG
chr1	45977596	45977620	CCCTTGGTAAGCAAAAGGCAGAGTT
chr1	12381636	12381660	GTAAGGCTTTCGGGGTGTATTGCTA
chr1	149817093	149817117	ACATGGTAAGTACAAAGGCCCCAAG
chr1	180605530	180605554	GGCATTTACAAATGTTTCTTAAGTG
chr1	26578512	26578536	TTAGGAATTCAAGACCAGCCTGGCC
chr1	110219417	110219441	GCAATCTGCATTGCCTCTTGTTGAA
chr1	42941366	42941390	TGAAATGTGTATGAGAGTGCAGGGT
chr1	45223947	45223971	GCATACACATGTAGGTGGTTTAATC
chr1	161090437	161090461	CAGGCCTCTGCCTTGCCCGAATAGA
chr1	210340172	210340196	TTCAGTGCCTGTAGATCAGACCTTT
chr1	29379814	29379838	AAGCATGGAAGGTATGTCATCAGTC
chr1	41485428	41485452	AGCCACCTTGCAGCTCGGTGGGTGG
chr1	117676969	117676993	CCTGGCCAACATGGCGAAATTCCAT
chr1	165882098	165882122	TCTGGACTTTGATGCTTTGCTTGGG
chr1	216747394	216747418	ACTTTTGAAGAAGTTTAAAAATAAG
chr1	45481321	45481345	GAACCCTCTCTATATCCTCTTCACA
chr1	154230115	154230139	TTCATATATAAACAGCGTGCAGTTC
chr1	227093994	227094018	ACATACTATGATGTAACCTCGCCCC
chr1	113196739	113196763	GGCCCTAAAGTTTCATAATGACTCT
chr1	44059073	44059097	CCCAGACAGTAGACTGTGTGTGTGT
chr1	41480317	41480341	TTTGGTGATTTTCTGGTGGCTCAGA
chr1	46219972	46219996	CTGGCTGGTAGGGCCTAATTGTTCA
chr1	201839889	201839913	TCTCCAAGGCAGGGCGGGAACTCGG
chr1	7542415	7542439	GCCAGGTCACTACTTCCTGGGGTTT
chr1	151185908	151185932	TCTTGGCATCCAGGAATTATGCTGA
chr1	32662627	32662651	TGTCCTGTGAAGTGTTTCCCATGAC
chr1	15989913	15989937	AGTGATGGGATGGCGTGTCACGTAG
chr1	90316919	90316943	AGTTTACTTTGCTCTAGTCTTCTCA
chr1	90178723	90178747	CATCCAATCTGGTCCAGAAGACAGC
chr1	51435599	51435623	AATGTCTTTCCTTCCGCGGTATTTT
chr1	43826120	43826144	ATATTAATGCCAAGTCCCAATCTCT
chr1	212619418	212619442	AAACTGGCTGCCTGGAGGCCCTGAG
chr1	110899812	110899836	GTGCTATCAAGTATTCAGATGTATT
chr1	119708866	119708890	ATAATGCATTGAATTTTTAAAAATC
chr1	41457085	41457109	TACTTAGAGCGTGTTAGGTCTTGTA
chr1	218469974	218469998	AGACCTTGTCTCAAAAAAAAAAAAA
chr1	15250797	15250821	AGCCCGGCGCGCGCCGTCGGAGCCC
chr1	97201142	97201166	TTATGGAAATCAAATACAGTAAATT
chr1	22459883	22459907	GATTAGTACTGGACACCTCAGGATT
chr1	22501116	22501140	TGTGACCTGCCTAAGCCAACCTGCT
chr1	119772223	119772247	GATTGGATTTGTGTGGTTCATATTT
chr1	225145779	225145803	GGGTGCACATGTGGGTTGCTTTGTT
chr1	112167919	112167943	GCTGTCTTTCGTTTTTTAACTGTTT
chr1	228684780	228684804	TTTTGAATGGATTTTTGTGTAGGGA
chr1	169344777	169344801	TACCTGCACACTTATTATATATTAT
chr1	112247127	112247151	GCAGCACAAACAAGTGCCTTTTTAG
chr1	44081950	44081974	TGCTCACAGCGGTGCCAGGCACACT
chr1	32501208	32501232	GCTTCACAGTGCCGTAGGAAGAGCA
chr1	93307504	93307528	TTATGAACCTTATAGGAAATACCCT
chr1	1337371	1337395	TGTCTGTTATTGGGTTGTAGATAAA
chr1	6868406	6868430	TTTAGACTCTGATTGTTCCAAGGTC
chr1	61722364	61722388	GTTTGTGTGCTTGTATGTTGTATAC
chr1	113232439	113232463	TTCACTCATCCATTCTCCTCCAGGT
chr1	60282257	60282281	TTGTGTTGTAATATTTTAAAATATT
chr1	36385811	36385835	CCAGCTGCCACCCCCCACCTTACCC
chr1	236436512	236436536	AGATGAAGGAATAAAGAGGTCATAA
chr1	78484185	78484209	TGAATGTTGAATTAAAAGTAGTAAT
chr1	220305520	220305544	ATCAGGGTAATGCTGGCTTTGTACA
chr1	25769197	25769221	ATAGAATGGGGGGAAACCTTATAGA
chr1	167693051	167693075	TATTGAATCTAAAATTCTTGCCAAA
chr1	231490134	231490158	TGTTGCAATTTTCCTTCACTTTGTT
chr1	22353198	22353222	GTTCATCTTTGAGAGCCAGCCTTAA
chr1	204514171	204514195	AAAAAACATTATGAGTTTTCTTGCG
chr1	32637188	32637212	CCCTCCCTCCCTCTGACTCTTTGCC
chr1	44178030	44178054	TTTCACATTTTTCATATTTTATGTG
chr1	6953014	6953038	AAGAAACAGCCTCATTAAAGAACTG
chr1	228275745	228275769	GGGAGGCTGGGGAGGAAGGCCTGTT
chr1	151618038	151618062	GTATACATCCAAGAAGGGATTAGTC
chr1	21783896	21783920	TATGCATGTGTATATATATGTGTGT
chr1	214891776	214891800	AGGGTTGATTGAGTTTATGCCTTTG
chr1	110598313	110598337	GATTTTTCACATTCTTACTCTCCCA
chr1	214888741	214888765	TTCTCGGTTGTCAGCTTCTTCAGCT
chr1	227970788	227970812	CCAAATAAATGGAGAAAAATTCCAT
chr1	87817580	87817604	TGTGATACAGCATTTGGTGACACTT
chr1	10035881	10035905	CGGCTTATGTTTTTACCATGTTTCA
chr1	204593666	204593690	GAAACTGTGGAATTAATCCACAATG
chr1	43151118	43151142	CTGTAAAATCTGACTCCAATTAAAT
chr1	40933599	40933623	AGCACTCTTTTCTAATGAAAACCAA
chr1	150302093	150302117	TTCAATTGGCATTGTTAAATAATAC
chr1	100883702	100883726	TTATGTACAATGCCTAGAAGAGTGC
chr1	41511588	41511612	GAACTTGAATTGACTTGCTAGACTG
chr1	47842730	47842754	GTATATATCCCTCTAGTAATCACAA
chr1	211448346	211448370	TATATGATGTTTATTATGTAATACA
chr10	73036995	73037019	CACGTGACATGCACCCATGGGCCCC
chr10	72185146	72185170	CAGTAGCAAAGAATTTATGGACATA
chr10	26257585	26257609	AGGTTTTGCTTTTCACAATTTCAGT
chr10	62569192	62569216	TGTGTTTTGATACGAAATTTGGGAA
chr10	30728010	30728034	CCATGTGTCAAGACAGTAATCAAAA
chr10	93788387	93788411	ACAAATAAATGTATTTGGAGATCAT
chr10	11374326	11374350	CCCAGTAGGTACCTCTGAATATACC
chr10	135252269	135252293	GGTGGCGGTGCCGTTCCTGCCTTCC
chr10	73048561	73048585	CCCATGCCTCAGTGCCCAGCCTGCA
chr10	89682134	89682158	AATAGCGAATTAGCCATGGGAAAAA
chr10	102341389	102341413	ACCCATCTCCAGGCAACCATTAACC
chr10	1170981	1171005	TGAACATATGCAGGGCACAGTGGAG
chr10	77711769	77711793	AATGACTTTTAAATAGCTCCTGGGA
chr10	11913163	11913187	CACATGCATCATTATTATATAAATA
chr10	6222082	6222106	GATTGCTTGAGCCCAGGAGTTTGTG
chr10	124931085	124931109	GCAGGTCTAAATCGGGGTGGGGGTG
chr10	102798098	102798122	AGAAATCAGCTCCTGGAGGAAGTGA
chr10	114852271	114852295	GGAGTAGCTCAGTTATGTGTTCCAT
chr10	134489139	134489163	AACTGGGACCCCGATCAGGGTCTGG
chr10	70396217	70396241	GTAATCCCAGCACTTTGGGAGGCCA
chr10	102730677	102730701	GTTTATCTCTCCTCAATGTCTGAGG
chr10	135220997	135221021	TCTTCCACTTCTTTGGTCAGATGTA
chr10	1142116	1142140	GAGATCAGACTGCTCATATCTGGAG
chr10	75920604	75920628	AGTAAGGGAGGTAGTGTCATTCCCT
chr10	115673527	115673551	ATATGCAATTCTGTTACAGTAAAGT
chr10	99514132	99514156	TGATCACAGCTCACTGCATCCTCGA
chr10	124914689	124914713	AGCGTTTCTTTTCCAGTGTTGGGTA
chr10	3162310	3162334	CAGTGCGCTAGAAATAGCCTTTTAC
chr10	63855895	63855919	ACTAGCTAGAAGCTCTTAAGTTCAC
chr10	70326267	70326291	GGGAAAGCAGTAAGCTTAGATGCCA
chr10	13676752	13676776	CAAGGCACATTCTTATGTTTTCTAA
chr10	27456065	27456089	TGTGAAGTGTCTAACTTCTAATTTA
chr10	114805425	114805449	TTTCTGCGGGCAGGACATTTGGGGG
chr10	43647476	43647500	TTAGAGAGTTAGAATTGATGGCTTG
chr10	8007329	8007353	AGAAGAAAGATAGAGAGAAAGGCAA
chr10	60157309	60157333	TAGGATAACCTGGTTTCCAAGCCTT
chr10	1121130	1121154	TCCTCATTTCTCTGTGCATTTAGTT
chr10	70922288	70922312	TAAATTAAAATTCTTTGTTTTAGTT
chr10	98658480	98658504	TTTGTTTTACACATTCTGGGTAGTA
chr10	77577350	77577374	AGAAACAATATATTCCCAGTTGGCA
chr10	103923337	103923361	ACTCAGCCAGACCAAGACGGAGAGG
chr10	103379942	103379966	GTCCTGCCGGCAATGCTGCTCCACC
chr10	96330518	96330542	TTTTTCTGTCTTTGCCTCTTACCCA
chr10	1064933	1064957	GCTGAGACCATACGCATCTTCCGTA
chr10	76791723	76791747	CTATCTTTATAAAATATTGGAGTTA
chr10	104840660	104840684	TGTGTCCTGCCTAGTAAAAACACAC
chr10	91534560	91534584	CATTAACCATCCCCACCTCCCCCTG
chr10	35636404	35636428	AGCTATATGTTTCAAAACTGTGAGT
chr10	7888985	7889009	GAATTTTTCATTTTCAGCTTAAAAT
chr10	126672310	126672334	AGCCTGAAGTGCCTTTCAGGTGTGG
chr11	35829746	35829770	GTTTGAGGTGTTAAAAAAAAAAAAA
chr11	8565499	8565523	ATGTGATTTTTTAAATAGTAATTCA
chr11	16769747	16769771	GAATATGAAGTATGTGTTCATGTTT
chr11	69462869	69462893	CGCCTCACACGCTTCCTCTCCAGAG
chr11	14717826	14717850	GTATGTCTGTTGGCTACATGTATGT
chr11	2424945	2424969	GCTGGAATGGGAGGAAGCCTGCAGG
chr11	73965137	73965161	ACGAGCCTGAAAATCAGGTCCAGCC
chr11	68709883	68709907	CCCGTGCGGCTCCCCTGAGGTAGCC
chr11	8704654	8704678	CTTTGACCCACAGGCTTACAGGACC
chr11	65210692	65210716	TGCTCCATGTGTTTTGATGCAGGGT
chr11	119003754	119003778	GGGACCCTGGGGTGAAGAGCTGGTC
chr11	95529316	95529340	GAAAGCAAGTAATATGCATTTTTAA
chr11	58393826	58393850	ACACACACACACACACACACACACA
chr11	65658447	65658471	CAGCTCAACCGGCGTCTGCAGGCAG
chr11	8072885	8072909	AATACTGTTTTTAATGGCTATATAA
chr11	4113815	4113839	AGGAGGATTTGTCTCTAAGAGGTGC
chr11	14696240	14696264	ATTTCTGCTTCTTACCCTCATAGGA
chr11	57556697	57556721	TTCATGTCATAGCAGAAAAAAATCT
chr11	85195325	85195349	ATAGGCATGGGCAAAGACTTCATGT
chr11	34158905	34158929	GTGTTGGAGGTGCTGTCGGAGATGG
chr11	490914	490938	GGGGCAGTGTGTCCCTCAGGAACCA
chr11	65267149	65267173	AGTACGGGAAGGCGAAGAAAAGAAT
chr11	67025065	67025089	TATATATAATATAAAATCACTTGGT
chr11	944218	944242	GCTCAGGAAATGCTCGTTGTTTTCC
chr11	973157	973181	CCACACAGTGAGGACTGGAGACAAG
chr11	105950495	105950519	CCAGGAGATGTATTAGAGATATTTC
chr11	68317433	68317457	TGGAAAGTTTCCTGGTTTCTCCTGT
chr11	1018285	1018309	TGGTCGGCGTTATTGGTGGGGCTGT
chr11	43365338	43365362	GTTTCACAGTTAATCTTCCCTCCCC
chr11	93429967	93429991	TGCCATCATGGAAATCTGAGAGACC
chr11	82643957	82643981	GAAGAGATATGTCAGAATATTTTTT
chr11	43668534	43668558	ACAGTTTCAACGAAACTGTTTTCAA
chr11	19199967	19199991	ATCACAGAGTGGATGCGGGGAGAAA
chr11	93443796	93443820	ATGAGTTTGGAAGTATTTCTTCCTC
chr11	88188168	88188192	CTCTTGGAACTCAGTCACTGTGTAT
chr11	118368154	118368178	AGACTAGAGTACAGTGGCATGCTTT
chr11	57531688	57531712	GTCTGTGTTCCAGATTGCGGGGCGG
chr12	132449477	132449501	TGTCATGCCTCTCTGGCCTTTTTAA
chr12	951067	951091	CACCTCTTAATACTGTCTCATTGGA
chr12	12795109	12795133	CTTTCAACACTTAGAAAATCTACAA
chr12	85744175	85744199	ATGGATTTACAGTTTAGTGCTATTT
chr12	125590235	125590259	ATGCCACAGATAAAGCAGAAACGGG
chr12	56528283	56528307	TCTCCTTCTTTTCCCTTGATTCCTA
chr12	62986744	62986768	ATTAAACTGATGGGAGGGATAATTA
chr12	57921903	57921927	ACTGAGAACTTATTTTTTTGCCAGC
chr12	53346366	53346390	AGTTTCCCTTTTCTGGAGGAAGAGG
chr12	51143372	51143396	GTAGGGAACCTCTGACCTGGGTTTC
chr12	109680392	109680416	AGGCAGGCAAGTCCGGCGGCTCAGA
chr12	121861845	121861869	ATATTTTAAATGCTAACATTTGATG
chr12	11325236	11325260	CCTGGTGTATTTGAATACAGCCTAG
chr12	54744895	54744919	ACAACATGGAAGAAACAGCGATTTA
chr12	56623158	56623182	TTGTCCAGCTGAACTACCTGTCCCC
chr12	58200660	58200684	CTTGACCCCAGACTTGTGTGATATC
chr12	14928300	14928324	CGGGGCAGGAAGTGTCTGCGGCCAT
chr12	123462976	123463000	CCTCCTTCCACAGAGGAGAAGCGCA
chr12	87986	88010	TCCTTGCTGCTTTTCAACACCACCG
chr12	27902451	27902475	TAATATAGTGAAACATTTGGACAGT
chr12	54448492	54448516	TTCTTTATAACCCATTTAAGCTTGA
chr12	50476141	50476165	CCATCCCATTAAAGACCGGGCTGGT
chr12	7084575	7084599	GAGCTGAACTTAGTATAGAATTCCC
chr12	68055759	68055783	GCACTTAAGCCACTTTTAAACTTAA
chr12	120992515	120992539	TTCTAGCTGCCAATTTGTGGTGTCT
chr12	1831723	1831747	ATCAGGTAAAGGATGGAATGAGAAT
chr12	72091234	72091258	ACACATGGGCTTCAGAAGTTGGCCC
chr12	21140230	21140254	ATTTGTAGTGGTATCCCATCTGTTA
chr12	107860915	107860939	TTGGTATAATGAGCTCCCAAACTCT
chr12	4796431	4796455	ATGAGAAATGTAGTCACTTAGAACT
chr12	93913958	93913982	TTGAGGGACTATGAGGCTGGCATTT
chr12	1330920	1330944	TTAAGTAGTATTATAAAATTTTATG
chr12	121160860	121160884	GATTTAATAGGCTGTGTCTAATGTA
chr12	83092136	83092160	TTTAATTGGTCAGGAAACAAAAATA
chr12	57977508	57977532	AGGAAACGCCCCACGAAATCAGTCA
chr12	85689526	85689550	TGTTTATGCAAGTAAATATGATCGA
chr12	124484262	124484286	TTATAAAAGGAAGAAAGGGCTAGAG
chr12	1314392	1314416	TGCATTTAAAAAGTTACTTATTTTG
chr12	109614416	109614440	AGATGGTCTATTTTATTTTATTTTT
chr12	64843806	64843830	CATTACGAATTCAATGAGTTAAACT
chr12	74933543	74933567	ACATATCAAAACTACCCTCCACTTT
chr12	27091690	27091714	AGGCGTCCTTTGCCGGGGCAGTCCT
chr12	53867461	53867485	CTTCATCTAACACCAAAGCAAAGAT
chr12	1355723	1355747	ACATGGCTTTCATAGTCTCAAAATG
chr12	125514686	125514710	TGCTTTTGATGAATGTCATCTGCCT
chr12	95902817	95902841	TTAATCTCCTTTGATCAGGAAGCAA
chr12	12797243	12797267	GATTAAAACAGCTGGAGCATTTCCT
chr12	109928328	109928352	TATGCTCCTCACAACAACCCTGTGA
chr12	4875500	4875524	ATTATAAAATGATGGAGATGATAAT
chr12	12985469	12985493	TTTAGAGGAGGTAGGAGATACAAGG
chr12	120900582	120900606	CCTCTGCCTTCAGCCACCATTCTCA
chr13	39093940	39093964	CTGGGCTTCATCTCCAACACTAGAG
chr13	76180223	76180247	CTAGGCACAATTTCCATCTGCATAA
chr13	24859689	24859713	CTTGTTGCCCAGGCTGGAGTGCAGT
chr13	97147447	97147471	TTAAGAATTTATTGCTGCAGAATTT
chr13	41905518	41905542	TGTCTTTTATAATATTAATTATTTG
chr13	40242072	40242096	GAAATTTAGGCAAATTTTGACTTAA
chr13	28009761	28009785	TGCAGACCAAGGAGCGAGCTTTCTC
chr13	75328546	75328570	TCAAAAGTAATACTATTAAGGATAA
chr13	34401626	34401650	TGAACATCGGTTATTATAAGAAATT
chr13	88354228	88354252	CTGTTACCTTCTTATTCTTCTTCAC
chr13	94462928	94462952	TCAAAATTAATGCCCAAAGTCTAAA
chr13	50881541	50881565	ATTCCTTTTTCTCTGCAACCTCACC
chr13	20548226	20548250	CCCTAATCAAATCCCAGTATATTTG
chr13	110959816	110959840	GGCGGGTGCTTCTGGAAGGGCCAAT
chr13	111165042	111165066	CAAATACCGTTGATGTGAATTATTT
chr13	50826060	50826084	AAAGAGCTATGACAACAAAGGGGGC
chr13	48939796	48939820	ATAAAATAGCTAGACTGCTAGTTCT
chr13	20548681	20548705	TCTCGGCTCTCTGCAGTCTCTTCCG
chr13	47384295	47384319	GAAATGGGAAGGGAATAGTAGCAAC
chr13	49783596	49783620	ACATATCACCTTAAAATTGTATAAG
chr13	111933001	111933025	CCTCATTCAGTGCCATCTCATACCG
chr13	33187527	33187551	TGCCCATACTTCTTATTGTCTGTCA
chr13	98812563	98812587	GGCCTGGGCTGCCTGGTGCTGGGGA
chr13	80129172	80129196	CTTAATGGAAAAAATACTAATCTTT
chr13	100232121	100232145	GGGGAGTGAATATATATGTATTTCT
chr13	35819172	35819196	CAAACAGCGACAGTTTGACTTTACC
chr13	22276392	22276416	AGGCGACAATCTCTTTTGTGCCCAT
chr13	114248597	114248621	CCAGGTGGCAGGTGTCCTGTGTGTG
chr13	50771364	50771388	GGGGCTAGGGTTGGGGTAGGGAACT
chr14	100392103	100392127	GGGTGTCTGAATAGGCAGGATCCTT
chr14	53090316	53090340	CAAAAATGTTCTGTTACAGAAGACA
chr14	59761499	59761523	TTTTAAACAATGAACCATCTGACCA
chr14	58683105	58683129	CCCAAAATGCTGGGATTACAGCCTG
chr14	50360528	50360552	GCAAGACAACAATCCTGTACAAGTT
chr14	37746948	37746972	CTAGCCATCATACTTCTAGTAATTT
chr14	60760683	60760707	TTGAATATTGTATTTATCACCATGT
chr14	103270158	103270182	GCATCTGATGACTGCTGCATGTACC
chr14	74963157	74963181	ACATTTCTTAGAGCTGGTGGAAGGA
chr14	56757130	56757154	TACACCTTGCGAGAAACCAGGTCGG
chr14	77931984	77932008	CTCTATAGAGTGTTTACCACCCAAG
chr14	61391954	61391978	TCCAGGGGGGTGAAAAATAAATTAA
chr14	97022761	97022785	GAAAAACATATTAGTTAGCCATGGC
chr14	71822503	71822527	CTTGTATGGTGGAATGTTTTGTGTG
chr14	100455362	100455386	CTGTGAATATCCTAAAAACTGTTGT
chr14	70447375	70447399	TAAGAATGGAATGTGCTCTGGAAGG
chr14	104145917	104145941	AGGCGCCCCCAAGTGGCGCTTGCCA
chr14	61243105	61243129	ATGAGGGTGAGTGACTTAAGTGGGA
chr14	68563601	68563625	ATTTATTTTGTCAGTAATGAATGAA
chr14	105965219	105965243	AGGAACTGGCCAGGCTGGTGGGAGC
chr14	66975128	66975152	TCGCGCTTCTCTGGCTCCCTAGCTG
chr14	104634932	104634956	ACCACCAGGAGCCTCCCGATCTCCC
chr14	64551308	64551332	TTGATTGCCAAGTAGTGTTCCAGTT
chr14	64932642	64932666	TTCTGCAGACAGCCTGAAGCTGGGT
chr14	32035665	32035689	AATTTTTTTTCAACTTGCTTCCTTT
chr14	56819535	56819559	CTCCTGTAACCCACCACCACTGATA
chr14	56110934	56110958	CTTAATTTCTGTCATTTCCACTTTT
chr14	61241563	61241587	GGAGCAGATAGAGCAGTATGAAATA
chr14	55806762	55806786	ATTGATGCTATAAGCAAACTATTAT
chr14	97423861	97423885	TGTCCTCATTCTTTGAGACCTGCTT
chr14	97286290	97286314	CATCGATTTGCTGAGTGTACTTCTC
chr14	73588791	73588815	CATTAAACAGGCATATTCTAGTGTC
chr14	74569310	74569334	GACTTTCATAGTCGATTTTGTTCCT
chr14	90464714	90464738	CATTATATATATATATATATATATA
chr14	45636821	45636845	TACATTCCTTCATAGTTTATCCCAT
chr14	93287597	93287621	CAATATTAGTGCCATATTAACTGTT
chr14	60720817	60720841	AGTATATGAAATCTTGAGATACTTA
chr14	58736584	58736608	AGATGGAGTCTCGCTCTACTGTAGC
chr14	52195233	52195257	GCTTCCTCCCTGAGGCTGTCCCAAA
chr15	96887361	96887385	TGGAGAGGCCTGGAATAAAGTGAAG
chr15	68482597	68482621	AACCATTCAGTTGTCTTAATTTTAG
chr15	40281982	40282006	TACTGTGTGTGCTGGGGATGCCAAG
chr15	49493523	49493547	TTCTTAATTTTTCCCAAAATAGAAT
chr15	59302986	59303010	CTGATGAGAGATGTAGGGAGCTTAG
chr15	64710905	64710929	CTGCTTGTCAGAGGGATTAAAAGGT
chr15	36957776	36957800	AGAGTAGTTAAGGAAGGTCCAAAGA
chr15	90132112	90132136	CTCAAAGCTGGATTTTTGTCGTTAT
chr15	79222635	79222659	AGGTGGGTGGATCACCTGAGGTCAG
chr15	85540214	85540238	AAACACTGTACACTTAGGCTACACT
chr15	40736390	40736414	TGGTTGGTTGCTGAGTTAGGCAGGA
chr15	42041969	42041993	GGTCACATACAGATCAAGATTATAA
chr15	34787533	34787557	TGTGCCTTCTGTACCCACAGGGGCA
chr15	75521984	75522008	CTGGGGCACGGCCCCCAAATACAAG
chr15	100147503	100147527	CTTAGATCTGAATTGTAACTTGAGT
chr15	93441097	93441121	ATTCCATGCAGTGAATGAAGACATA
chr15	41592786	41592810	CAATGTCTTCCATTTTGAGATGTGT
chr15	76226572	76226596	ATCTGGTAGTGAGCCATCTTGGACC
chr15	85326154	85326178	AAGACCACATTACTCCCAGTCTCCT
chr15	73547156	73547180	CTCAGCTGATTGAAGGTAAGCTACC
chr15	44216529	44216553	TTGAGAAATGAGTGGGTTTCTTCAG
chr15	93525498	93525522	GGGAGTTTAATTTATGCTCTTAATG
chr15	72891806	72891830	TTGTGTTTTCTTTTCCAAACTGTAT
chr15	74320086	74320110	CTAGGAAGCAGTTTGAACTTGGAGT
chr16	19564647	19564671	AAATTGTATTTATTTTTATACTTTT
chr16	19601118	19601142	GCTGTGTTTAATTTGAAATCCTCTG
chr16	70603301	70603325	AATAGAGCATCTCTGGACTTTCGGG
chr16	46934756	46934780	GCGGCCCCAGCCTCAAGCGGAGGGT
chr16	68156131	68156155	TATCTCTCCTAACTGTCATCAAGAA
chr16	2803636	2803660	TAAGTTTTCTGGTTGGTTTCAGGCG
chr16	29811171	29811195	AGCATCAGCACAGAGGCTGACCACC
chr16	30012868	30012892	GTGCTAGGGAGGGGCAGGACGGCAG
chr16	69874133	69874157	GGAAATGTGCCTAATGGCAGTGCCC
chr16	67982739	67982763	AGGGGTGTGGGGGGGTGGACAAGAG
chr16	70190739	70190763	GCCGAAAGGATGACATGGAGCTGAG
chr16	15779827	15779851	GGGAAACATTCTTACTCTGTTGCCC
chr16	81481660	81481684	TTGAGTGCAGTTCCCTAGAACAAAA
chr16	315831	315855	GCTGCTCTGTCCCTGAAGAGGCCCC
chr16	68260555	68260579	GCATAGGCTGTTTGAGCTTTGGGGA
chr16	2570182	2570206	CTGCGCGGAGCTGTGTCCAATAAAG
chr16	67605279	67605303	GATTGAGAGCATACAGGCTTCATAA
chr16	53265701	53265725	GAACCTGTTTTAGACAGCTTTATAA
chr16	14166358	14166382	ATAGCGAGATCCCACCTGTACAAAA
chr16	11338524	11338548	GGCAGGACACCATACCTGCACTTAG
chr16	29002228	29002252	AGACTTTGCATTTCTGAGCCTCTCC
chr16	11166052	11166076	CACTGCAGCCTCGAACTCCTGGCCT
chr16	19548570	19548594	CCAGCCAGTATGTTAGAGAAAAACT
chr16	2812311	2812335	ACGATCCAGAACTCCCACCAGGCGT
chr16	30676551	30676575	CCCGTGGACTGACGGGCAGGCTGGA
chr16	19790752	19790776	AAATAACAGTTCTCTTTTGAAAATT
chr16	3584685	3584709	GGCTGTTAGAGAAAGAGAAAAATGA
chr16	84758343	84758367	TGTGTTCAAAGTTTTACTCTCGTAG
chr16	89981817	89981841	TTCCGATGCCCTCCAGCTGCATCTT
chr16	1839232	1839256	CTGCTTCTGTAAGTTTCTGGGCTGG
chr16	31198384	31198408	AGGTTAATAAGAGGGGTCTAGTAGG
chr16	25083150	25083174	ATGTGTTGACTTCAGGACTCGCTGC
chr16	31206688	31206712	CTTGGGTTGCTTGCATATCTTGGCT
chr16	46962922	46962946	CCCAGCGGGAGACCTGTCCTTGGCT
chr16	24810687	24810711	GCATTTGTCCGGTACAATGGCAACG
chr16	70608954	70608978	GATTGACATTTGAGTGATCTGGTAG
chr16	69497295	69497319	TTCTTTAGAAAACTGGTGTTTTCTA
chr16	1730585	1730609	CCTTGTAAGCGTCACATTTAGTTTT
chr16	30088814	30088838	GGCATTCCAAGCAGGACGAATGTAA
chr16	3509927	3509951	TTCCTGGATGTGAGGAGATTTGAAT
chr16	84743258	84743282	GTGACTCAGGAGTTAGGTATAAGGT
chr16	9212609	9212633	GATTCTGGAATTGGGGTTTGGTGGT
chr16	24836082	24836106	CCCCAGTTTAAAAAAAAAAAAAAAA
chr16	46921748	46921772	GAGCCTGAAGGAGGTGGGGAGGTCG
chr16	85706339	85706363	GTCATTCAGCGAGCAACCAATGTAG
chr16	78316416	78316440	TGTTCCACTGATTTGATGGGGGTCA
chr16	23679985	23680009	GGAGACAACAAGCAGACTCAACCAG
chr16	72802761	72802785	AGAGTAAGAGGAAGTATCTGCAACA
chr16	29824139	29824163	GCACTCCTCCCGCAGGGATGTCCCA
chr16	31201514	31201538	GATGGTAAAGGCTTGCATGGAATGG
chr17	49399797	49399821	ATTTGGAGGACTTTTATCATGGAAT
chr17	65942119	65942143	TCATTGCTGTGCCTCAGCTGCAACA
chr17	46921750	46921774	GTTGTATTCCCCCAAGCGCTTAGCA
chr17	17700343	17700367	CTTTCCGACAAAGACCGTGGGCTCA
chr17	18831883	18831907	GTGTGGTGGGAGATAGCTCCAATAG
chr17	64754911	64754935	CTAGCTGAATTGCAGAGTTAAGTTT
chr17	5264968	5264992	GAGGTGAGTTACCTTTCTCACGTTT
chr17	66521152	66521176	TCGCTTCCGAGCAATAAGAATAGTG
chr17	34147491	34147515	CTGATATTAAACAGATTTAACCAAC
chr17	56171288	56171312	TCAATGTGCGTGAATACTCCTACCC
chr17	7825234	7825258	AGAAAGAGGAGGAACAAAATTATGA
chr17	3627503	3627527	CCCAGCCTGACCGTGACCCCAAAGC
chr17	11929544	11929568	ATATTAGTTAACCCTGTATTTTGAG
chr17	60719137	60719161	TACAATACTCTTTCTCAAACCACTG
chr17	20237109	20237133	CCCTTGAGCTCTTCTCCACTGGCAG
chr17	74561974	74561998	TGTATTGTTTTAGATACAGAAGAGT
chr17	8163976	8164000	TCTGTCGCCCAAGCTGGAGCGTAAT
chr17	28453107	28453131	TATTATCTGTCTTCTCAAATTATTT
chr17	78607971	78607995	CTGTGTGTGTGCGCATACTGTGTGT
chr17	40173710	40173734	AGGAACAGTGGAAGAAGTTGAAAAA
chr17	57756921	57756945	ATACATTTTTAACTATGAATACAAT
chr17	13989316	13989340	GATGGCATGTTTGCCTCCCAGCCTT
chr17	17395425	17395449	GGGGGCTTCAGCCTAGAGCCCTGCC
chr17	77761365	77761389	TTTTATTTGCTGCTATTTGTGTGTG
chr17	40931131	40931155	GGCTTTCAAAAGGAGACAGACCCAG
chr17	78263572	78263596	GCTGCTGTGAAAAACGAGAAGGAGC
chr17	28444212	28444236	TGCTCTCAGGGGCAGTGTGAAGAGA
chr17	46137380	46137404	GAAGGAAGGAAGGAAGGAACCCCCC
chr17	55357947	55357971	GAGTGTTGGCCCATGCAGGGGACAG
chr17	45696118	45696142	CTTAAACCTATAGGCTCCTAAGCAA
chr17	64496427	64496451	GATGATTTTACTTACTGTGCAAATC
chr17	34180266	34180290	ATTAGAGGGGTCCCCAGGCAGTGCT
chr17	59004486	59004510	ATTCCCCACTGTAGATGTATGGCAC
chr17	26381755	26381779	AATGACCTGAGGAGAACATTTAACA
chr17	57352733	57352757	GTTAATGGAACATTCTATTTGAGAC
chr17	55351665	55351689	AACCAGACTTTGAATCCTTGCTCTG
chr17	34241250	34241274	GATACTGAGCTTGGTCCTGGCTTGC
chr17	57756862	57756886	GAGACCCCTAATTGACCAGGTAACA
chr17	19188621	19188645	CAGTGGGGATGCAGGAGCCTGGTTT
chr17	74558152	74558176	ACATTTAGGGGAAACCACGGCTGTT
chr17	30698937	30698961	GTTTCAAAATTAATACATGCTGCTT
chr17	26522188	26522212	GAGGAGGGGCATGCCACCTAATGAT
chr17	39847831	39847855	CCTTCAGTTTTAATGTTATGTGTAA
chr17	34236349	34236373	CTCTGTAGTGGGTTCTGGAGTTATG
chr17	30767914	30767938	TGAGGGGAAAATATAAAGGCTTTGA
chr17	15904983	15905007	ACATTCCTTCTGCCTGTGTCTCTTG
chr17	78819328	78819352	TTCCCCTGGGGAGCAGCCCTGCTCT
chr17	65862780	65862804	AATCCTTTCTGGCGGCAGCTAATGG
chr18	59901543	59901567	TGTTTTTTGGGTTTTTTTTTTTATT
chr18	33558958	33558982	CTTTTAAAATAAGAAATGCCTGATG
chr18	32168923	32168947	ACGAATTATATTTTATATTAATACT
chr18	20812702	20812726	AGCACTTACTGGGCACAGAAGGTCT
chr18	22029880	22029904	GAAACATACTAGTGGAAAAGAACTA
chr18	9106191	9106215	CCCTTTCTGGCTCTTCCTTTTCTAG
chr18	48575243	48575267	TGCTTTCATCCTAAGAAACATAAAG
chr18	666608	666632	GGGACAGTCACATTTCACCTCCAGC
chr18	34410218	34410242	GCTCGTGTTTAGTGTTTGCACTTAC
chr18	12967671	12967695	GGGAGGCTGAGGCGGGCGGATCACT
chr18	108983	109007	TAACTCATCTAAGCTCTGCCTACAG
chr18	13546428	13546452	TGCAATCATAGCTCATAGCAGCCTC
chr18	13036283	13036307	TGTCTGCTTTTCTTTTGTCTTAGGT
chr18	29693821	29693845	CAGGTAAGCAATACTTATTCCTAAA
chr18	19779308	19779332	AATTTATAGAATGGAGCCCTGAAAG
chr18	29718033	29718057	GGGAGAAAATATATAAGTTTTTGAT
chr18	21147093	21147117	AGCTGCTACAAATATCCACGTGCAG
chr18	19407304	19407328	GTCATTTTATTTTCTAAGGATTATT
chr19	44780905	44780929	TTCCAGAGTAAAATTAATTTTTTTC
chr19	57942699	57942723	CAACTGAAATGTTCCTCCTAGTAGC
chr19	58867986	58868010	AAAGCCTGGCCGCACTCGGCGCACT
chr19	7678125	7678149	ACCCACTATTGGATGAATAGGGCTT
chr19	42427150	42427174	AGGGGCAGCCTAGGGAAGAGGCGGG
chr19	36223952	36223976	GGGGCCCCAGGGGTCCGGGTGTTAA
chr19	50891086	50891110	TCACCCAAAGAGCACAAACGCAGTC
chr19	58134204	58134228	CCAGTTTCCAATAGAAGTGGGAGAT
chr19	24219955	24219979	CTACCATGCACTGTCCCCCACTCAC
chr19	57817852	57817876	ATGAATATACCTTTCTAAATATCTT
chr19	52716064	52716088	CCAACCTGGCCTCTGACGAGCAGGT
chr19	5691731	5691755	AGTCCCCTGTCTGGTGCCCGCTCTG
chr19	56934000	56934024	AACTTAGATATAAAAAGATGATTAT
chr19	50154890	50154914	GGGCCGCCCGGCCTACACCGGCCGC
chr19	41806916	41806940	TTCAGAGAAAGTTTCACGTTACATG
chr19	5647512	5647536	TGATTGGAAGAGGAGATGAAGGAGG
chr19	11476909	11476933	ACCCCTCCCTCAATTGTGGCTCTGA
chr19	48776962	48776986	CTTGCTTCTGTGTCAAAGTGACTTG
chr19	58305054	58305078	GTTTATACATCATTAATCTATTTCT
chr19	48207696	48207720	TAAATGTATACAGTGTCAGATGCCC
chr19	16799317	16799341	CAGGGCTGATGTGGGGGTTGAGATA
chr19	38697441	38697465	ATCCCCTCCCTAACCCCCTCCTCCC
chr19	10802219	10802243	TTGCCTTCCAAACGCAGGTAGCCGA
chr19	56157029	56157053	TCTTTGGTGGCCGTCTAGCAGGGAG
chr19	8536322	8536346	CAGTGCACCTTGCTTGGTGGTTTGG
chr19	49524475	49524499	GTACTCACCCAGAGGCTAGAGCCAC
chr19	17838582	17838606	TCGGATCCCGTGCCCCTGGCCCCCG
chr19	34890747	34890771	CAGTAGCAACGTTAGAGCCTTCCTC
chr19	56917957	56917981	GGTGGCGCGATCTTGGCTCACTGCA
chr19	39980856	39980880	GAGAGAATGTGTTATGGGCCTAGTG
chr19	34774171	34774195	TTTATAGCTGCATAGTCCATGTAAG
chr19	57804085	57804109	AAAGGGCCTCATCCCCTTTATTTTC
chr19	24222833	24222857	TCTTGTTGGTCCAGCTTAGAAAAGA
chr19	44515104	44515128	GAGAAACTGTACAAATCTGAGGAGT
chr19	37881475	37881499	GATTAAAAACTCACCAGTAGCCTTT
chr19	30982339	30982363	TCTCCAGTTATCAGGTCGATACATG
chr19	39220426	39220450	GAGGTCCCTTCAAGGCCTCCCCAAT
chr19	44749192	44749216	TTAGTTCTGGTAACTTTTTCATTCT
chr19	36259748	36259772	AAAGGACTGCCCTCCACGGAGGAAG
chr19	32877713	32877737	TGACTTTAATATTGTATTTTGGTAA
chr19	37123653	37123677	TATAAACATGGTTCCTATAACTGCT
chr19	44744339	44744363	ACTTGAGCCCAGGAGTTTGAAGCTG
chr19	58361905	58361929	TCCGCTGATCCATCCAGTGCAGGAT
chr19	30806903	30806927	ATGGCATATTCATATTCATGTACCC
chr19	31057493	31057517	CTGAGATTCAGAGCTGGACAGTGGA
chr19	44661059	44661083	TCCGTCGTAGATCAGCACTTAATAA
chr19	2224691	2224715	TCCTGGCCTCAAGCCTTCTGCCTCC
chr19	34920152	34920176	GACGTTAGGACTGTGCCTTTTGCAT
chr19	38044846	38044870	TCCATCTGCATTTGTTGGTGATGAA
chr19	36729379	36729403	GACTTCAAGTAAATATAAGAAGATA
chr19	44779939	44779963	TTTGTCCTGGACCTTACCTTCCAGG
chr19	40526957	40526981	TGTGAATTGGAATTTCAGTAGCTGT
chr19	57728552	57728576	AGTCAAGTAGTAAGTCGAACCATCC
chr2	7348240	7348264	TGCAAAGTCCTCTCTTCCCCCTGTC
chr2	128788688	128788712	TCTGGTCCTGCACATAGTGGACACT
chr2	20874820	20874844	CCTGTGCTTGAATCTGGTCTCCAGG
chr2	89873369	89873393	ATTCCATTCCACTCGTGTTGATTCA
chr2	74331019	74331043	TGTATTCAGATATGGGTCTTCATGA
chr2	109992237	109992261	GGTCAGGCCTCGGCCCAGCCCTCAG
chr2	110260254	110260278	GACCTGGAAACATTTCGAGGAAGGG
chr2	207177056	207177080	TATGAAAATCCAGGTTATTTTGTGG
chr2	232038360	232038384	GGGTGTCATCACTTACTGAAGTCCC
chr2	200796639	200796663	TAGGATCTCATTTATTCATTCTTTA
chr2	172552443	172552467	ATACATTTATCTGATTACAGTGAGG
chr2	32340895	32340919	TTGTGGACAAGTAAGTTTTGCCATC
chr2	42836800	42836824	CAGACTCTTCTCAGGATCTTGCTTA
chr2	152332347	152332371	TCTGCAGCTTATTGTGAATACCTTG
chr2	109301498	109301522	TTACCACAGCTGTAATTAAGTTTTT
chr2	28352241	28352265	TTGAGCAGTAAGTGTCATTAACATG
chr2	189156866	189156890	GCCTGACCCGACTGCCTCTCTCAGT
chr2	219460767	219460791	CCGTAGTCTGTGATCTGGAGAGTCC
chr2	86735884	86735908	CCCATCCTCAGATCCGTTCTTCCCA
chr2	201680499	201680523	ACATAATTGTTTTCAGTTGGCTACT
chr2	24207644	24207668	TACAGATCTGGTTGGCCAATGGAAA
chr2	237039020	237039044	CCTTTGCCTTGAGATGCAGGTGAAA
chr2	170625520	170625544	GGCTCTCAGGGGTTCAGCAAACACA
chr2	153575590	153575614	TGTGGCTCTCGTCTCCACCCATCTC
chr2	239328689	239328713	TCTCAGCACACAGTTTGAGATGAGT
chr2	32676671	32676695	ATATGCATAGAGTACTTCTGTGGCA
chr2	44660439	44660463	ACATTCATGACTGATGCAATAGAAG
chr2	136393630	136393654	TGCCTAAAAATTATCCTCTTTTCTG
chr2	42477314	42477338	AACCAGGAAACTGCTGGTTAAGCCA
chr2	122515266	122515290	CTTGTTGCCCAGGCTGGAGTGCAGT
chr2	207469353	207469377	TATTATCTTGTGATAAGATAAAGCA
chr2	97506965	97506989	CGTATGGTGGGCCCCTCACCAATAT
chr2	99075510	99075534	TTCATGGAGCACAGAATATGACACC
chr2	242281520	242281544	GGAACTCTCCACTTTGTAATTCCAA
chr2	10020841	10020865	CTTATCTCTGCAGACTCCTAACACT
chr2	44705674	44705698	TATAACACCTTTTATTTGTTAACAT
chr2	233726423	233726447	GTTGAGTGCTATCATCCCCAAATGT
chr2	238677810	238677834	TATCATCACTGTCATCACTCCAGCA
chr2	32797468	32797492	CCTATTGAAAACAGTATTGTATTGA
chr2	113289314	113289338	GGATGTTGCCGTATGTATTTATGGC
chr2	20647501	20647525	TGGAGAACATCCCCGAGAAGTGGGT
chr2	32289003	32289027	GCCGCCGGGCCGGCCCCTCCGCCCG
chr2	96016997	96017021	AGGTCCTGACAAGAGGAGTGAAGTG
chr2	182097919	182097943	TTAACTTTATTTTTAAAAGCATGGA
chr2	149406926	149406950	CCTAGTCCAAGCAATTGTTGATTTG
chr2	74157216	74157240	TAGGAGCACAATTCATCCCTAGTAA
chr2	169401129	169401153	GTGTGGATGAGCTTAGACCCCGATC
chr2	227743645	227743669	ATCCATACTGAGTTGCTGTGCTACT
chr2	64686564	64686588	ATGCAGTGTAAAGCAGAAGCAAACG
chr2	25040649	25040673	AAGTTGGATATGAGTCTGGTCTCCT
chr2	29119241	29119265	TATATTTAATAATGCAGAGAACACT
chr2	9603376	9603400	GACAGGATCTGACGGAGTTTTTAAA
chr2	178086584	178086608	GAAATATCGAAGAAAGTCTAGCAGG
chr2	149408968	149408992	TTATCCCTGTTACATCTTCAGCACT
chr2	190531243	190531267	CATTATTTATGGTTTGGTAGGGATT
chr2	169549218	169549242	TCTTTGAAAATGCTGTATAGTAATA
chr2	120633616	120633640	GGCATTCTGTGAAAGGGAAGCTTGA
chr2	223756545	223756569	TTAAAATAAATATAGGCTTTATAGT
chr2	48604240	48604264	CATGTTAAATTTAATTTAACCTGGA
chr2	163210335	163210359	GATATTTTCTGTTTCTTGGAATGCT
chr2	102360522	102360546	TGGCTGTTAAAGACTGAGTGGAAGA
chr2	239243929	239243953	ATCTCTTACTTTAATTCATGGTATA
chr2	128912811	128912835	CCATTAAACTGACACATACTTATAT
chr2	242601588	242601612	TTTATCAGAAGTACTTAAACATACA
chr2	179263526	179263550	ATCAATTATTAGATCCTGCCCCAAG
chr2	99813339	99813363	ATATCTAATTATAAATCTAATTTGG
chr2	170497344	170497368	GCAAAGTCTTTGGCCTATTGTGTGA
chr2	28004156	28004180	TGCTCTGACTCTAGACACTGTTGTC
chr2	24920686	24920710	ATTATTTTCATTAACCCTTATCTTT
chr2	74159415	74159439	CTAGACAGAATTAGTCACTGCCTCC
chr20	13280216	13280240	GTATATACCACATGAGTATTTCTCA
chr20	14552592	14552616	AATGAAAAAGAAGAAAAAGGCTATC
chr20	61578386	61578410	CACTATGTGGCTGTCACGTGAAGTG
chr20	39667768	39667792	GCCATATTCATTCATACAAACATTC
chr20	58521596	58521620	ATGTGCAAGGGTTATATTTTAAGGT
chr20	21219486	21219510	TTCCCTGTCTCTTCCCATTTCAAGG
chr20	57097939	57097963	TGTTTCTCTTCTGGCTGTCTGCCTA
chr20	8375132	8375156	TCACACTGGGGAACAGCAGTGGTTA
chr20	37078395	37078419	TTTGGAGGTGGTGGGCCTGGGCAGG
chr20	10608695	10608719	CTGTTCTTCAAAAACAAGTGAATTA
chr20	13801020	13801044	TACAGTATGACCTGCATTAAAGACA
chr20	61569341	61569365	CCCCGCCCCCTCGCGGGGGCGCTTC
chr20	56936024	56936048	AGCATCCTCAGACCAACTGAGGAGC
chr20	32595897	32595921	GTTGCCTGGTACCTTTTCCTACAAA
chr20	47669083	47669107	GCCAGGAGGAGGTAGGAGATGAGGT
chr20	47920922	47920946	GGGGCCAGGCGTGGTGGCTCATGCC
chr20	5171600	5171624	TGAGCCCTTTCCCACATGTCTAGGC
chr20	47897687	47897711	ACTTGAACAAAAGATTTCTCAGCAA
chr20	47719679	47719703	CTCAGGCGGGAACCAGGGAAGACGT
chr20	5171822	5171846	GAGTGTGTGTGTCTGTGTTTGTTTT
chr20	36675536	36675560	GTAATTGGGTCATATTTTTAAGCTT
chr20	10367667	10367691	CACACAAGGATAAGAATGTAATGAT
chr20	30340357	30340381	TGATAGGACCTTAGCGTCTATGTAG
chr20	62306873	62306897	ACATATATTTAAGTGACAGGGTCTC
chr20	10453889	10453913	CTAAATGGTTGAAACCACTGGGGTC
chr21	37581223	37581247	AGGGCATGGGGAGGAGGCGACATGT
chr21	33848010	33848034	TTTCATTTTTTCTGACTTTCAAGTA
chr21	11175334	11175358	TGATGTGTTTTTTCAAGTGGTATAT
chr21	38885829	38885853	TATTGCAAGGTCACTTTGCGTGTGT
chr21	45170997	45171021	AAGGTGCAGTTTCTTCAAAGTCCTT
chr21	34720413	34720437	AGCTGTTGGTTTCTGGGCAAGTTAC
chr21	46894227	46894251	GTGTGTCTGTCTTGTGTGTTGTGTG
chr21	45378370	45378394	TATGCACCATATGTGTGAGCGTGTG
chr21	27228223	27228247	TATCCCCAAAATGCAGCTTGCAGAT
chr21	47654297	47654321	CATACGCAACATCACCAAGTCTATT
chr21	17652401	17652425	AATGTTTCTTTTGTCTTTCGGCTCC
chr21	34728815	34728839	CTTACATGGTTTAGGATTAAAGCCA
chr21	35775831	35775855	CAAAAACAAAGGCAAATCAAAAATA
chr21	38784674	38784698	GCGGATACAGCTTTTTAAGCACAGT
chr21	37694507	37694531	ATTTCAGTTTCCATAAAATTTTATT
chr21	34916474	34916498	GGGCCGAAAACCAGTTGTAAGTGCC
chr22	23534118	23534142	CCCTTAGAGAACTTCCCGAATCCTC
chr22	30069418	30069442	AGAAGGTGCTGGAAGCCGAGGTGCT
chr22	50874283	50874307	GCAAGCAGGAAGCTGTTGGATCATT
chr22	35861376	35861400	GGGCCGTGGCTGGGGCCAGCATCCG
chr22	51114223	51114247	TGTTGTGATTGTGGTAAGCAGGATG
chr22	46551207	46551231	TTCTTTTCTTTTCTTTTTTTGAGAC
chr22	43558995	43559019	TGAGTGCCCGGCCCACCAGGGACTG
chr22	40725284	40725308	TGCTATTGAGGACATTGTCATTCTG
chr22	46485929	46485953	AAATTTCCCCAGGGAAAGGGGAAGA
chr22	19478870	19478894	TATTTAAGAGTCTCCTTTAACCGTT
chr22	41875141	41875165	TGAAGCAAGGAGTAGGTGGGGGAAT
chr22	21976673	21976697	CTATAATCACAGGTCTGTGGTGGCC
chr22	32879604	32879628	AGACTGATCAGATGTGGAACAAGGT
chr3	40520908	40520932	CTAGGAAGTTCCCCCAATCTCATCT
chr3	73048342	73048366	TCAGTGTGATGTGTTCAATGTTGTA
chr3	50161725	50161749	CCTGGCCCCGGCCCAGGCCCCGGCC
chr3	9430399	9430423	GTGCTGATGCCTGGCAAATACAAGC
chr3	47891271	47891295	CAGGCCTCCCGCCCACCCCGCTCTG
chr3	113680849	113680873	TATATGACCTAACTTAATTGTAGCC
chr3	197615907	197615931	CCATTTTCACCTGAATAAAAACACC
chr3	44519628	44519652	GGTGCACCATACTTTAGCTTCCCAC
chr3	141166439	141166463	GCGTGACCTGCAGTCATTCATGTTC
chr3	38415408	38415432	GCTGAGGTGGGAGGATTGCGTGATC
chr3	96783287	96783311	ACATATTAATGCACAGTGTTTGATA
chr3	101677997	101678021	AGAGGAAAGCAACATAGGACACCAA
chr3	23294478	23294502	AATATGTAAGAAGCATTTATTGAAT
chr3	101293193	101293217	GGGAGTGGGGTGGGGCGAGAATGGG
chr3	61783291	61783315	TAAATCAAGATTTTTGGTTTTTCAG
chr3	171766477	171766501	AACAACCCATGCCCATCAACAGATG
chr3	149531195	149531219	GAGAACATACCCCGCTTGTTGGCCC
chr3	24147396	24147420	AAATTTCCAAATTCAAAACTTAAGA
chr3	142742357	142742381	GTGAGTATTTTCTTTTTAGTAAATA
chr3	140962064	140962088	GATACAGCCACAAGGACCCAGGAGG
chr3	28332554	28332578	TGAGCCTTTTCCACATGGCAGTTTA
chr3	140661014	140661038	GCCGAGGGGGGTGGGGGGGTGGGGG
chr3	23853284	23853308	GGTCTTTGATATGCCATTAAAGATG
chr3	49059940	49059964	CTCTGCTCCCGCACTCGGTGGTGCA
chr3	184084000	184084024	GCCTGTTTCCTCATCAATAAAATAG
chr3	33868397	33868421	ACAAGCATGTATACTTGAGCATGTT
chr3	58483115	58483139	GAATCTGTTAAAGGACCACGTAAAA
chr3	183867936	183867960	TCCATGAAGTTTGTGGATGGCCTGA
chr3	126489322	126489346	CTCTTATTTTCAAGTATGCTCCTTC
chr3	5191517	5191541	TACCACATTTGGTTGGACAAACTTG
chr3	31654509	31654533	ACAGATGCAGATTTGTGGTTACCAT
chr3	197575258	197575282	ATAACAAAAGTTTGCTAGCCTCACA
chr3	100429157	100429181	ACTGTCTCATTTAATCATCACAAGG
chr3	150930177	150930201	ATTTAAAAAAATCAAGTTTATTTGC
chr3	38528448	38528472	CATAAGCTGGGTTTTCTCCTGGGAC
chr3	128488747	128488771	TTCCTTATCATGCCTGCTAAAACTG
chr3	169713224	169713248	AGGTAACTTTAATTGAAATAATATA
chr3	158073622	158073646	ATGGGTAGTACAAAACCCTGTATCT
chr3	88130957	88130981	TATTTAGAGGCCAAGATTTGGGCAC
chr3	128629497	128629521	CAGTTTGGCTGATAGGCTGGGTTTT
chr3	128504855	128504879	TCATCCCCTTCCTTCTTCCTTGTCA
chr3	133306291	133306315	TTCTTTACCTGATCTAATCAGATCC
chr3	197528265	197528289	TGACCTTGGTGGTGATTATATGGTT
chr3	99637586	99637610	TTAGGTCCAGCATGTATGAACACAA
chr3	4639420	4639444	ATCTGGAAACTGCAACCTGGTGTGA
chr3	17052627	17052651	GGAAAAGAGAACATGGAGCAACCCA
chr3	20027261	20027285	GTTCACTGGTTGAAAAAAGCAGAGG
chr3	142218849	142218873	TAATAACTAAGCCCATTGTAAAAAT
chr3	9443472	9443496	GAAGGTCTAGCAGTGAATTTTATTT
chr3	124457098	124457122	ATTCAGGAATCTGCAAGAATCAGAA
chr3	172488756	172488780	GAAGGTATTGGCCTGGAATTTTCTG
chr4	110739251	110739275	CCTTTTTCATTGGAAGGCCTGATAA
chr4	153777554	153777578	TGAAAATGTTTGGGGAAAATGAAAT
chr4	159699551	159699575	AAAGAAGATTCCAGAAATAAACAAT
chr4	130925	130949	CTACCATAATTGGAAGCTTTTTGAG
chr4	62107255	62107279	AATTAATTCTTATTTCATATTTGAT
chr4	17816661	17816685	GGACAAGGAGCCATTTTCTTAAAGT
chr4	153751870	153751894	CACATTCCTGGCCTCTTCCTACTAT
chr4	57798143	57798167	AAGAATCTAGCAGAAAAAATGCAAA
chr4	575470	575494	CAACTCCCCCCAAGTTCTCCTTTGC
chr4	99983832	99983856	TGGTATAGACTTTGGGAGTATGTGT
chr4	71850655	71850679	ACCTTCCCTCTGTTAGTCATTTGTA
chr4	106861016	106861040	TATAGAGTGCAAGAAAATAATAACT
chr4	962431	962455	CCCCACCACCTAGCACCCTGCATCC
chr4	20254683	20254707	GGCGGGATTGCCCAGACATCCTTCA
chr4	177250304	177250328	TTTACTACTTTTTGTAGGTCTATAT
chr4	109588904	109588928	ATATGTATGTAAAACTGTTTCCTGA
chr4	80577506	80577530	CTTTGTTAGCTTTATGGCTTGAAGA
chr4	41952583	41952607	CTGTTCAGAGCGTTTTTATGCTCTA
chr4	44692870	44692894	TTTGCGAGGTATAACTATAATACAA
chr4	109589012	109589036	AGTTTTTGGTCTATTAATCATTCAT
chr4	7008550	7008574	GGTTTTTGGGGGTGTTAGGAGGTAG
chr4	107269274	107269298	GTTTGTCAGACTTATTAACTGGTCA
chr4	87712049	87712073	CAGCTCCAGTCTGCCACTCCCAACG
chr4	140232676	140232700	ATAAATGAATTATAGTATTTGTTTA
chr4	128760262	128760286	TAACAAGGGTCAGAAATTCAAAATA
chr4	139967607	139967631	AAATGAGTACAAAGGAACTATTTAG
chr4	128819901	128819925	ACACCTGACTTTGCTCTTAGACCAT
chr4	178284192	178284216	GTAAAGTGATGTGGATGCAGACTAT
chr4	147111878	147111902	ACGCTGTCTCTAGGAACAACAAATA
chr4	87517245	87517269	ATACTTTGTTCATAACATTGTGTTC
chr4	129794432	129794456	AAAAGAAAAAAAAAAGAAAAAAGAA
chr4	20270920	20270944	TGTTTATTAGTCCGAAATATTATTA
chr4	148715440	148715464	CTAATATTTATTGTGCACTCACTCA
chr4	3421938	3421962	GTTGGGGGTTTCCAGTTAGGCCCAG
chr4	120192689	120192713	TGACACAGACAGCAGCCAAGATTCT
chr4	88061493	88061517	GGTTGTGTGTGTGTATGTGTGTATG
chr4	99316468	99316492	TTTAATGGATATGTCAGAAATTCTC
chr4	124239671	124239695	AATCTGAGTCATACAAAAGAGCAGG
chr4	71618565	71618589	AAGGAGTATTGATCTATAGTTTTCT
chr4	174360922	174360946	ACGGGCATGTGGCCTGACTCAACCA
chr5	110100545	110100569	CATTGCACTAGAATTTGAATGATAC
chr5	34760610	34760634	GTTCTCCCTAGTCCAGGTTTGCACA
chr5	175935873	175935897	ACAGCTGTTCCCTGGCAGCACACAG
chr5	138700295	138700319	TTCCAAGAAATGCTGGAAGAGGAAG
chr5	138992417	138992441	GTCTTGCTATGTTGCCTGGGCTGGA
chr5	71492085	71492109	AGCACAGCCCCACTGAGGATGAGGA
chr5	65139221	65139245	GCTTTGAATAGTGAAAAGGAACTGG
chr5	176495169	176495193	GGTGAGCAGCCACTCAGGGCAGGGG
chr5	110077173	110077197	TACTTGTAGTTATTGGTTTAATAAA
chr5	244748	244772	CAATCATTTCTCTACAGCACTGGCC
chr5	96364697	96364721	GAATATGGTAACGAAGACAATAAAG
chr5	74929420	74929444	AATCTGTGAGTGTTTTCTTCTCTTT
chr5	179999122	179999146	TAACTGAAAGTAAACTCTTGCATGC
chr5	138632258	138632282	GAAATTGGCATAGACAAACTAGCTG
chr5	82815483	82815507	CAGAAATTAAGGAAGAAGTGCTCCA
chr5	36152344	36152368	ACTCCCGGGCCTGCGGACGCTATGC
chr5	65463201	65463225	AGACATTTTATAATATTTTAATGGA
chr5	139495730	139495754	ATTTTTTTTATTATGTGTAGAAAGA
chr5	5430385	5430409	CATAAATGACATCTGAATCTGATTG
chr5	64951641	64951665	TAATTATATCAATTTTCTATTCCGT
chr5	66254059	66254083	TAATTTGTTCTAGTGTTTCTTTTCA
chr5	60419713	60419737	ATGCCATATGATCTGACCCTGTTAT
chr5	17462214	17462238	TTTATATTTTGTTGTGTTTGTGCAG
chr5	1048307	1048331	TTAGTGTGTGAATGAGGGATTTAGT
chr5	170601293	170601317	GACTCTGTACAGAGCCAGCCCGCTG
chr5	90076539	90076563	CCAAAGTCTTGCTGTGTCACCCAGG
chr5	179007233	179007257	TGTGTGTGTGTATATTTTTTTTTTT
chr5	82570719	82570743	GTTTTTAAAAGATTGCTATTATAAG
chr5	175927013	175927037	GAGGAAAAGGAAAGGAAGTTGGAAT
chr5	10434262	10434286	CAGACCTTACCAAGAACGTTAAAGG
chr5	142177041	142177065	ACTTGGATTCTGCTTAGGAGATAAG
chr5	72876435	72876459	TTAGATCACATGCCCTGCTTCAGCT
chr5	138651273	138651297	TTAGACTCTCAGATAACTTTACTAA
chr5	170884559	170884583	TATTGCAGTTTCATGAACCAAGTAT
chr5	14584796	14584820	ATTTTTTAACCTTATTTGAAGAAAC
chr5	65519919	65519943	AATGGCTTGGTCAGCATTGCTTGTT
chr5	37006164	37006188	AAGCTAAATCTTAAATTCGGATAAA
chr5	5425033	5425057	TGTAGACCATTGTTGGGGTTTGGGC
chr5	5424810	5424834	AGGGAGTCCTGGAACGTTTATATTG
chr5	67526571	67526595	CCTTTCTCCCATCCTTTTATCTCCT
chr5	71504016	71504040	GCTAGTTCCATAAATACACGATTAG
chr5	149228796	149228820	GTAGGTAAAATGAGCCCATGATCTT
chr5	121342833	121342857	TTTGGGCATGCCGGCCTGGTGACCA
chr5	145664288	145664312	AGGAGGAGGTAAATTTAGTGGTTGG
chr5	32623629	32623653	AATATCCTTTCCATTTACATAGGGC
chr5	98125049	98125073	AGTCTGCTGTTTTAAAACCTGTTTG
chr5	121359930	121359954	TGCCAAGTTATCACTGACAACAGTT
chr5	95125964	95125988	TCAGAAGGAACATTCTTCTATAGTT
chr5	41917944	41917968	ATTATTTTGCCATGTATTACTAATT
chr5	70789979	70790003	GAGATTTTATGTGTAATATCTAGAC
chr5	121420888	121420912	CATGGCTAAATGGCTGTGGGATACG
chr5	108222834	108222858	GAGACTACATTTCTTCCTAAATGTC
chr5	72795800	72795824	TCTTTACTTGGTAAAACTTGTAAAG
chr5	172768757	172768781	TCATTCAATCAGCACTCATTTGCTT
chr5	54461284	54461308	TAGTCTGTGACTTGACTCCCAAATT
chr5	170290798	170290822	CTGCTGATGTCAAAACTACCCATAT
chr5	178316402	178316426	CATACATCTGAAACCTTGTATATTA
chr5	110433026	110433050	AGATAAATTTTCAGAAAAGGCTTAC
chr5	52286151	52286175	GCAGTGGGGCCCGCCCACCTCCTGA
chr5	134044556	134044580	TTGTGTTGGCTCTCCTTAAACAGGT
chr6	74011398	74011422	AGTCTGGAGTACAGTGGCACAATCA
chr6	168273020	168273044	TCTGATAAAGATGATAGACCTTTCC
chr6	111351425	111351449	CACCGAGTAGGAGGGGGAACCTGCA
chr6	97731899	97731923	TACCTGCTTACATTAAAAAGAAGAA
chr6	57477592	57477616	AGACATATACCTCCAAGCTTATATA
chr6	118623786	118623810	AAATTTGCTTACATAATAATAGCAT
chr6	21046114	21046138	ATTGTTTCTGAGAAAGGGGGCCTTT
chr6	43427201	43427225	ATATTACCATTAGATACCAGAGCCA
chr6	96035358	96035382	CACTGGAGAATAGTTGTGAGTGTTC
chr6	76369678	76369702	ATTTAATCCACAAGTCCCATTCAAA
chr6	27685261	27685285	AGTTTGAGACCAGCATGGACAACAT
chr6	126741799	126741823	ACCTGGCAATCTATGTCCTCAGTAG
chr6	18466523	18466547	CATTTACATGTTTTCGAACACAGAA
chr6	139112169	139112193	ATAAAATATCTCAATTTTTATAATG
chr6	32948682	32948706	AAACAACATTGAATTCCCAGCCCCA
chr6	36570739	36570763	ATGGGAAGCAGTTGGTTACACGATT
chr6	73659407	73659431	TGCACTGAATGAACACATGAATGAA
chr6	144150629	144150653	GATTTGTGAATGCTGCATCATGATG
chr6	80410371	80410395	CACATGAGAAAGAGAGTAACCCGGA
chr6	89874254	89874278	AGCGTGGACTTAAAACAAGGCTTGC
chr6	42860689	42860713	AAACTCTGTCTCCAAAAATAAAATA
chr6	157258129	157258153	AAACTCTAATTTTTATACCTTTTAC
chr6	20577447	20577471	TTTATTATGAACTATTTGACAGAGA
chr6	127664922	127664946	GGGGAGAAGACAGAAAGGTACCGAA
chr6	147967424	147967448	TGCACTCCAGCCTGGGCGACAGAGT
chr6	170680491	170680515	TGAACCTTTCTTTACAAGTGTTTGT
chr6	41106775	41106799	TTGTCCATGAGGTCTTAGAGCCTTA
chr6	127665225	127665249	TCGATGTCAAAGATAAGCGCAGCTG
chr6	53778061	53778085	TTTACCACATTAATTTGTGAATGAC
chr6	167439582	167439606	GTGGCTCACGCCTGTAATACCAGCA
chr6	157874972	157874996	TTCTTAATGTTTATCTTGAAGCCTT
chr6	5443813	5443837	CTGTGTAGCTTGCTGGTTCCAGAAC
chr6	5339450	5339474	TGTGTAATGTTTTAGACACTGTCAT
chr6	53677266	53677290	ATCACGAGGTCAGGAGATCGAGACC
chr6	20742610	20742634	AGAACACATTTTGAAGAGTGAGTAG
chr6	20685352	20685376	GTTCTGTAGTTTTATGTTTTACATT
chr6	20402853	20402877	TCCGGTAATACCCTCCCTCCCCACC
chr6	126369145	126369169	CCCTCAATGACATCTTGGATTTACA
chr6	30541754	30541778	AGCGATATACGAAAGGAGAGAAGAC
chr6	133193764	133193788	AATGTTTGTGGCCTCCTAAAATTCA
chr6	2312622	2312646	ATTATTTATCCAAGTAGCCTAAATG
chr6	34976868	34976892	TGAATCCGGCGACAGGACAGGAGCC
chr6	168260515	168260539	ATTTTGTTTTGGAGTTGACCTAAAG
chr6	4055700	4055724	AAGGCTATAGTGTTATGCTGCTTTG
chr6	88358717	88358741	TGTATTTCCCTACACTTTTGCTGCT
chr6	133215561	133215585	CAGTAGAGGAAGGAGGAGGGGGTTG
chr6	64401781	64401805	CCAGATACTTTGGAAAACCAAGCTA
chr6	73360351	73360375	AAAGAATAGTTCTTAGTAGTGGGGG
chr6	36604860	36604884	GAGAGGCAGAGAGCAGAAGGAAGAA
chr6	64405595	64405619	ATGATGGTAGCTTGGAATGGAAATA
chr6	126433506	126433530	TCAACTGTTTGGATCTTTGGATCCA
chr6	33397911	33397935	TTTATGCCTTTATTAGATGAGCTTG
chr6	108841013	108841037	GGTAGGCGATATTAACATAATCTCT
chr6	24775393	24775417	AGCCTCTAGACGACTCGCTTTCCCT
chr6	140320619	140320643	CCACGTCCCCACCAGACCCAGGGGC
chr6	80754379	80754403	ATACCAGATCCCAGAGGCTTACCTA
chr6	87968904	87968928	CTATCCACTCCAGCATCCCAATGTG
chr6	5645621	5645645	GAATATTACCTTGGAAGACAGTGTA
chr6	80282111	80282135	TCATGAGATTACATTTCTACCAATT
chr6	2829739	2829763	ACTTCTATGTTATCATTTATTTTAA
chr6	149699499	149699523	AATTCAGCACCACATCTTGGATTTC
chr6	168363429	168363453	TTCTGGACTGTCTCCAGATCCCCTT
chr6	150507692	150507716	GAGCAGCGCCTCTGCACACTGTGTC
chr6	38020971	38020995	TCTAAGTTCTAAGCCATGGTTAGGA
chr6	110588791	110588815	GTTTATCTGTTTATCTTGTATCTAC
chr7	37989952	37989976	GCCAGATGGCCCAACTGGAGAAGAT
chr7	99621623	99621647	ATTGGCAGGCTTTAGGTTATTAGGT
chr7	66735388	66735412	TAAAATCAAATAATTTGTTAGTGCT
chr7	6694859	6694883	TTCTTGTATGGCCTGAAGAATCTAG
chr7	148080972	148080996	TGGATTCAGGTAAAGTCTTCAGCAA
chr7	16816064	16816088	TTAATATTATCACTAGGAAATTTAT
chr7	30373189	30373213	TTGGCCAGGCTGGTCTTGAACTCCT
chr7	94298897	94298921	TCCTTCTAACTTTATTGCTGTATTC
chr7	66104190	66104214	ATCTATGAGTTCAAGATCACATGGT
chr7	116147282	116147306	ACTGAACTACATGCATAAACTAAAA
chr7	157073170	157073194	GGAGCTGGGGGTCCAGCTCTGCAGG
chr7	97837363	97837387	CAGTGAGCTGAGACCATGCCACTGT
chr7	127369954	127369978	TCATTTTAGCCTTCCTCTGAAAATC
chr7	44812076	44812100	TCTGGTTCCAAGTTTAAAATCCCAG
chr7	131178413	131178437	AACCAGTTCCTTGTTAAGGATCCAG
chr7	32795536	32795560	CCATCTAATCCTCTGTGCTAAGTGA
chr7	91576667	91576691	TTCCCCCCGAGATGGAGTCTCACTC
chr7	75694291	75694315	TCCTTCTGACTGTGGAATAAGGGGG
chr7	150787835	150787859	CCTGGTTAACATGGTGAAACCCCCG
chr7	30120571	30120595	ACAGCTGCTGGTGCTCCCTGTCACC
chr7	103006626	103006650	TAGAGAACTGCTTTAGGATTCAGTT
chr7	69746122	69746146	TTAAATTTGGTGCACTCAAGTAAAA
chr7	128253369	128253393	TTATTTTTATTTCCTTTTCTCCATC
chr7	32881977	32882001	CCTATATTGAAGGAAGCAAACCCAG
chr7	935329	935353	TCACCCTCTCCCACTCCTTTGTTCT
chr7	75610528	75610552	GCTTAGGCAGGGGCCGTGGAACGTG
chr7	155100411	155100435	TATTTATCCAAAAGATTTTTAAAAA
chr7	107532848	107532872	CTTCATAGATTGTTCTAAGTAAATA
chr7	56066945	56066969	GGACTGATTGTGACAGTGCCTTGTC
chr7	21551039	21551063	AAGTGTTGAATTTTAAAAAATACAA
chr7	93349199	93349223	ATTCTATTAGCATTTGGGCTCACTT
chr7	116201296	116201320	TGTATTTGTATGTAATGAGCATGTG
chr7	112101802	112101826	GGGACCTAATATATTATGCTGCTGA
chr7	116750473	116750497	ACTCTTCCCCACCGTACAACAGGGT
chr7	19853263	19853287	TTACTTTAGGGAAAACACTGTCGAA
chr7	92951172	92951196	AATGTAGTATATTATTTTTTCTTCA
chr7	99688631	99688655	TCTCCCTTTGTGGGTTACCTTGCCC
chr7	99017258	99017282	CAGAGCATCGGCCTATGGAACCCGG
chr7	56128062	56128086	ATGCAGTGAGGGACGGCTTGAGGGC
chr7	788185	788209	AGCCAGGCCTCAGCTCCAGCTCCCG
chr7	69093175	69093199	AAGTGTGAGAGGGTGCAGAGCAAGC
chr7	116435841	116435865	CCCTTGTAAGTAGTCTTTCTGTACC
chr7	107402296	107402320	ATATCTGTTGCAAAGACTGTAAGAA
chr7	69128151	69128175	GCTGGTACTCTTATTGTCAAATAGC
chr7	150930576	150930600	GCCTGAGGACCGATGCCAGAGGCAG
chr7	17363213	17363237	AGTTTCACCCACTGAACTGACTAGA
chr7	155487692	155487716	CATTTGGCACTCCCACCGGTACTGT
chr8	41458314	41458338	CATTCTGCCTCTGAATTTACCTATT
chr8	435306	435330	GTCATTGCCTAAATTTAATAGCTTG
chr8	74235831	74235855	ACAGTAAAGGTGACCAAGTCTCTTT
chr8	41401893	41401917	GAGATCAGAACCCAAGTCTGCACTT
chr8	22277392	22277416	CCCTGGTAACCAGTCTCTAGCTAGT
chr8	69362654	69362678	ATGAAGTTTTTCAAGTTATTTGCCC
chr8	16952057	16952081	TAGCTGTTTTGCATTCGATCTGTTG
chr8	87572417	87572441	ACCCTTCTTCTGATTGTTTGGAGCC
chr8	29966702	29966726	AGCAACACAACGTTATTGTTAAGTG
chr8	120220921	120220945	TCCTCTGCGTCCGCCCCCGGCCTCC
chr8	100506322	100506346	AATCATGATTTTATATTACTATAAG
chr8	100795998	100796022	AGTTATGGTTTTATTTACATCTCTC
chr8	15603909	15603933	TGTGATTTTTATTTTTGATGTGGCA
chr8	20078768	20078792	TGCTGAAGGCAAGGGGAGGGAGCAG
chr8	145150941	145150965	CTGGCTGGCTGGCTGGCAGCGGGAG
chr8	100844730	100844754	TTCAGAAACAGATCATGCTGGGCTT
chr8	64313465	64313489	AGAGTTGCATTCTTCTTCCACTGAG
chr8	22278064	22278088	GCTGCCTCCTAGAAGCACATTCTGA
chr8	23083674	23083698	TCCATATTTTAATGGTGTTCCGGTA
chr8	28575555	28575579	GAGAGCAGTTCACGGTGGTGATGTT
chr8	61664259	61664283	ATTTTGTTTTTCCTTCACTTAGTGT
chr8	1887436	1887460	ACATCAGTGCTAAGGTAATACCCAT
chr8	33356136	33356160	AAAACCACGTGATTTCCCTTTCAGC
chr8	28887045	28887069	TCGTTTGATTTCATTTACCTATATT
chr8	9478519	9478543	TCCAGGTCATATAAATACTCATTAA
chr8	25273047	25273071	ACTATTAGCCATATTTTGTGAGTCG
chr8	9476323	9476347	TTTATAACCTTTTCTTCTGTGAGCA
chr8	126174440	126174464	CAATACTTCTCAGGAAGTTGGTAAA
chr8	17065675	17065699	TTAAATGCCAACTTGCCCTGAAGTG
chr8	104084251	104084275	TATTCAACCTAGGAGATTTTTCTAC
chr8	22468403	22468427	ATAATGAATGGTCTAAAGGTTTTTT
chr8	90785111	90785135	TGTGAATAAAATATTCCTTGAAAAA
chr8	68011633	68011657	TAGATAGATTACTTTTGGGTCACAA
chr8	15566124	15566148	TAACTAAGAATTTTGGTGGAGAAGA
chr8	38673649	38673673	GCAGAGGGGAATTTGTGTTTCAGAT
chr8	94808213	94808237	AAGGTAAGTTTTAAAGGACAGGTTA
chr8	126033378	126033402	CATATGTTCTGGTCTGTGGGAGCCA
chr8	136797108	136797132	AAACTCAGGATGGATGATCATGTAG
chr8	104054763	104054787	CTTCGTATATCAATTTTATGAAGGT
chr8	61677751	61677775	TGGGGATATGCATACACACACACAC
chr9	128728904	128728928	TACGGTGTGCACTGGGTGCTGCACA
chr9	35753327	35753351	TTATCCCTGCCCACATGTTCCCTCT
chr9	37446460	37446484	TCAAAGCAGCAGACACATGTTGGCC
chr9	110087340	110087364	AATTCCAGCACTTTGGGAGGCCAAG
chr9	33919649	33919673	GAACGAAACCCAGAGGCTGGTTCCA
chr9	33527356	33527380	GTCGCCTAGGCTGGAGTGCAGTGGC
chr9	19347626	19347650	AAGTAACTTGAACCGTATATGTAAG
chr9	82341184	82341208	GAAACATTGTGTTATCTTTTATGTT
chr9	91093496	91093520	CTGCATTTAGAAGTATACACAATAT
chr9	133513058	133513082	TAAAAATGTGCTCGTGTGTTTAGCC
chr9	82244135	82244159	TTTTTTTGAGTCTTTTAATGACTGT
chr9	124454656	124454680	GATGCCTTTCCTGTGTGCATTTGTA
chr9	74550725	74550749	ATGGTTGTACAATATGAATGTATTT
chr9	125866291	125866315	TAAATATCTTTCCCAATATGCCCCG
chr9	114312497	114312521	GATACACAGTTTTTTGAATGTCCAG
chr9	7094620	7094644	CATGCGGAGGAACCCTATACTGAGT
chr9	98271534	98271558	GGGAGGGGAGGGGGTGGAGGGGGAG
chr9	82285636	82285660	CCAGCTAGACACTCATCCTCTGGAA
chr9	138396223	138396247	AGTTAGGACCTCAGTGGCTGGTATG
chr9	37430670	37430694	AGCCTGGAGAGGAGCCATCCCCACT
chr9	139727379	139727403	GATGAGGCTTGAACCTCCTCGCCCT
chr9	139831158	139831182	AGAAGAGCACGGTGGCCTTGTCTGA
chr9	108147812	108147836	TCCAAGAATTTCACTTTCACTTCCT
chr9	117360789	117360813	ATCACATACCCATTTATATACATAA
chr9	95949482	95949506	CAGGCGCATGTGACTCTTGGAGCTT
chr9	80958578	80958602	TGTCAAGGCTTGTTCTGATTGGACC
chr9	135565227	135565251	AGGGGTCTGTCTGGAGACTTCTAGA
chr9	106908030	106908054	CTTGCTAAACTTCTTAGTTCTAGGT
chr9	91939714	91939738	TATCAAATTGGCTAAAAAAGAAAAA
chr9	110106661	110106685	GGTAGAAACCCAGCCCCATAGATTC
chr9	81106740	81106764	GTTTCAATAGGGACCAATCGAAGCC
chr9	116029159	116029183	ATCAACTAGAGTGTCCTGTGCTTAG
chr9	140567073	140567097	GCGCAGTACTGCAGTGAACTAACCA
chr9	137023753	137023777	GTGTCCCTGCAACAAGCAGCACCGC
chr9	81001187	81001211	AACAAATTCTATCATATAGGCAGAC
chr9	79998135	79998159	CAAAAATGTAACCATAGAGTTAATA
chr9	133322669	133322693	TGTGACCTCGGCTGGCCGCTTAGCC
chr9	81265507	81265531	ATTGACTTGGCGATGCGGGCTCTTT
chr9	15460447	15460471	GGCGCAATCTCAGCTCACTGCAGCC
chrX	47844186	47844210	ATATATAAAAAAAACTTTCAAAATT
chrX	48818098	48818122	AGTGATTCTCTCACCCAGGGATTGG
chrX	72904521	72904545	ACTTTAAAAATATTTTGCAACAACT
chrX	102206360	102206384	ACTCATCCCCTCTCCAGGACATTAT
chrX	48566523	48566547	TGGGTAGTGTTGGCCCTAAGAGCTG
chrX	84342742	84342766	ATGATGAAAATAAATCATGTAATGG
chrX	2659100	2659124	GATGTGAAAGGCTGGCCATTATTAA
chrX	152036251	152036275	CCTTTCTGCGGGTTTCTTCTCCTTG
chrX	69723395	69723419	TGGCGGGACAGCACTTGGCTTGCTT
chrX	13732069	13732093	CCTGACCAATATGGTGAAACCCTGT
chrX	105451255	105451279	GAAATATTTACAAGAAGTCTGCAAT
chrX	23685913	23685937	CTAAGCAAAGCGAAGAGTAGGTGGT
chrX	62000147	62000171	GATGAATCTACACATCACAAAGTGG
chrX	24792253	24792277	ACATATCATGCAATAAGGCCCCACG
chrX	153668769	153668793	ACAGTGAGTCCCTGGCCCGGTATGG
chrX	55045190	55045214	AAGGGTTTTGACCAGGGCTGAGGGT
chrX	134167232	134167256	GGAGGTATCTGGGCTGGCCACAGTC
chrX	77219081	77219105	CTCAAATGATTATTTTAAAAAGTCT
chrX	73231633	73231657	AATGTGCACATTTCACCAATGACAA
chrX	40451195	40451219	AAAACTCAGAAGCCATAGTGGTGAG
chrX	24561319	24561343	GTATCAGTTTAGTCTGTTCTCTTCT
chrX	153667023	153667047	GCGGCACAGGGTGGAAGTAGCTCCC
chrX	155255166	155255190	ACCAGCTTCAAGGAGCGGAAGGCTG
chrX	37587372	37587396	TCCTCCTCCTGTGGTATCTTTTCAA
chrX	24095633	24095657	AAAACTTAAAGGCACAAATTCTCCT
chrX	24779309	24779333	TACCTGTTTTTATTGGCTTTGTTGT
chrX	77383102	77383126	TCCGTCCCTGACATGATGCTTCTAG
chrX	155172632	155172656	GTTAAATAAATTCTTAAATCTGCCT
chrX	154285954	154285978	CCTGGCTACTATGGGTCGGCCCTGC
chrX	106894158	106894182	ATCTATTTGGCCTCTCAAATGAACT
chrX	67744936	67744960	ACTCCCACCAACAGTGTAAAAATAT
chrX	15716708	15716732	TACAATTAATGGATTTCATCCCATC
chrX	24567230	24567254	CTAAAGTCTGTCACTTTAGGGATTT
chrX	64960505	64960529	CCTTGTAGGAGTATAGGCCGGTCTA
chrX	69653633	69653657	GATGGGACACGACCTTGAGGGGCCA

## Sheet: distance 101
chromosome	start	end	sequence
chr1	117629710	117629734	ATTATCCCAAGAACTCATTTTTCTA
chr1	116576731	116576755	ATGAGAATGTCCCCTTAATAAACAC
chr1	92844196	92844220	GGGGAAGTAGCAACTTAATATTTTA
chr1	171299630	171299654	TTCCACATGGCTCAGGAGGCCTCAC
chr1	210030741	210030765	TCCACAAATACAAGTGAAATAGTGA
chr1	61926251	61926275	CGTTTACTTCAATCCTTGCCTTTTT
chr1	60340184	60340208	CTGTGAATGGACAAAGAGTAAATAC
chr1	151372643	151372667	GCAAGTTCTCGGCCAGATGGTGTAA
chr1	45243639	45243663	CCCTGAGCTCATATATTTGTATCCC
chr1	22853082	22853106	CACCAACAGCACCATCCTCTGTAGC
chr1	214185101	214185125	TTTTAAAAAATTTATTTTCTTTAGA
chr1	14109744	14109768	TCTTGTTTAATATTTCTGTGACTTC
chr1	166822544	166822568	TAATGGCCCTGTTTTTTTCATTATT
chr1	201859232	201859256	TAGAGACTTCTGATTGAAGCGGGGT
chr1	229444434	229444458	GTGCCTGATGCCTGACACATAGGAG
chr1	7841070	7841094	GAAAGACACAGACTTTATCGCTCTG
chr1	45103703	45103727	CTGAGGCTCCTCAGTGGGGGGGCTA
chr1	45977621	45977645	TGAAATTTTTCATAGATTTATACAG
chr1	12381661	12381685	AACTGCCTTTTCCTCTGGGTGAACC
chr1	149817118	149817142	GCAGGAACAAGCTTGGTGAATGTGA
chr1	180605555	180605579	AGTGAATGAATGTTGTAAAGACAGG
chr1	26578537	26578561	AACATGGTGAAACCCCGTCTACTAA
chr1	110219442	110219466	GTAACTTAAAATCTCACTGGAGAGT
chr1	42941391	42941415	ATTTTCTTTCAGTGTCTATTACAGC
chr1	45223972	45223996	TGATGGTGAGATGGCACCTAAGTTC
chr1	161090462	161090486	CCTCAACTATCTGCGACAGTTGCGC
chr1	210340197	210340221	AAGTGTGATAGTGATAGTAATACAG
chr1	29379839	29379863	CAAATACCTAGCTAACTCACTTTCT
chr1	41485453	41485477	CTGTCCAGCTCTGGCCACAGATGCA
chr1	117676994	117677018	CTCTACTAAAAATACAAAAATTAAG
chr1	165882123	165882147	ATGCCAGTTGGTTCTCACAGTGTGT
chr1	216747419	216747443	ATTTCTCCCAGGAAATAAAAGACCC
chr1	45481346	45481370	AGTCATGGGGGTTAGGTATCAGTGA
chr1	154230140	154230164	AAACCTGTGTTAAGGGTCAACTGTA
chr1	227094019	227094043	CAAGAGCCCCCAGAACCTTTGATCA
chr1	113196764	113196788	GGAAAAATATGTGAAAAAAATACAA
chr1	44059098	44059122	GTGACTCTGTGGTTGCTGCTGGGCG
chr1	41480342	41480366	CCCCAAATTTAGGAGTATCCTTAAT
chr1	46219997	46220021	GCTATTCCTTTTATGGCATCTCTGG
chr1	201839914	201839938	GGAGAATCTAGACCAGATTCTTCGT
chr1	7542440	7542464	CTCCTAGGCTCTCCCACAGCTGCCC
chr1	151185933	151185957	AATTGGGTATCCCTGTTTTATAGGA
chr1	32662652	32662676	CTTTTTCTTCCCCTTTGAATCCCTC
chr1	15989938	15989962	ATTCATCATGATCCTTTATGTAGTT
chr1	90316944	90316968	GTTTAGTGGGTCTTATTCTTCCCCG
chr1	90178748	90178772	CTGGTCAACTCTCAGTCTTTAAAGT
chr1	51435624	51435648	CTGCCCCGATCTATAGTCCCTTGAG
chr1	43826145	43826169	GATCCTAGTGGGCTTCTCTCTCTAG
chr1	212619443	212619467	CCACCCAGATCTGAATAAAACAGAT
chr1	110899837	110899861	CTCCACTACTTAATAAGGAGTAGCC
chr1	119708891	119708915	CATGTGTATAGTGATACTAAAGAAA
chr1	41457110	41457134	CTCCCCAGACCTTATTTTTCCTCTC
chr1	218469999	218470023	GGAAAAGAAAATAAGTGTTGTGAAA
chr1	15250822	15250846	CTCGCGCAGCCGCTGGTAGCGTCCC
chr1	97201167	97201191	AATTTCTAAGAGGTCCTGGAGTTCA
chr1	22459908	22459932	CCCAGTGCCCTAGGGTGGCTCAACC
chr1	22501141	22501165	CATTGTTTGGTTGCGTCAGAGCCCA
chr1	119772248	119772272	GCCCTCCTATTATTCATTCATTCAC
chr1	225145804	225145828	TGTTTGAAAATGGCAAGTTGAAGGA
chr1	112167944	112167968	TCTTTTTTTTTTGTTTTGTTTTTGT
chr1	228684805	228684829	CATTCCCTCCACAAGGGCTTTCTCT
chr1	169344802	169344826	CCTGTAATACATTTTATCTTTTTAT
chr1	112247152	112247176	TTTGCTTTAAGTTAACAGCCAGACT
chr1	44081975	44081999	GTGGGTCCTCACTAACGCTTCGCTA
chr1	32501233	32501257	CTGGACTATGTATGTCTGTCTATCT
chr1	93307529	93307553	GAAATATTTTGGAAAAGCAAAGGAG
chr1	1337396	1337420	CAAAAGTATAAATCAAACAAACTGC
chr1	6868431	6868455	CCACAGTGTCTGGTGGTTTTAGGCC
chr1	61722389	61722413	TTTCATGTTTTGATTGCAAGAATAT
chr1	113232464	113232488	GAATGCTATGAACTCCATGTCCATT
chr1	60282282	60282306	ATGTGACTGTATCCACTCTTTTAAC
chr1	36385836	36385860	TTATTCCTCTCTGTCCACATTTTCT
chr1	236436537	236436561	GCCAAAAATCATGACAATACCTAGA
chr1	78484210	78484234	GAGTAGAGTTTTAAAGTTTTTTAAT
chr1	220305545	220305569	GTGATTTAAGAAGAGTTTCCTCCTC
chr1	25769222	25769246	TAATATTCACTTTGATAGAGTCACC
chr1	167693076	167693100	TCACCTCTTTTCTGGTCATGGATAC
chr1	231490159	231490183	GTAATACAGGTGCACAAATCTTAAG
chr1	22353223	22353247	GAATTGGCCCACTGACTGCTGGGCG
chr1	204514196	204514220	ATTTTTTTTCTCCTTTTAGCTCATC
chr1	32637213	32637237	CAGACCTCTTTAGTTTGGGGGATCC
chr1	44178055	44178079	AGTGTATACATTTCTTTCTCTCCTA
chr1	6953039	6953063	TTAAAAAAAAAAAGAGCTGTGGCCG
chr1	228275770	228275794	CTGGGCAAAGGAAGCCCTGCTTGAT
chr1	151618063	151618087	TGAGATACATGTGGTGTTTATTCTT
chr1	21783921	21783945	TTATATATGTCTAATAAGAAACAAC
chr1	214891801	214891825	GCTGACTCTGAGTCTTAAGAGAACA
chr1	110598338	110598362	TGAAGCCTGAGTCACTGAAACTGCG
chr1	214888766	214888790	TGAAGTCTGGGCTAAATGAGGCAGA
chr1	227970813	227970837	GTTTATGGATAAGAAGACTCAGTAT
chr1	87817605	87817629	CACAGGTGTGTCAGGGAGAGCTAAG
chr1	10035906	10035930	ATGTTGCTTACATCTGTGAACATAC
chr1	204593691	204593715	CCCCTGATTAAACTAAGACCTTTGG
chr1	43151143	43151167	ACAGGGAAGATTTGCTTTAATTAAG
chr1	40933624	40933648	GTTTTCATCCCTTCAACCATCTTCC
chr1	150302118	150302142	CACATAAGTGTTTCTTTTACCATTT
chr1	100883727	100883751	CTGGCACATGGTATATACTGTTAAC
chr1	41511613	41511637	GCAGTGCTGGAAGTTAGGGCCATGT
chr1	47842755	47842779	CATTTTAGGATTTAGGGATACCCGC
chr1	211448371	211448395	CTCTATTATATATAATATACTATAT
chr10	73037020	73037044	CATGCCCCTTCTCCTGTGGCCATGA
chr10	72185171	72185195	TCTTAAAAGCACCACACCCCAACTG
chr10	26257610	26257634	CACCTGTGGTCAACCACTGTTTGAA
chr10	62569217	62569241	ATTGCCTCATCTACATCAGAGATAA
chr10	30728035	30728059	CGATGAGCGTTCTAAGTCTCTGCTG
chr10	93788412	93788436	GAATTTCCCCATCACTTGAAGTACT
chr10	11374351	11374375	AGGTGTCTGGAGTTAGAAGCCCATA
chr10	135252294	135252318	ATACCCTTCTGACTTGTTGCTTGTT
chr10	73048586	73048610	GCACGGCAGTCCTCAGGGCCTCTGT
chr10	89682159	89682183	GTAGCAAATAAATAATTATTTTACT
chr10	102341414	102341438	TGTTTCTGTCACTATACGTTAATTT
chr10	1171006	1171030	GAGGACGGGTAGAGATATTTTACAT
chr10	77711794	77711818	AGAGGAAAGCCTCCATGGTGGAGCC
chr10	11913188	11913212	GAAACTTCTGAACACCCTCCTAAGT
chr10	6222107	6222131	AGCAGCTGGGCAACATAGTGAGACC
chr10	124931110	124931134	TTCGGTCCTTGCGGGCTTCACAAGA
chr10	102798123	102798147	GGGAAGAAAAAAAAGGGCCAGGGAG
chr10	114852296	114852320	GTAGGTTTCCATGGAAATTCACATG
chr10	134489164	134489188	AGGGAGCGTGTGCCCTTGGAATACT
chr10	70396242	70396266	AGGCAGGAGGATATCTTTAGCCCAG
chr10	102730702	102730726	CTGTGTGACCTGCTGAATGGATGGG
chr10	135221022	135221046	TTCCTAGGTATTTTATATTTTTGTA
chr10	1142141	1142165	ATACGCGGTGCAGCTGCCGACACCC
chr10	75920629	75920653	CAGCAAGAGAAAAATCCATTTTAGC
chr10	115673552	115673576	TTTCACCATGGTCAACCTATTCCAG
chr10	99514157	99514181	CTTCCTGGGCTCAAGTGATCCTCAC
chr10	124914714	124914738	GAGGCGTCTGTCGGTGGGGTTATTT
chr10	3162335	3162359	AAATACCCTGAATGAGAGCTTCTCG
chr10	63855920	63855944	TTGTTTATCAGGGCATATACAGAAG
chr10	70326292	70326316	AGAATTCAAGTGAAGTATTCTCTGG
chr10	13676777	13676801	TCTGTTGTGTTTCTTTTTAAAAATA
chr10	27456090	27456114	CTCCAGTCTAGGAAAAGGCTGGCCA
chr10	114805450	114805474	ATATGGGGTGTGACCCTGTACTATC
chr10	43647501	43647525	TAAGGTTTCTTTCAATCCTGAGATC
chr10	8007354	8007378	GAAAGATAAAGATAAGAGAGAGAAA
chr10	60157334	60157358	TTTTTCCCCCGACATCCAGAATACA
chr10	1121155	1121179	TCTTGATTATAAAGTGAGGTTAATG
chr10	70922313	70922337	GACATTTTTAAAATCTTAAAATATT
chr10	98658505	98658529	ATAGTGCTTGTTTTACAGTATTCCT
chr10	77577375	77577399	TAGTGAAATATGTAAAGACACAAAG
chr10	103923362	103923386	GAAGAGTCCACAGCTTTCTGGAAGC
chr10	103379967	103379991	TCTCGGATTGGCCTGTCAGTCAGGC
chr10	96330543	96330567	GGAATGCAAACTCAGATGTCTATCC
chr10	1064958	1064982	CTGCTTGTATTAGGATGCAAGATTG
chr10	76791748	76791772	TTTTTTAAGGAAAAATAGAAAAGTA
chr10	104840685	104840709	AACCACCTCTGTCATCTGAAGGCCA
chr10	91534585	91534609	CAACCGTCAGTACCCTTACCAGCCA
chr10	35636429	35636453	GCAGTGCTTACAACATTTTATAAGC
chr10	7889010	7889034	GGACAAGAAAAAAATTGACATGTTT
chr10	126672335	126672359	TTTTATCTGCACTATCACTTAATTT
chr11	35829771	35829795	AAAAAGCATTTTTCTCTCAAACTGA
chr11	8565524	8565548	CAATTGCCAGTTCAAAATAATACTA
chr11	16769772	16769796	CAGGATATTCTACTTTGGCATGTAA
chr11	69462894	69462918	TGATCAAGTGTGACCCGGTAAGTGA
chr11	14717851	14717875	CTTTTTTTGAGAAGTGTCTGTTCAT
chr11	2424970	2424994	TGGCACCGGTGGCCCTGGCTGCAGT
chr11	73965162	73965186	GGTCCAAGCACATGGCCTCCCATCT
chr11	68709908	68709932	CTGCCATGTGCTCCTTTCCGGGGGT
chr11	8704679	8704703	ATCTCGGCTGGCGGGCATCGCCCCC
chr11	65210717	65210741	GACCCATTGGTATTCCCGACACTAA
chr11	119003779	119003803	TCATTTCTCCCTTCCTTCCCCATCA
chr11	95529341	95529365	ATTATGCTTCATACTTCACACAGTG
chr11	58393851	58393875	CATAGTCGAAATTATAAGTCCCAGG
chr11	65658472	65658496	AGAACCGTGAGCTGCGCGACCTCTG
chr11	8072910	8072934	TAGCTCTTTTATGGATTTGTTGAAA
chr11	4113840	4113864	TGCCCCAAAGCTCCCCAAGCATCAA
chr11	14696265	14696289	AAAATATTGAACTTCTATGTAGCAC
chr11	57556722	57556746	TTTTAAATACCTTTTTTCTTTATGG
chr11	85195350	85195374	CTAAAACACCAAAAGCAATGGCAAC
chr11	34158930	34158954	GACTCACTGCAGGAGGAGCAGATTT
chr11	490939	490963	GGGTCCTCCCTCCCCTTTCTGCCTG
chr11	65267174	65267198	AGAGAAGATAGGGAAATTAGAAGAT
chr11	67025090	67025114	GATTAAAAAAATAACTGCTCCATAA
chr11	944243	944267	AGCTGTGTTGCTCAGAAGCTCTTGG
chr11	973182	973206	GTGGTGGGAAGGCATGAGAGAAACA
chr11	105950520	105950544	AGTTTAGGGAAAATGTGCTTAGTAC
chr11	68317458	68317482	AGTGGTCAGGAATGCCCCGCCCCTC
chr11	1018310	1018334	GTGGGTGGACCCTGTGGCCTTGAGC
chr11	43365363	43365387	AAGTTTGCTATTCAAATCAACTGCC
chr11	93429992	93430016	GACTGCTATATCAGAGCATTGGGAT
chr11	82643982	82644006	ACCGAATCCTTACCTGTCAGCTCTG
chr11	43668559	43668583	TGAGGCATAACACCAAAGGGTAACT
chr11	19199992	19200016	AAGAGGAGTCAAAGATGGCTTTGAA
chr11	93443821	93443845	TTCTGTTTTTCAGAATAGTTTGAGT
chr11	88188193	88188217	GAGAAAGCCTAATCAGCAGTATTCA
chr11	118368179	118368203	TGGCTCACTGCAATCTCGGCTTCCG
chr11	57531713	57531737	GGGGGCGGTTCTCTTTTAGGTGGTT
chr12	132449502	132449526	TCTGGGTTGGTTTCTTAGTCTTTCA
chr12	951092	951116	CGTTAGATTTCAACATAAAAATTTT
chr12	12795134	12795158	ACATTCAGACCTGTCTGGGTTGGTA
chr12	85744200	85744224	GTTTTAAGTGCCCAGTTCTGCTGTA
chr12	125590260	125590284	TACGTGCCCATCTGTGGAGAATTGA
chr12	56528308	56528332	TTTTTAATCCATCTACCTAGACTCC
chr12	62986769	62986793	ACACTACAGTATACATGCTACCATA
chr12	57921928	57921952	AGATCCCTCCAGAGCAGCCAGAAGC
chr12	53346391	53346415	CTGAGGGTGATTTGGAGATAAAGGT
chr12	51143397	51143421	AGAGGATAAGACAGCCAGATAAGAT
chr12	109680417	109680441	CGCGGTACCCCCTGGGTCCTCCCAG
chr12	121861870	121861894	AATGTAAGTTTCCACATTGTTGCTG
chr12	11325261	11325285	AGAGCTTTCATTTTCCAAAGAGTGT
chr12	54744920	54744944	AATTGTATTGAACAGGGCATATAAA
chr12	56623183	56623207	TGGGAGTCAGGACCCTCTGCCTGCT
chr12	58200685	58200709	AAGCATGTGCCATTACGCATTGCTT
chr12	14928325	14928349	ATTTTTCAAAAAGTGGAGTAACTTT
chr12	123463001	123463025	TCTACCGGGTGCCTGTTTTCACAGC
chr12	88011	88035	AGAACCTGTATGGCCAGAAGGCAGG
chr12	27902476	27902500	TGTGTATTTACATTTACCTTCGAAG
chr12	54448517	54448541	TGACTTTATTTCCACCACTCCCTCC
chr12	50476166	50476190	TAGCGTCCAGCTCAGGGAGAAGGGC
chr12	7084600	7084624	AGAGCAGTAGGCATTTTAACAATGC
chr12	68055784	68055808	TGGGTGGTTTGGGGTCGTGTTAAAT
chr12	120992540	120992564	GAAGACCAAGACTACACAGCTCATT
chr12	1831748	1831772	ATGAAGTTGGGGAATGGAGACAGTG
chr12	72091259	72091283	AGTTCTGAGTAAAAGTTCTCCAAGA
chr12	21140255	21140279	TTTCTAATAATAGTAATTAGTGTTT
chr12	107860940	107860964	GAAACCCCTTGGTGTGAGAGTGTGG
chr12	4796456	4796480	TGAGCATGATTTTTGTTAAACATAT
chr12	93913983	93914007	CTGCAGCCATCTTATGATCATGAAA
chr12	1330945	1330969	TCTTAATTTTTATGTTAACTGTGAG
chr12	121160885	121160909	CAAACTGGGTGAGTCCTGCCTTAGT
chr12	83092161	83092185	ATAATAGTAACTGCCAACCACAGAG
chr12	57977533	57977557	GCGCTCCCCTCCCATCTTGCTCAGT
chr12	85689551	85689575	TGTTGGTGGCAGGAGATAGGAGCAC
chr12	124484287	124484311	TCGGGCAGTACATGTACCTTGATAG
chr12	1314417	1314441	CATATGAGCCATGACAATATAAAGT
chr12	109614441	109614465	GAGACAGAGTTCACTCTGTCACCCA
chr12	64843831	64843855	TGAAAAGACTTATTACAGTAGCTGG
chr12	74933568	74933592	ATTCCCTGAGCGAGGGTTTATGAAG
chr12	27091715	27091739	TCGCCGGGGCCGGTGCCTTGCGCCT
chr12	53867486	53867510	TATGCATGCACAAAGCTTATTCTTT
chr12	1355748	1355772	TTTTCTCTAAGGTGTTTATTTATTT
chr12	125514711	125514735	TACAAGTTGACACCTGATAACTTCT
chr12	95902842	95902866	TAGAATTAAAAAGTGATTGTTAACA
chr12	12797268	12797292	TCCCTTTCCAGTGAAGGAGCAGCAT
chr12	109928353	109928377	GGTGGTCCGTTGGCAGAAGCTGGTA
chr12	4875525	4875549	ATCTTCTGTATGCGACTTTTGGGAG
chr12	12985494	12985518	GAAAGGAAAGGAGAAAGGGGTACCA
chr12	120900607	120900631	GAAGATCCAAAGATGCCAAGGGGAA
chr13	39093965	39093989	ATCACATTTCAACATGAGATTTGAA
chr13	76180248	76180272	CATGAATATATATTATCTATGTTAA
chr13	24859714	24859738	GATGTAATCTCGGCTCACTGCACCT
chr13	97147472	97147496	GTTAACGAAAAGAGAACTCTTCTCT
chr13	41905543	41905567	TCAGAATTACTCAATGTTATTTATA
chr13	40242097	40242121	CGATAAGCAAGAATTTTCTATCCCT
chr13	28009786	28009810	TCAGAGCATGCTTTTCTTTATTAAA
chr13	75328571	75328595	ATGAAAATATTCTTGCACCATTCTG
chr13	34401651	34401675	TAGTTGAAATTTAAAATTTTAATCA
chr13	88354253	88354277	TTACTCATGACTTGGAGTAATTAGT
chr13	94462953	94462977	GCCAAGTGTGCAATATTAAGTATTG
chr13	50881566	50881590	AGTATCTGTTGTTTTTTGAGTTTTT
chr13	20548251	20548275	CATATGATACCAACTTTAAAAGGTA
chr13	110959841	110959865	GCGTTCGGGCAGCAGCCCCTGAAGC
chr13	111165067	111165091	TAAAGGCAAAACCGTGCTCTTTATT
chr13	50826085	50826109	CTGACGCAGTTTGGGCCCTCAGGAG
chr13	48939821	48939845	GTAACCTGAATTGATAGCTAGTTTT
chr13	20548706	20548730	GGTTCAAGCAATTCTCCTGCCTCAG
chr13	47384320	47384344	ATTATCATTATATTTGAACTGACTG
chr13	49783621	49783645	GCTGAATGAACTTCATACAAATGAA
chr13	111933026	111933050	TAAGGACTTGGTGCTTCTCCTCCTT
chr13	33187552	33187576	TTTTGATTATAGTCATTGCAGTGGG
chr13	98812588	98812612	GTGGCTATCCCCTTTCCTTGCATTG
chr13	80129197	80129221	AGCCTATTTTGAGTCTATAAGATAT
chr13	100232146	100232170	GTGAAAGAGGGAAACGAAGCAATGA
chr13	35819197	35819221	AATTTAGATGCCCTTTATTTCTTTC
chr13	22276417	22276441	ATTATTGTAAACTTATGCACATCGC
chr13	114248622	114248646	GGTCCTCACCCTGCCCAGGTGACAG
chr13	50771389	50771413	TGAGCAACATGGAACAAATTTGGAA
chr14	100392128	100392152	TCCTGCCTCCACTGTGCATGCACCA
chr14	53090341	53090365	CAATAAGGTAAATTATTAACATTTA
chr14	59761524	59761548	CAAAAAGGCGTCTGGCCATGCTGTA
chr14	58683130	58683154	AGCCACTGTGCCCAGCCAATTTTTC
chr14	50360553	50360577	GAAGCTGGGCCAGTCGGTGACCACC
chr14	37746973	37746997	TCTTAAGTAATTAGGTGTGTATATA
chr14	60760708	60760732	AATCATTCAGTAGGCAGATTCCCAC
chr14	103270183	103270207	ATAAAAACATGCAAATATATAATTC
chr14	74963182	74963206	GGCAGAAAGCAGCATACCATGGGAG
chr14	56757155	56757179	CCCAGCAACGAGGAAAGCTGGTGAG
chr14	77932009	77932033	AGGTAAGTAAGTCTTGTCCTTCAGG
chr14	61391979	61392003	ATAAATAAAGTATATGAGAAGATAT
chr14	97022786	97022810	AACACCAACTGCCTATTTTTAAATC
chr14	71822528	71822552	TTGTTTTCTTTTCAATCTCAGCTCT
chr14	100455387	100455411	ATACTTTAAATGGGTGAATTTTATG
chr14	70447400	70447424	CAGCAGGTGGGAAGACACAAAGGCC
chr14	104145942	104145966	GGCCTTCCTCCTGTCTCATGTGCTA
chr14	61243130	61243154	TGGGGCAAGAGATCATTGGAGTGAG
chr14	68563626	68563650	TTGTCATAAACTGCCAAAAATCATT
chr14	105965244	105965268	CCGCCCTGGTCTCATCTGGATCCCG
chr14	66975153	66975177	TCGCGCTCTCCTCGGCGAGCGCGCT
chr14	104634957	104634981	TGACTCTGGGTCTCCACCCCGAGCA
chr14	64551333	64551357	TTGGAAATAAGTTTGGAAATGAGTA
chr14	64932667	64932691	TATCTGTTCCACGCCCCCGGCATTT
chr14	32035690	32035714	TATGGGGGACCTACTTTCATGTATC
chr14	56819560	56819584	CTTTATTAAAATGTGAATAAAAGCA
chr14	56110959	56110983	CTTTAACCCCTTTCTATCCCACAGT
chr14	61241588	61241612	ATCAAGTATTCTGCTTTGGACTTGT
chr14	55806787	55806811	TTTTAGAGACCAGGTCTTGCTGTGT
chr14	97423886	97423910	CAATCCCTCAAACCCTGTCCAGGTC
chr14	97286315	97286339	AGATGTAATGGTTTCGCCAGGATTC
chr14	73588816	73588840	TGAAAATACACATAAGAAATTTCTA
chr14	74569335	74569359	TGATTTTGTTTCTAGCTTTGGATAA
chr14	90464739	90464763	TATATATATATATATATATATATAT
chr14	45636846	45636870	ATTTACCTGGTAATTGAGGTAGCCA
chr14	93287622	93287646	CTTTCTGCTTGAGAAAAAAGTCTTA
chr14	60720842	60720866	GGGGTATAGAGACTTGCTTAGTATG
chr14	58736609	58736633	CCAGGATGGAGTGCAGTAGTGTGAT
chr14	52195258	52195282	GTGAACACTGATGGAGTGGTCAAAA
chr15	96887386	96887410	AAGCAGTGGGGGTTGGAGGGACAGA
chr15	68482622	68482646	TTCGTTCTACCCTGTGAGGAGTTTG
chr15	40282007	40282031	TTGAACTGTTAGAATTACTGTGGAA
chr15	49493548	49493572	ATTTCACATGTATCTACTAATAGTA
chr15	59303011	59303035	TATTAATGTTGAAGATTAAAGGAGA
chr15	64710930	64710954	AAGAATAAAAATGAATCTGGGCAGT
chr15	36957801	36957825	GATTGCAGGGTTTATCCACAACCTG
chr15	90132137	90132161	TTTCAGCAGGTAGAGGGAAAATGAT
chr15	79222660	79222684	GGGTTCGAGACTAGCCTGGCCAACA
chr15	85540239	85540263	AAATTTGTTTTAAAAATTTTTATTT
chr15	40736415	40736439	ACAAGGGGGAGACCTTCCTTTCAGC
chr15	42041994	42042018	AGATGTTAATGAAGAATATGGGGCT
chr15	34787558	34787582	AGTACTGGACGCTGACGGCCACTGG
chr15	75522009	75522033	GGAGGCGTTCACCGCTACAGAGCCA
chr15	100147528	100147552	TTGTAATCAGTCCTTGAATTGTGAA
chr15	93441122	93441146	GGTTTCTTACCCAACACAAATGGAC
chr15	41592811	41592835	ATAGTTTTGTAAGCATTAGTGCTTG
chr15	76226597	76226621	CTGAAGAGGAGGCAACACACCATTG
chr15	85326179	85326203	ACACAATGGATTCCGGGGCTCAGAT
chr15	73547181	73547205	GTGCACAAAGGCAAAAGGTACACTG
chr15	44216554	44216578	TGTAACTTTTTTTTTTTTTATAGCC
chr15	93525523	93525547	ACTAGTAAAGTAAGTGAGGTGTTTG
chr15	72891831	72891855	TTCTAAAATGTGTCAATATCTCTTC
chr15	74320111	74320135	ATCAGAGGGTTGCTCTTTTTGCCAA
chr16	19564672	19564696	ATTTTCACTAGTTTTGCTTCTAGGC
chr16	19601143	19601167	TTTAAATTCTCTCTCTCTCACCTCA
chr16	70603326	70603350	CAAATCTATTTTAGAAGACAAGCCT
chr16	46934781	46934805	CCTGCATGCGAATGGGTGTGTGAAC
chr16	68156156	68156180	TTAGATGCACATGAAGATGACCTAC
chr16	2803661	2803685	TTCTTTGGCACACAGCTCTTCTGAA
chr16	29811196	29811220	CCCAATCCCTCTCTCCACCCCATCC
chr16	30012893	30012917	GAGGACAGTCACCTGAGGGAGGCTG
chr16	69874158	69874182	TGACAGATGGTGAGTGCCGCCCTGC
chr16	67982764	67982788	GGTGCTGGCTCCAGCAGGCCTGGCT
chr16	70190764	70190788	TGACTTACATGGGAAGTGATGCCAC
chr16	15779852	15779876	AAGCTGGAGTGCAGTGGCATGATCT
chr16	81481685	81481709	ACCCTTTGCAGTCCTGTGGCTTCGC
chr16	315856	315880	GTGCCCCAGGCATGGCAAGCGCCTG
chr16	68260580	68260604	AATGAACTTTGCTTTTTATATTTAA
chr16	2570207	2570231	TTCTTGGATGTGACGGGCCTGTGTC
chr16	67605304	67605328	TCAGAGTCCTGGGTTTGAAACTCTT
chr16	53265726	53265750	AATCTTAGCACTTGTTTATGTAAGT
chr16	14166383	14166407	AAAGAAAAAATTAGCGTGGTGTGGT
chr16	11338549	11338573	GGAGGGGCTGGGTTAGTGTCTCCTT
chr16	29002253	29002277	TGTGTGATTCTGATGCTGCTGTTCT
chr16	11166077	11166101	CAAGCGATCCTCCCACCTCAGCCTG
chr16	19548595	19548619	GCAGTTTGCAAACAGAACTGAATAA
chr16	2812336	2812360	AGGTCTCGGTCTAGAACACCAGCCC
chr16	30676576	30676600	CTTGGGCTGCGCCTCCACCCCCACC
chr16	19790777	19790801	TAATGAGTACACTGAAAAATCACAA
chr16	3584710	3584734	GGGTGCCTGGGCTTGGTCTAATCAG
chr16	84758368	84758392	TCTCGCATAGTTGAGTGTGGATTGT
chr16	89981842	89981866	GGCACGAAAAAGGCTGCCCAGTTCT
chr16	1839257	1839281	ACTGGGCCAGGCCGGCAGGTTCGTT
chr16	31198409	31198433	CCTTGGACTGGGCCGTTGCCACACC
chr16	25083175	25083199	CGGTCCTGCAGCCGATCCTGCAATG
chr16	31206713	31206737	AGTGTGAATAACGCTGCATTGGGTG
chr16	46962947	46962971	CTTCCTCCCAATGCCCGTCAGGCTG
chr16	24810712	24810736	CAACTCTGTATTTCTGCTTAACAAG
chr16	70608979	70609003	CCCAACACACCCTGTGAAGTTCAGG
chr16	69497320	69497344	AAGAAACAGGATAGGAGTTTAGAGA
chr16	1730610	1730634	GCTGTGAAGCGAGTCAGGTGGTGGC
chr16	30088839	30088863	CAGTGGAGGCCCTGAGATGCGTGGG
chr16	3509952	3509976	GATAAAAGATACTTACACCTAAAAG
chr16	84743283	84743307	GTTTCAAAAAAGGAGGAGAGTGGGA
chr16	9212634	9212658	GCAATGTGTTGCTCACAAGTGGCCA
chr16	24836107	24836131	ATTCCTTGTAGTTTCTTAGAGGAAA
chr16	46921773	46921797	GCTAAGGGCTGTGAAAGGGGCCATT
chr16	85706364	85706388	GATTGCCCACAGTTTTTCTTTTTAA
chr16	78316441	78316465	GGATGCTTTCAGAAAGGAAGTGAGA
chr16	23680010	23680034	GCCTCTTTGTTGGCTTCCTTTCCTC
chr16	72802786	72802810	TGTATAACTAGCAAAGCACTAGCAT
chr16	29824164	29824188	CCCTAAGGCAAAGGAAACCCCAACT
chr16	31201539	31201563	GTTAGATTTACCAAACTTGGAGAGG
chr17	49399822	49399846	CACCCTACATTCCTCAATCTTTGCT
chr17	65942144	65942168	ACAAGTCCAGGTTCTCTCTCAGATC
chr17	46921775	46921799	ACCACCAGTAAAGACTTCACCATAT
chr17	17700368	17700392	AGGGTGCTGGGGGCAGCCCAGTGGG
chr17	18831908	18831932	TGGCAGGTGCTGTGCAGGAAGAGGC
chr17	64754936	64754960	ATGATTATGAAATAAAAACTAACAA
chr17	5264993	5265017	TTCCTCTTGCTCACGCTGAGGCACA
chr17	66521177	66521201	ATTTTGAAGGGTCATTACATCCCTT
chr17	34147516	34147540	AAAATCCTAGCTTTAAACTTTTTTT
chr17	56171313	56171337	ACAGACTGCTACTGTGCCAATATAG
chr17	7825259	7825283	AGCCAGATTTCTGGGTTCTAAGGAA
chr17	3627528	3627552	GCTGGAAGCTGCGAGCTCGCCCAAG
chr17	11929569	11929593	TCGTTTTCTTTTTTCGTAAATTTTT
chr17	60719162	60719186	GAAAAACTGAAAAAATAATACAGTG
chr17	20237134	20237158	CTGAAAAGTCTTTGCAAAGATCCTT
chr17	74561999	74562023	TCTTGGATGAGCCAAGGACAAGCTG
chr17	8164001	8164025	GGCGCTTTCTCGGCTCACTGCAAGC
chr17	28453132	28453156	ATGATATTGTCAGATTGATCTTCCT
chr17	78607996	78608020	GCATACTGTGTGTGCATACTGTGTG
chr17	40173735	40173759	TAAGGAATAGGACTTGATCACAACA
chr17	57756946	57756970	CCTTTCCCTCATCATGTACTCAAAT
chr17	13989341	13989365	CTCTTCTGTGTTTGTCTTTGTTTAT
chr17	17395450	17395474	AGGCAGCCCCTGGCTCCAGGTTCCC
chr17	77761390	77761414	TGTTTGTGTTTGTGTAGCTAGGTAT
chr17	40931156	40931180	TGTCCCCCAAAGACTGGATCTGTGA
chr17	78263597	78263621	AAAAAAACCAGGAAGCAGATGTCCA
chr17	28444237	28444261	GACAGTTCCTGGCTTCCTTAGAGGG
chr17	46137405	46137429	CCCCCCCGAAAAAAAAATCAAAGCG
chr17	55357972	55357996	GCAGGGCAGGTGTGCCTGGCTCAGG
chr17	45696143	45696167	GTATCTGTTGAGCAGTCTGTCTGTC
chr17	64496452	64496476	TGCAAGCAAATCTTATGAAGGTACA
chr17	34180291	34180315	GCATACACTCAAAATAGTGAAACCA
chr17	59004511	59004535	TGTATTAGGCATGGTAGTCTCTATT
chr17	26381780	26381804	TTTAAAGGGATAGTATGATTTAGTA
chr17	57352758	57352782	CTTTTTCAGGTGTGTAGCAATTCTA
chr17	55351690	55351714	CCACTGCAGCTGTGTGACCTTGAGC
chr17	34241275	34241299	TGTTACAATTGTCATCTCATAATGC
chr17	57756887	57756911	TTGGCAAATGTGTTTATGGCTGTCA
chr17	19188646	19188670	GATCCACCCCTCCTCCTCATACCGA
chr17	74558177	74558201	TGGTTTCTATGTGCTTTGTTAAGGA
chr17	30698962	30698986	TGATTTGGCAGCACACTTAATATAC
chr17	26522213	26522237	CAAGCCCTATAATTAGCTTCTCATT
chr17	39847856	39847880	TGTATTTAAACCCTTATTTAAATAA
chr17	34236374	34236398	GTAAGTCCACCAGGTCCAGAGGTTG
chr17	30767939	30767963	AGTGAGAAGGAACGTGGCATGTTAG
chr17	15905008	15905032	GCCAAAACTTCATCAGATGGCCACA
chr17	78819353	78819377	GCCAGCCCAGCCTGTGCTTCCAGTC
chr17	65862805	65862829	TGAGAGGGGCATTTTCTCATTTTAT
chr18	59901568	59901592	TGAGGCAGGTTCTCACACTGTCACT
chr18	33558983	33559007	TCAATTCTGAAACTAAAGTTGGTAA
chr18	32168948	32168972	ATACTAATTATATTTATAATACTAT
chr18	20812727	20812751	TGGGCATTTCTGTTAATTAGACTCC
chr18	22029905	22029929	CACAAATTCACCTGTAAGTGGCTCT
chr18	9106216	9106240	GATTTCCCACTTTACCATGTCTGTT
chr18	48575268	48575292	GGAAAAGGATCTCAATAGTGTTTCA
chr18	666633	666657	CACCTGGAGGAATTTGGGCCTGGTG
chr18	34410243	34410267	TAGACATAATTACCATTTGTCTCTG
chr18	12967696	12967720	TGAAGTCAGGAGTTTGAGACTAGCC
chr18	109008	109032	GAGCTTTGTGACATATCTCTGCACT
chr18	13546453	13546477	AAATTCCCAGGCTCAAGCGATTCTC
chr18	13036308	13036332	TGTGAATGTGGGACACAGTCTAGGG
chr18	29693846	29693870	TACAGAATTTTCATAATTGAAATGG
chr18	19779333	19779357	CTTGGAAGGAATAAGAGCTCCTGAA
chr18	29718058	29718082	AAATTAAAAACTTTAAGAGAACAAA
chr18	21147118	21147142	GTTTTGGGGTAGACACATTTTTAAC
chr18	19407329	19407353	TATATAGTCTTAATATTATAGCAAA
chr19	44780930	44780954	TAAAACACGTGAAGTAGTTTTTATT
chr19	57942724	57942748	CACTGAAGGCAAAAATTATCCGGGT
chr19	58868011	58868035	CGAAGGGCCGCTCACCAGTGTGCGT
chr19	7678150	7678174	TACTGAAGGATGGGTGGGCGGGTGG
chr19	42427175	42427199	AGGGGGCTGGGGGAACCCACAGAGG
chr19	36223977	36224001	GCCTTGGCCCTGCCCCTGAGCCCCC
chr19	50891111	50891135	AAAGTCTTCCTCACACAAAACCCCC
chr19	58134229	58134253	CCAGATTTTTAAATGGGATAACTTT
chr19	24219980	24220004	GGGTCCTTGATAGCACCTTTCCCTC
chr19	57817877	57817901	TTTAAAATAATACATTAAATGATAC
chr19	52716089	52716113	GAGTTTTGCTTCCTGGCCCTCTGCT
chr19	5691756	5691780	AGCCACACCCTCTCCGGGTGCTGCC
chr19	56934025	56934049	GATTTTTAGAATACCACCTTCATTG
chr19	50154915	50154939	CTCGGCCACCCCCACGGCCCAGCCC
chr19	41806941	41806965	AAAAAGCCTCAGGAGGATGTGCATA
chr19	5647537	5647561	GAGGGTATTTACAAAGTTTTTCATG
chr19	11476934	11476958	GGGCTTTCAGACAGGGCATTTGGGA
chr19	48776987	48777011	GATCCCCCAGGCAACAGTGGGGCTT
chr19	58305079	58305103	CATTTTTGGCTTCCATAAATAAAAC
chr19	48207721	48207745	ATATAAAGAAGAATCAGGCCAGGCA
chr19	16799342	16799366	TGGGGATGAGGATGAAGAACTTTTG
chr19	38697466	38697490	AAAAAGCAGCCAGGAGCACTTTCTT
chr19	10802244	10802268	CCTGCAGGAGGGCCTACAAACGGGC
chr19	56157054	56157078	ACCTCAGCTTGCCTGGCTGGGGAAT
chr19	8536347	8536371	GGAAGTGAAAATTATTAATTATTGG
chr19	49524500	49524524	CGGAAGTTAGAGACAGAGAGAAAGG
chr19	17838607	17838631	GTGCGGCAGACTCAGACGAAGACAC
chr19	34890772	34890796	ATACCACTCTTCCCTTCCCTTCCCT
chr19	56917982	56918006	AGCTCCGCCTCCTGGGTTCACGCCA
chr19	39980881	39980905	GGCCTCTGGTGGACCAGAGATTACC
chr19	34774196	34774220	TAGAAGTTAGTTATCAATGAAGTGT
chr19	57804110	57804134	CCTGTGTATACATTCACTGCTGTCC
chr19	24222858	24222882	TAGAACACAAAATAAGCCAGCAGCA
chr19	44515129	44515153	GTGGAAAAGGCTTCACTGATAGCCT
chr19	37881500	37881524	TTGCCACTCATGAGGAAAGCTTTCC
chr19	30982364	30982388	TACCTGGTAATACAATGCCAATCCA
chr19	39220451	39220475	CCAGGCCAAAGCCCCATGTGCCTTG
chr19	44749217	44749241	TTATACATAATCATGTTGTATGCAA
chr19	36259773	36259797	CTACTAGGGTCATCAGAGTGTTGGA
chr19	32877738	32877762	TAAATTTTTTGTTAAAAAAAACTTG
chr19	37123678	37123702	GTGTATTTCCTGATAATGTATGTGA
chr19	44744364	44744388	CAGTGAGCTGTGATTGGACCACTGC
chr19	58361930	58361954	CTGCAAAATGCCCCAAGCACTGATC
chr19	30806928	30806952	ATATGTTGGATATGAGGGAGGTTTC
chr19	31057518	31057542	GGTCCCTGGGAGTGGCCTCTCCGGG
chr19	44661084	44661108	TCATTGCATGGTCCACACAGGAGAG
chr19	2224716	2224740	CAGTGCCTCCCAGCGTGCGCCATCA
chr19	34920177	34920201	TGGTGTACGTTGACAAGCCAGTGCT
chr19	38044871	38044895	TTCTCTTACCATTCATTTCTTTTTT
chr19	36729404	36729428	CTGATTGATTCTGGATTGTGGTATA
chr19	44779964	44779988	ACAATGAATACTTAAGTTCCATGAT
chr19	40526982	40527006	ATATACATGGAAGTACAATTGCTCA
chr19	57728577	57728601	TAAGTCAGGGACTGTCTGTATATAT
chr2	7348265	7348289	CCTGCTCCCCAGTTAGCATGTGTGT
chr2	128788713	128788737	TAAAGGAAAACAGGTGCTTCACCCA
chr2	20874845	20874869	AAATCCAGTGGCAGGAAGAGAGTGT
chr2	89873394	89873418	AATCCATTACATTACATAACATTAC
chr2	74331044	74331068	ATCATGTTTAACAATCAGATGACCG
chr2	109992262	109992286	CTGTTGAGAACAGGGCCCATTCCTC
chr2	110260279	110260303	CCACTATAATTGTCCTTTTGTGTGG
chr2	207177081	207177105	CCTTATCCCCTAAAAATATTTTAGG
chr2	232038385	232038409	TTTCATAATCCAAGGGAATTGTGTG
chr2	200796664	200796688	AGTAATTTTTCTTTTAAAAAAGGGA
chr2	172552468	172552492	TTGACCACCTCTTTATATATCTTTT
chr2	32340920	32340944	TAAATGTTTTATTTTATAGTTTTTA
chr2	42836825	42836849	AACTACTTTGCTAAAGGCTTCATAA
chr2	152332372	152332396	GTTCTGTTCAATAGAAACATTTTGT
chr2	109301523	109301547	AGAAACTATTCTCTTTTTGGGGAAA
chr2	28352266	28352290	AGGTAGCCTGGTGCTACTTCTTGCT
chr2	189156891	189156915	GAGGTACGGAGATTTATCTAGGCTC
chr2	219460792	219460816	AGTTAAGGTAACCCAGATTTTTGAC
chr2	86735909	86735933	ACCAAAATGAACAAATAAATTCATA
chr2	201680524	201680548	ATCCATGTGGTATATTTGAGGAATA
chr2	24207669	24207693	AAGGATTGTCCAGAAATTTAACATT
chr2	237039045	237039069	GAAAGGAACCAAACAAGGCATGAGT
chr2	170625545	170625569	AGGAACGCTTCTTCAGGGCCATCAG
chr2	153575615	153575639	CCTTTCCCTCGCGCTAAGCCCTCAG
chr2	239328714	239328738	GCTGGCTCAGACCCACTAAGCTGTC
chr2	32676696	32676720	TGCCAAAGTACCATGCTTGTTTCAG
chr2	44660464	44660488	TGAAGAAAGATGAATTAACATAGTA
chr2	136393655	136393679	TAGATGAGAATACGTTTGAAAGATG
chr2	42477339	42477363	AAGTGTGAAGCATTGTAATTGCCAC
chr2	122515291	122515315	GGTGCCATCTCAGCTCACTGCAACC
chr2	207469378	207469402	GTATACAGTTAATTAACAGGGTTAG
chr2	97506990	97507014	GACTTGTGTTAAAGTGGGCTCTAAT
chr2	99075535	99075559	AAGTCAGGATTGCATAGTGCTCAGG
chr2	242281545	242281569	TTTTTGTTTCCTTATCCAACTGGAT
chr2	10020866	10020890	CCACATAGTGCTGGCATGTATTATC
chr2	44705699	44705723	TTAAAATGCTTTCAAATCTTTAACA
chr2	233726448	233726472	CATTGGGATCCTGTTACTGAGAAAT
chr2	238677835	238677859	TTCTGACTGTGCCTTTAAACTAGTG
chr2	32797493	32797517	ACATTTCTTTGTAGGGTAGACAGTA
chr2	113289339	113289363	ACAAGCAGGTGTTGTCTAAGCAGTT
chr2	20647526	20647550	CCCCGAGGTGAAGCACTTCTGTCCC
chr2	32289028	32289052	AGTCGCCGCATAAGCGGAACCTGTA
chr2	96017022	96017046	GCTTTGCATTTCCGCAGGGTCCCAC
chr2	182097944	182097968	TTAAAGAAGTATTAGTAAACGATAA
chr2	149406951	149406975	TTTTGTTTTACTGTAGATTAGGTTG
chr2	74157241	74157265	CAGGCGTGATGGCAAAATATATGAG
chr2	169401154	169401178	ACACTGCTGGTATGGACTCACTGTG
chr2	227743670	227743694	GTGAGTCCTAACAACAGCACCCATC
chr2	64686589	64686613	GCCCTGAATAACTTACTTGGAAGTA
chr2	25040674	25040698	AATAGATTGTTTTCACTGCACTGGG
chr2	29119266	29119290	TAGAATAGTTCTTGACAGGTAAGTG
chr2	9603401	9603425	GGACTGCCGTGGTGCTTGCTGAAAG
chr2	178086609	178086633	AAGGAGCTCTTCGCCTTTTGGAACA
chr2	149408993	149409017	AAAAACCGTTTAAAACATAGAAGCA
chr2	190531268	190531292	TTTTTGGTCGCCGTAGCTTGCTTTG
chr2	169549243	169549267	AAGAATATTAGCTGATTTCTTTGTG
chr2	120633641	120633665	AATTGAGGGCCTTATGATGGCATCT
chr2	223756570	223756594	TTTCTTAAAAATAAAATACCAAATT
chr2	48604265	48604289	TAGCCACATTAATGAATTGGTGCTG
chr2	163210360	163210384	TTTTGTTTTCACTGGGTTTTCTACT
chr2	102360547	102360571	TTAGCGTGAAACTTGTCTTAGGCTT
chr2	239243954	239243978	AGGTGAGGCTCTGAATCTATTTTGT
chr2	128912836	128912860	GATAGCTGTGTGAGATATGTATGTT
chr2	242601613	242601637	TGTTCCTGATAATATTTCCAAATTG
chr2	179263551	179263575	GAGCAGTGGCTTGGGGGCTGGATTT
chr2	99813364	99813388	CCTAAACTTTATTATTGCACACTGC
chr2	170497369	170497393	CAAAGAGGTATATATTAAAGGAAAA
chr2	28004181	28004205	CACAACCCCTGCCATATGGTGCACA
chr2	24920711	24920735	ACTGATATTTGAATAGTTCGTATAG
chr2	74159440	74159464	TCTGTGGGCTGACATAACATTTTGT
chr20	13280241	13280265	TACATTACGCTAGGGGCGTGTGCCA
chr20	14552617	14552641	ATCACTCTAATAAAATGATTAGTTA
chr20	61578411	61578435	CTGGTGTTGATTTCCATTTCAGCCA
chr20	39667793	39667817	AGAAAGTGAATATTGTGACTAGACA
chr20	58521621	58521645	CTTTTAAAATCTGATTTTGATCATA
chr20	21219511	21219535	GCACCCACTCATCAGGTTCCTCGAG
chr20	57097964	57097988	GTTTGGGGTCTTGGGGAATTGGAGA
chr20	8375157	8375181	AGAGGCTCCACCAGTATTACTCATG
chr20	37078420	37078444	TCTTTCAAGGAGTGGGATGTGATGG
chr20	10608720	10608744	ACCCCAAGAAATGCATATTCAAAAT
chr20	13801045	13801069	TGTACAGTTTTTTGGCCGGCTGCAG
chr20	61569366	61569390	ATTGGTCATCGGCTCGCGCTCTCGC
chr20	56936049	56936073	TTTCCTTGTTAACAATTTAGCTTAT
chr20	32595922	32595946	CCATTTTTGTTGTATTCTCCCTGCT
chr20	47669108	47669132	CAGTAGATACCAGATTGCTTAGACC
chr20	47920947	47920971	TGTAACCCTAGCACTTTGAGAGGCT
chr20	5171625	5171649	TCCAATGTCTCCTGTAGGTCCACCT
chr20	47897712	47897736	GGCAAATTTACTTCTGCCGTAGGGT
chr20	47719704	47719728	CTCTAAAGTGGTGCCTGCACAGCAT
chr20	5171847	5171871	AAAAGTCACTTATTTCTTACAGTGA
chr20	36675561	36675585	TATAAAATTAGCAGTAGAAATGTTT
chr20	10367692	10367716	GTGTGCTAGAACTTTGATTCAGCTC
chr20	30340382	30340406	ATGTTAAGTTCCTTTGTGTTCAGGA
chr20	62306898	62306922	ACTCTGTTGCCCAGGCTGGAATGTG
chr20	10453914	10453938	AGAAAGCTCAGCAACTAAGGGCAGT
chr21	37581248	37581272	GGGCACAGCATCCTCATGGGCAGGT
chr21	33848035	33848059	TTGTAAATAATGTATAATGAGCTTG
chr21	11175359	11175383	GAGAGGTAAAATTGCTATTGTAGTT
chr21	38885854	38885878	CATAAAGTTGACTTCCTTATTGGTT
chr21	45171022	45171046	TTTCTCCGGGACTTGGAGACCGTGC
chr21	34720438	34720462	TTAACCTCTTTAGTCTCGTACTTAT
chr21	46894252	46894276	TGGATGTGTGTGTGTCTGTGTGGTG
chr21	45378395	45378419	TGTCGTTTTTGGTGTGTGGTGTAGG
chr21	27228248	27228272	GGAACGAACAACTGCCAGTCCCCCT
chr21	47654322	47654346	AATACCTCTTTCTGTATATGGCTCA
chr21	17652426	17652450	CCGCTTCCCCCGATGATGATCAGGT
chr21	34728840	34728864	GGCAATCTTTTACTATGCATTAAGA
chr21	35775856	35775880	AAAATAAAACAAAATGATCTCTAAA
chr21	38784699	38784723	AGTTCCCAAACTTCGCTGGGTCCAG
chr21	37694532	37694556	GGAATATAGCCAGAAACATTATTTG
chr21	34916499	34916523	CAAAGTAATACAGGATTATTAGGGC
chr22	23534143	23534167	AGACTGGGGCCTGCTAATTAGCTGT
chr22	30069443	30069467	GGCACTGAAGATGGCTGAGGAGTCA
chr22	50874308	50874332	CCATACGATCTCCAGATTGTGAATC
chr22	35861401	35861425	TGCATTCTGGGGCCTGGTCTTGCTG
chr22	51114248	51114272	CGCAGTATACAGTGAACAGTGTGCA
chr22	46551232	46551256	GGAGTTTAGCTCTTGTTGCCCAGAC
chr22	43559020	43559044	CAGCTGCACCAGCAGGTGCCATCAC
chr22	40725309	40725333	TAAGAAAACAGAATATTATCTAGAT
chr22	46485954	46485978	GAAGACGGAGGAGCTTAAGTACCCA
chr22	19478895	19478919	CCTTTGGGGGAGAGCTACTGGAGAT
chr22	41875166	41875190	TTGCTGGGTGGGACTAAGTACAGCC
chr22	21976698	21976722	CCGAAATGGGGGGCCTGCTAGTCAG
chr22	32879629	32879653	TTAGTTAGGGAGGGAGGAGTCTAGG
chr3	40520933	40520957	GTGGTTGTAGTAAGTGCTGAGATTT
chr3	73048367	73048391	TTTCTATTTATTACATTAAAAAATG
chr3	50161750	50161774	CCGGCCCCGGCCCCACCCCCACCCT
chr3	9430424	9430448	CAAGTAACAAGTCCAGCCATGTTTA
chr3	47891296	47891320	CAGCTGCTCCTCCGGGGCCTGGCCT
chr3	113680874	113680898	ATATTCTGGTACCTTCCATTTTGAA
chr3	197615932	197615956	AAAGTGACGATAAATCTAAAAGGCA
chr3	44519653	44519677	GGCCTTCACTCGTTTTCTCCTGTGG
chr3	141166464	141166488	ATTGGATTTGACAGATGGAAACCCA
chr3	38415433	38415457	CCGGAGTTCTAGGCTGCCGTGAGCT
chr3	96783312	96783336	AAGTCTGTATTCCTCACTAAACTGC
chr3	101678022	101678046	ATTCTTATAAAAGGCCTCAAAGCTT
chr3	23294503	23294527	GCTTAGCATGTGAAAGATACTGAAA
chr3	101293218	101293242	CGGATCTGGACCTCACCCGGCCAGG
chr3	61783316	61783340	GTATGAAACTAGGTTTTCCATCTAG
chr3	171766502	171766526	AATGGATAAACAAAATATGGTATTA
chr3	149531220	149531244	TCGAGCTCGGAGTCGGCCCTGCTGC
chr3	24147421	24147445	GTCTGTAGAACTTTGACATTCGGAA
chr3	142742382	142742406	AAACCAACTTAATTTCAAGTTATAA
chr3	140962089	140962113	TTGGAGGGTGTCTTCCTGCTGCCAG
chr3	28332579	28332603	CTTCATCAAAACAGGCAAGCCAAGA
chr3	140661039	140661063	GGCGGGAGTGAGGCCTGGGCGGGGA
chr3	23853309	23853333	ATGTAAAACCTTTCAGATGCGAAGG
chr3	49059965	49059989	GTGGAACGTGAGTCCTGGCCCGCAG
chr3	184084025	184084049	AGATGGTCATGCCTAGCTCATGGGG
chr3	33868422	33868446	GATGATTCACACTTTTAATTATTGT
chr3	58483140	58483164	AAGCCAGTGCTTTTCCTGGATGAAT
chr3	183867961	183867985	CGATCCACAGTGGAGACCCTATTAA
chr3	126489347	126489371	AATGCCTAACTTATTGAGGGTTTTT
chr3	5191542	5191566	ACAATTTAGACCATTCAGCACATGA
chr3	31654534	31654558	GGGCTGGAAATAGGACAGAATGTGG
chr3	197575283	197575307	GGCTTAATCCTTTGCAGGAACTTTG
chr3	100429182	100429206	ATTCCTCCAAATTCAGATATGGTTG
chr3	150930202	150930226	TTTCTAAGAAAATGGTCTCCTTTCC
chr3	38528473	38528497	CATTGGTCCTCAGCAGGAGTTCTTT
chr3	128488772	128488796	GCTTGTTTGGGTATTCTGTCTCTCT
chr3	169713249	169713273	GATTTAGTTGAATACTATTCAGGAA
chr3	158073647	158073671	ATATCTATATTTATCTATCTATATA
chr3	88130982	88131006	TAAGTGTGTTTACTGTTGCTGTAGA
chr3	128629522	128629546	TGAAGCTCAGAGGTCTGATTCCAGG
chr3	128504880	128504904	GACTACTGGTCTTTCTATTCTTGCC
chr3	133306316	133306340	ACTCCCACAAAATCGATGTGAGGAG
chr3	197528290	197528314	GTTCATGTTATACTTTTAAAAAATT
chr3	99637611	99637635	GGCTGATCATGTCATAATTCTGTAT
chr3	4639445	4639469	TATGTGATCCTATTTAGCCATTGTT
chr3	17052652	17052676	ATAATGTGCCTGTGAAGCGATTTCA
chr3	20027286	20027310	CCCTTTGGATGGTGATTTGTTAGGT
chr3	142218874	142218898	AGCTGCATGCTTAATTTGAACAAAG
chr3	9443497	9443521	ATAAAAATTGTATTTCAAGTGTTGA
chr3	124457123	124457147	ATCCAGCTTAAACTGAAGAAGAAAA
chr3	172488781	172488805	TGTGTTGTGCATCAGAAAAAGCTTC
chr4	110739276	110739300	TATTCAAAGGTTGCTATTTGCATTT
chr4	153777579	153777603	AAAATGAAAAATAACAATACAATTA
chr4	159699576	159699600	TCCTAAGTTTTGAATTGCACACCAT
chr4	130950	130974	GCCTCTCTAGAAACAGAAGCTGCTA
chr4	62107280	62107304	TTTTATTAAATTTATAGGTTACTTA
chr4	17816686	17816710	GCCTTTGAAAAATACTTGGCATGTA
chr4	153751895	153751919	TTAATAGATGCCAGTAGTACCCTGC
chr4	57798168	57798192	GGAAGCCTTGGCAGTCAAAGCGGCT
chr4	575495	575519	AGGCACCCTCTCCCTCCATTCTGGG
chr4	99983857	99983881	GTGAAGTTTTTATCAAACTGTAATA
chr4	71850680	71850704	AATTCTAAATGGTCACCATAAAATG
chr4	106861041	106861065	TGGCTTAGAAGGCTGGGTTGAAATT
chr4	962456	962480	TTTAAGTGTCCTGTGGCCTGCCAGG
chr4	20254708	20254732	GCGAAGTGCATGTGTGTTTGTAAAC
chr4	177250329	177250353	TTTAATAATTATTGGGATAATAATA
chr4	109588929	109588953	ACAATAAGATGTATGAACGGAGCAG
chr4	80577531	80577555	TCTGTCCACTGCTATCAGTGGGGTG
chr4	41952608	41952632	TTAGACAATGTCTTTTTTATAATAC
chr4	44692895	44692919	TTTAATACAAAATTAGGTTTTAGTC
chr4	109589037	109589061	TCCCACCCATCTTATGACTTTCTTT
chr4	7008575	7008599	GGTGGATGTTACTATTAAATACATT
chr4	107269299	107269323	TATTATAATAATACTGATAATGACC
chr4	87712074	87712098	AAATCGACGCAGAAGACAGGTGATT
chr4	140232701	140232725	TATAGCCTTTCATCACAAAAGCATA
chr4	128760287	128760311	GCTGTTAGACACCTTTGATTCTTTG
chr4	139967632	139967656	CCTGGAGGGGCTTTTGTTATTTAAA
chr4	128819926	128819950	AACCCCCGAACTTACTATGTTCATA
chr4	178284217	178284241	AAAAGTAACATTTAAGAAAAGAAGA
chr4	147111903	147111927	TATCTGGGCACTGTGGTTGAATGAA
chr4	87517270	87517294	TACTTGATGTTCTAGAGGCTTTGTG
chr4	129794457	129794481	AAAAAGAGAAAAAAGCGAAATAGGT
chr4	20270945	20270969	TAAGGTATTTAAAGAGGGCTGTAAA
chr4	148715465	148715489	TGATTAGGCAGGCAACATTTTATGT
chr4	3421963	3421987	AAACTACATTTGGGGATGAAAGCTC
chr4	120192714	120192738	AGGGATAGAGGAAACAGCTGTGATA
chr4	88061518	88061542	TACGCACGCATGTGTCCCAAATCTT
chr4	99316493	99316517	AGTGATTATGTTTGCTTTGCTGAGT
chr4	124239696	124239720	TCAGGTGTCACTAATAACAGTTTAC
chr4	71618590	71618614	TATGATATCTTTATCTGATTTGGTC
chr4	174360947	174360971	ATTAGATGTTCCTGCCAGATACTTG
chr5	110100570	110100594	TGTTGTTGGCATTTCTGTTTCTCTT
chr5	34760635	34760659	TGTTTGTGCAAGACAACCTCTTCAT
chr5	175935898	175935922	GAGGGTATTAAGGACCTTTGTGAGG
chr5	138700320	138700344	AAGAGCATGAATGGTTTATTCCAGC
chr5	138992442	138992466	CTTGAACTCCTGGGCTCAAGTCATC
chr5	71492110	71492134	AAGTGCCAAGGCGGAGGCTGATGCA
chr5	65139246	65139270	AACAGTGTTTGCTGTTGTTTTATTT
chr5	176495194	176495218	CAGCACCCACAAAACAGATGAGACA
chr5	110077198	110077222	GTGCTCTCCGTCAGTAACAGTGAAT
chr5	244773	244797	GTCTGTGTGGCCAATTCAACCTGCT
chr5	96364722	96364746	CATGCACTGTAAGAACTGACCTCAG
chr5	74929445	74929469	AATTGAAGAAAATACTTCTGCTACC
chr5	179999147	179999171	CAAAATGTGATTTATATTAGCTATT
chr5	138632283	138632307	CTTCAAGTCTGAAGTGAAAAGTACT
chr5	82815508	82815532	GAGTACAACTGGCGTCTCTCATTAT
chr5	36152369	36152393	ACAGGTAAACGGATTGCAAAAAGGG
chr5	65463226	65463250	AAACAACTGATTTACAAATGAACTT
chr5	139495755	139495779	TTTTAAAAAACTAACGTGCAGCAAT
chr5	5430410	5430434	GAGGAAAAAAAAATGTTTTATCAGA
chr5	64951666	64951690	GGGGCAAAATTAGCTCAAAAGTTAA
chr5	66254084	66254108	ACAAACCAGGGGTTGCCAAGTTTTA
chr5	60419738	60419762	TTTAGGTATTTTTTAAATAAAGGGA
chr5	17462239	17462263	TGGCTGGTACCAGTTTTTTCCTTTC
chr5	1048332	1048356	GTGAGTGGGTGTGTGAACGAGTGGG
chr5	170601318	170601342	TGTTCAAGTTCAGTACTTGGGGATC
chr5	90076564	90076588	ACAGAGTGCAGTGGCACAATCATAG
chr5	179007258	179007282	TTTTGAGACGGAGTCTCGCTCTGTC
chr5	82570744	82570768	TATGTGGAAAATGGATTTGGAAGTA
chr5	175927038	175927062	GCCTGCCCCCTGAACCTTCCCCTGA
chr5	10434287	10434311	AAACAAGTAGAAATCAGCAGTGGAG
chr5	142177066	142177090	TGATGCTTTTGGGGGTGGTCACAGG
chr5	72876460	72876484	GGTAATGGGACTGCATCGGTTCCAA
chr5	138651298	138651322	TAAATGATCTCTATTTTAGAGGCCA
chr5	170884584	170884608	TACTGCCTCAACAATTAAAAACAAC
chr5	14584821	14584845	CAAGTCACACACAAACTTGTACAAG
chr5	65519944	65519968	TATAGTTGCTGCATTCTTACAAATA
chr5	37006189	37006213	GCACACAAAGGATATAAAGATAATT
chr5	5425058	5425082	GATGGAAATGGTGAGTCATTGGAGG
chr5	5424835	5424859	GAGCAAAGGTGAGAGAATAATAAGC
chr5	67526596	67526620	TCCCTTTGCATGGGGGCTAAAATTG
chr5	71504041	71504065	TTTAGTAACAGCCATCACAATGTAC
chr5	149228821	149228845	CCACTGAGTGGTGAGCATACTCCCA
chr5	121342858	121342882	GGTCACCATATGGGCTGGCCTGGCA
chr5	145664313	145664337	AAATAAGAGTTGAATTAGATCACTT
chr5	32623654	32623678	ATACACTGAGTAAATGACTTGTAAC
chr5	98125074	98125098	TGGCATTTTGCAAGGCTGCTGTGCT
chr5	121359955	121359979	TTACCTATTTCTTTGGCACATGGGT
chr5	95125989	95126013	ATTTAAGTAGCTGCTTCTATAGTTA
chr5	41917969	41917993	GTATTTAAAATTTCTACTTCCCTTA
chr5	70790004	70790028	AATAAAAATATATAGAGAACTCTTG
chr5	121420913	121420937	TGTGACATACAAGTTAGCTGGGAAG
chr5	108222859	108222883	AAAAATAGTCTATGTTAGATATTTG
chr5	72795825	72795849	CTTCCATGGTACATGTTTATTACCT
chr5	172768782	172768806	ACCACCTTTGTGGTTTTTGGCATAT
chr5	54461309	54461333	CTGACCTGATGGATGAAAGTGAAGA
chr5	170290823	170290847	TGGTTTTGCAGGAATGTACTTCACA
chr5	178316427	178316451	TAAATAAACATAAGACTCTGGTGAG
chr5	110433051	110433075	TTAAAACTGGTGCTTTACTTCAGTT
chr5	52286176	52286200	GTTCTTTTACACTAAGAGGAGGAAA
chr5	134044581	134044605	AAGAAAAACAGATATAGAAACTAAC
chr6	74011423	74011447	CAGCTCACTGCAGCCTCGACCTCCT
chr6	168273045	168273069	AAGGGGAGGATGTGTAAGTCAGTTT
chr6	111351450	111351474	ACCAGAGTTAGAGCCAAGCTAAAGT
chr6	97731924	97731948	CTCAATTCAATAAACTTTTGTCTTA
chr6	57477617	57477641	AAAATTATTTTAAAATGGATTATAG
chr6	118623811	118623835	AACTCAAAGTTCACTTTGTTTTCAA
chr6	21046139	21046163	TGGAACAAATGCATCTGGCACTATT
chr6	43427226	43427250	CTGAGGATACAGCTCCCAGATAATA
chr6	96035383	96035407	TATTACTTTATGAAAATAGAGTCAT
chr6	76369703	76369727	TTTCAGCTAAATAATGTCCTTTATG
chr6	27685286	27685310	AGTGAGACCTTGTCTCTAAAAATAT
chr6	126741824	126741848	GAAGCAGCTTTGAAGAAAATGTCCT
chr6	18466548	18466572	TAGCTCTTTTCTCAGCATCATTATT
chr6	139112194	139112218	ATTACATGTTGAAATAATTCTTAAA
chr6	32948707	32948731	TTGGGGAGTGATCTCTTGGACACAG
chr6	36570764	36570788	CTTATTTTATAAGAAACAGCTGAGA
chr6	73659432	73659456	CATTTCTGCAATAGTTAATAAATCA
chr6	144150654	144150678	AAAATGTGGATTAACTGTGGGTTGC
chr6	80410396	80410420	ATTGTACTTGTCAAGCAAAATCTAT
chr6	89874279	89874303	TTATTTGGTTTTGTCAAAGTTTTAC
chr6	42860714	42860738	AAATATAAATAAATAAATAAATTCA
chr6	157258154	157258178	TTTTATGTGAGAGAGGGTGAAATCT
chr6	20577472	20577496	AAAGGATTAAGAGAATAAGGACCAG
chr6	127664947	127664971	GGTCGACCTTTTTTAGGTATCTTAT
chr6	147967449	147967473	GAGGCCCTATCGCAAAAAAATAAAA
chr6	170680516	170680540	GTGGACCTGCTTAGCAATTTCCTTA
chr6	41106800	41106824	AAGAAGTGATGATTTTAAGCAAAAG
chr6	127665250	127665274	GACGTTAAAGCGGTGAAAACATTCA
chr6	53778086	53778110	CAAAAGCTATTAAAAGATGTATGGT
chr6	167439607	167439631	CTTTGGGAGGCCGAGGTGGGTGGAT
chr6	157874997	157875021	TAGGTGTGGGGTGTGTAACTTAGGT
chr6	5443838	5443862	AGTAAGAAGCATGTGGAGTGGACCC
chr6	5339475	5339499	GTAACTGGGAAAGTGTTATCTCAGT
chr6	53677291	53677315	ATCCTGGCTAACACGGTGAAACCCC
chr6	20742635	20742659	AAATAAAATCTATATTTCTATCGCC
chr6	20685377	20685401	GAGGTCTGAGCCATTTCGATCTAAT
chr6	20402878	20402902	GTCCCCAGCCCCGGCGGGAGGTGGG
chr6	126369170	126369194	TGAAAAAGTGGCAGCTAATCCTTTG
chr6	30541779	30541803	ACAGTATATCTCTAGCCACACTTAA
chr6	133193789	133193813	TACATTGAAAACCTAATCACCAATT
chr6	2312647	2312671	ACACAAGACTAGTATCTACATTCAT
chr6	34976893	34976917	ACGCTTCACAAATATACAATTGTGG
chr6	168260540	168260564	CAGTTTTTCTGTTTCAGTAATCATT
chr6	4055725	4055749	GGGTGGGAGCAGTAGGCCAAGTTCA
chr6	88358742	88358766	GCTGGATATTATCAGGCTTAAATAT
chr6	133215586	133215610	GCATGAAGAGGCTGAGGGGGTGGGG
chr6	64401806	64401830	CAGTTGAATTCCATAGTGGAGATAA
chr6	73360376	73360400	AGTGGGTAGGATATATGTATATGGA
chr6	36604885	36604909	AGGGAACCGCCTCTTCATTGGTTCC
chr6	64405620	64405644	GAATGAAGGTAGTGAGTAGTAGTCA
chr6	126433531	126433555	TAAATTATTTCTGTCTTTTCTTTTT
chr6	33397936	33397960	CACATGAAAATAATGGCTGAGCTCG
chr6	108841038	108841062	TTTTATTATAAAACAGCTTAATTGT
chr6	24775418	24775442	CCGGCCAACCTCTGAAGCCGCGTCC
chr6	140320644	140320668	CCAGCTGGCTTCACCCAGTGGATCC
chr6	80754404	80754428	GGGCTAGAATATTCCAAGTTCAAAG
chr6	87968929	87968953	TACTGATAAATACATCAGTGACACT
chr6	5645646	5645670	AAGAGATTAACAAACCCTAAGGGAT
chr6	80282136	80282160	TTATGGGTATAAAATGGCATCTATT
chr6	2829764	2829788	TTCTGGATATATATGAGACTCTGTA
chr6	149699524	149699548	ACTTAGGCAGCAAAGGAACATCTAG
chr6	168363454	168363478	ATCTGCCAAGTTTTGTCTCCTTCAA
chr6	150507717	150507741	AGGACCTGGGCTTCCGGGGCTCCAG
chr6	38020996	38021020	TTCTGGATCTGGTTGTGAAGGCAAT
chr6	110588816	110588840	TGATAATGACACAACTAATAGCTAA
chr7	37989977	37990001	GAGCGAAGACTGCTCCTGGTGAGCC
chr7	99621648	99621672	GGTTACTCTGTCTTAAAAATGTTCT
chr7	66735413	66735437	GGAATTTCAGGTTAGGGACTCCCCC
chr7	6694884	6694908	GAGGAGAAAAAGCCAGATACCAAAC
chr7	148080997	148081021	CCTCAGGCAGGTTGCTTCATTTCTT
chr7	16816089	16816113	TGCCAGAAAGCAACTCCAAGCAAGC
chr7	30373214	30373238	GACCTTGTGATCCTTCCGCCTCAGG
chr7	94298922	94298946	TCTTCACTCTATATTTCTCTCTATT
chr7	66104215	66104239	GGTGAGTAGCCCCGGTAGGCGAGAG
chr7	116147307	116147331	ACTAACAGCTACAAACTTTTAAGAT
chr7	157073195	157073219	TTTTAGCGTAGCCCTGTCCCTCAAG
chr7	97837388	97837412	ACTCTAGCCTGGGTAACAGCCAGAC
chr7	127369979	127370003	TACGGTCAATTTATGGGCTGTTCAC
chr7	44812101	44812125	GGATGGGATCTGGTTGACTCAACCA
chr7	131178438	131178462	CAGGAAAACCAGCCATAAAACATTT
chr7	32795561	32795585	AAGCTCAATGTTGATTGACTATTGT
chr7	91576692	91576716	TGTCACCCAGGCTGGAGTGCAGTGG
chr7	75694316	75694340	CGTTCCCTTTGCTTAAGCCTCAGGA
chr7	150787860	150787884	TCTCTACTAAAAATACGAAAAATTA
chr7	30120596	30120620	TCAGGTGAACTCTGTGGTCTCTTGG
chr7	103006651	103006675	TCATGAAAGCTGTAAAGTGATATGT
chr7	69746147	69746171	GCTGAACTGGAGAGAGTTGACCAGA
chr7	128253394	128253418	TTTGAATGAGGAGACCCATATGTAG
chr7	32882002	32882026	AGAAAAGAGAACGTAGAGACATGAA
chr7	935354	935378	GGGTCCTTTCGGGAGGGCTGATGGG
chr7	75610553	75610577	AGGGGCGCGCACACCATTGTGTCAG
chr7	155100436	155100460	TAGGGCTGTGTTTAAAAAAAAAAAC
chr7	107532873	107532897	CGGACTGTATATACACGCTAGCTTA
chr7	56066970	56066994	GTCCTCTTTGAAACACCCCGTGTTG
chr7	21551064	21551088	AAAGCAGACTGATGTACTGGAAACA
chr7	93349224	93349248	GACCTTTCCTAAAATAATCAGGCTC
chr7	116201321	116201345	CATAGTGTGTGTATGTGTTTGTATG
chr7	112101827	112101851	GAACATTTTCACGTTGAATTATAAA
chr7	116750498	116750522	CATTGCTAATGGTTGTTTCCTTTTT
chr7	19853288	19853312	TGGTCAGAGCTCCTATCCTGATCTT
chr7	92951197	92951221	CAGTGTTGCATTATTTTATATGTTA
chr7	99688656	99688680	TGTAGGCCACAATGCTGTTTGCTGA
chr7	99017283	99017307	CGGGGCGGCCCAGGCCCCAGGGACC
chr7	56128087	56128111	TGTCAAAAATGCTATTGATGATGGT
chr7	788210	788234	CTCCTCTCCTCAGAGCTCCGGCAGC
chr7	69093200	69093224	CCATCCTGTTCTTCCATTGAGGTGT
chr7	116435866	116435890	TCTTACGTTCTTTACTTTTACAGAA
chr7	107402321	107402345	ACTATATTCATTTTGCCTTGTAAAA
chr7	69128176	69128200	TTTATGCTCTGTTACATTAATGAGG
chr7	150930601	150930625	GCATTCTTCCGGAAAGGCCCACTGA
chr7	17363238	17363262	AAAACTTCACCATTGTTACAAAAAG
chr7	155487717	155487741	GGGGGAGTACCTCATTGTTCCTCAT
chr8	41458339	41458363	CTGCATATTTCATGTGAATGGAATC
chr8	435331	435355	ACATTCTGGGAGGCCAATGGCTTTC
chr8	74235856	74235880	CTTAAAGTCACAATGACTAAAGTAT
chr8	41401918	41401942	CCTAGTCACGTTCTCCCTGTAGTGC
chr8	22277417	22277441	GCCTCTTGCCCTCTCCTCACCTCCT
chr8	69362679	69362703	CCAGATCCGTCAGAGGAATCAATAT
chr8	16952082	16952106	CAATATGTTATTTTGGCAATAAATA
chr8	87572442	87572466	ATAGTTGTCTCAGATGTTCTAATTC
chr8	29966727	29966751	GTATGTGTGTTTTAGATCCCAGGAT
chr8	120220946	120220970	TTCCCTTCGACGTGGCTTTGTCCTG
chr8	100506347	100506371	TTTTTTGGCTTAATTTTTTTGTTGT
chr8	100796023	100796047	ACTGAGCAGATTTACACACACACAC
chr8	15603934	15603958	CAACTACTATGATTAATATTTCCCA
chr8	20078793	20078817	AAGCACTTATGTTTACGGATATTTT
chr8	145150966	145150990	GTTCTGGGTGGAGCTGGTAAGGTGG
chr8	100844755	100844779	TTCTCCTGCCCCAGGTGCTGACAGC
chr8	64313490	64313514	GATATTGATATTTCTGGTCTAGGTC
chr8	22278089	22278113	GCACATTTGAGACCTCTGTGTTAGA
chr8	23083699	23083723	CCATTTGTTGAAAAGACTCTTTTCG
chr8	28575580	28575604	GACTTATGAGCGGGAGGAAGTGCTT
chr8	61664284	61664308	AAAAAATGGAGGAGAACCTTCGAGG
chr8	1887461	1887485	ATAATCTGTCCTCCAGAAGAAACAT
chr8	33356161	33356185	ATTTATACCCAGGACTGAACATGCA
chr8	28887070	28887094	TGGTCACCATTACTGCAAAGAATAA
chr8	9478544	9478568	CCATTAATTATTTGACATTTTATGC
chr8	25273072	25273096	TTTGTCTAAACTTTGTCAAAAATGC
chr8	9476348	9476372	TCCCACTGTCTTATTTCTCTTTAAT
chr8	126174465	126174489	AAAAATTTTAATTGTTTGAAAATTA
chr8	17065700	17065724	GTGGGAAAAGTCATTCTTATTTTCC
chr8	104084276	104084300	CTCTTTACTACCCTGCTGAAGTTGC
chr8	22468428	22468452	CTCCTCAACTATTTTTATTTATTGT
chr8	90785136	90785160	TTGTGCAAATTAGATGACTAGCTAG
chr8	68011658	68011682	GGATAGTCTTAATCTGGTACTCTCA
chr8	15566149	15566173	AAGATAAAACATTCAGTTTTTAAAC
chr8	38673674	38673698	TTGAGTTATTAACAATATCTAACAA
chr8	94808238	94808262	CCAAATTTAAAAGGCCTGCTAATGA
chr8	126033403	126033427	GGAATAATTGAGAAATTTTAATTTA
chr8	136797133	136797157	GCTGCAGCACATGATCCATGTGCAG
chr8	104054788	104054812	ACAATTTACATAAAATGCACCTGTT
chr8	61677776	61677800	ACACACACACACACGCACACGCATG
chr9	128728929	128728953	GACTTGTCAAGGTTTGCTACGTCCT
chr9	35753352	35753376	CTCACAGTTTTCCCCCCACAGAGCC
chr9	37446485	37446509	ATATTGTTTTGCCTATGTTTGTTGA
chr9	110087365	110087389	GCAGGTGGATCACCTGAGGTCAGGA
chr9	33919674	33919698	GAGCTCTGTCCCTGAGAACACATCC
chr9	33527381	33527405	GTGATCTCAGCTCACTGCAACCTCT
chr9	19347651	19347675	GAAGTTAATAATGTAGAAATAGAAT
chr9	82341209	82341233	GTTGTTGTTGCTGTTAAACTATAAT
chr9	91093521	91093545	AAATCTGTTAATTCTGTAAGTAATT
chr9	133513083	133513107	TACGTTTTTCTCATGCCTCCATTAC
chr9	82244160	82244184	ACAGTGGAGAGATTAAGCTAAATAA
chr9	124454681	124454705	TGCATGCCTGTCCTTGAACTTGTGT
chr9	74550750	74550774	AATACCACTCAACTATACACATAAA
chr9	125866316	125866340	TTGACAGTGTTTAAATTCCAGACTA
chr9	114312522	114312546	AAAAACAGGTTTCATCCCTTTTTTC
chr9	7094645	7094669	TAACTCTTCTCACAGCTGCAGTTGT
chr9	98271559	98271583	AGAGCGAGCGAAAGAGAAAAAGGCT
chr9	82285661	82285685	CCAGGTGGTCTGGGTTCAAATCATG
chr9	138396248	138396272	GCCAAGCTGCTAGAAGATGCTGCTG
chr9	37430695	37430719	GCTGCCATCTGGAGATTTTCTTCCC
chr9	139727404	139727428	GGGCTGCCCTGATTGGGTCTGGGGG
chr9	139831183	139831207	TGAAGCCGAATTGTGCTGGTCTGTT
chr9	108147837	108147861	CTCTCTCTCTGTCTTCACTGACTGC
chr9	117360814	117360838	TTAGAAAATGTTCCTGATACATGTG
chr9	95949507	95949531	GTTAGTTCCCATTCCCTTTAAGGAA
chr9	80958603	80958627	ATCTTAGGTCAGATTCTCATTTCTA
chr9	135565252	135565276	GAGGGACAGCTCAGAAGTGAGACCC
chr9	106908055	106908079	TTCTTGTAGATTTTGCGGGATTTTC
chr9	91939739	91939763	TTAGTGTTAAATTATATTTTGGTTT
chr9	110106686	110106710	CTGGCCCCCCAGATTTTGGTGCAGG
chr9	81106765	81106789	TTAAAAAACCTGTCTTTTCATGGCA
chr9	116029184	116029208	GGTCTTTTAATAAAGATGGAAAGAA
chr9	140567098	140567122	ACCAACCAACCAGTTTCTGCCTCTC
chr9	137023778	137023802	AGACTGTAATAAAAGGTGGGGTTTT
chr9	81001212	81001236	AGTTAATAAATATTTTATTTCAAGC
chr9	79998160	79998184	TGCAATATTTAGTTAAGTGATTTTA
chr9	133322694	133322718	TCTGCCTCCTCCTTTGTAAATAGGT
chr9	81265532	81265556	TTTGGTTCCATATGAACTTTAAAGT
chr9	15460472	15460496	TCCGCCTCCCGGATTCAAGTGATTC
chrX	47844211	47844235	AAAACAAAGTGGGCAAAAGAGATAC
chrX	48818123	48818147	AACCCAGATCAACCTGAATCCATGG
chrX	72904546	72904570	GTCAAATTATTTGGGTTCCTTTAAA
chrX	102206385	102206409	GGACGCAGCTGCCCAGGACCCACTT
chrX	48566548	48566572	TAGGGTCTCTTCTTCAGGGCTGCAT
chrX	84342767	84342791	GTAACTGATACATAGAGTATTACCT
chrX	2659125	2659149	GTCCCTGTAACTCAAATGTCAACCC
chrX	152036276	152036300	CCATTGGATTTGCTGGCAAGTTGCT
chrX	69723420	69723444	GGCCAGCTGCGTCATGAGTTTGATT
chrX	13732094	13732118	CTCTACTAAAAATACAAAAATTAGC
chrX	105451280	105451304	CAAATAGATCAAATAATGCCAACTT
chrX	23685938	23685962	GTCCCGCCAAAGGGTGGGAGGGGAG
chrX	62000172	62000196	TTTCACAGGTATTTTCTTTTTAGTT
chrX	24792278	24792302	AGTACATCTTTGGAAGGGTTGATGC
chrX	153668794	153668818	CAAGAGCCCATATTTATACCCGCTC
chrX	55045215	55045239	GGGGTGACAAAGATAGTTTTGCATT
chrX	134167257	134167281	CCTGGACAGTGATCCAGACAGCTGG
chrX	77219106	77219130	TTTTTTTTTGAGACAGAGTCTCATT
chrX	73231658	73231682	TGTGCTGGTTGTGATATTGTACAAT
chrX	40451220	40451244	CAGAAGCTGACGCTGAAACTGTGTT
chrX	24561344	24561368	TGAAAACTTCATTTTTATATTGGCT
chrX	153667048	153667072	CAGGTGCCTGGAGCAGGAGGAGGTG
chrX	155255191	155255215	GCTTGAGGCCACACAGCTGGGGCGG
chrX	37587397	37587421	GACTGACATCTATATGTATGTGTGC
chrX	24095658	24095682	TGAAGACCTTCTCCCTTTTATGTGG
chrX	24779334	24779358	TTTACATTTGACAAAAGATTTGCTG
chrX	77383127	77383151	GCTATAGATGCTTCTAGACTCTATC
chrX	155172657	155172681	AGTTTTGATGAATTCTTTTGTGAAA
chrX	154285979	154286003	GTCCTCACCACTTTGAGCCACCCTT
chrX	106894183	106894207	GAGATTCCTGTTAAAAAAGATTGAT
chrX	67744961	67744985	TTCTATTTCTTCACATCCTCTCCAG
chrX	15716733	15716757	AACAAATCTATATGATCATTTCCAT
chrX	24567255	24567279	GACAAAACTTGAGACTGCCTGCCAC
chrX	64960530	64960554	AAGTGAGCTCTATGGGCAGATCTAC
chrX	69653658	69653682	TCAGGGGGAGATGGGAGGAGGTGGG

## Sheet: distance 126
chromosome	start	end	sequence
chr1	117629735	117629759	TATGTTATCCTTTTAGCCCAACGGG
chr1	116576756	116576780	TGATCAAACTGTGTTGCAAAAGCAT
chr1	92844221	92844245	AATGTTGACATCACTTAAGTATTGG
chr1	171299655	171299679	AATCTTGGCAGAAGCGAAGGAAGAG
chr1	210030766	210030790	AAAACAAAAATCAAACTACATCTAT
chr1	61926276	61926300	GGTCATTGTTATAATGCCAGCTTTA
chr1	60340209	60340233	TTTAGTAAATGTCTTAGGCTTTGTG
chr1	151372668	151372692	GTCATCCAGAGAACAGGAGAGTGGT
chr1	45243664	45243688	CTTTTCAGACTCCTGAGGAAGAAGA
chr1	22853107	22853131	AGACAGGCCTCCCTCCCCACAGGCC
chr1	214185126	214185150	AATGTACCCAAATCTGTTTTTGTGT
chr1	14109769	14109793	AGCATAGATCTAGTACCTGACACTT
chr1	166822569	166822593	ATATTTAATGATAGGGCAGGATTTC
chr1	201859257	201859281	TTGGAAAAAATGGCTCTAGATTATT
chr1	229444459	229444483	GGACCCCAGGGCTTGTGGGAAAAAA
chr1	7841095	7841119	TGGCTCATTGTTACTGGAATATTCT
chr1	45103728	45103752	TCAAAGGGAGGCCCTGGCTGATCCC
chr1	45977646	45977670	AAAGCACAGCCTTCAACCTTTTCCT
chr1	12381686	12381710	ACTGCGTGTGCTCTCGGCAGCGGTG
chr1	149817143	149817167	GAAATATGCAAGCTGGTTAATGTGG
chr1	180605580	180605604	AAGCTATAACTATTCTTTATCATCT
chr1	26578562	26578586	AAATACAAAAATTAGCCAGGCATGG
chr1	110219467	110219491	GAACTGCTTCAGAGGAAGATTCTCA
chr1	42941416	42941440	ACTTACCACACTATATTATAATCAG
chr1	45223997	45224021	AAGAAGTATGGCAAGAATACTCCTC
chr1	161090487	161090511	CGACACCTGCCTGTGTTCCAGCACC
chr1	210340222	210340246	AGATTAAGACTAGGATTAATGTTAT
chr1	29379864	29379888	GATTTAGAGGCCTTAACTTTTTGAC
chr1	41485478	41485502	GGGCTTCCTGGGGGCCTGGCTGGGC
chr1	117677019	117677043	TGAGCGTGGTAGCTGGTGCCTGTAA
chr1	165882148	165882172	TTCTGCACCTTTGTTGTAGTTAGAG
chr1	216747444	216747468	ACAGTGTTCAATGTTTGACAGGATT
chr1	45481371	45481395	ATATGTACTATAGCACTTAAGGATT
chr1	154230165	154230189	ATTAAAATATAAAATAAATGAGGGA
chr1	227094044	227094068	GGTCAGTCCAACTCTGAAATAGTGA
chr1	113196789	113196813	AAGTGTACATAAAAGTTATTACAGC
chr1	44059123	44059147	TCCTGTGTGTGGTCACACAGCCACA
chr1	41480367	41480391	TGTCTCACCAGCAGGTATTTATTGG
chr1	46220022	46220046	TATAATTGATGAATCGCTGCTGATT
chr1	201839939	201839963	GCCATCCTCAGTAAGATGCAGCAGG
chr1	7542465	7542489	CTAGGTCCAGCTGTGCCCCACGAGC
chr1	151185958	151185982	GAGTGTTGATTTCTGAGGGGTATGG
chr1	32662677	32662701	TGTCTGGAGTAGTCCTTGCCTCTTC
chr1	15989963	15989987	AGGAAATGGTTGACAGAAGGAATTG
chr1	90316969	90316993	TCTGCAATTTATGTCACACTGAATG
chr1	90178773	90178797	CCATTCCTGAGAAGTTTGTAGTTGA
chr1	51435649	51435673	TCTCCACACACACTCCTCACAGAGA
chr1	43826170	43826194	CTATGGGATGTGCAGCAGCAGAAAC
chr1	212619468	212619492	GCTTACCCTGGAAGAGCAAATGCCT
chr1	110899862	110899886	AACTCATCCTGGCTTTAAAACTGAA
chr1	119708916	119708940	AGACAGGAGGACGGAGGAAAATTCT
chr1	41457135	41457159	AGTCTTTTTACTCTCATTTTTACTC
chr1	218470024	218470048	TGATAATACATAAAAAGTGCTTTAT
chr1	15250847	15250871	CCCGGGCACCCGGCATGCGGGCGGC
chr1	97201192	97201216	GGTTAAAAATAGCCTCAGACAGCAC
chr1	22459933	22459957	CCAGAGACACGTGTGCCATCCGCTG
chr1	22501166	22501190	TGGGACATGATGAGATGCTACTGGG
chr1	119772273	119772297	AAATGCTACTCTTCTAGTTTATGCT
chr1	225145829	225145853	ATTCCCACTGATGCTTTTTTTGTTC
chr1	112167969	112167993	CTTTAGAAAAGACAAAACTATAAAA
chr1	228684830	228684854	GGCCTTGCTGATGCTCCTCCGTCTC
chr1	169344827	169344851	ATGTATGTTCTGTCCCCTAAATTAG
chr1	112247177	112247201	TTTAAGAAAAAATTTTTATCTTTTA
chr1	44082000	44082024	TTATCATTATTGCTCTCCGAGGTGA
chr1	32501258	32501282	GTGTCTTCCTGAACAGGTTATCATT
chr1	93307554	93307578	TTGACAGGTTTTTTTCTCCAAGAAA
chr1	1337421	1337445	AAATTACTCTGTCTCTTTTCCTAAT
chr1	6868456	6868480	TCCCACATTGCTGTTGCCTTGATTT
chr1	61722414	61722438	GGTTTACACAGGTCTGTAGTTAGCA
chr1	113232489	113232513	GTAAGACCAGCTTTGTGGGCTACTT
chr1	60282307	60282331	CAGAATTTATTGACTTCCAATGTTG
chr1	36385861	36385885	GCCCCACCTTACTTCTCCTCCCTGA
chr1	236436562	236436586	AGCTTGAAAAGAAGCCTCCAGAAGG
chr1	78484235	78484259	TTATTTTTTCAAATTATGAGAGTAC
chr1	220305570	220305594	TTCGATGCTCTGGAGTAGTTTGAGC
chr1	25769247	25769271	ACCATTAAGCCTAACAATTGCATAA
chr1	167693101	167693125	TGCACATAAGAGTTTATCTTTTACA
chr1	231490184	231490208	TGCACAGCTGGGTAAACTTTTACAG
chr1	22353248	22353272	TGGTGGCTCACATCTGTAATCCCAG
chr1	204514221	204514245	AGTTATCATTAGTGTTAGTGTATTT
chr1	32637238	32637262	TCCTCACTCTCCTGAAGTGTCTCAA
chr1	44178080	44178104	CTAGACCAGGTGCTCTCATCATCCA
chr1	6953064	6953088	GGCGCGGTGGCTCACGCCTGTAATC
chr1	228275795	228275819	GAGCATGAGGCTCCACGGGGGCAGT
chr1	151618088	151618112	AGAATTAAGGATCACCTTCTCTGGT
chr1	21783946	21783970	ACAATGAAACAATTTCTCAAAAGAC
chr1	214891826	214891850	CCCACATAGCAATAACTAGTTGAAA
chr1	110598363	110598387	TGGTCGAGGCCTGTCTCTCCTCTGA
chr1	214888791	214888815	AAGAAGATCCAGGGAACTCGCCACT
chr1	227970838	227970862	TTTCAACATGTTTGTTCCTTCCAGC
chr1	87817630	87817654	GCGGAATGAAAATTGCAACAGAAAA
chr1	10035931	10035955	AGATTTGCAAAACTGTCACGTGTGT
chr1	204593716	204593740	CAAAGGTCTGAAGGAAGAGTTTTGG
chr1	43151168	43151192	GAAAATGTATGTGATAAAAGAAATC
chr1	40933649	40933673	GTCCAACCCCAGCAGGAGATTGGAG
chr1	150302143	150302167	AATATTTGAGGGGGGTAATAGAACA
chr1	100883752	100883776	TTTTTGTTTTTATTGTTGTCATTAT
chr1	41511638	41511662	GCCAAAGGAAAGAATAGATGGCCAA
chr1	47842780	47842804	TTCCTCTTTTTCTTGCAAGTTTTAA
chr1	211448396	211448420	ATAGAGAGACAAATATATGGTACAT
chr10	73037045	73037069	CCTGCCCCCAGAGGGAGGCTCAATC
chr10	72185196	72185220	GGGATGAAAGTAGGTCAACAGGGAG
chr10	26257635	26257659	AATATTAAATGGGAAATTCCAGAAA
chr10	62569242	62569266	ACTAGATGATCCTTGGAAACATCCA
chr10	30728060	30728084	CTTAGTGGCCAAGAGGTACCATGGT
chr10	93788437	93788461	CAATTCTGTTGAATAATTGTATTAG
chr10	11374376	11374400	GCCCTTTCCCAGCCTTTTTGGTTTT
chr10	135252319	135252343	CTGCCTCCTTGGATCTTGTAAGTGC
chr10	73048611	73048635	CCCCCCACCACATCCATCATCTCAT
chr10	89682184	89682208	TTTTCAGATGCTAATTTTTCTTTTC
chr10	102341439	102341463	ATATTTTCTAGGATTTTATGTAAAT
chr10	1171031	1171055	TCTCATTTTCTTACTAAGTCTTTGC
chr10	77711819	77711843	CAGGAGTCACCCCGGGGGAAGTGCC
chr10	11913213	11913237	CACTACAGGATGCCAGCGCTTCCTA
chr10	6222132	6222156	CTGTCTCTAAAAGAAAAAAAAAATG
chr10	124931135	124931159	TTGATTCCTGACTACTTTGTTGTGA
chr10	102798148	102798172	TGCCATGGCAACCAATTCTGAGAGG
chr10	114852321	114852345	TAACATTCCTAGTACCTACTTCAAG
chr10	134489189	134489213	GCTGTTTTAGCATTTCTGGGGACCG
chr10	70396267	70396291	GAATTTGACACTACTAGCCTGGGCA
chr10	102730727	102730751	CATGTAAATTCAACGTCACATGTGA
chr10	135221047	135221071	ACTATTATAAATGGGATTTTCTTGA
chr10	1142166	1142190	CAGCCTGTTGCTGACACTAGTGTAA
chr10	75920654	75920678	ATGTACAATATTTATTAAAACAACC
chr10	115673577	115673601	CATTAGGTACTTTTTGTTGTTGTTG
chr10	99514182	99514206	AGCTCAGCCTCCCGAGTAGCTGGGA
chr10	124914739	124914763	GGACAGTTCTTTAGCTTTTCAGGAG
chr10	3162360	3162384	TTCTTTTTTTCCCCCAGAAAAGTAT
chr10	63855945	63855969	GGTTTGTTAAAACTCGATGTTAACT
chr10	70326317	70326341	CCTAGTGTTTGTATTTAGTACAGAT
chr10	13676802	13676826	TGCTGGTGGTTATCCTCAAAATTGG
chr10	27456115	27456139	CATCCAGTGCCAGTAGTCAATCCCA
chr10	114805475	114805499	TAAAATCTTTTACTTCTGGATTATC
chr10	43647526	43647550	TTTGGCTTCATATTACATACCTTTA
chr10	8007379	8007403	GAAAAAGTGAAAGATAAAGGCAGAG
chr10	60157359	60157383	CACTGGATCCAAGCCTTTCTTAAAC
chr10	1121180	1121204	CTGACTTCTCAGCTTTCTTTTCCAT
chr10	70922338	70922362	GTTTAAACATAATTTGATATCCACA
chr10	98658530	98658554	TTGAATATTTTGTTATGGGCATGAA
chr10	77577400	77577424	ACAATGGATGTGGTATGTATAAAAG
chr10	103923387	103923411	TAAGGCATTCTGGTGGTAGAAAAGT
chr10	103379992	103380016	TTTGGTGTTACTGAAAGATCAAACT
chr10	96330568	96330592	ACAGAGGCCTAAAGTGGGCTGTAAC
chr10	1064983	1065007	AATGTGTCTTTTTTTTAAAAATGCA
chr10	76791773	76791797	GCTTGTGAATAGCTCAAACTAAGCT
chr10	104840710	104840734	GCCGGGGATCTGTAGCCATCCTCGC
chr10	91534610	91534634	CTGGTAACCATTCTTCTACTCTGTA
chr10	35636454	35636478	AAGTTCTTTATTTTGGGTGGATGCT
chr10	7889035	7889059	CACAGTTATTAAACAAATCAAAATA
chr10	126672360	126672384	CTGAATGTGATGGTAGTAATTGCTG
chr11	35829796	35829820	TGGCCAAGAAATGGCTAGGACAATT
chr11	8565549	8565573	AATGATTTTTTTCCATTTTTTTATT
chr11	16769797	16769821	TTGTGTAAATTATTAAAATATTATA
chr11	69462919	69462943	GGGTGATGTCCCAGGCAGCCTTGCC
chr11	14717876	14717900	ATCCTTTGTAGGGTAGGTATACGTT
chr11	2424995	2425019	TCTGGGCAGCATCCTCCCAAGCAGA
chr11	73965187	73965211	GGGAGAGCCCACTGTCCCACTCCCA
chr11	68709933	68709957	GCCGGGCAGGGCAGTGGGCACAGGC
chr11	8704704	8704728	TGCCCCTAATTCCTTAGGCCTTACC
chr11	65210742	65210766	CGCCCCCGTCTGTGGACTGCTTGCT
chr11	119003804	119003828	GGGAGACTCTGAGCCAAGGTACAAA
chr11	95529366	95529390	TCATAAAAAGATGTTCAATAAATAT
chr11	58393876	58393900	TTTGTTAGGAAGCTAAAGGAAGGAG
chr11	65658497	65658521	CTGCTTCCTGGACTCGGAGCGCCAG
chr11	8072935	8072959	TTTAATCATTCCTTTATTTTGGTTA
chr11	4113865	4113889	TACTCCTAGGGCTCAGGACAAGTGG
chr11	14696290	14696314	TTACACTTAGGGAGAGACATCTTGA
chr11	57556747	57556771	GTTGGTGAGAGGGTGGGAATTGGGG
chr11	85195375	85195399	AAAAGCCAAAATTGACAAATGGGAT
chr11	34158955	34158979	GGAGGGAAGAGTGGGAGTTCTTTTT
chr11	490964	490988	GTCAGCCCCGTGGCCTCTGGCCCAC
chr11	65267199	65267223	AAAAACATACTTTTAGAAGAAAAAA
chr11	67025115	67025139	ATAAAACTCCTAAAGTCACTTATGT
chr11	944268	944292	GACAGTTTTTGGTGCATTATGAGCA
chr11	973207	973231	GGCCTAGACCGGCGTCTCAACTGGG
chr11	105950545	105950569	ACAAAGGTAATGGAGAGCATAAATC
chr11	68317483	68317507	ACATAGATGTTTACTCTCCTCTGTT
chr11	1018335	1018359	GTTGTTGGTGGAGGAATGGTACCTG
chr11	43365388	43365412	TGAATGACATTTCTAGTAGTCTGAT
chr11	93430017	93430041	CAAGGTCAGAGACTCAAGTTGAGTC
chr11	82644007	82644031	TCTTCATCTTCAAAAGATTTAGAAA
chr11	43668584	43668608	TTCTTGACTAAGGTGTTATAAAATG
chr11	19200017	19200041	ATGTTGAACCCAATGAATGAGAGGT
chr11	93443846	93443870	GGGATTGGTATTAGTTTGCCTTTAA
chr11	88188218	88188242	GTGATCGTTTCTAGGTGTTTATATA
chr11	118368204	118368228	GGGCTCAAGTGATCCTCCTACCTCA
chr11	57531738	57531762	GGAGTTCTAGTACCTTTCTCAGGGT
chr12	132449527	132449551	TGACCTTGGCTTTGGCCTGGGCCTG
chr12	951117	951141	AGGGGGACACAAACATTCAGACTAT
chr12	12795159	12795183	TTGCCACCCATGACATTTAACATGT
chr12	85744225	85744249	TGTCTCCTGCCATTTGTGTGCTGGA
chr12	125590285	125590309	CGGGGCCGGGGGAGCCACCCTGTGG
chr12	56528333	56528357	CCACCTCCCTGAATATCTCTCCATT
chr12	62986794	62986818	TCTCCAGTTGGTGATTTAAAGTGAG
chr12	57921953	57921977	CCCCTGTCTACCCCCCGAGAGCCCT
chr12	53346416	53346440	AGAGGTCAGGAGGCTTTTTCCCTCT
chr12	51143422	51143446	AGTGAGCAGGAAGGCAGAGTCGCAT
chr12	109680442	109680466	CAGACTCCACCAGAACCAAAGCCCA
chr12	121861895	121861919	TTTCTGCATTTAAACATAATTGGGA
chr12	11325286	11325310	GGGGATAAATTAGTGAATGCATATT
chr12	54744945	54744969	ATGCATTCTGTACCCTGATCTGGCA
chr12	56623208	56623232	CTCTTTCCTCTTTAGAAATGGCAGT
chr12	58200710	58200734	GGTAGTGCTTCAGCCAGGGCTTCAT
chr12	14928350	14928374	CCGTCTTGGAAGGGTGGCTCTGATG
chr12	123463026	123463050	GCCCTTCTGCCAGGCCCTGCTGGAA
chr12	88036	88060	GCCGAGGGGTGTGGGCGGGAGGCCC
chr12	27902501	27902525	TTTTAGTTTACTGCTTCATAGTGGT
chr12	54448542	54448566	TCCTGTTTCTCAGAGCTGAGGATGG
chr12	50476191	50476215	GCTAGTGCCTAACCTCACTGGTCCC
chr12	7084625	7084649	TTACAATGAGCTAGAAGACACATGA
chr12	68055809	68055833	GACTCCATCAGAATGTTAGAAAACA
chr12	120992565	120992589	TTGCTGATCCTGATACATTAGTTAA
chr12	1831773	1831797	ACAATAGACTCCTAAGAAATTTTCC
chr12	72091284	72091308	CTGATAACAACCTGGGAGAAAGTTC
chr12	21140280	21140304	TTTCTCTCTTTTTTCCTTAGTTAAC
chr12	107860965	107860989	TCTCAAGTTTGCTGTCTGAAGAGTT
chr12	4796481	4796505	TTAATAATGATATATATACTATTTA
chr12	93914008	93914032	AGATTATCTGAGAATGAAGTCAGCC
chr12	1330970	1330994	TGGAGCTCTTTGGAAGAAGGTAAAA
chr12	121160910	121160934	GTGTCCTGCCCCACCGGTACGCTTC
chr12	83092186	83092210	TGAGACTCAAATGAAATAATATGAT
chr12	57977558	57977582	GGAGGTGGCAAAGCCCCTCTTTTTC
chr12	85689576	85689600	TCTATATATAGATGAGAAGTAGAGT
chr12	124484312	124484336	TTTGGCTGGAATTGGAGGGAGTTCT
chr12	1314442	1314466	GTGAGGATTTCTGATAGGATTCAGA
chr12	109614466	109614490	GGCTGGAGTGCAGTGGCACAATCTC
chr12	64843856	64843880	CACATAAAGACTTGATAGTAGTTTA
chr12	74933593	74933617	TATAAAGGGGTGGGAGCCCCGAGGT
chr12	27091740	27091764	CTTGAACCACCGGCGCCCGGCCCTG
chr12	53867511	53867535	CTCAACTTGGTGCAGTTTAAATGCA
chr12	1355773	1355797	TAACAGAAGACTAACTTTTCAGTGA
chr12	125514736	125514760	CCCTGATGGGTTTCCGAACTGGCTG
chr12	95902867	95902891	AATTACTGGTCCCAGAATTAGCCTG
chr12	12797293	12797317	AGTGAAATCCTGGCACCCCTCACCT
chr12	109928378	109928402	TGACTGGCAGTTGTCTCGCTAGAGG
chr12	4875550	4875574	GATTAAATGAGATAGCGTGTGTAAA
chr12	12985519	12985543	GAATCGGGAGGCAAATGGTTGAGCA
chr12	120900632	120900656	AGAAGCCGGATGCTTTTTCACCTTA
chr13	39093990	39094014	GGGGACAAACATCCAGACTATATCG
chr13	76180273	76180297	CATGTTTATTTAGAAAACATTTGTG
chr13	24859739	24859763	CCGCCTTCCAGGTTCAAGCAATTCT
chr13	97147497	97147521	TTCGATACTGGCATAGAGGATGCCA
chr13	41905568	41905592	TTTTAGAAACGTGTTTCTGGTATAG
chr13	40242122	40242146	TACAATTTGAACAATTCTTCAAAGC
chr13	28009811	28009835	ATTACTGATGCAGAACATTTGATTC
chr13	75328596	75328620	TCCATTTTCATGTCCTCAGCTACAA
chr13	34401676	34401700	AAATTAATAATACCTGATTACAATT
chr13	88354278	88354302	TGATTTCAGTTACAAGACATGCTGG
chr13	94462978	94463002	TGGAATATTTTGCTCTTGGGGAAAA
chr13	50881591	50881615	AATAATAGGTATTCTGACTGGTGTG
chr13	20548276	20548300	GAAGAGGGTAAACAGTGAGAAGGAA
chr13	110959866	110959890	CGAGCCCGAGGTGAGAGCGACCCCC
chr13	111165092	111165116	TTAAAAAACACTGATAATCACACTG
chr13	50826110	50826134	GTCTCTGAGGGAGTGCTGTTGAGTT
chr13	48939846	48939870	TGAATTAATTTATTAATTCAACAAA
chr13	20548731	20548755	CCTCCTGAGTAGCTAGGATTACAGG
chr13	47384345	47384369	GTATAGAAAGGACAATTCTTGCAAA
chr13	49783646	49783670	AAAAATCTCATAAAAATACATAAAC
chr13	111933051	111933075	CCAGACTCCAGGCGTGGCATCCCGT
chr13	33187577	33187601	TGTAAACTGGTATCACGTTGTGGTT
chr13	98812613	98812637	CTACTGGATGACTTGGGTAGACCAG
chr13	80129222	80129246	ATTTCATTTTAGACATGCCTTCTAA
chr13	100232171	100232195	AAAGTAAGAGACAGGAAATTGTCCC
chr13	35819222	35819246	TCTTGTTTGGTCTGATATAAGAATA
chr13	22276442	22276466	TCATGACACTGAGTATTCACTCTTC
chr13	114248647	114248671	GTGTGCTGTGCACGCGTCCTCAGCT
chr13	50771414	50771438	ATGCTGCTGTAAGGAAACACAATAC
chr14	100392153	100392177	GCCTCCCGTCAGCCAGGAATGCGCT
chr14	53090366	53090390	TAAAGCTTACTGAAAGAGGCTTCAT
chr14	59761549	59761573	TTTGCTTATTGTTAACATGATTTTT
chr14	58683155	58683179	ACAAAATAAATATAAATACATTGCT
chr14	50360578	50360602	ATTCCCACTGTGGGTTTCAACGTGG
chr14	37746998	37747022	CATAAAGATGTGTATACAAAGATAT
chr14	60760733	60760757	TAGAAAACTGTTGAAATGTAAGACT
chr14	103270208	103270232	TTGGCTTTGAGGAGGTGACCCTATG
chr14	74963207	74963231	CATCTGTGTGCACACATGACCAAGA
chr14	56757180	56757204	TGTGCTTCACTCTGCAAGTGTGAAG
chr14	77932034	77932058	CCTCATGCCATCTGCCCTTCTAGGT
chr14	61392004	61392028	GCACAGGTTATATGGAAATACAGTG
chr14	97022811	97022835	CAGTGGAAGAAAAGTTTATGAACCA
chr14	71822553	71822577	TGTATGTGGAAATAATGAAATGAAT
chr14	100455412	100455436	AAAAAGAAAAAATCTGTTCCTCAGT
chr14	70447425	70447449	CCTTGTCTGAGCTTGTGCCCGCACA
chr14	104145967	104145991	GACCTTCTGCTTTTCTCAAATTAAG
chr14	61243155	61243179	GCAGTCCAAGGAATTAAATGTCTAG
chr14	68563651	68563675	ATGCTGGTGATGGATGCAAATATAT
chr14	105965269	105965293	CCACCTGGACGCTGAGGGCCTGTCG
chr14	66975178	66975202	CCCGGCCCGCGCGCTCCGGGCTCCG
chr14	104634982	104635006	CCCCACCAGTTGCCAGGGTTTGAAT
chr14	64551358	64551382	GTTTGTTTATCTACCAGTTAATAGA
chr14	64932692	64932716	TCCTTTTTGAGTACTTTATCCTGCG
chr14	32035715	32035739	CCATCTTATCCTCTTTCTTGAATTC
chr14	56819585	56819609	GAGTATCTCAGAAGCAAACCAACGA
chr14	56110984	56111008	CAGAATTCCAAGTGACAGTTGAGAG
chr14	61241613	61241637	TATGTTTTGTCATTGTTTAGGAGTC
chr14	55806812	55806836	TGCTCAGGCTGGACTCAAACAACTG
chr14	97423911	97423935	TAGTGGCAAACACTGCAATTTCCCT
chr14	97286340	97286364	ACAAAGCTGTACTAGGTTAGACTGG
chr14	73588841	73588865	TTAAGTTGCTTGAACTTTGTGGGTT
chr14	74569360	74569384	TAAATGCTGTAATGATCATTGTGAT
chr14	90464764	90464788	ATATGTATGTATGTATGTATGTATA
chr14	45636871	45636895	TTTGTGTTAGCTGGTTACCTTTCTC
chr14	93287647	93287671	TACAGACTCTTCTAACAAATCATGT
chr14	60720867	60720891	AGAGGGTTGTCTTTCAGTATAGCTT
chr14	58736634	58736658	CTTGGCTCACTGCAACCCCTGCCTC
chr14	52195283	52195307	TCATAAGGTTGTAGCAAGCCAAAGA
chr15	96887411	96887435	AGGGTCGGCGGAGGCAGTGCGGCGT
chr15	68482647	68482671	TTTCCATCAGTTGTTGACTTTCCAA
chr15	40282032	40282056	GGCTCATGAATGAGTTGGCAATTGC
chr15	49493573	49493597	AGATGTGCCTTTGCATAAGGAACAC
chr15	59303036	59303060	GCCTGTGGTTTTAGGTCTAATACAG
chr15	64710955	64710979	GGAAGATCTTAGAGTGACATAAATT
chr15	36957826	36957850	AAGAGACGCACAGAATCAAGGATTG
chr15	90132162	90132186	CTGGAAGAGGCAAGGAGGATACCAG
chr15	79222685	79222709	TGGTGAAACCCCCATCTCTACTAAA
chr15	85540264	85540288	CTTCGATAATCTCAGCTTACTGTAA
chr15	40736440	40736464	TTCTCCAGAAATGCTCATATTGGAG
chr15	42042019	42042043	AGGAATCGTAAGAGTTCCAAAGAAA
chr15	34787583	34787607	GGGCGTGCAGTCCACCGCCTCCACC
chr15	75522034	75522058	GGCCTGTGGGGGCAGAGCCACGTCC
chr15	100147553	100147577	TTTTTGTTTTATGTATTTTTACATC
chr15	93441147	93441171	AGTGGATTTGACTTTCTAAAGACTT
chr15	41592836	41592860	GTAGCATATTGTAGTGCCATGTTAG
chr15	76226622	76226646	TAGAAGAAAAACAACAGAAGGATCC
chr15	85326204	85326228	CTGCCTCCAGATCCCCACAACTGTG
chr15	73547206	73547230	TGTCTTTCTCAGATATTGAATTATG
chr15	44216579	44216603	ATTAAAAGTTGTTTGTAACTGTTGC
chr15	93525548	93525572	CTTGAGAAGTGGAAAAGATTTGGGA
chr15	72891856	72891880	CTTTTATTTTTTATTTTTTGTAGAG
chr15	74320136	74320160	GCCTCTGGCTTCAATCCTTGCCTGG
chr16	19564697	19564721	AAAAAGCAAAATAAACTTTTCATCT
chr16	19601168	19601192	CCAGTGGGCAGTAACTCATCTCTGA
chr16	70603351	70603375	AGTGATTGCTGTTTTCTATAATTTT
chr16	46934806	46934830	GTGTGTGGGTGGCTGACAGCACACA
chr16	68156181	68156205	AGATAAATGACCCAGAACGGGAATT
chr16	2803686	2803710	GCTTGGTTTCCACTCGGCTTCAGTT
chr16	29811221	29811245	TCCAATCATCTAGCCTTGGGACCTG
chr16	30012918	30012942	AAGGCGGGGGCCTGTCAGAGAACCA
chr16	69874183	69874207	TCCTCAGGACTGTGCCGGGACAGGG
chr16	67982789	67982813	GTAGCTGGGATGGAGCCTGCTCAGG
chr16	70190789	70190813	CAGGGCAGCCTCACCTCCTCCCCAT
chr16	15779877	15779901	TGGCTCACTGCAACATTCACCTTCT
chr16	81481710	81481734	AGCAGCCGCTGGCCCAGCCCTGAGC
chr16	315881	315905	CCTCTCCCCTTCCGGTGCTCACACG
chr16	68260605	68260629	CTAGGATACTTTTATATGATGGGTG
chr16	2570232	2570256	TGCTCAGCTTGTTGGGGGCGGGGGC
chr16	67605329	67605353	TACGATGATATACTAGCTGGGTAAT
chr16	53265751	53265775	TATGATATTGCTAATAATTATATAA
chr16	14166408	14166432	GGCGCACACCTGTAGTCTCAGCTGC
chr16	11338574	11338598	CACCCCCGTGCCCTGGTTCCTCCTT
chr16	29002278	29002302	GTGAACCTCATCCTGAGGAGCAAGG
chr16	11166102	11166126	TAGTATCTGGGACTACTGGCACGTG
chr16	19548620	19548644	GTCTTATGATGTAAAAAACCCTTCT
chr16	2812361	2812385	GGAGGGGCAGGTCTCGGTCTAGAAC
chr16	30676601	30676625	TGTACTAGTCCCCCTTCTCTCCACA
chr16	19790802	19790826	ATTATTGGGAATAAAAATATGAAAA
chr16	3584735	3584759	CAGAAAGCAGAGTTTCATTTTCTGA
chr16	84758393	84758417	TGATGCTCAGTGCATATTGTTAAAT
chr16	89981867	89981891	CATGCCCTTTCAAGTCCCGGGCTGG
chr16	1839282	1839306	CGTTCCGTTGTCAACAAGCCCCTGG
chr16	31198434	31198458	TGGCACTTAGTGACCATCATCATGA
chr16	25083200	25083224	CTTGCTTTGTTGCTTTAGGAACGCT
chr16	31206738	31206762	GGAGTGCAGACATCTCTGACGTACA
chr16	46962972	46962996	AACTCGCCTCCCCCGTGACTCTGCC
chr16	24810737	24810761	ATACAGCTTTCTTTCTTGCAAGTGA
chr16	70609004	70609028	TGAACTGAAATGGGCAGGTGTAGGC
chr16	69497345	69497369	AGGCACCAAAGCTTTCACTTTGGTT
chr16	1730635	1730659	TGTAAGATTACCTAGCCAGGTTTTC
chr16	30088864	30088888	GAACAGTCAGGGGTTTAATTACCTG
chr16	3509977	3510001	GAGACCAGGAGGGATTGTGCCCTGT
chr16	84743308	84743332	CTGAATGTTGGGCAAAGCTGGGAAG
chr16	9212659	9212683	GAACTCCTATTCCTAAAAGGATTTT
chr16	24836132	24836156	AAAAGAAAAACCCCAACTTTTAGCA
chr16	46921798	46921822	CTCCTGCAGCCCCAGCTCTGTGCTC
chr16	85706389	85706413	AGGTGGTTTTCGCCCTTCCTCTCCC
chr16	78316466	78316490	AGAGTGGCTTAGAACAGGGAAAATG
chr16	23680035	23680059	CTGCTGCACATGAGCCTTCGCCGTG
chr16	72802811	72802835	TCAGAATATACAAAGAACTCCTACA
chr16	29824189	29824213	TTTCTTCCTCTCCCTAGAGGCAGTG
chr16	31201564	31201588	GAGCAGACCCATACTTGGTCTATCT
chr17	49399847	49399871	TACAAGTGCCCTTGAAGCATCCCTC
chr17	65942169	65942193	CAGTCACAGGTTGTGGCTCAGATAC
chr17	46921800	46921824	ATCATATGAAAATCTTGGGCGTTTT
chr17	17700393	17700417	GGTGGAAGAAGGCCTGGTAAATGTG
chr17	18831933	18831957	TCGTGTGAAAGTACTGGAGGGCTGC
chr17	64754961	64754985	GAGCATCAGAGAAGGTATAGGTGAA
chr17	5265018	5265042	CTGGGAAGCTCTGGGATTTAGCGTT
chr17	66521202	66521226	GTATGTCAGATTTTATTAATACCTT
chr17	34147541	34147565	TTTTTTAAAGGAAATTTTAATGGAG
chr17	56171338	56171362	AGGTTCATAAGAAAGATAAAAGAGA
chr17	7825284	7825308	TGTGGTAGCTGAAGGAAGAAAACTG
chr17	3627553	3627577	CCTAACCGTGACCCCAAGACGCCTG
chr17	11929594	11929618	CTTCTTTCACTAATTTGAGAAGCTG
chr17	60719187	60719211	GGCACCCATATACTCTTCACCTAGA
chr17	20237159	20237183	ATCCCTGGTCTCTTCCCTATGTTTT
chr17	74562024	74562048	GGGTGTCCTATATTGAACAGACCTC
chr17	8164026	8164050	CCCGCCTCCCGGGTTCACGCCACTC
chr17	28453157	28453181	AAAGCACAGTTATAATCACTGATCC
chr17	78608021	78608045	CGTGTGTGTACTGTGTGTGCGTGCA
chr17	40173760	40173784	CACACAGGCTAAAAGCTGCTCCTGG
chr17	57756971	57756995	GGATCATATATAACTATGAGAGAAA
chr17	13989366	13989390	TGTTTGTAAGGATTCTTTATATATT
chr17	17395475	17395499	TGCCTCCTAGCGCTCTCCTCGCCTT
chr17	77761415	77761439	CTGGCACTTCTGACGATGCATTGTT
chr17	40931181	40931205	CTCCACCAGACTCAAAAGGACTCCA
chr17	78263622	78263646	GGAAGTGAAGGCAAGGTAGGGATGC
chr17	28444262	28444286	CCTTGTTCTCCTTGGCAGAAGCTCA
chr17	46137430	46137454	GGAAGAAAATCAGAGGGAAGGTTAA
chr17	55357997	55358021	GGGTTGAGTGTAACCCCTTGGCTGG
chr17	45696168	45696192	TGAACCTGTCTCAGTACCTCATTCT
chr17	64496477	64496501	AGGTGGCCAAACTGTGCTGCACCAG
chr17	34180316	34180340	CCCTTGGTTTTTACTTACAGCTCGC
chr17	59004536	59004560	TTGACAATGAAAGTGATAGGTCAGT
chr17	26381805	26381829	GTCAAGGCTGGGCGCATTGGCTCAT
chr17	57352783	57352807	CCATGTCCATTTTTTTAAGCATTAA
chr17	55351715	55351739	AAGCTATCTAAATATTCTGTGCCTT
chr17	34241300	34241324	ATTAGAGGTTGAGCTGCAACCCCCT
chr17	57756912	57756936	GTAAAAATTATACATTTTTAACTAT
chr17	19188671	19188695	GTCCAGGGCCTGTAGCCATAGGTCC
chr17	74558202	74558226	CGCCAGGGAGGTCTCCTAAGTTTGT
chr17	30698987	30699011	TGCTGAAGGAAAACTTGTGTTGAAA
chr17	26522238	26522262	AGAGCCGTGATGGTGATGTGTGCTG
chr17	39847881	39847905	AACTTGTTTTCAGAAATACCTGACT
chr17	34236399	34236423	AACTGTAACGCTAGGTGACATTGGA
chr17	30767964	30767988	AGTCAAAAAAAAAAAAAAAAGAAAA
chr17	15905033	15905057	CCTAGCTGCAAGGGAGGCTGACCTC
chr17	78819378	78819402	CCATCCCCCAGCCTGCCCGAGGATG
chr17	65862830	65862854	TTTTGTTAAGTCTGAGCTAAACCGT
chr18	59901593	59901617	CAGGCTGGAGTACAGTGGCACAGTC
chr18	33559008	33559032	AACAACTTTTTAAACTCTTATTCAT
chr18	32168973	32168997	ACTAATTATATGTATAATACTAAGT
chr18	20812752	20812776	ACATTATGGGTAGGATAAGGGAGCC
chr18	22029930	22029954	TCGTACTACATCTAGAGAATTTCTC
chr18	9106241	9106265	GTTCCAAACTCTCACTGAGGCCTGC
chr18	48575293	48575317	ATTTTTGTAAGTTAAATTATAAATT
chr18	666658	666682	ATGTCAGAATTCTTCAATAAAAGCC
chr18	34410268	34410292	ATAGGTTGGTGAAAAGCAAATGAAA
chr18	12967721	12967745	TGGCCAACACAGCGAAACACTGTTT
chr18	109033	109057	GATCACTTAGGTGATGTAACACTTT
chr18	13546478	13546502	CTGCCTCAGCCTCCTGAGTACCTGG
chr18	13036333	13036357	TCGCAAAGGAGCAGTGTGGATCTGA
chr18	29693871	29693895	AAATTGTTTTGGGAACTATATGATA
chr18	19779358	19779382	CTTTTAGAAGGAAAAAGGTGATTTT
chr18	29718083	29718107	GTTTTTAATATTCATGAAATCCAAT
chr18	21147143	21147167	TCATTTGGGTAAATACCAAGGAGTA
chr18	19407354	19407378	GAGAGTCTTAGTTGCTAGGATGTTT
chr19	44780955	44780979	AATATATTAATAGTTGTATATATTT
chr19	57942749	57942773	GAAGTTATGCCACTTAGAAACCTAA
chr19	58868036	58868060	GCGCTGGTGCTGCAGGAGCTGCGAG
chr19	7678175	7678199	GGGATAGATGGGGAGCCAGGTATGA
chr19	42427200	42427224	GAAGTTCAGCGCCCCCTCTGACCCA
chr19	36224002	36224026	CAAACCCGCCACATCCAAAATCATA
chr19	50891136	50891160	TGCACACGCTCACGGCTGCACCACT
chr19	58134254	58134278	TTATAGGTTCACTGAGGTGTAATCA
chr19	24220005	24220029	TTCTGTCTTTTGCTTTTCTACAAAC
chr19	57817902	57817926	TGCTTTAGAATTCATGAACTGCATC
chr19	52716114	52716138	CTCCCGTCCTTCTGGTGGTTCCTGC
chr19	5691781	5691805	TGGTCGTGAATCAAAAGCCGTGGCC
chr19	56934050	56934074	TTTTGTTCTTATATTTACCTTACTG
chr19	50154940	50154964	CTTCCTCAGCCTCCCGCTCCGCGGG
chr19	41806966	41806990	ATACAATTCTTTTTGTGTAAAAAAA
chr19	5647562	5647586	CTGGCACCACCATGCCAAGTAAGAG
chr19	11476959	11476983	CCCAGAGTCACTCAGGAACCAGGAA
chr19	48777012	48777036	TTCTTTTTTTTTTTTTTTTTTGAGA
chr19	58305104	58305128	TACAGACACTTTAGTACAGTTCTTT
chr19	48207746	48207770	CGGTGGCTCACACCTGTAATCCCAG
chr19	16799367	16799391	TAGAAATCGGGGTTCCCTCTTTCTC
chr19	38697491	38697515	AGAGTTTAAATTATTTTCTTGGGGG
chr19	10802269	10802293	CCAGCAAGAGCTGGGCAACAGCTGG
chr19	56157079	56157103	GGGAAGGTTGGCCTGCCTTGGGGTT
chr19	8536372	8536396	GACAACTGGACTTTGAGTAGTTTAA
chr19	49524525	49524549	CGGCAAAAAAGAGCAAAATCAGAGA
chr19	17838632	17838656	AGAGGGCTTTGGAGTCCCTCGCCAC
chr19	34890797	34890821	TCTTGGCAGAGTGGAGCTGGGAAAG
chr19	56918007	56918031	TTCTCCTGCCTCCTCAGTAGCTGGG
chr19	39980906	39980930	CCTCTCAACAGGCCAGCTGCTGGTT
chr19	34774221	34774245	GTGATGCTTCCTGCCCTGCGATTGG
chr19	57804135	57804159	AGTGCTGTAGACAAACGGTTTGTTT
chr19	24222883	24222907	CAGAGAAGAGAAGCTGAGGGCCAAC
chr19	44515154	44515178	AGATTTGCATAAGCATCAGATAATT
chr19	37881525	37881549	CAAAGAGAAATCTAACAGAGGAAAA
chr19	30982389	30982413	TGGCTAAAAATAGCTTCCTTTTGTT
chr19	39220476	39220500	TCCAGGAACTGCCTGGGCCATGCGA
chr19	44749242	44749266	ATGGAGACAGTTATTTCTTGTTTTC
chr19	36259798	36259822	TGATGGTCAGGCTATAGCCCACACA
chr19	32877763	32877787	GCTCCAAGTTCTATTAACCACAGGT
chr19	37123703	37123727	ACAAGCATATCTCCTCACCCTCTGT
chr19	44744389	44744413	ATTCCAGCCTGGGTGACAGTGAGAC
chr19	58361955	58361979	TTAGATATTGGGGAAACCAGCCCCA
chr19	30806953	30806977	CATTTTCTTTTCGACATTACGCTTA
chr19	31057543	31057567	CAGTGGGGGGATCCCTGCCTGTGGC
chr19	44661109	44661133	AAACCATACAAATGTGAGGACTGTG
chr19	2224741	2224765	CAGCCGGCCCTAAGTGTGCTTTTGG
chr19	34920202	34920226	ATTTTGAATCGTTATTTCTACTAAT
chr19	38044896	38044920	CATTTGAAACTATTATTTTAGGGTC
chr19	36729429	36729453	GGGATATCTTGTCTTATTTTTTGTA
chr19	44779989	44780013	ACCTCATTTCATGCTACCATCAGAA
chr19	40527007	40527031	TACATCATACACTCTTTCAGTTATG
chr19	57728602	57728626	CTGCATTTTTTAGTGATTGTTCTAC
chr2	7348290	7348314	ATTTAGACACAGAAAACTGGCCCCA
chr2	128788738	128788762	TCTTTTATCACTAGGGTTTAGAATT
chr2	20874870	20874894	CCTGAGGCTGCCTCTGGGGGCACAG
chr2	89873419	89873443	ATTACATTAACTTCCATTCCAGTTG
chr2	74331069	74331093	CTATAGGCAAGTTCCTGAGCTTCCG
chr2	109992287	109992311	ATAGGCCCTGATGGCAGGACCATGA
chr2	110260304	110260328	CGGTAGAAGGAGCACGCAGGTCAAC
chr2	207177106	207177130	CATTACCATATCAGTTTTTATTTTT
chr2	232038410	232038434	TTTAGGCAGCTCAGAAGCTTTTTTG
chr2	200796689	200796713	TAGGTGGAAAAAATAGTTGGGAAAT
chr2	172552493	172552517	AACCATTCAAGTTTTCCCTTCTGTG
chr2	32340945	32340969	TATTTTAATTTTACTTATAAAACAT
chr2	42836850	42836874	TGGAATTTTAGGTTGGAAATTTATA
chr2	152332397	152332421	ATATATTAAATACTGAAATATCAGT
chr2	109301548	109301572	TCCATTGAAGTTAATTTCTGTTATC
chr2	28352291	28352315	AACCAATATGTCTCATTCTTTCTTT
chr2	189156916	189156940	TTCCCTGGCTGCGAACCCAGGCTCC
chr2	219460817	219460841	AACCGCCTTCCTGCTGAGCCAAAGT
chr2	86735934	86735958	TTCATGTTCACCCAGGTGAAACCCT
chr2	201680549	201680573	TTCTACTTTTAAGAGTTGTGGTTAG
chr2	24207694	24207718	ACTCATAGGTGAGTCTTCAATTTCA
chr2	237039070	237039094	GTGTTGGGGAATCTTCCCAGTGGAG
chr2	170625570	170625594	ATGTGTGCTTATCCTACGGGACTCG
chr2	153575640	153575664	GCTGGCAGCTGCTTTCACCCAGAGT
chr2	239328739	239328763	AGGGTTTCTGCCTTCTCTTTGCTTC
chr2	32676721	32676745	GGAGATGTGAAGTTCAGTTACAAGC
chr2	44660489	44660513	AGTAATACATATCGTGGAACTTTTA
chr2	136393680	136393704	ACAGAAGAAGCAAATCTATAGAAGA
chr2	42477364	42477388	TTGAGAAACGAAAGAACCCAAAGGC
chr2	122515316	122515340	TCCGCCTCCTGGGTTCAAGCAATTC
chr2	207469403	207469427	AAATCCAAGATTCTTTCTCTTCCTC
chr2	97507015	97507039	CCAATGTGACTGATGTCCTTATGAA
chr2	99075560	99075584	CAGAGCTTTGTCCTTCGGAAATGCC
chr2	242281570	242281594	GTCTTAGATTCCAACCTTTTGAATT
chr2	10020891	10020915	ACATAGGAGTGAAGACTACATAAAT
chr2	44705724	44705748	ATAATAAAGGCATTAGTTATTTTAA
chr2	233726473	233726497	TGGGAAAACGGATGCTACATTGGCA
chr2	238677860	238677884	TGGGATTTTGCCCAAACCTCTAAAC
chr2	32797518	32797542	ACAAGTGCTATTATTGAGTCATAGA
chr2	113289364	113289388	TCTCTGTTTGCTTGTCATAGCAGCA
chr2	20647551	20647575	AATGTGCCCATCATCCTGGTGGCCA
chr2	32289053	32289077	CTATTTCTCCTACCCGCTGTTTGTA
chr2	96017047	96017071	TGGCTGCTGTGTTGAGAGCAGACTT
chr2	182097969	182097993	AAGAAAATGCACAGGTGTGAGGGTT
chr2	149406976	149407000	CCTTTTCTACAATTTCATATAAATG
chr2	74157266	74157290	CACCAACTTCAGAGGGTGTGGTGGG
chr2	169401179	169401203	GACCGGCACCAGGCCTGGGGTTTGA
chr2	227743695	227743719	AAGTAAGAGAGTTTTAAATCAGTGG
chr2	64686614	64686638	ATTTATATCAACTTAAGCTGTTAGC
chr2	25040699	25040723	AGCACATCAGAGGTAAGTAACCAGT
chr2	29119291	29119315	CTTTAAGTGTTAAGTATTATTAATA
chr2	9603426	9603450	TACTGTTAGGAGGGCAAGCAAGAAA
chr2	178086634	178086658	TCAATGAGAGATAGTTGCCACAGTC
chr2	149409018	149409042	CTCAGTAAATATTTGGTGAATGAAG
chr2	190531293	190531317	GCATTTTAGTAATTTGGGCAAGAGT
chr2	169549268	169549292	TGTGGGTGGGGGGGAACTAAACAGC
chr2	120633666	120633690	TTCAGAAACAGAAAGGAGGCCATTA
chr2	223756595	223756619	ATTATTTCCTCATAAAACTTCCTAG
chr2	48604290	48604314	TCAAAATATAGTAATTTTTAAATTT
chr2	163210385	163210409	TTTATCATCTTTTTCCTCCTATCAT
chr2	102360572	102360596	GTAAAACAAAATGTCAGGGAAGTCT
chr2	239243979	239244003	CAGAATAATCCATCCGTGGTTCCAG
chr2	128912861	128912885	TCCATCAACCTTGTGTCTTTGATGT
chr2	242601638	242601662	CAGAAGTAAAGGGAAACTTCTCTAA
chr2	179263576	179263600	AGGGAGGAAAACCTGATTAAACTGT
chr2	99813389	99813413	CTGAACAAAACCTATTTGTCTCTAT
chr2	170497394	170497418	GAAAAATGACATGAATAAGAAAATT
chr2	28004206	28004230	TGGGGCATTAACAATCTGTTGACAA
chr2	24920736	24920760	AACTTATGGCTTGATAAGTATTTTC
chr2	74159465	74159489	ACCCACAACTGCTGCAGCACTTGAG
chr20	13280266	13280290	CGCCCAGGGGACTGCCTTGTGAAGC
chr20	14552642	14552666	TGTTCGGTTTGGAAGTGTTTGCTCA
chr20	61578436	61578460	GTGGGTAGCTGATAAGCCAGTGCCA
chr20	39667818	39667842	CAGATGAACAAGACAAACCCACATG
chr20	58521646	58521670	CCAAATGACATAATATTTTTTATGG
chr20	21219536	21219560	GAAGAAACTTCACGCATCTCAGGCC
chr20	57097989	57098013	AGCAAAATTTGGGGGCTGGGATCTT
chr20	8375182	8375206	TGGTCACAATCAAGTTGCTTAACTT
chr20	37078445	37078469	GCAGTAGAAAGGTATTCCAGGGAGG
chr20	10608745	10608769	GCCCTTTTCTGGACAGCTATTTTAA
chr20	13801070	13801094	TGGCTCACACCTGTGATCTCAACAC
chr20	61569391	61569415	GCTCTCTTGCTGTCGCGAGAGGTGC
chr20	56936074	56936098	CTTTCTGTTTCCTTTATTTTTCCCC
chr20	32595947	32595971	GTAAGTCTAGTATGGAAGTTTTGGT
chr20	47669133	47669157	CTGCTGTGGTAAGGGATTTGGTGGT
chr20	47920972	47920996	GAGGCGGCGAATCACCTGAGGTCAG
chr20	5171650	5171674	AACTGTGTGTTTTCAGGGACAATGC
chr20	47897737	47897761	GCTGCTGCTGGCATTCCTGGCAAGA
chr20	47719729	47719753	CCTGGCCAGTCAGGAGGAAGCAGCA
chr20	5171872	5171896	TTTCAATTGCACCATGACTTCTTCA
chr20	36675586	36675610	TTCCTTTTTTTTCCCGAACCCTCAC
chr20	10367717	10367741	TTCCGAACACTGAATCCTCAGATGC
chr20	30340407	30340431	CTACATCTACTTTTTTTTCTTTTTT
chr20	62306923	62306947	GTGGTACAATCAAAGTTCCCTGTAG
chr20	10453939	10453963	AGGAGAAAAGAAAATCTCTGTTGTC
chr21	37581273	37581297	TGTCACTGAAGCTGCAAAGGGACAT
chr21	33848060	33848084	TGCTTGTAGCTTTCCCTTTCTTCCG
chr21	11175384	11175408	GACTGTTGCAGTTATAATTTTGTCA
chr21	38885879	38885903	GAAGGTCACAGAAGTAGTGGTTTGC
chr21	45171047	45171071	GTGTCTTGCTAGCATTGAACCTTGG
chr21	34720463	34720487	ACTTGCTCTTATAACCCCGCAGTGT
chr21	46894277	46894301	TGTCTGTCTTGTGTGTTGTGTGTGT
chr21	45378420	45378444	TGTGGTTTGTGGTGTGTGTGGTGCG
chr21	27228273	27228297	CATGACACCAACACGACAAAAAAGA
chr21	47654347	47654371	AATTTTATCCCCTCTCTTCACACCA
chr21	17652451	17652475	GCGACCTAGAGAGTTGTGGAGAGGA
chr21	34728865	34728889	CCTCTGATTCAAAACTTATTAGAAC
chr21	35775881	35775905	CAATACAAACAGTAACTGATGAACC
chr21	38784724	38784748	GATTCATCTGTAACATCTTGTTAAA
chr21	37694557	37694581	CTTATAGTTTTCAAATGCATGCGTT
chr21	34916524	34916548	AATGATGTATTATTGCTAGAATTAT
chr22	23534168	23534192	CTTGGGTTCTAGCTCTCACTGCCAC
chr22	30069468	30069492	GAGAGGAGGTGAGGGGGCACCGGGC
chr22	50874333	50874357	CTTCCAGGACTCTGACCTCCCCGGA
chr22	35861426	35861450	CCTCTTTGAACACTGGCTTCAGGTG
chr22	51114273	51114297	CAGTGTGTGCAGTGTGGGCTGTGTG
chr22	46551257	46551281	TGGCGTGCAGTGGCGCAATCTCAGC
chr22	43559045	43559069	GCTTGTGATGTGGTGGCCGTCACGC
chr22	40725334	40725358	TTCCAGAGTTAGTGCAGACCCTGTG
chr22	46485979	46486003	CATGATTATTAAGCGTGGCTGGTGA
chr22	19478920	19478944	AAATTCCCTTAGTTTTCCATCTTTG
chr22	41875191	41875215	TCAGCCACCCGTCCTGGAACATGGA
chr22	21976723	21976747	GAGGATGCTGTGCACACTGTGTGTG
chr22	32879654	32879678	ATGATTTCCAGGTTCTTGACATACC
chr3	40520958	40520982	AGATGATATCATGTGCCAGGTGATA
chr3	73048392	73048416	GGACCCTCTGGGCGGGGGAAGTCAT
chr3	50161775	50161799	GCAGATTTTTCTGGTTCTTATTAAT
chr3	9430449	9430473	TGCACGCATCCATTGATAACGTATT
chr3	47891321	47891345	CACCACAGTTCCCCACCATCTTTTC
chr3	113680899	113680923	AAGTAGAGGTTGCTTAAGCAAGCAA
chr3	197615957	197615981	GGCAGGAACCAACATTTATTAAAAC
chr3	44519678	44519702	GTGAATTCTAACTAGGCTCGCCTGG
chr3	141166489	141166513	AGGTTATCGAAGATTGGAAGGTTAT
chr3	38415458	38415482	ATGATCATGCCACTGCACTCCAGCC
chr3	96783337	96783361	AAGCTTCAAGAGATCAGAGACTATT
chr3	101678047	101678071	AAGGGAATGTGTGGAAGGACATGGG
chr3	23294528	23294552	TAGGTTCTTTGGAGGCATGCAGAGA
chr3	101293243	101293267	TGTTGGGCCCAGACCTGCCTCGGGC
chr3	61783341	61783365	TGCCACTGATTACCAGTAGCTCATG
chr3	171766527	171766551	TATATTGGAATATTTTGGTACAGTG
chr3	149531245	149531269	TGAGGTCTTTGCTGCTCCTCTAGAG
chr3	24147446	24147470	AGGTTGCCTTTTCTGAACTCCTAAT
chr3	142742407	142742431	GAATTCGTTGGTTCTATTATGAATT
chr3	140962114	140962138	CGCCATGATGTAACTCAGAGGTGGG
chr3	28332604	28332628	AGACCAGAGAGAACATCTGGTAAGA
chr3	140661064	140661088	GCTGCCACGGGCCTGCGGGTGAGGG
chr3	23853334	23853358	ACATTTTGGTTTGGAAAACTGCTTT
chr3	49059990	49060014	TGTGGAAACTGAGGCCCAGAGTCAC
chr3	184084050	184084074	TTGCCATGAGGACTAAATGACATCA
chr3	33868447	33868471	CCTGTTTTCTTAAAGATGAGCCTTA
chr3	58483165	58483189	ACCAATAAGTCCATGTTTCTTACCA
chr3	183867986	183868010	CTACTACGTTGGCACTGCTGTGTGC
chr3	126489372	126489396	AACATGAAGGGATGTTGAATTTTAT
chr3	5191567	5191591	TAGATGTTTTAGTCAAGGTCTTGAC
chr3	31654559	31654583	AGTAGTAAGAGCTTAGTGAGTGTAG
chr3	197575308	197575332	ATTTGTTCCTTTCTGCTCTCCACAC
chr3	100429207	100429231	TTTTCATTTCGAATGTGATGAAAGT
chr3	150930227	150930251	CATTCGCCAGTAGATTAATATATGT
chr3	38528498	38528522	GCATGAGTTGCTCAGGGGCAAGGGC
chr3	128488797	128488821	TGATTTTTTAGAAGGTCAGATAAAC
chr3	169713274	169713298	GTAATAAATTTTAATATATCACATT
chr3	158073672	158073696	TCTAATTTATATCTGTATCTAGATA
chr3	88131007	88131031	GTCATTGCTTCTAGGATCTCTCAAT
chr3	128629547	128629571	AATTTGGGCATATCTTTTCTGTCCT
chr3	128504905	128504929	CCCTCCCCAGAATGAATATTTTTAG
chr3	133306341	133306365	AAATCATTGACTAATGAGTAGAATT
chr3	197528315	197528339	GAATTGTATGTTTATGATTTATTCA
chr3	99637636	99637660	AGAATTACAATAACAAAATATTTGT
chr3	4639470	4639494	CATTGCAGGTAACCTCCTAGCTTGG
chr3	17052677	17052701	GCTTTGTAAAGAACTGTCTGAACTG
chr3	20027311	20027335	ATGATAGGACAGTATGTTTCTTTAT
chr3	142218899	142218923	AGCAAGGAAGAAAAAGAGCCAACTG
chr3	9443522	9443546	AAACTGAAACTTCTTGACCAGTATA
chr3	124457148	124457172	AGGAAATGCTCATGTCATTGAAAGT
chr3	172488806	172488830	ATACAGAAGGTAATGATCGAAGTGA
chr4	110739301	110739325	TTCTGAGGAGGCAGTTAAGTATAAA
chr4	153777604	153777628	AAAATAATACAGATTTAAAAACAAT
chr4	159699601	159699625	TCTGAGTAGCACAATGGAATCTCCA
chr4	130975	130999	TGCTTCCTGTACAGCCTGCAGAACC
chr4	62107305	62107329	GAAACAAAATGTGCAGTTTGAATTG
chr4	17816711	17816735	ATAATTTCTTCAGTTGAGGTTTTAT
chr4	153751920	153751944	AGTTATGACAAGCAGATATGTCCAG
chr4	57798193	57798217	AAGGGAGATTTTGTTTGTATCTTCT
chr4	575520	575544	CACAGGCAACCATGAACCACTATCT
chr4	99983882	99983906	TTTGTGAATGGAATGCCTTGCAATA
chr4	71850705	71850729	TATTAGGTAGGAGAAGATACGTTTT
chr4	106861066	106861090	TGGATATGTGGAATTTATGTTGCCT
chr4	962481	962505	CGGCCAGCCCTTGGCCTCCCCCATC
chr4	20254733	20254757	CATCGTTGGCTGTCGGGAGACCGCG
chr4	177250354	177250378	ATTGTGGTATGCTTTCCATTTACAA
chr4	109588954	109588978	AAATAAATACTTTTTCTAATTAATA
chr4	80577556	80577580	TTGAAGTCTCCAACTATTATTGTGT
chr4	41952633	41952657	TTTCTAAAATAGAACTTATTTTAGA
chr4	44692920	44692944	CTCTGAAATAGTGATTTCCAACTCA
chr4	109589062	109589086	AGCTACTTTTGGTAGCCTAAGATTT
chr4	7008600	7008624	TAGACTTTTTAAAATAAGTGTAACT
chr4	107269324	107269348	AACTGCTCATTCTGAAAGCCAAACA
chr4	87712099	87712123	TCTGCATTTCCAACTGAGGTGCCTG
chr4	140232726	140232750	ATAAGAGGAAAATTTTGTTATTGTT
chr4	128760312	128760336	CTGCTCTCTGGTTATGTATGTGTGT
chr4	139967657	139967681	TGTCAGATTTCTTTGATACATTCTT
chr4	128819951	128819975	TATTTGTATTGAACAATCTTTTAAA
chr4	178284242	178284266	ACTTGCGTGTAGGCGTTTAAAAGAG
chr4	147111928	147111952	TACCAGACAATTGTGTGAATGTTGT
chr4	87517295	87517319	GGAGTATGTGTGGGGAGAGGATAGG
chr4	129794482	129794506	TATATTTTAAAAACAATAGAAAGGC
chr4	20270970	20270994	TTTCCTCTTAAATGTTTCCTTTAAA
chr4	148715490	148715514	CAATCTTTGCAACATAATGTTAATT
chr4	3421988	3422012	CAGATGGAATGGAGGAAAGGCCCTT
chr4	120192739	120192763	GCAGCAGTAAAAGCCGGAACCGAGG
chr4	88061543	88061567	GTTTTAATTTTTTTTTTCTGAATGT
chr4	99316518	99316542	ATAAAAGAAGTTTTTCTTACATAAT
chr4	124239721	124239745	CTCAGCTTCATCTCCATGAAGGTTT
chr4	71618615	71618639	TCAAGGTAATATTAGTGTCATAGAA
chr4	174360972	174360996	AGGGACTTGAGGGAATGATGTGCTT
chr5	110100595	110100619	TCAAGTAGTTGTAAATAATCTCTTT
chr5	34760660	34760684	GTCATCCCAGAGAAAGGGGAGAGAA
chr5	175935923	175935947	CTAGGTACACTGTCCACACCTCTTT
chr5	138700345	138700369	TCGAGATCTCCCACAAACTATGGAC
chr5	138992467	138992491	CTCCCATCTCAGCCTCCTGAGTAGG
chr5	71492135	71492159	TACATCAGGGAGAAGAGGGAGTCTG
chr5	65139271	65139295	TTCTAATGGTGGTGGAAGGGACGAT
chr5	176495219	176495243	AGGCTCAATGTTTATATTCCAAGTC
chr5	110077223	110077247	AACTAGTTTTACAGCATAAGAGGTA
chr5	244798	244822	CAATTTAACATAGTTGGAGTTGGTA
chr5	96364747	96364771	GTGTGCAGATCTACTTTGATTTGGG
chr5	74929470	74929494	GTATTGCCACCACAACTTCCTTTTC
chr5	179999172	179999196	TTTAAGTGTTTCTAAGATACATCTT
chr5	138632308	138632332	GAGAAGTGACAGAAAGTAGTGCTTG
chr5	82815533	82815557	GCTACGGATTCATGGGATGGTGTCG
chr5	36152394	36152418	GAAGAGCATGAAATGGACCCTCTTA
chr5	65463251	65463275	TGATGCAGCATAATGGTAAGTTGCT
chr5	139495780	139495804	TTCCAGTGAACCTGTACTTGGACAT
chr5	5430435	5430459	GTATTACAATATCTGACCACAGATA
chr5	64951691	64951715	ATTGTCATACTGAAACAATTCTCAT
chr5	66254109	66254133	AAACATTTTAAAATGCATTAGAGGA
chr5	60419763	60419787	CTCTTTGTATGTAGAAAAAAGACTG
chr5	17462264	17462288	CATATTTAGTGCATCTTTCAGGAGC
chr5	1048357	1048381	TTTGTGAATGAGCGGGTGTGTGTGA
chr5	170601343	170601367	TTTCCCTTCTTTGAAATGTTTCCTG
chr5	90076589	90076613	CTCACTGCAACTTTGAATGCCTGGA
chr5	179007283	179007307	GCCCAGGCTGGAGTGCAGTGGCGCC
chr5	82570769	82570793	AGGAGTTATCACTGTGTGGAAAATG
chr5	175927063	175927087	TGACCCTGAAAGTGTCAAGATCATC
chr5	10434312	10434336	TGTCTGTGGTAAGAAAACATGAACT
chr5	142177091	142177115	GTGATTTTTTGTATCATAGCTGTCT
chr5	72876485	72876509	GTGTGGCAAGTAAGTTTTCGGCTCT
chr5	138651323	138651347	AACAAGGCTGTTTTGTGAAAAGGAC
chr5	170884609	170884633	AGACAAATTATTTAAAAAACCATGA
chr5	14584846	14584870	GTTACCCACCTCCTATGTAGATGTG
chr5	65519969	65519993	TTCTTATAACAGCCTACTTACAAAA
chr5	37006214	37006238	ATAACTTTGTCAGTAGGGTGTCATC
chr5	5425083	5425107	CTTTTGTGCAGAAGAACTACTGATG
chr5	5424860	5424884	TCTGTAGAAATCTTGGAAGAAAAGT
chr5	67526621	67526645	CCAATATGAGGATGACGTTTTATTT
chr5	71504066	71504090	CATGTACATTCATGGTGAGAGCTAA
chr5	149228846	149228870	GCCCATGGACAAGGCCGGAAGAGAC
chr5	121342883	121342907	TCTGGGTTCATGTGATAGGGCCTGA
chr5	145664338	145664362	CTCAATTATGTATTTTTTATGATAT
chr5	32623679	32623703	TTTACTTCATCCTCTTCATTTACAT
chr5	98125099	98125123	TTGGATAGATATCTCTGTACCTCTT
chr5	121359980	121360004	TGCTTACTTCTCATTCTCAGTTATC
chr5	95126014	95126038	TTTAAGAAGCTTGCTAAAAGTTAAA
chr5	41917994	41918018	GGCATTTTATAAAAATTTAAAAATT
chr5	70790029	70790053	CTGATAAGTCAGGAAAACATAAACA
chr5	121420938	121420962	GTGACAAGTAGTAGAAAGAACGTTG
chr5	108222884	108222908	CATTCTTAAATTATTTTTAAATTAA
chr5	72795850	72795874	TTTAGTTTTTCCCAACTTTAAGCGT
chr5	172768807	172768831	CTGCATTCCACCCCTGCAGTGACTT
chr5	54461334	54461358	TGTTTCGTATGGCAAATTCAGTAAT
chr5	170290848	170290872	GTACATTCCAACATAAGTACTTCAC
chr5	178316452	178316476	TCTTTTTTTTTTTTTTCCTTCAAGA
chr5	110433076	110433100	TCTTTGCCAGAGATGAATATCAAAA
chr5	52286201	52286225	TAAGGCTGGGGTGGAGAGCTTTTGT
chr5	134044606	134044630	ACAATGATGGCCAGGCACTGTGGCC
chr6	74011448	74011472	AGGCTCAAGTGATACTCCCACCTCA
chr6	168273070	168273094	TGGAAATGTTCCCCTTTCTTTGTGC
chr6	111351475	111351499	TGAACTTGTGTTCTGGTAACTCCCT
chr6	97731949	97731973	AGTAACTAGAAAAAACCCCCAGCAT
chr6	57477642	57477666	AACTAAGTAACTGTAAAATGTGAAA
chr6	118623836	118623860	GTCTTAAGACATTAGACAATTTAAT
chr6	21046164	21046188	TAACATTCACTGCCCTCCATCAGTG
chr6	43427251	43427275	TTTATTAGTGCCACACATTTTTATG
chr6	96035408	96035432	TCAGCATTTGTATGTGTGTATGTCT
chr6	76369728	76369752	CTTATAGAATTGAATTCAGGGTCAT
chr6	27685311	27685335	AAAATTTTAATTAAAAAAAAACTGA
chr6	126741849	126741873	CTGTGAGGCTAAATGGGGAGTACGG
chr6	18466573	18466597	GCTCTTTCAGCATCTGTTAGGACAG
chr6	139112219	139112243	ATGTTATATATATATATTTCTGAGA
chr6	32948732	32948756	AGCCCCCATTCAAAATGGGGCAGGG
chr6	36570789	36570813	GGCACTATGGATTAGTCTTCTGAAG
chr6	73659457	73659481	CTCTTTCCATTCTTTTTCATAAATC
chr6	144150679	144150703	ATGCCTGTTGTTCATACTTCAGTGA
chr6	80410421	80410445	ACTCCTATTGGAGTGGATGCTGATG
chr6	89874304	89874328	GAAAATATATGATATATATTTATAC
chr6	42860739	42860763	ATGAGTGATCCTGGATTAGATGCAA
chr6	157258179	157258203	TATTGTGGTGTTTTTCCCCCCCCCT
chr6	20577497	20577521	TTATATATCACCTACTCAGATTTAG
chr6	127664972	127664996	CCAAGTTATTGAGGGGAATGGGTAT
chr6	147967474	147967498	TGAGAGATACATTTGCATCAATTGT
chr6	170680541	170680565	AATATGTGGAATGACATCCCCCTCG
chr6	41106825	41106849	TCATGGTGGGTAAGCAGCGGATATT
chr6	127665275	127665299	GTTAACTACTGACAGGAAAGAGCTG
chr6	53778111	53778135	GGAAATTAATGTACTGTATCATCTG
chr6	167439632	167439656	CACGAGGTCAGGAGTTCGAGACCAG
chr6	157875022	157875046	TGAGATTTGGCTGTGACCAATAGGA
chr6	5443863	5443887	GAACCAACCTCAGGGCCTGGAGCCC
chr6	5339500	5339524	AACAAACAATTTTACCTAGTAAATA
chr6	53677316	53677340	GTCTCTACTAAAAATACAAAAAATC
chr6	20742660	20742684	ATAATGCATTTAAAATTTTGCTTAT
chr6	20685402	20685426	TTTTGTCAAGAATGTAAGGTCTGTG
chr6	20402903	20402927	CTCGCACCGCGCGGGGTCGTGGGCG
chr6	126369195	126369219	GGGGAAAACTTTATCATCCATTCTG
chr6	30541804	30541828	TCTTTTTCAGTTCCTTGGGGATTAT
chr6	133193814	133193838	TAATGGTATTAGGAGGTGAGGCCTT
chr6	2312672	2312696	TTCCACACAGTCCTAATTCATGAAA
chr6	34976918	34976942	ACTCTTAGATTGGTTAGACTGGGAG
chr6	168260565	168260589	GGTGATAATATTTCTCAGGGAAAAG
chr6	4055750	4055774	AGTCCCAACTCGGAATTTGTGTGTG
chr6	88358767	88358791	CTTTCTTGGTTTTCTTCTAGTATTT
chr6	133215611	133215635	GAAGTTGGGGGAGGGTCTATCTATT
chr6	64401831	64401855	AACAATGGAGTGTGAAAAGCTTGGA
chr6	73360401	73360425	AGGGCACAGTGAAATGTATTAGTAT
chr6	36604910	36604934	CCATGCCTCCTCTCTGCCCTGTTTA
chr6	64405645	64405669	GATTCACATATGTTTTATAATAGAG
chr6	126433556	126433580	TGAAGGGTTTTCTATTTGAATGCTG
chr6	33397961	33397985	GTTCCCTGAAATGAGAGTGAGGCAG
chr6	108841063	108841087	TTTTGGTTTGATGCATGGCTACATT
chr6	24775443	24775467	TACTTTGACAGCTGCAGGGCCGCGG
chr6	140320669	140320693	CGCACTGGAGCTGCAGGTGGAGCTG
chr6	80754429	80754453	CTTGAGGTTCTCAGAACCAGGTGAT
chr6	87968954	87968978	GACTCCCACGCCTGTTAAATCAACT
chr6	5645671	5645695	GAGGGACGAGTGCCAAGCTCCTCCT
chr6	80282161	80282185	TTTATTTTATTTTATTTTATTTTAT
chr6	2829789	2829813	GACATTATCCCTAATGCCGTTATAG
chr6	149699549	149699573	CCTTTCTCAACAAACTCCCAGATTT
chr6	168363479	168363503	ACTTCTGAACTCTTGGGCGTGTGTA
chr6	150507742	150507766	AGTGGTTGATAAACATCATGGCGGC
chr6	38021021	38021045	GAGAGACCATTGAAGGGTTTAGGCA
chr6	110588841	110588865	CTTTAAGCATTTGCTCTGTGTTCAG
chr7	37990002	37990026	TGTGCATAGGGAAGCGGCAGCATCG
chr7	99621673	99621697	GGCTTTCTTCCTGCATCCACTGGCA
chr7	66735438	66735462	CCATTTTTTTTCCTTCTCCCTTCCC
chr7	6694909	6694933	TTACGGCCAGGCAGACGGGTCGCGG
chr7	148081022	148081046	TAAACCTCAGTCTCTTGGGACTATG
chr7	16816114	16816138	CTTATGCATATTTGTTCAAGAACTA
chr7	30373239	30373263	CTCCCAAAGTGTTGGGATTACAGGC
chr7	94298947	94298971	TGCTAATATTGCATTGCTGTTACAA
chr7	66104240	66104264	TCCCATCAGGGAGGATGTCCACCTT
chr7	116147332	116147356	TTCTCTAATATTGGTATGTAACACA
chr7	157073220	157073244	GCTGCCCAGGCCAGGCAGGGGTTTC
chr7	97837413	97837437	CCTGTCTCAAAAAAAAAAACAATTT
chr7	127370004	127370028	ATTGGACAGCTCTTTATTTATTTAT
chr7	44812126	44812150	GGTAGGGACCCACCCACACAGCTAG
chr7	131178463	131178487	CAACATGCAGTTTGGGGGCTCCCTT
chr7	32795586	32795610	TGCTCACAAATACTATGTACTAAAA
chr7	91576717	91576741	CACGATCTCGGCTCACTGCAACCTC
chr7	75694341	75694365	GCTCTCCCTGGCCCTTTATGCAGTA
chr7	150787885	150787909	GCCGGGCGTGGTGGCGGGCACCTGT
chr7	30120621	30120645	AGAGGTAGCACTCTGAAAATACCTC
chr7	103006676	103006700	CGTGATATGTTAATCTTGTACAGAA
chr7	69746172	69746196	TCCTCTTAAAGTTAAGCTTTTTATC
chr7	128253419	128253443	TCTCAGCACTGTGTTGTATTTTTCA
chr7	32882027	32882051	GGGAAGGGGTTTGGGGGTTCTTTCC
chr7	935379	935403	CAGCACAGGAGGCCCGTCCTCGGGG
chr7	75610578	75610602	CTGAGACTCAGCGACACGCACCTCC
chr7	155100461	155100485	AAAACAAGAAAAGCAGCAGTGATTA
chr7	107532898	107532922	GAGTTAGGAAACAAAAATTACAGGT
chr7	56066995	56067019	TCCAGTATACCTTATAACACTGAGC
chr7	21551089	21551113	GAAAAGTATTTCCTCCATACTATAA
chr7	93349249	93349273	CAAGCGTTGTGCTATTTCATTTGAG
chr7	116201346	116201370	TGTTTGTGGGGGGTAATGGTCTCCC
chr7	112101852	112101876	AGCAGGAAGATGTAGAATTAATAAG
chr7	116750523	116750547	ACTTACAGGTAGGCTCAATAGGTAG
chr7	19853313	19853337	TTCATCAAGGCGCCTTTCCTAATAA
chr7	92951222	92951246	ACAAGTAGTAGCTTAAGTAACCGTA
chr7	99688681	99688705	GCTGACCTACACTCTGGCCACAGAG
chr7	99017308	99017332	AGATGCCCCAGCCCCCTTGTGGTGT
chr7	56128112	56128136	AAGATCCTCACTGTATTTCAATTCT
chr7	788235	788259	TGCCGCCCCCATCCCCCCTGCTCTG
chr7	69093225	69093249	GCTTGGAGCCTGTGTTTGTTGTGGG
chr7	116435891	116435915	ATGCCTGCCTTCAAAGGGTCTCTTA
chr7	107402346	107402370	ACTACTTGCTCAAAATTATCATGTA
chr7	69128201	69128225	GAAACTTTGACTTTCCAGAGTGCCT
chr7	150930626	150930650	GGCAGGCTCCGGCTCCTCTGGTTGG
chr7	17363263	17363287	TAACCCTAAGTTTCGGTAACTCCAC
chr7	155487742	155487766	CATTTAATGTTGCCAATCTCTTGAT
chr8	41458364	41458388	ATACCAAATATGCCCTTTTGTGTCT
chr8	435356	435380	ACCTGCGGAGGGAGTGGGGCGGTCA
chr8	74235881	74235905	TAGTTGAATTTTTTTTTTTTTTTTT
chr8	41401943	41401967	TAAGCCCAGAGACCTGAGCTGTTAA
chr8	22277442	22277466	TTTCTCTCAGTGACTCTGGAACCTG
chr8	69362704	69362728	CTATGGCAGATATACCTGTATAAAA
chr8	16952107	16952131	CTGTCAGTTGTTTACTTTCAAGTGA
chr8	87572467	87572491	TCTTTGTATGCTTGGAAACAGCATA
chr8	29966752	29966776	GCTTTATGATGTATACGATTGGTGG
chr8	120220971	120220995	CGCTCCCTCCCGGGGTCCTCTCGGT
chr8	100506372	100506396	GGTACAATATACACAACATAAAATG
chr8	100796048	100796072	ACATATCCACCCTCCCTCTTAAGGG
chr8	15603959	15603983	GGTCAGAATGCATCTGCCTCATTAT
chr8	20078818	20078842	AAACTCTGTTAGAGAGCAGCCTTTG
chr8	145150991	145151015	AATCTTCAGCTTTCCTAACCCTTTC
chr8	100844780	100844804	TCACAGTGCTGGAGCCTGCCAGCTA
chr8	64313515	64313539	ATTCTCTGTTCTCAGGACCCCAGTG
chr8	22278114	22278138	GGGGAGACTGCACAAACTATCCTCC
chr8	23083724	23083748	ACCGGGCGCGGTGGCTCACGCCTGT
chr8	28575605	28575629	ATGAACTCTTTAGAGAGGCTGAATG
chr8	61664309	61664333	GCTAGGACATGACTGCAGGAGTGGT
chr8	1887486	1887510	AGCAAACATTTACCAAGTACCTAGC
chr8	33356186	33356210	GAACTGTTTTTTTTTTTTTTTTATC
chr8	28887095	28887119	GGAAGTGACCCTAAAGATCATCTAG
chr8	9478569	9478593	CAATAGTTTTAATAAATTTTTAGCT
chr8	25273097	25273121	CTTTGCCATGATTTTGTTGCTATCT
chr8	9476373	9476397	CAAATCAGCCTAATGTGTTATAAAC
chr8	126174490	126174514	AAAGCTTCAGCAAAAACATCATATG
chr8	17065725	17065749	TCATTGTTTTTTTGATATGTCGCTT
chr8	104084301	104084325	TCTTCAGCAGAAAATCTTTGTGGAA
chr8	22468453	22468477	ACCCATATCTATTGCACTTATAACG
chr8	90785161	90785185	AAGTTGTTTAAATTATTTTCTGTCT
chr8	68011683	68011707	CAGTGAAACATAAAGGGGTTCCAGG
chr8	15566174	15566198	AGAGAATTGGGTTAAACAGTCAATC
chr8	38673699	38673723	TTCATCCAATTTATTAATTTTATAG
chr8	94808263	94808287	ACTAACAAGTCTTTAAAATTAAAAT
chr8	126033428	126033452	AGAATTAGTTTCATTGAAGTACGGG
chr8	136797158	136797182	AACGTGCAGGTTTGTTACACAGGTA
chr8	104054813	104054837	TGAAATATGAAAATGCTGATTCTCT
chr8	61677801	61677825	CATGCACACACACATGTATTTATAT
chr9	128728954	128728978	CTGGGCATCTGCAAAAGGCCCTGCT
chr9	35753377	35753401	CCTTTCAGTGGCCCCTTGGTCCTCC
chr9	37446510	37446534	GCTTTGATGAACTTTCAACAACAAA
chr9	110087390	110087414	GTTCAAGACCAGCCTGGCCAACGTG
chr9	33919699	33919723	CTGTGGAAAATACTTGAGTTTGTAA
chr9	33527406	33527430	GCTGCCAAGGTTCAAGCGATTATCC
chr9	19347676	19347700	ATTGGGACCATTTTATAATTCCATA
chr9	82341234	82341258	ATGTGACTTCTTTTTTTATTATTTT
chr9	91093546	91093570	TTTATAATTATGATGTAACTCTATC
chr9	133513108	133513132	CAGTTGCAATTGTGTATCTAAGACC
chr9	82244185	82244209	AAAACACTTTGTTTATGTGTTGGAT
chr9	124454706	124454730	ATGTTTCTGGCCCTGTATATTTCTC
chr9	74550775	74550799	AATCGTTAAGTTGGTAAATTTTATG
chr9	125866341	125866365	GGACTGCTGATCTGCACAATTTAAT
chr9	114312547	114312571	TCCTGGAAGCCACTTTAGCCAGTTG
chr9	7094670	7094694	CTCCCCTGAAAAGGTGCTTCCTCTG
chr9	98271584	98271608	GGAGCTCCCGCCCCCGGGGCTGTCA
chr9	82285686	82285710	CCTTATGCTATTTACCATCCTTGTG
chr9	138396273	138396297	TCCCTGTGATCCCAGCAGCCCTCCC
chr9	37430720	37430744	CGTGGGTTGTTGGTGAGACCCCAGG
chr9	139727429	139727453	ACCTGAACCTCCTCGCCCTGGGCTG
chr9	139831208	139831232	CCGAGCTGGTTTAAGTGTTCTGATG
chr9	108147862	108147886	ACTTCTTCAGGAGAAGCTTTTGTTA
chr9	117360839	117360863	TCATGTGATTTCTTCCAACAAATGT
chr9	95949532	95949556	ACGCAGGCGATTCTGTCTCTGGGTC
chr9	80958628	80958652	AACCAATGAGGAAGGGCTATGCTAA
chr9	135565277	135565301	TTGAGCTCTGGTGCTGTAAGCTTGT
chr9	106908080	106908104	TACACAGACAATTATGTCCTCTACA
chr9	91939764	91939788	AGTCTAGCAGCTTGGGATAAATTGA
chr9	110106711	110106735	TACAGCCACCTTCTTTGGGCATGAC
chr9	81106790	81106814	GTGGCAGACAATTGCTCTTGACCCT
chr9	116029209	116029233	TGATGTTAATCTTGTAGCAATTATC
chr9	140567123	140567147	GTAGAGCTGACATTCTGATTGGGGA
chr9	137023803	137023827	GTGAATGGTTGTGGCAAGTGCGTCC
chr9	81001237	81001261	AAGAGCCAGTTAAACAAATTTGTTT
chr9	79998185	79998209	TACTGTATTTAAAATGTTTTTGAAG
chr9	133322719	133322743	GGTAATGGCAGTCTCCACCTTGAGA
chr9	81265557	81265581	AGTTTTTTCCAATTCTGTGAAGAAA
chr9	15460497	15460521	TCCTGCCACAGCCTCCTGAGTAGCT
chrX	47844236	47844260	TTCACCATGGGAGATAAACAGATGG
chrX	48818148	48818172	TCTGTCTGCTCAGTGCTCTATAGAA
chrX	72904571	72904595	TAGCAAACAATTGGGAAATTTTCCA
chrX	102206410	102206434	AGGCACGCCCATACTCTCTCAGTCA
chrX	48566573	48566597	ATCTGAGAAGTGGATGCCCACATGC
chrX	84342792	84342816	AAACCAAGTTTCTCCCTTACATTTC
chrX	2659150	2659174	CACCGAGGCACCCCCCCGTCCCCCA
chrX	152036301	152036325	CCTGTGATCCTGTATCATGGAGGAT
chrX	69723445	69723469	TGGTTTTTTTTTTTTTGCAGCTGCT
chrX	13732119	13732143	CGGGCGTGGTGGCACGCGCCTGTAG
chrX	105451305	105451329	GGATAAAAGATGATAAAATTAAATT
chrX	23685963	23685987	ATTCCGGAGACACGTGTACCCCGGT
chrX	62000197	62000221	TTTATCAGTGGATATTCGGTATTTC
chrX	24792303	24792327	TGCTAATCCTTGCCCACTCTGCCCT
chrX	153668819	153668843	TACGGCTTGGGCGAGCTGCCCCAGG
chrX	55045240	55045264	AAAAAAAATTCTGACTGTTGTAAAG
chrX	134167282	134167306	CCGCCCCCCAAGGGATCTGTCACCT
chrX	77219131	77219155	CTGTCTCCCAGGCTGGAGTGCAGTG
chrX	73231683	73231707	GTTAATGGAAAATATCACCACTGGG
chrX	40451245	40451269	TCCTGCAGAAAGCCAGGGACTAGAA
chrX	24561369	24561393	CTCTGTCATCTGTCCTTCACAGTTA
chrX	153667073	153667097	GTCCCTGAGGTGTCTCTCTCTCTCC
chrX	155255216	155255240	GGACTTCTGTCTGCCTGTGCTCCAT
chrX	37587422	37587446	GCACCTCTGTTGGTCCTGCAGCTGC
chrX	24095683	24095707	CCCCATATTTTATGTTGCTTTATCT
chrX	24779359	24779383	TTTTGAGGCTAGTGATGAGATTGAT
chrX	77383152	77383176	CCTGACATGATGCTTCTAGACTATT
chrX	155172682	155172706	CTTGAAAGAGAATAGACAGTATGAC
chrX	154286004	154286028	TGACCCAGCGTCTCTCCCGCAATGG
chrX	106894208	106894232	GTTATTGTCTCTTGTAGAGGAAACT
chrX	67744986	67745010	CATCTGTTGTTTCCTGACTTTTTAA
chrX	15716758	15716782	GGATTTCCTAAAATACGTTAGACAA
chrX	24567280	24567304	CGAAGAGGGACCAGGCAGAATCTTC
chrX	64960555	64960579	CCCTTACTTATTATTCCAGATCTGC
chrX	69653683	69653707	TTGGAGGTGGGAGGAGAATCACCTG

## Sheet: distance 151
chromosome	start	end	sequence
chr1	117629760	117629784	ATATTCACAGGTTTCTGTATTTGGA
chr1	116576781	116576805	AAAACCTGATGAACTTAACAAAGCT
chr1	92844246	92844270	AAAAGCTAGAGTTAGCTTCTCGGTT
chr1	171299680	171299704	CAAAGTCACGTCTTACAGGGTGGCA
chr1	210030791	210030815	TTGGTGATCATTATTAATGTCTTAT
chr1	61926301	61926325	GGACAGAAAGAATTATAAGAAAACC
chr1	60340234	60340258	GCCTACATGATCTTTGTTGCAAGTA
chr1	151372693	151372717	TCCCAAGTAGAGAGGGGAGTCCCCT
chr1	45243689	45243713	GATTTTAAACAAAAAACGATCTAAA
chr1	22853132	22853156	CGCTGCTGCGGCCTCTATGACACTG
chr1	214185151	214185175	TGGTTTCGCATACAAGCATCCCCCA
chr1	14109794	14109818	TCTTTCAGAATTGCCAATGCTTAAA
chr1	166822594	166822618	GTATGCAAGCTCTTGTTTCTCAGGC
chr1	201859282	201859306	TCTAAGGCTCCTTTCAGTGTTATGC
chr1	229444484	229444508	TGATCACAGAGCCAACTGTGTCCCT
chr1	7841120	7841144	AAAACTCTTGTTCACATGCTATTAT
chr1	45103753	45103777	TACTGCCTCTGCCCCCAAAACCCTG
chr1	45977671	45977695	GACAATGCCTAAGAATGTGCCTCAG
chr1	12381711	12381735	GGGGGCTTCACTCTTCACAGTATTT
chr1	149817168	149817192	CTGAAGCACAGTGACCAAGGGAAAG
chr1	180605605	180605629	TTAAGTGTGTCAGCGTGAGTATGCT
chr1	26578587	26578611	TGGCGGGCTCCTGTAATCCCAGCTA
chr1	110219492	110219516	TAGCTTAGCAGTTCCTAAGCTGTGA
chr1	42941441	42941465	TATCAGCTCCTCTGGAGTAGAGATC
chr1	45224022	45224046	AGGGCGCCCTTTCAGGTGCAAGGTT
chr1	161090512	161090536	GCAGGCCTGACCTCTATGGCAATCT
chr1	210340247	210340271	TCATCTTTTTCTTGTGCTTCCTTAA
chr1	29379889	29379913	CAGGAACGTTTTCAAAGCAATTGCT
chr1	41485503	41485527	CTCTCATCCCTGCCTTACTCTTGGC
chr1	117677044	117677068	TCCCAGCTACTCAGGAGGCTGAGGT
chr1	165882173	165882197	GGGACCGTGGTACAGGCCAGTAATG
chr1	216747469	216747493	GGAAGTTAATTAAGGCAATTAGATT
chr1	45481396	45481420	CTCATTCCCATCTTACTCTCAGATA
chr1	154230190	154230214	TTGCCACATGTAATCAAACTGGTTT
chr1	227094069	227094093	CTATTCACAGAGAACTCACAGAGTC
chr1	113196814	113196838	TATGTATAAAGTACATATATAGTTA
chr1	44059148	44059172	GTCAGCTGCTGCGTGAGACTCTGTG
chr1	41480392	41480416	GTGTCTACCATATGCCAGCCATACC
chr1	46220047	46220071	GTAGTATATATAATTTATCCAGTCT
chr1	201839964	201839988	CAGAGACGCTCAGTGTCATGCAGGT
chr1	7542490	7542514	ACAAGCGTCAGCACTCGGTAAAGAC
chr1	151185983	151186007	TTCCCTTTTTAAGAGAGAATCTCTT
chr1	32662702	32662726	CTGCTCCAGTAGGGCCTTTTCCCTA
chr1	15989988	15990012	TAGTTTACTGCTTTTCAGAGGGCGT
chr1	90316994	90317018	CTAGGTCACTTTATTTGGTAAGTGG
chr1	90178798	90178822	TAAATCCACTGCAGGGGCTCTGGAT
chr1	51435674	51435698	TCTGTAGCGTAGGTACGTGACAGCT
chr1	43826195	43826219	GGCTTCGAAATATGACCAGTCACTC
chr1	212619493	212619517	CCTGTTGTCCTTGGTCAGGGGTTCT
chr1	110899887	110899911	AGTTCTATGTCTCAAGAACTCCTTT
chr1	119708941	119708965	CCTTTACAAAAGAATACCAACTAAT
chr1	41457160	41457184	CTACTTGGGAACACTAATGGAGGAA
chr1	218470049	218470073	AAATAGTGCCTACATCTAACTACAT
chr1	15250872	15250896	CGACTCGGGCTCGTGGGAGCGCGTC
chr1	97201217	97201241	TAAATATCTTTATTAGTGAACAAAA
chr1	22459958	22459982	ACCCTGGAGCTGGACCAGGCTCAAA
chr1	22501191	22501215	GCTGCTAGGACAGACCCAAGCGCTC
chr1	119772298	119772322	GCTTGTCCAGGGAATGGGCCCTCCT
chr1	225145854	225145878	CCTGGGAAGTAGGCTTTGAGATCAT
chr1	112167994	112168018	AGAGGCACAAAGAACTGAATACAAC
chr1	228684855	228684879	CCTTGTGTCCTCTCCACTCCACCCT
chr1	169344852	169344876	GTAGTAAATTTCTTAAGCATAGTGG
chr1	112247202	112247226	AGCAATCTTGATTCCATAATTTTAT
chr1	44082025	44082049	AGAAGAGCCACAGAAGGCCTTTAAG
chr1	32501283	32501307	TCACTTTTCTGAGCTTCAGGTTTCT
chr1	93307579	93307603	ACAAGTGTAACTAACTTTTTAAGAA
chr1	1337446	1337470	CAATACAGCAACAGTCCTCAGTGGT
chr1	6868481	6868505	AGAAGTTGCACCTGCCTCAGGAACA
chr1	61722439	61722463	AAATACAAGGATCCAGTAAATGATC
chr1	113232514	113232538	CCCAGCCACAGTGCTCTGGGAGCTG
chr1	60282332	60282356	AGCTAGGCACTGGGGAGGACTGGAG
chr1	36385886	36385910	CAGACATCCAGCCCCTAGTAATACT
chr1	236436587	236436611	AAATGCAACCTTGCTGACATCTTGA
chr1	78484260	78484284	TTTTTATTTTAAAATGTTTTCTTTA
chr1	220305595	220305619	AGAATTGTTGTTCTTTATATATTTG
chr1	25769272	25769296	GACTGCTTAATTTCATTGGCACTCG
chr1	167693126	167693150	GGATAGCTTCTAAAGTTTTATCAAG
chr1	231490209	231490233	TGTTCACCTGTGTAACTACCACCCG
chr1	22353273	22353297	CACTTTGGGAGGCCGAAGCGGGTGG
chr1	204514246	204514270	TATGTGTGGCCCAAGACAATTCTTC
chr1	32637263	32637287	GTATACCAGTGGGAGTGCAGGGGAG
chr1	44178105	44178129	CAAATGTGTACTGAACATAAGCTCT
chr1	6953089	6953113	CCAGCACTTTTGGGAGGCCGAGGCG
chr1	228275820	228275844	GGCTGTGACGGTGAGTGCCACACAG
chr1	151618113	151618137	TTTCTCTTGTCTTGGATTCTCCACT
chr1	21783971	21783995	TTGAATAGATACTTCAGTAAAGAAG
chr1	214891851	214891875	ATCAACCCAATATGGGTATACTCAT
chr1	110598388	110598412	CCTGCAAAAGAGAATGCAGGACTAT
chr1	214888816	214888840	GTGTTGTACCTCACGTTCCCGGGTC
chr1	227970863	227970887	TTGATCTATAGATTCAATGCAATTT
chr1	87817655	87817679	AACGCAGACTCCAATGCTCTTGATG
chr1	10035956	10035980	TGTAAGCCATTCCTGTGGAAGGTTA
chr1	204593741	204593765	AGACGCTGTCACTACTTTCTCCCTT
chr1	43151193	43151217	ACTTTGGAAGCTAGCAGTTGGTTCT
chr1	40933674	40933698	GAATCCTCTGGGGAAACTAGTTGGC
chr1	150302168	150302192	TATACAGAAATATGGGTGGGTGGAT
chr1	100883777	100883801	TGTGATCATTATCACCTATAGTTGA
chr1	41511663	41511687	TCACCAGGGAGCAAATTTCTCAATC
chr1	47842805	47842829	ATTTCCAACCTTAAGTGAATTTGTG
chr1	211448421	211448445	TACCCTTAGTAATGAGGGAATGGAA
chr10	73037070	73037094	CTGCCATTTCAAAGATGAGCTGCCT
chr10	72185221	72185245	GTAGGTTTAATCTAGATAAGCTGAA
chr10	26257660	26257684	TAAACAATTCACATTTTCAGTTGTG
chr10	62569267	62569291	CTCCTGGCTTTAGAGTGTTAAGAAG
chr10	30728085	30728109	TGTCATCAGTCAGATATGGAACTGT
chr10	93788462	93788486	AAACAAGTGTGATTTTAAAGGAAAA
chr10	11374401	11374425	TTTAATTGAACACATTTCATCTAAG
chr10	135252344	135252368	AGCAGTTTCGAGTCTGTCTGTTGGT
chr10	73048636	73048660	CTCATCCTTCCCATTGCCTTCTCTG
chr10	89682209	89682233	GTTTATTTTAGGATTGGTGGGAGCT
chr10	102341464	102341488	GGAATCCTATGTATACTATTTATTG
chr10	1171056	1171080	ATGCTAAGTTTTCCTTGGAAATGCT
chr10	77711844	77711868	ATTTTCCAGACTCATCTCAGAAACC
chr10	11913238	11913262	TTCTTGGGTAGACAGAGCCACCTCA
chr10	6222157	6222181	CTGTAATTGACATTCTTTTTAATGG
chr10	124931160	124931184	ATTGCACAACTCACACAGTAATGTA
chr10	102798173	102798197	TGAGAGGTCATGGGATGCCGGGGAG
chr10	114852346	114852370	AATTTTGGTGGTGGCTGGGTGTGGT
chr10	134489214	134489238	GGAACTAAGGTAAATTATTTGAAAC
chr10	70396292	70396316	ACAGAGTGAGACCTTGTCTCTACAA
chr10	102730752	102730776	ATATGTATGATTACCTGTGGCTGTG
chr10	135221072	135221096	TTTCTTTTTTTTTTTTTTGAGATGG
chr10	1142191	1142215	GCACCTTTCCTTACCTGTGAATGTG
chr10	75920679	75920703	TTCCTCTTCTCCCCTTCCAAAAAAC
chr10	115673602	115673626	TTTTGTTTTTTTTTTTTTTTTTTGA
chr10	99514207	99514231	CTACAGGCATGTAGCACCATGCCTG
chr10	124914764	124914788	CATCTGCCTTGAACCTGTACCGTTT
chr10	3162385	3162409	GTTTTAAGACTCTGAAAATTTTTGA
chr10	63855970	63855994	TTACAACTTTCTGACCTGGTGCATG
chr10	70326342	70326366	TTATCAAAATGTTATTTTTTGTGTA
chr10	13676827	13676851	TTGACAACTCATTAATGTATGGTGG
chr10	27456140	27456164	CACCTTCATATCCAGTGTGGAATCA
chr10	114805500	114805524	TCCACTTTCTCTACTGCATATATAC
chr10	43647551	43647575	ACAGCTTATTTTCCCATCTTCACAT
chr10	8007404	8007428	AAGATAAGATGAAAGCCCCAGCACC
chr10	60157384	60157408	ATCAGTACATGTGGAAGACTGGCAT
chr10	1121205	1121229	AGCAATTCCTTTTTTTTTTTTTTTT
chr10	70922363	70922387	TTGAGTACTAATTTTGCTAGTTAAT
chr10	98658555	98658579	GCACCTGCTATAGTGCTTGCCTGAT
chr10	77577425	77577449	AGAAGACACACATCTACTTTGTGTC
chr10	103923412	103923436	GTGCCCCAAGCCTTCATGGACGAGT
chr10	103380017	103380041	TTGTCCTGCCTGTTCATTACCTTAA
chr10	96330593	96330617	ATGGTTTGGCAAACTTTTTCTGTAA
chr10	1065008	1065032	GCCTTGTGTTGCACTCTGAAATAAG
chr10	76791798	76791822	TACAAATCGCATGTAAAAAAGCAAA
chr10	104840735	104840759	CTTGCCTAGGCCCAGGAAGGTGAGG
chr10	91534635	91534659	TGCCCATGAGGTCAATTGATTTTAT
chr10	35636479	35636503	TCTGTTCTTGGTGGTCAATAAGGAA
chr10	7889060	7889084	AATGCAAAGAGATAGCATTTCTGGC
chr10	126672385	126672409	AAGGTACTAGCTATACTTTGAAATT
chr11	35829821	35829845	TTGGTGCTTTACCTATCTCTGCAAA
chr11	8565574	8565598	ATACTTTAAGTTCTGGGATATATGT
chr11	16769822	16769846	ATTAGAGCTGGGTGCAGTGGCTTAA
chr11	69462944	69462968	GGGGCTTACAGGGGGAGACACCTAG
chr11	14717901	14717925	TAACTTCAGTAGAAACTCCAAGCAG
chr11	2425020	2425044	GACCTTGCTGAAGCTCCTGGGGTGT
chr11	73965212	73965236	CATGTCTGGGCACCTGCCCTGGGCT
chr11	68709958	68709982	AGGAGCCCCTGCCAGCTCTGGGCTT
chr11	8704729	8704753	ACCAAGCTTTTTCCACACAGCCATC
chr11	65210767	65210791	GCTTGGGCTTCACTGTGTCTGGTGT
chr11	119003829	119003853	TGTCATGTGTGTGACAAATGCTTCA
chr11	95529391	95529415	TTGAATTATGTGTTCCTAAATGAGA
chr11	58393901	58393925	AGGGGCCCAAAGTAGTTTCCCAGAG
chr11	65658522	65658546	CGCGGGCGGCGCGCCGCACGCCAGT
chr11	8072960	8072984	TTTCCATAATTTCTAAATTCTCAAT
chr11	4113890	4113914	CTCCCCTGGCCAGGAGAGCCACAGC
chr11	14696315	14696339	TCCTGATTGCAACTGGGATGGAAAA
chr11	57556772	57556796	AGAATATTTATTTCAAAACCTGTCT
chr11	85195400	85195424	CTAATTAAACTAAAGAGCTTCTGCA
chr11	34158980	34159004	TGATGTTAATATGAGATGCCTATTG
chr11	490989	491013	CAAGCTCCCTGTCACCCAGCCATGG
chr11	65267224	65267248	GATAAATTTAAACCTGAAAAGTAGG
chr11	67025140	67025164	TTAAAGGGTTTGGTTGTGTTTTTTG
chr11	944293	944317	CTCAGAGATGTGGTGCTATTGCTGG
chr11	973232	973256	CCACATTGGCTTTGTGAGGGTACTG
chr11	105950570	105950594	TGAAAAGGGTATATTTCCATGAATA
chr11	68317508	68317532	TCGGGACATTATTACTCAAAGAATG
chr11	1018360	1018384	TTGGCGCTGAGTGGTTGGAGGCAGA
chr11	43365413	43365437	GTATTTTTCTGAGGAATAGTTTGTG
chr11	93430042	93430066	CTAACAAATACCAACCCATACAACC
chr11	82644032	82644056	CAATAGTTACTCTTAAGAAGACTAT
chr11	43668609	43668633	AAAGCCTTTAATTCTTGTGTTCATT
chr11	19200042	19200066	TGAAGATGCTACTCTGAGAAATAAG
chr11	93443871	93443895	GTGTTCGGTAAAATTCAGCAGTGAA
chr11	88188243	88188267	TAGGTATGAGGTCCCACCACATGGC
chr11	118368229	118368253	GCCTCCTGAGTAGCTGAGACCACAG
chr11	57531763	57531787	TCCAGCATGGACAGTCAGAGAAGCT
chr12	132449552	132449576	GGCGTTAAAAAGTACAGACCAATTA
chr12	951142	951166	AGCATACATGAAGGAGGAAATATAG
chr12	12795184	12795208	TGTGATGCTTGAAAACACAGGAGTA
chr12	85744250	85744274	GACATTCTGCTTTTCTCCCCTAATG
chr12	125590310	125590334	GCTTTTCATTCTTAGAAGAGCTTTA
chr12	56528358	56528382	GTTCCCCAACTGTCGCTCCAGAATA
chr12	62986819	62986843	CTTATGTACAGTTTGTGGTGTATGT
chr12	57921978	57922002	GCCTCAGCCCTCGAACCAGAGCCTG
chr12	53346441	53346465	ACCTTTCTTGTCTCCCTTCTACTCC
chr12	51143447	51143471	ATTCTGGGAACTAGAATTCATTATT
chr12	109680467	109680491	TCCTTAATTCTCCTTCTAAAGACCT
chr12	121861920	121861944	ACAACTGACATTCTCTAGTCGACTG
chr12	11325311	11325335	TTTCAAAATTAAGAAAACAGAACAT
chr12	54744970	54744994	TATAGCTTCAAAACTGCAGTGGCGA
chr12	56623233	56623257	TACTGGCTGGGCGCAGTGGCTCACG
chr12	58200735	58200759	GGAAGAAGTGGGACTTGAATTTGAA
chr12	14928375	14928399	GCACGATGTCAACTTGAGATTCTTC
chr12	123463051	123463075	GAGCTGGAGCACTTCGAGCAATCGG
chr12	88061	88085	GGCCTGGCTTAGTGGGGACCCAGGG
chr12	27902526	27902550	GGTGGAATACATGTCATGTACATTT
chr12	54448567	54448591	GGTGAGGGTGGGGGGCGGGGAGCCT
chr12	50476216	50476240	TCTCCCGGAGGCCCTTGTAGAGGGC
chr12	7084650	7084674	CAGTTCCACACCCTGCCCCAGGGCA
chr12	68055834	68055858	CTTTAGGCATCAGTAGCATTGGGCC
chr12	120992590	120992614	CTGGGACTTTGTGGAACAAGTGGTG
chr12	1831798	1831822	TGTGAAAAGGGAAGCAGAAAAATGG
chr12	72091309	72091333	CAGTTGGTGAGTTTTTTCTTCTTTT
chr12	21140305	21140329	CTGGTTAGAAGCCTAGCAATTTTAT
chr12	107860990	107861014	GAGGTGCCTTGACCACCTAGCTGAG
chr12	4796506	4796530	TTCTCTGAAATGCCAGAGAGTTTGA
chr12	93914033	93914057	CAAAAGGCTTCTGAGAGATGGAGAA
chr12	1330995	1331019	TGAGAGAGAGTGTGTGTATGTGTGT
chr12	121160935	121160959	CAGGATACTCTTTTCCCCTCTGTAA
chr12	83092211	83092235	GAACGTTCTCTGTGGTTTTAAAAAG
chr12	57977583	57977607	CTCCTCTGTCCCCAGGTGCTCTCCT
chr12	85689601	85689625	TAAATAAACTTATTTTAGTAGAAAA
chr12	124484337	124484361	CTGATGGGTTCTCCCTTTTCTGTGT
chr12	1314467	1314491	AATGAGCCTGTTAATATCATATGTG
chr12	109614491	109614515	AGCTCACTGCAACCTCTGCCTTCCA
chr12	64843881	64843905	TATGGATGCTATCTCATATTAGCAT
chr12	74933618	74933642	GAGCGGGAACGGTGCTGCTTTATTT
chr12	27091765	27091789	TCCGCTTCCCGCCGCGGGCTCCCTG
chr12	53867536	53867560	GAAGTCAAAGGGTTTTTTTTTTTTT
chr12	1355798	1355822	AGAAACCTACCAGGACACCTTAACA
chr12	125514761	125514785	ACTTAACCAAAAAGCCAGCTCTTGC
chr12	95902892	95902916	TGCTGTTACAACCTGCATAAGTAAA
chr12	12797318	12797342	TTTTGTGATGACAAGATGGCTGACA
chr12	109928403	109928427	AACCTTCTACTTCATACCATAATTA
chr12	4875575	4875599	GCATTTCACGTGGTGCCTGGAGCAG
chr12	12985544	12985568	GGGCCGTACCTGTTCCTATTTGTTA
chr12	120900657	120900681	GGTGAAAGTCAGTAATTGGAGTTAC
chr13	39094015	39094039	TAAGAAATGGAAACCCTTGAAGAAT
chr13	76180298	76180322	AAGCGTCTACTTGTAACGAGATGGA
chr13	24859764	24859788	CCTGCCTCAGCCTCCCAAGTAGCTG
chr13	97147522	97147546	TATCATGAGGATTTTTATTTCTAGG
chr13	41905593	41905617	AGTTTATGTTTACAGCAGTCTTGGA
chr13	40242147	40242171	TTTTTTTTTAAAATCACTGGAAATA
chr13	28009836	28009860	CTTATCATTTCCATGGTCTTTGTTC
chr13	75328621	75328645	ATCATTCTTTTGACTTTACTGAAGT
chr13	34401701	34401725	ACAAACCTTTAAAAGTGAAATGTTG
chr13	88354303	88354327	CAACCATATAGGACTTTACTAACTG
chr13	94463003	94463027	CATTAGCTGATGCCTGGATCTGCAA
chr13	50881616	50881640	AGATGATATCTCATTGTGGTTTTGA
chr13	20548301	20548325	AACTCACTCTTCTTCCTCTGATTCA
chr13	110959891	110959915	GAGCGGCGCCCAGACCCTGGCCCGA
chr13	111165117	111165141	CGGTAGGTCATTCTTTTGCCACATC
chr13	50826135	50826159	GAGATCTGAAAGACGATCAGGCATG
chr13	48939871	48939895	TATTTTTTGAATGCTTAATATATGT
chr13	20548756	20548780	CACCCGCCACCACACCCGGCTGATT
chr13	47384370	47384394	ACTGCCAATTTTCTGGAGTTTCATA
chr13	49783671	49783695	TATGTAGCAAAAGTATCTGTAAAAT
chr13	111933076	111933100	GGCTGAGCTGTCAGCAAGTGATCAG
chr13	33187602	33187626	TTAATTTGCATTTCCTGATGATTAA
chr13	98812638	98812662	CCATCCTACACAGATCGTAAGGATA
chr13	80129247	80129271	GTTGTTCACAGATTTTTACCTGCTA
chr13	100232196	100232220	AACGCCTTGGCTCCATGGGGCCTCA
chr13	35819247	35819271	CCTACTCCTGCTCACTTTTGGTGTC
chr13	22276467	22276491	AGACTGCTTGTTTCATAGCTTATCC
chr13	114248672	114248696	ATACACAGGTGTCAGGCGTGATGCG
chr13	50771439	50771463	AGGAATATGCAGGGCAGAACTGAGG
chr14	100392178	100392202	CACCCATCCAATAACCGTAACCTCA
chr14	53090391	53090415	AATATTTTCATAATATTTTTTCCTT
chr14	59761574	59761598	AAATCCTGGGAACAGTAAGGAGTAA
chr14	58683180	58683204	CTTTTGCTTGAGAATTTTTGTAAGC
chr14	50360603	50360627	AGACGGTGACTTACAAAAATGTCAA
chr14	37747023	37747047	CCATTACAGTGTTGTTTATATAGCC
chr14	60760758	60760782	AAAATACAACATTGAATACAAAATC
chr14	103270233	103270257	AAATTGACTTAAAAAAGTTGGGCTG
chr14	74963232	74963256	CAGTGCCGCCAGTACCTGCGCCTGA
chr14	56757205	56757229	TACGAAACTACTCAAGCCTAACTCG
chr14	77932059	77932083	GACTTGAGTTGGGGGCATATCCCTT
chr14	61392029	61392053	CCATTTTATATAAGGGACTTAAGCA
chr14	97022836	97022860	AAATAGAGAAGGATCAAGGAACAAA
chr14	71822578	71822602	ATTTGCTATGAGTGTTGGTTGGGGT
chr14	100455437	100455461	AAATCTGTTTTAAAACAACAACAAC
chr14	70447450	70447474	TGGCTTCTCATAGGAGGCATCTATT
chr14	104145992	104146016	TGCCAATTAAGCTTTCTGTAAGTTC
chr14	61243180	61243204	GATAATGCCTGGCTTATTTATGAGG
chr14	68563676	68563700	AAATAACATGTGTAAGGACAATTAA
chr14	105965294	105965318	ACGGGCCCTCGTGTGGGAAGCCTGC
chr14	66975203	66975227	GTTTCTCCCGGCTCCTGTCAGTGCG
chr14	104635007	104635031	GGATCGCTTGTCCCTCTGGGCACTG
chr14	64551383	64551407	TATTTGGGTTGCTTCCAGTTTTGAG
chr14	64932717	64932741	CTCTGTCTCCTGCCATAAGGGGCGT
chr14	32035740	32035764	TTTTTTTTGTTTTTCTGAAGGACAC
chr14	56819610	56819634	TGCAGAAGATATATTTTGAGAATTT
chr14	56111009	56111033	ATTGAACAGTTTAGTTATGTAAAAA
chr14	61241638	61241662	AAAACTTGTCATGTTTTGTCATTGA
chr14	55806837	55806861	GGCTTGTAGCTACCCTTCCACCTCA
chr14	97423936	97423960	TGCGTCTCTCAGCCATGGCTCAGCT
chr14	97286365	97286389	CAGCAGACCATCAAACAGTGACCAT
chr14	73588866	73588890	AATTTTACCATAATCTCATAAATTA
chr14	74569385	74569409	CAAGGCTTTATCTCTTTGTGTCAAT
chr14	90464789	90464813	TGTATATGTATATATATGTATATAT
chr14	45636896	45636920	AAATATCTTGAGATATTTGCACTAT
chr14	93287672	93287696	TTAAAATTATATTTCATTGTTCAAT
chr14	60720892	60720916	TTGCAGTGTGCCTGGAAGCCAAACT
chr14	58736659	58736683	CCGGGTTCAAGGAATTCTCCTGCCT
chr14	52195308	52195332	TACGTATGTGACAGAAGCACATAAG
chr15	96887436	96887460	CCCTTGTTCCCTGGCAGAGAGAATA
chr15	68482672	68482696	AATGTTGCATTAAGTAATAGTTGTC
chr15	40282057	40282081	AAATGTTGGTATAGTGCAAATGCAT
chr15	49493598	49493622	ACTTTACTTTTATCTTTCCCAATCC
chr15	59303061	59303085	TAGATTCCTTCTCCTGTTATTTAAT
chr15	64710980	64711004	TAATTTAGAAATATGAATTGGAATT
chr15	36957851	36957875	ATGACCTATGTTGCTTCATTTGGAC
chr15	90132187	90132211	CCCACCTCAGGGCCAAGTGGAAAAA
chr15	79222710	79222734	AATACAAAAATTAGCCAGGTGTGGT
chr15	85540289	85540313	CTTTTTTACTTTATAAAGTTTTTTT
chr15	40736465	40736489	TCCTTGGAGATTTCCAGCCCTTTCT
chr15	42042044	42042068	AAGTGGCTGTTCTGGAAGTTAGGAC
chr15	34787608	34787632	AAGAATGCCAGCTGCTACTTCGACA
chr15	75522059	75522083	TCAGCCAGGGCCAGTGGGGGCATGA
chr15	100147578	100147602	TCTGATATATACTCAAAATCATATT
chr15	93441172	93441196	TTTTTGTGGACATTTTGACATTTGG
chr15	41592861	41592885	GGGTTAGTGCATGAGTCTAGTGATT
chr15	76226647	76226671	TGGTCCCTGTACGACCTCATTGAAG
chr15	85326229	85326253	GGAAATTTGATTCTACTTTTATGAA
chr15	73547231	73547255	CTAGTCTAATGACTGCTCTGAACTG
chr15	44216604	44216628	ATGTGTCTATGAAAGGGGTGAATGT
chr15	93525573	93525597	CAGCCATGGATGAGGCAGAAAGTTG
chr15	72891881	72891905	ACAGGGGTCTCACTGTGCTGCCTAG
chr15	74320161	74320185	GGATGGCAGTGCTGCTGAGGGAAGG
chr16	19564722	19564746	TAAAGAAAATCTAGTTTGATTGTTT
chr16	19601193	19601217	GAGACTGTCCAAGCCCAGCTCTGGG
chr16	70603376	70603400	CTTTGTGTTTTCCTTTTTTATGGCA
chr16	46934831	46934855	GAGTAAACAAAAAATAGCGTCCTCT
chr16	68156206	68156230	TTTGGAAAGGCCTTCTAGAGATCAT
chr16	2803711	2803735	AGGACGAATCTGGATCAGAATTTCA
chr16	29811246	29811270	TTAAGCTGTCTCAGAAAGAATTGCT
chr16	30012943	30012967	TGAACAGTTAATTTGGGGACCCAGT
chr16	69874208	69874232	TGGGGCTGGGCGGGGGCCAGGAGGT
chr16	67982814	67982838	GGTACAGGGCCCCTGTCAAGTCTGC
chr16	70190814	70190838	CATCTTGTCCTAGAGTGGGCGTCAC
chr16	15779902	15779926	GGGTTCAAGCGATTCTCCTGTCTCA
chr16	81481735	81481759	TCCCGATATTCCAAGTATGTTTCCT
chr16	315906	315930	CCCACGCCGTGCCACCCGATGCAGG
chr16	68260630	68260654	CTTTGAGTGTGAATGCAGCAGGCTC
chr16	2570257	2570281	GGGCGGGCGGGCGGGCGGGCGCCGG
chr16	67605354	67605378	ATGGGGCAAGTTACTTTAACCTGTC
chr16	53265776	53265800	TGTTTTACTTTCATTTCTTTTAAAC
chr16	14166433	14166457	TTGGGAGGCTGAGGTGAGGGGATCT
chr16	11338599	11338623	TCCTCCATTGCATTTTTTTTTTTTT
chr16	29002303	29002327	GCGTGGTGAGCATCTATTGCCTTTA
chr16	11166127	11166151	CCACCATGCCTGCCTATTTTTTTAT
chr16	19548645	19548669	CCTTTATTGATGCAAAACCAGAATA
chr16	2812386	2812410	ACCTGCTAGGCGCAGATCTAGGACC
chr16	30676626	30676650	GCCGTACACGGCCTTCCCTCCCGCA
chr16	19790827	19790851	GTTTTTTCTTTTTTCCCACTAACCA
chr16	3584760	3584784	GATGGGGCCGACTTGACAAAGGGGC
chr16	84758418	84758442	TGGCGAACTTCCTGGTGTGCATTCA
chr16	89981892	89981916	GGGGTAGCAGTGGAGGCTGGGGTTA
chr16	1839307	1839331	GCCCAGGTGCTGATGTGTTTGCATC
chr16	31198459	31198483	GAAACTGGAGAGTGCGTGCTGGAAC
chr16	25083225	25083249	CATTTCTGCCTTTCTGTTGTAATTG
chr16	31206763	31206787	GATTTCTTTTTTCTTTTTTGGAGAC
chr16	46962997	46963021	TCGGGCCTCGCAGAGGCCGCTGGTC
chr16	24810762	24810786	AGAAGTGTTCATCCTCTCTCTAAAC
chr16	70609029	70609053	TACACACCAGTCTGAACCAGCACAA
chr16	69497370	69497394	TGGCACCAGTTTCTAACCATCTGTT
chr16	1730660	1730684	CTCTCCTGAGACCTCACATCTCTCC
chr16	30088889	30088913	CCTCCTCTGGGGAACTGTGTGATTG
chr16	3510002	3510026	TCTTGCTAACTGGGTGCTCGTAACT
chr16	84743333	84743357	ACGTCTCTTGTAGAACGGTGACATT
chr16	9212684	9212708	GAGATGGAGGAACACATATTTAATT
chr16	24836157	24836181	CTGATACTACATATTGCTCTGTTAA
chr16	46921823	46921847	TTAGAGGGGCCTTGCTTCTCCCTGA
chr16	85706414	85706438	ACATTATTTCTTAATCTGAACATGA
chr16	78316491	78316515	TGGCCGGGCGCAGTGGCTCACGCCT
chr16	23680060	23680084	CATTTGGAGCCATGACAGCTGATAG
chr16	72802836	72802860	TTAGAGAAACAAATTCAAATCACAA
chr16	29824214	29824238	CAAGGCTGGCCCTGAGACAGGAATG
chr16	31201589	31201613	GCATTAGGACCCATGGGCCGTGGAG
chr17	49399872	49399896	TGCTTCACTTTTGGAGGAATTGAGT
chr17	65942194	65942218	AGGCTCAGCAAAGTGGTGTGCCCCA
chr17	46921825	46921849	TCTTTTTTTAAGATGGAGTTTTGCT
chr17	17700418	17700442	GGCACCGGGCAGAAGCTCCCAACTT
chr17	18831958	18831982	CATGGGGCACGGTGATGGGGACATG
chr17	64754986	64755010	AGTAAAATACTTTTAGTATTCTTGA
chr17	5265043	5265067	CATTCAACAGACGGTTCCTGGAGTC
chr17	66521227	66521251	TTGCCAAGTATTTTTATGACACAGA
chr17	34147566	34147590	TGTGGATTTTACAACTGTATATTAT
chr17	56171363	56171387	ACCAGCAGAACCCCAGGTTCTGCCT
chr17	7825309	7825333	GGGCCTGGGGTATCTGGTGTCTTGG
chr17	3627578	3627602	GGGCTGCGAGCTCGGCCCCCGCAGA
chr17	11929619	11929643	GATTGATGTGAGCCCATAGAGTTTC
chr17	60719212	60719236	AGCACCAGTTGTTAACATTTTGCCA
chr17	20237184	20237208	GCCACATAACACAGCACAGCACCCA
chr17	74562049	74562073	GATGAAAATCTTGAATTCACCCCAG
chr17	8164051	8164075	TCCTGCCTCAGCCTCCCGAGTAGCT
chr17	28453182	28453206	TCAGTCCTGAACGTAATTATATTTA
chr17	78608046	78608070	TACTGTATGCGTGCATACCGTGTGT
chr17	40173785	40173809	TGGTTTTCCCCCCTGGAAGAATAAA
chr17	57756996	57757020	GCAATACAAAGTAGAAGAAAATTAA
chr17	13989391	13989415	CAAGATTTGATCTCATTATATATAT
chr17	17395500	17395524	CAGCTCTTGCTCCCTTCCTCGTTCA
chr17	77761440	77761464	GCTTTTTTCCCGAAGGTCCCGCAGG
chr17	40931206	40931230	GTCCTGAAGGCTGGGACCTGGGGAT
chr17	78263647	78263671	CCCCGCAGGGGAGCAAAGGAGACCC
chr17	28444287	28444311	AGTCCTGATTCCCGCCCTTCCTTCT
chr17	46137455	46137479	GGTTGGCTCTGGCCAGGATTCCAGG
chr17	55358022	55358046	CAATCGGCATACTCTTAGTGACGGA
chr17	45696193	45696217	CATTTTGGTTATCTTTAGCTTAAAC
chr17	64496502	64496526	GGAGATAGTTGGAAAATCATGAAGG
chr17	34180341	34180365	TCACAGGCAAAACATGAATCTAGAA
chr17	59004561	59004585	TCAGTATTTTTAAATTCTTTTATTT
chr17	26381830	26381854	GCCTGTTACTCCAGCATTTGGGAGG
chr17	57352808	57352832	AAAGGAACTTACCAGTTGTAAATTA
chr17	55351740	55351764	TGTTTTGTCATCTGTACAATGGAGA
chr17	34241325	34241349	TAGGGGGCTCTGGAAGCTGAGCTGG
chr17	57756937	57756961	GAATACAATCCTTTCCCTCATCATG
chr17	19188696	19188720	TGCTGGGCTAAATGATACTGCTGCA
chr17	74558227	74558251	AGCTTAGATCCTGTCTGAATGTCAC
chr17	30699012	30699036	GTCTTTAAGATAAAAATGGTGTGAT
chr17	26522263	26522287	TCTAAAATCCAATGTTGTGGGTAGA
chr17	39847906	39847930	TGCAGATTATTTATATATAGTCGAT
chr17	34236424	34236448	TGCTGAGCTTGATCCTGACCCGGTG
chr17	30767989	30768013	AAAAAAGAAAAGGTCAGCTGAGCAA
chr17	15905058	15905082	CCTGTCATCTCTGTAGACAATGCTT
chr17	78819403	78819427	CCCTCCAGCAGCCTTTCCCCACCCT
chr17	65862855	65862879	TGGTATGAAATCACTGCAAAATTTG
chr18	59901618	59901642	ATGGCTCGCTACAGCCTCAAACTCC
chr18	33559033	33559057	TTTTTGAATACATGGAAACTAGATC
chr18	32168998	32169022	ATATTTTGTAATTAGTATATTTGTA
chr18	20812777	20812801	GGCTCATTCATGTAATGCCCAGAGA
chr18	22029955	22029979	ATCACTGCCTGGGAATTTTTTAAAA
chr18	9106266	9106290	CTTCAGGCTAAAAGATGTGAAGAAA
chr18	48575318	48575342	TGGAAGATAGCCCGCGACTTTAAAT
chr18	666683	666707	TAAAATCTATATTTTATGTGCGGTC
chr18	34410293	34410317	TCATGTACATACACTGTGGATGAAA
chr18	12967746	12967770	CTACTAAAAATACAAAAATTAGATG
chr18	109058	109082	TATAAGCACTGCCTACAGGGAATTT
chr18	13546503	13546527	GACTACAGGTGTGCACCACCATGCC
chr18	13036358	13036382	TTGGTCCCTCATGGACACATGATAG
chr18	29693896	29693920	AGGTATTTGGGGGGATGTGTGTGTG
chr18	19779383	19779407	AAAAAGTACATGATTATGGCGAAAT
chr18	29718108	29718132	TAATTGATTTTAACTTTTATGGATT
chr18	21147168	21147192	TGATTAGTTTTGTAAGAAACCGCTA
chr18	19407379	19407403	GAGAAGGATTATTAAACAACTTGTA
chr19	44780980	44781004	ATGGGATGCACGTGATATTTTGATT
chr19	57942774	57942798	ACACTAGAATTGTGATTGTAATCAG
chr19	58868061	58868085	CTCTCGCGGAAAGCCTTTCCGCACT
chr19	7678200	7678224	ATGGACAGAACAGGTGTGAGTGGCT
chr19	42427225	42427249	GGCCTTTTGCTTCCCTCAGCACCCC
chr19	36224027	36224051	CTTGTCAACAAGCTGGGGCAAGTAT
chr19	50891161	50891185	CACAAAAGGTGGAAGCAACCCTAAT
chr19	58134279	58134303	ACATGCAATATATTGCACATATTTA
chr19	24220030	24220054	CCTTTCTGATGTGCACAGTGTGCCT
chr19	57817927	57817951	TCATGAGAATATGTAGAGATGACGT
chr19	52716139	52716163	CCATGAAAGAGAATCCCAGAGCTCA
chr19	5691806	5691830	CGCCCACCCTTCCCGGGGCAGCAGG
chr19	56934075	56934099	GTTGTCAATGATTATTTCCTTAATC
chr19	50154965	50154989	CCCCCGAGGGGGACGACTTCTTGTC
chr19	41806991	41807015	TCACATAGATATTTCTAAAAGTGCA
chr19	5647587	5647611	CAGGAGTCATACCACCTGGGCCCAT
chr19	11476984	11477008	AAGGGAGTCTGTTTCCCTTCTCTCC
chr19	48777037	48777061	CGGAGTCTCGCTCTGTCGCCCAGGC
chr19	58305129	58305153	ATGTAAATATGTTTCTTTTTTATGT
chr19	48207771	48207795	CACTTTGGGAGGCCAAATCGAGTGG
chr19	16799392	16799416	TCTGCCAGGACCCCATAGAGTCACA
chr19	38697516	38697540	CCTGAGGATAGAGAGAGGCAAGGCT
chr19	10802294	10802318	CTTGTGAAATGAGACACCTTGACCA
chr19	56157104	56157128	ATCCCCTCCTCAGCTCCTGAAGACC
chr19	8536397	8536421	ATGGAATAAATATTTAACTGGGACA
chr19	49524550	49524574	TGGTAACAAGGAGATGTAGAAACGG
chr19	17838657	17838681	GACCCTTTGCCTGACCCCCTCAAGG
chr19	34890822	34890846	CAGCTGGCTAAGAAAATAGAGCCTG
chr19	56918032	56918056	ACTACAGGCGCCCGCCACCACACCT
chr19	39980931	39980955	GGCTCCAGCCAGTGTGGCCCTGGGG
chr19	34774246	34774270	TAGATTTCTATTTGGTTCAAGGATT
chr19	57804160	57804184	GAAAACATTTTGTGAAAGCCTGCTT
chr19	24222908	24222932	TCCCTGCCCCAGCCCTATCCAGACC
chr19	44515179	44515203	CACACAGGACAGAAACCGTACAATT
chr19	37881550	37881574	TGGAGATGAGAGACAGAAATATGAT
chr19	30982414	30982438	GCGATCTCCCAGAACAAAGGGATCA
chr19	39220501	39220525	GGGGCCAGCAGAGGGCGCCACCACC
chr19	44749267	44749291	CAATATGTTTTCTGTTTCTTTGCTT
chr19	36259823	36259847	TGCTTGAGCAGCAGCAGCATCTGGT
chr19	32877788	32877812	TGTGTTCATTCTTTTCCTGGAAATG
chr19	37123728	37123752	GTCCCCAGTATCAGATAGTGCACAG
chr19	44744414	44744438	CCCATCTTGAAAAAGCCAACTGGGT
chr19	58361980	58362004	CACCACCCAGCAGATACCCCGAGTC
chr19	30806978	30807002	AAATGCTGCAGTAAACACTGTATCA
chr19	31057568	31057592	CTCTCCGGACAGTGGAAGTCCCTGT
chr19	44661134	44661158	GTAAGTGTTTCACTTGTAGCTCAAA
chr19	2224766	2224790	TGGTGTTCTGTGTTAGTTCGTTCTG
chr19	34920227	34920251	GCAAACTTTTTAGAGATTGGAGATG
chr19	38044921	38044945	AGGGAGTACACATGCAGGTTTGTTA
chr19	36729454	36729478	CTTTTCTGTATTTTTAAAATTTCTC
chr19	44780014	44780038	ATACAGGGCCAATAAATGAAAAAGA
chr19	40527032	40527056	TTAGATAATACTAAATCAACCATGG
chr19	57728627	57728651	TATTACAGTGTAAATATATAACTTA
chr2	7348315	7348339	CTGTTAAGGATGAAATAAAAAGAAG
chr2	128788763	128788787	CCCATCAACTGAACTTGGTGTGCAG
chr2	20874895	20874919	AATCACTGGGCCTCGCTGATTCTCA
chr2	89873444	89873468	ATTCCATTCCATTTTTTTCAATTCC
chr2	74331094	74331118	GGTGCCTTGAGTAAGAGCTGAGAAC
chr2	109992312	109992336	GCAGCCCATGGGCAGTTCAGGGCGA
chr2	110260329	110260353	CCCAGCCGGGAAGGCAAAATCTTCC
chr2	207177131	207177155	ATGTTTATTTATTATTATTATTTTT
chr2	232038435	232038459	TTAAACCTTTGCTTATTGTTTTTTG
chr2	200796714	200796738	CTTTAACTAGGCTAAGGTTTAGACA
chr2	172552518	172552542	AACTGCATATTCATGTCCTTCTCCC
chr2	32340970	32340994	GTCAGGAGTGAAATAGATAATAAAT
chr2	42836875	42836899	ATGTGTATTACCATATTAAAGCCCC
chr2	152332422	152332446	ATCGACGGTGGAAGTGCTTCATGGG
chr2	109301573	109301597	TTATTAGAAGAAAATGATGTTGATA
chr2	28352316	28352340	TGCCACTCTTGAACTCTTACATTTA
chr2	189156941	189156965	CTCCAGGTAGCGTGGAATCGCTTAG
chr2	219460842	219460866	TTTCTCATTACCCCTCCACTGGGGA
chr2	86735959	86735983	AGGGCCTTCCTGAATGGGATCATCT
chr2	201680574	201680598	AAAGTTGAAGGAATTTGATTTTAAA
chr2	24207719	24207743	GTATTTGATATTTTTTCACCAAGTT
chr2	237039095	237039119	CAAACCCCCTTAACACACCAGCTGT
chr2	170625595	170625619	CAATTTATTGGGAGAATTTGGTGTT
chr2	153575665	153575689	CCTCATTTGCATCTTACTTTGCTCT
chr2	239328764	239328788	TGGCCGCTATGGCAGCCTGAGGATG
chr2	32676746	32676770	TGAACTACTTGCTTGTTTCTTGGAA
chr2	44660514	44660538	CTGAGTTTGTAAGCTTTAAGTGTAT
chr2	136393705	136393729	AAGAGAAGAAGAGTACCAGAGAGCC
chr2	42477389	42477413	AAAATTGAAATATAGGGGTCAGTTC
chr2	122515341	122515365	TCCTGCCTCAGCCTCCTGAGTAGCT
chr2	207469428	207469452	TGGGAAAATATTTAGCTAAAAATGT
chr2	97507040	97507064	AGGGGACACGTGGGCCGGATGCGGT
chr2	99075585	99075609	GCTCACTCATGAGACAAGATGGATA
chr2	242281595	242281619	TCTTATTCTCAAAATGCACCCCATG
chr2	10020916	10020940	AATGAGCACATTAACATAGTGGAAT
chr2	44705749	44705773	TTAATTTGTATGGATGGAATAAAAC
chr2	233726498	233726522	GTTGCAGTCTCTACCACATCCTCTG
chr2	238677885	238677909	CCTCCCCTAGCCGTGGTTTCCCCCG
chr2	32797543	32797567	ATATAGGCATTTAAAATTTTAATAG
chr2	113289389	113289413	TTTGGAAACTCAAACATGCTTTCAT
chr2	20647576	20647600	ACAAAAAAGACCTGCGCAGCGACGA
chr2	32289078	32289102	GGCTTCGCGCTGCTGCGTTTGGTCG
chr2	96017072	96017096	GGGGTGCGAGGCACCAGGGGAAGCA
chr2	182097994	182098018	TTGAGCCTGAGCTCATAGTCTCCCC
chr2	149407001	149407025	GAATCATACATACTTTTTTATGTCT
chr2	74157291	74157315	AACTTGGGAAGGTCTTTTGGTTGTG
chr2	169401204	169401228	GGATGAGAGTCACCACAATTTTATG
chr2	227743720	227743744	TTTTCAACTGTGGGTTCTAACTCAT
chr2	64686639	64686663	TCATTGTATAACTTTTCTTATGTGA
chr2	25040724	25040748	ACTGAAGACAGTACCAGGTGGGTAG
chr2	29119316	29119340	TCTGATATTTGTGTGGTTAGTCCTG
chr2	9603451	9603475	GCAGAGGCTCCAGCTGGGAGCTTCT
chr2	178086659	178086683	ACTAGGTCTAGCATTTAGACCTGCA
chr2	149409043	149409067	GAGTAAAAATAGGGGTGGAGATTAG
chr2	190531318	190531342	TTCTGCCTCTCTTCAGTTGGCACCC
chr2	169549293	169549317	ATATAATTATTATGTATGCAATTAT
chr2	120633691	120633715	TGGCTGGAATTTAGTAAGCTGAGGT
chr2	223756620	223756644	TTGTAAAGTGGAACTTTTTATCTAA
chr2	48604315	48604339	GTTAATAATGAAAACCCTTAAGCAT
chr2	163210410	163210434	TTTTTTTTGCTGAACTTTTTGGGAA
chr2	102360597	102360621	TCAAGCCTCCAGAGCAGCACTGCCC
chr2	239244004	239244028	GATCACTTATTCATTGAATGCTTCT
chr2	128912886	128912910	GTGACTTCAGTAGGGATAGGGGCCA
chr2	242601663	242601687	ACATCCAAATAATAGTATCACTACT
chr2	179263601	179263625	TTTGCTTAGTACTGGTTACAGCTGT
chr2	99813414	99813438	GTAAATTTTTTCCTCATGGAACAAG
chr2	170497419	170497443	CCGTCAACAAGGTTGGAGTAGGGAG
chr2	28004231	28004255	TTGAGGTTACTTGTCTTTATGTTTG
chr2	24920761	24920785	TCCAAATTATAGTTTTTGCAATAAT
chr2	74159490	74159514	TTCTGCTGAGCTTGTTTGCACATTC
chr20	13280291	13280315	CGCCCTCGCCATCTGCAGAGCTCCT
chr20	14552667	14552691	ATATATTTTGTCATAGACAGCATAG
chr20	61578461	61578485	GCATCCAGCATGAGCAGATGTCGGG
chr20	39667843	39667867	CCTATCAGGATGAACTTTGAAATTA
chr20	58521671	58521695	TAGCCTTTTACTTTCAAGACTTAAT
chr20	21219561	21219585	TGCCTTCCCTCCATCTGTCCCCAAA
chr20	57098014	57098038	GGACAAGTGCTCACACCACAACCCA
chr20	8375207	8375231	CATGTCTTGCTTTCTTCATCCATAA
chr20	37078470	37078494	GGTAGCAACATGAGAAGGTCTTTCA
chr20	10608770	10608794	ATTATGCTCTATTTGTAAGAAGTGT
chr20	13801095	13801119	TTTGGGAAGCTGAGACGGGAGGATT
chr20	61569416	61569440	TGAGGGGCGGCCTCCGGTGCGCCTG
chr20	56936099	56936123	TGCCTCTGTTAGTGGTTAACACTCT
chr20	32595972	32595996	AAATAAAAGTTCTTCCAGCAATAAA
chr20	47669158	47669182	GGTGGTGGTGGTGGTGGTTGTTTTG
chr20	47920997	47921021	GAGTTCAAGACCACCCTGGGCAACA
chr20	5171675	5171699	CATCCATGTTTGTGCTGTAGACTTG
chr20	47897762	47897786	GCACACCTAACAAAAGAGAGAAAGG
chr20	47719754	47719778	ACCTAAGCCAACTGCCACAGGTTGG
chr20	5171897	5171921	CTAAAACCACAAAGTCCTGCTTAAA
chr20	36675611	36675635	TTCTGACTTTAAAAAGTTTAACAAA
chr20	10367742	10367766	TGCAGAAGAAATTCCAGGGTAAGCC
chr20	30340432	30340456	TTTGAGACGGAGTCTCGCACTGTTG
chr20	62306948	62306972	CCTCGGCCTCCTGGGCTCATGGGAT
chr20	10453964	10453988	TCTAAAGCACTGGTTCTCAGTGTAT
chr21	37581298	37581322	CCAGGAAAGGGAGGTGCACCAAGCT
chr21	33848085	33848109	GCTGACTTCCAGCTGACTTCCTTGG
chr21	11175409	11175433	ACATGGTCTGTAAGAGTGCAATGGA
chr21	38885904	38885928	TTTGATGGAAATAGCTACAGCTGTG
chr21	45171072	45171096	TTGAGTCATCTTAGTCTGTTGGGGC
chr21	34720488	34720512	GTCTCTATTTTAGCACTTAATCAGT
chr21	46894302	46894326	TGTATGTGTGTCTCTGGTGTGTCTG
chr21	45378445	45378469	TGTGGCGTGTGTGTGGTTTGTGGTG
chr21	27228298	27228322	GTCATCCCACTAATCCCTTTACTTG
chr21	47654372	47654396	ATTGCTAACAAACTCACGCTTATTC
chr21	17652476	17652500	ATGGGGTATTGGTTGGGGAGGGGGT
chr21	34728890	34728914	AGTAGCTTCTGCTGGAATTTGCAAT
chr21	35775906	35775930	TAGCTGCTTATCATGTCAGTTCCAA
chr21	38784749	38784773	ACAAAACACATATTCTTAGGTCCTT
chr21	37694582	37694606	AAGAGATAAAAATTAATGAGCTTAT
chr21	34916549	34916573	CACTTTTGCAGAATGTGTTGTTTTT
chr22	23534193	23534217	GACTTTGCAAAATGACTATAGATGT
chr22	30069493	30069517	ACCAGACTGGCGAGGAGGCTGGCGA
chr22	50874358	50874382	AAAACAGGCAGGACACGCGCCCAGG
chr22	35861451	35861475	TTCAAATTCCTATGGTTCAGTGTCC
chr22	51114298	51114322	CCACAGAGTCAGTGTGGTGTGTGTA
chr22	46551282	46551306	TCACTGCAACCTCCGCCTCCTGGGT
chr22	43559070	43559094	TTTCATGACCACTGGGCCTGCTAGT
chr22	40725359	40725383	ATAACAGTCTGTGGGTTTGTGGCCA
chr22	46486004	46486028	TTTACGGCCGGGCAGGCGGCTCCTG
chr22	19478945	19478969	AGAATTTCTTGATTTTTTTTTTTTT
chr22	41875216	41875240	TGTAGTGGTGGTGTGTTTGGTCCGC
chr22	21976748	21976772	ATGAATCTCGCCAGAAAGGCTCCTG
chr22	32879679	32879703	AGCTAGAATTAACAGAGGTAAGGAA
chr3	40520983	40521007	TCTTCGTGCGTTACAGATAATAACT
chr3	73048417	73048441	TTTTACCTTCGCATTAGGGTTTCAT
chr3	50161800	50161824	GTAAATGAAATGAAATCTGCTCAGA
chr3	9430474	9430498	AGCACAGTCAGCCCTCCATATCCTC
chr3	47891346	47891370	CATTCCCTCAGATGACGGGCGCCGG
chr3	113680924	113680948	TGGATAATAAGAGACTTTTCCTGAG
chr3	197615982	197616006	TTTGCTGTGTATATATTATGCTGGA
chr3	44519703	44519727	TGAGTGAACAATGATGCCATTGCCC
chr3	141166514	141166538	CATTGTGAAGAAGTAGCTCAAAGGA
chr3	38415483	38415507	TGGGTGACAGAGTGAGACCCCACCT
chr3	96783362	96783386	TTTGTTCTCTGTAATTTTCTGAATA
chr3	101678072	101678096	GAAGGTCGGGGGGAGAGTAACATTG
chr3	23294553	23294577	TGACATATTCCTTACCTGTGGTTTA
chr3	101293268	101293292	ACGCCCGATGCGGCCCTCTGGGCTC
chr3	61783366	61783390	AGAGCTCTGTGCTTGAGTAGAGTTG
chr3	171766552	171766576	GAATATTATTCAGCCATAAAAAAGA
chr3	149531270	149531294	CTGGGTGAGAAGTCAATTAGGCTTT
chr3	24147471	24147495	TACTTTAAATTGAAAGTCACTTCAA
chr3	142742432	142742456	AATTACACTTAAAATGACAGGGCTG
chr3	140962139	140962163	GTGATATGCAGGCTGTATCTATCAG
chr3	28332629	28332653	CATGCCACAGTCTTTTGTAACTCAG
chr3	140661089	140661113	GAGCGACCCAGCCCGTGGGTGGTGA
chr3	23853359	23853383	GCTACAGTAATCTCTTATTCAATCT
chr3	49060015	49060039	AGGCCCTCACCCTGCTTGGTCCCTG
chr3	184084075	184084099	TGTTTGTAATGTGCCTGTTGTTATA
chr3	33868472	33868496	AAGCGCAAAAACAGACATAAAGAAA
chr3	58483190	58483214	TGTCTTGCCAGAGCTTTAGAAATTT
chr3	183868011	183868035	CACGTGTTGCTCAGACAGGGTGTGC
chr3	126489397	126489421	AGGAAACCTTTTCTGCATCTATTGA
chr3	5191592	5191616	CCCAATTGCACAAATCCTTTAGTTT
chr3	31654584	31654608	GGTTTTGTTTTGGGGTAATGAAAAT
chr3	197575333	197575357	ACATCCAATTAACAACGCCATTAAT
chr3	100429232	100429256	GAGCCTTGGAGGACTTAAGATCACA
chr3	150930252	150930276	TCTACGGTGTGGGTGTGTCTTTTTC
chr3	38528523	38528547	TGCAAGTGGGCTGTGCTTAGGAGAA
chr3	128488822	128488846	AACTTACTTTTCTTTTTTCCTTTTT
chr3	169713299	169713323	GAAATTATGCAGTGGTGATGAATTT
chr3	158073697	158073721	CACACACACATATACACACGCTATA
chr3	88131032	88131056	GGATAGCTAGGAAATACTTTTATAT
chr3	128629572	128629596	CGGTTCTGGCAGGTTCTCTTGGCCA
chr3	128504930	128504954	AAACCAAGTGACTCCTGATGAGCTT
chr3	133306366	133306390	TACTTGAATGAGAAAATTGTTACCC
chr3	197528340	197528364	CTTTTCTTCATTTATGTTCGACTTT
chr3	99637661	99637685	TTGCAGTGGATCTCCATTTTGTTCT
chr3	4639495	4639519	CAGACCATTCCTGGCTGTCTGGCCA
chr3	17052702	17052726	GTCAGCATCTGCAAATCAGTTCAGT
chr3	20027336	20027360	ACATGTGAAATGTTGTCATTGCCAG
chr3	142218924	142218948	AACACACATAAATTCAGAGGTAAGC
chr3	9443547	9443571	TTTTGTTTGAGGCATCAAACTTTGC
chr3	124457173	124457197	CCATTCATAGAGCAGGCTGTCAAGC
chr3	172488831	172488855	ACTTTTTTTTCTAGAAAAATACAGT
chr4	110739326	110739350	TTAAAGTTGTTGCTTCATTAAATTA
chr4	153777629	153777653	ATAGTATAACAACTATTTACATGAC
chr4	159699626	159699650	CTGTCACTTCATCTTATCATATAGG
chr4	131000	131024	ACGAGCCAATTAAACCTTTTTCTAA
chr4	62107330	62107354	GAAGTGACCTGTCTTCTACGTATAT
chr4	17816736	17816760	GGAGAACACAGGTAATTTAGGTAGA
chr4	153751945	153751969	ATATTGCTGAATGTCTCCAGGAGAG
chr4	57798218	57798242	GTGATCGTTCTTTCAGAAAGGGAAA
chr4	575545	575569	GTCACCGTAGCTTTAGTATAAAATT
chr4	99983907	99983931	TGAATGTTAATATAATGTGTAAAGG
chr4	71850730	71850754	ATGTATAATATATCTCAGACTGAGT
chr4	106861091	106861115	GTAGGGACAACCAGCTAGATACCGT
chr4	962506	962530	ACCCCTGACAAGCTGCACAGCAGGG
chr4	20254758	20254782	AGGACCGGTCCAGGCTGCGGCGGAG
chr4	177250379	177250403	ACCACTCATATACTTTAGTGTATGT
chr4	109588979	109589003	CCTTTTATATTTGTTTTTTAACTGA
chr4	80577581	80577605	AGCTATCTAAGTCTTTTTGTAGGTC
chr4	41952658	41952682	CATTCGTTCTTAGTGAGTCTCTAGT
chr4	44692945	44692969	GGTTTTAAAAGATTTCTTTCTGCTG
chr4	109589087	109589111	CAAAATATGGTTGGCAGGATGCCTT
chr4	7008625	7008649	GATCATTTCCAACAAATATTTACTA
chr4	107269349	107269373	TAAAAGCTAGGAGAAGTGGCATCTG
chr4	87712124	87712148	GTTCATCTCAATGGGACTCGTTGGA
chr4	140232751	140232775	TCTTTGGTTTTGGCATTGGAGGAGA
chr4	128760337	128760361	TGTGCATCTTCCTTGTTGTTTTAGA
chr4	139967682	139967706	CAAAAATAATCCTTGTCCTGCCTCT
chr4	128819976	128820000	AGCAAAAATGTAAATGATGTGTAGT
chr4	178284267	178284291	AGGTTGATTTATATTTTTCTAACGC
chr4	147111953	147111977	ATTGGACTTCCTCTTCCCTCCCTTC
chr4	87517320	87517344	ATGGAAATTAGAACTAAAAACAGAA
chr4	129794507	129794531	AATAAGTTGCGATAAGCTCTTACTA
chr4	20270995	20271019	GCCACAATTTCAGCCTCTGCAATAT
chr4	148715515	148715539	CTCACAACATTCCTATGAAGAGGAT
chr4	3422013	3422037	ACCGGGACATGCACCTGGGTCTGTG
chr4	120192764	120192788	TTGGAAACCTATGAGAGAAACATTA
chr4	88061568	88061592	GATCATGTTTTGGATGATACCTGAG
chr4	99316543	99316567	AAATATATACTTGCTAACTGATGTT
chr4	124239746	124239770	TACTTCTAATCCCAGAGTCTCATGT
chr4	71618640	71618664	TGAGTTCGGAAGTTCTCTCTTCTAA
chr4	174360997	174361021	AATGATTCTTCCTTCTTTGTTTTGA
chr5	110100620	110100644	TTCTCATATAAACGGAATGCATAAT
chr5	34760685	34760709	AGGTTTATGATAATTTTGTCCAAGA
chr5	175935948	175935972	GGGGAAGTTACGATTTTTTTTTTCC
chr5	138700370	138700394	CAAATCCAAGACCAGTTTAATGACC
chr5	138992492	138992516	TGGGACTACAGGTGCCCACTTTTGT
chr5	71492160	71492184	TGGCCAGTGGGGATGACCGAGCCGA
chr5	65139296	65139320	GCTACAGGGTAGACTTCTAAGTTCT
chr5	176495244	176495268	CCTCCATTTTTCTCATAATTTTGTC
chr5	110077248	110077272	AAGTCGCAGGTGGAATATCAGCTGC
chr5	244823	244847	AAGCCCCTGAAGTATATCAAAGTAG
chr5	96364772	96364796	GTTTTGATTAATTCTTTATTTTTCT
chr5	74929495	74929519	CTTATTTTAATTATCTCAAGTTACA
chr5	179999197	179999221	TTTTCTCCCCCTAGAGACAGTCTTG
chr5	138632333	138632357	TGTAACATTTTGGATATTGGGTATA
chr5	82815558	82815582	TGGAAGATAAACAAACACAAGAATC
chr5	36152419	36152443	ATAATTCTTTTAGGCCGCGAATATC
chr5	65463276	65463300	GGTTTTTTACAGTTTAATTTAAAAA
chr5	139495805	139495829	CAGGTAGTGAGTCTATTTGTGGTCA
chr5	5430460	5430484	ATACAGTATCTGACCAGATTTGAGC
chr5	64951716	64951740	TTTCAGTGTTTCTTCTTTAGATTTT
chr5	66254134	66254158	AGTGAGTCAGTTACGTTCTTCATAC
chr5	60419788	60419812	GAAGGAAACATAAATACAAAATTAT
chr5	17462289	17462313	TCTTGTAGGGCAGGCCTGGTGGCAA
chr5	1048382	1048406	ATGAGTGGGTGAGTTGGTGTGTGAA
chr5	170601368	170601392	GTCAGAAATTTTAGTTTCTGTCTAA
chr5	90076614	90076638	CTAAAGGGATCCTCTCACCTCATAC
chr5	179007308	179007332	ATCTCGGCTCACTGCAAGCTCCGCC
chr5	82570794	82570818	GATTTGGAAGTAGGGAGCTTGTGAT
chr5	175927088	175927112	TTCAAATTACCTAATGATTCTCGAG
chr5	10434337	10434361	TTATGCTTCACTGTTAGTTGTTTGT
chr5	142177116	142177140	GTGCTCACCCTACGTGGTTGCTTTT
chr5	72876510	72876534	GAAGAACTGACACTAGCTAGATTTG
chr5	138651348	138651372	AGTTTTATTTTAAAGTTAATTTTCT
chr5	170884634	170884658	GGCGAGTGGTGGCTGGTGGCTGGTG
chr5	14584871	14584895	TCTGCTAAATGAAAGATATATTCCT
chr5	65519994	65520018	CCCCTCTAAAATATGTGACAATCTT
chr5	37006239	37006263	TAGTGGTGAAATGAGGTAGAGTATA
chr5	5425108	5425132	TGAACTGTGCTTTTCAGTCATGGAT
chr5	5424885	5424909	CTCCCATACAGTGGAAACATCAGAT
chr5	67526646	67526670	TATTTTTCTACAAGCCAGTAGAGCC
chr5	71504091	71504115	AGATCGACACAGACTTCTAGGAGCT
chr5	149228871	149228895	AGGCTTTAGTAGGGGTAGGGAATTT
chr5	121342908	121342932	AGACTGGATCAATAAAGGCTGGGCT
chr5	145664363	145664387	TAAATAGTATAAATTAAAAAATGCT
chr5	32623704	32623728	AGAGTGTACACCAAGTAACCAGTGG
chr5	98125124	98125148	GGCGAGGCAGTACCTGTGTATTTCC
chr5	121360005	121360029	TGTTTCCTTGCTACCCACCACTGAA
chr5	95126039	95126063	TGAATTGCACTTTGGTCCTGGAGCC
chr5	41918019	41918043	ATTTTTCTATTTTGTTTAAAAGACA
chr5	70790054	70790078	CCTAGTAGAAAAAATGAACAAGAAA
chr5	121420963	121420987	ACTATGGAGACAGACAGTCCTTGGA
chr5	108222909	108222933	TGGAATTATATTGAATGTTTACTTA
chr5	72795875	72795899	TTAACTTAGAGTTAGCTGTGAGATA
chr5	172768832	172768856	ACTTTCTACTTTTTAAAAAGATTGG
chr5	54461359	54461383	GCTACCTCAGTATATAGTTCTGTAT
chr5	170290873	170290897	AGTACATTCCTGTAGACAGCTTAAA
chr5	178316477	178316501	CGGTCTTGTTCGTTCCCAGGCTGGA
chr5	110433101	110433125	TTACTTGGAGACCTTCTTCAAAATT
chr5	52286226	52286250	GGGACCATCGCCTGAGTACTTTTTC
chr5	134044631	134044655	TACACCTGCAATCCCAGCACTTTGG
chr6	74011473	74011497	CCTCCCAAGTAGCTGGGACTACAGG
chr6	168273095	168273119	TCCAAATCAGATGTTTTTGTTGCAC
chr6	111351500	111351524	CTGTCCCTCTCACACACTGTGGATG
chr6	97731974	97731998	ATTGAAACCAAAGCAAGCAAAATGA
chr6	57477667	57477691	CTTACAAAAGAAAACAGAATATCTG
chr6	118623861	118623885	TTTTATGATATTAATAGGTATAAAG
chr6	21046189	21046213	GGAGGCAGCTTATTATTTCAGATCA
chr6	43427276	43427300	AAGGTAGGTTTTTTCCCCATGTTTT
chr6	96035433	96035457	TTTGCTCAGCACAATATTTTGAACT
chr6	76369753	76369777	GTGCTGCATTGAATTGCTGCGAATC
chr6	27685336	27685360	ATAAAGCAGATTACCCTCCCCAATG
chr6	126741874	126741898	TAATCTCTACTGAAGGAAAGGACTT
chr6	18466598	18466622	TCTGAATACTTTCTGTTTCAAGGCA
chr6	139112244	139112268	CAGGGCCTTGCTCTGTCACCCAGGC
chr6	32948757	32948781	CAAGGGTGGGAGTGTGCAAAGCCCT
chr6	36570814	36570838	TGAAGGAAATATAGATGTCACCTAA
chr6	73659482	73659506	ATTATGGGAATAAAACTAGCTGCTG
chr6	144150704	144150728	TGGTCACACACAAAACAAGATGAGT
chr6	80410446	80410470	AACATCGAACATATCTACTTCATTA
chr6	89874329	89874353	TAAAACTATATAATCCTTAGATTTA
chr6	42860764	42860788	GATTGTGTAGGGGAGATCAGCTCTA
chr6	157258204	157258228	TTAGTAGTGTTAATGTATTTGTTGT
chr6	20577522	20577546	AAATGAAACATTACTGATATAGCTG
chr6	127664997	127665021	TTAGCCAGTTTTTTGTTTGTTTGTT
chr6	147967499	147967523	TTATGCTTCATGGATTCTTAAATAT
chr6	170680566	170680590	GATGTTAGTAACTAAAGCTTTTCTG
chr6	41106850	41106874	GCTGCAAGCTGTTACTCTTTTCCTC
chr6	127665300	127665324	AGCTCTATTTCGATTCGTGCAGAGA
chr6	53778136	53778160	TAAGATACCCCTCTTTTTGAAAAAA
chr6	167439657	167439681	CCTATCCAACATAGGGAAACCCTGT
chr6	157875047	157875071	AAAATATTATTTTCATAGACAATAT
chr6	5443888	5443912	AGCCAGTCTGGACCAGCTGAGCCCC
chr6	5339525	5339549	TTCCTAATTGGCTCAAAGATAACTA
chr6	53677341	53677365	AGCCGGGCGTGGTGGCGGGCGCCTG
chr6	20742685	20742709	CTTCTTCAGACTTAACCTTTGCATC
chr6	20685427	20685451	TTTAGATTTGTTTTTTTAGCATGTG
chr6	20402928	20402952	CGCTGCGGGCCGCTCGGGGAGAGCA
chr6	126369220	126369244	CTGCCTGAAACAAAGCCCCTGGCTC
chr6	30541829	30541853	ACTTTCTCACAATGAAACTCTTCGG
chr6	133193839	133193863	TGGGAGGTGATTAGGTCATGGAGGC
chr6	2312697	2312721	AATGTAATTATTTTCTGCCATATAG
chr6	34976943	34976967	AGACTGGAGGCGGGAATGCCCTAAA
chr6	168260590	168260614	TGTGTATCAAGGTAAATGTTTACCA
chr6	4055775	4055799	TCTCTTTTGAAGGGGGGAAGGGACT
chr6	88358792	88358816	TATGGTTGATGAGCTAGTTCTTTTT
chr6	133215636	133215660	CAGGCCCAGTCTTTTTTGGTGATTG
chr6	64401856	64401880	TTATCAAAACACACAACAAATGATA
chr6	73360426	73360450	AGGGTCTTGTTTACTTGTAAGTATT
chr6	36604935	36604959	CAGAAAACAAAGTGCCTTTGGTTGA
chr6	64405670	64405694	TTGACAGAACTTGCTGATGGGTTAG
chr6	126433581	126433605	TTTTATCTCAAAAGGCAGTTGGTTC
chr6	33397986	33398010	CCATACCTGAGAAATGCAGAAAAAA
chr6	108841088	108841112	TTGAAGAAGAAATGCAGTGTATAGT
chr6	24775468	24775492	CCTGGGTAAGGGCGAAGGGGTTGTT
chr6	140320694	140320718	CCTGCCAGTCCCGCGCCGTGCGCTC
chr6	80754454	80754478	GCAAAATCAGGTTAAAATCCACTTG
chr6	87968979	87969003	GCAGATATCACAGTTATTCAGCCAG
chr6	5645696	5645720	CTGTCCCCACACACAGTCGGGCCAG
chr6	80282186	80282210	TTATTTATTTATTTTGAGACATAGT
chr6	2829814	2829838	CTACGCTTACTTTTATGGTTAGTAT
chr6	149699574	149699598	AATCCCATTATGGTAACTTTAGCCC
chr6	168363504	168363528	GCAGTGAGCCTCTTTGCAAAGGGTT
chr6	150507767	150507791	TCAGAGAGGGAGAAGCCAACCAACA
chr6	38021046	38021070	GGGAGGTGATGTTATCAGAATTTGT
chr6	110588866	110588890	CTGTATTAGGCCATTTTTGCATTGC
chr7	37990027	37990051	GATGTCAGCCCCCTGCGGCCCCAGC
chr7	99621698	99621722	TACTCATGGTCTGTTTTTAAATATT
chr7	66735463	66735487	TCCCCTTCCTTCTCCATCCCCTCCC
chr7	6694934	6694958	GTGTTGACAGGGTCCTGAGGGAGTT
chr7	148081047	148081071	GAATGGATTTAATAACAGAACCTCA
chr7	16816139	16816163	TTAGAAACATTTCTTAGGGTAATGT
chr7	30373264	30373288	ATTAGCCATCGCACCCAGCCCATAT
chr7	94298972	94298996	TAAAAATTCAATAAAGATTTAGTGG
chr7	66104265	66104289	GCTTGGTGGCTCTGGGAGTAAGATC
chr7	116147357	116147381	GGATAAAGTTATTCTTGTCATTTTG
chr7	157073245	157073269	TCTGCAGTCTCAGCTGGGTGAGGCC
chr7	97837438	97837462	TTTTCATAACATAATTCCCATTTTT
chr7	127370029	127370053	TTATTTGAGACGAAGTCTCGCTCTT
chr7	44812151	44812175	AGTGGGGTCAGGAGCACTGCCCGAA
chr7	131178488	131178512	GCTTATTCACTGAGTTTAAGCTCTT
chr7	32795611	32795635	AGCAGATTATTTTAGTGTCTTACAC
chr7	91576742	91576766	CACCTCCTGGGTTCTAGCTATTCTC
chr7	75694366	75694390	AGCTCATGTGCCTGCCTGGCGAGTG
chr7	150787910	150787934	AGTCCCAGCTACTCGGGAGGCTGAG
chr7	30120646	30120670	AGGTTTGCCACCGCAACTCTGAATA
chr7	103006701	103006725	TTTTAACTCCAACTCTTCTATGAGC
chr7	69746197	69746221	CCTCTGCCCATAATTTGTACCTTGA
chr7	128253444	128253468	TTGTTCGGATATGTATACTTGCATG
chr7	32882052	32882076	CCCTAGAAAAGCGGGACTTGCCACT
chr7	935404	935428	GGCTGCGCACATCACGCTCCTTGCC
chr7	75610603	75610627	AACACAGAGGGAAGGGGCTCTCCTG
chr7	155100486	155100510	TAGAGAGGTCACACTCTAAGTGGGG
chr7	107532923	107532947	AAAAAGATTATCATGTATAGATTAT
chr7	56067020	56067044	CACTTCTCCCCACCCTCCAGAAGGG
chr7	21551114	21551138	GTTGTAGTTGTTTGGAAATATATCA
chr7	93349274	93349298	AAGCTAGAAACTGTAAGCAGGGAAA
chr7	116201371	116201395	ACTTTAAAATTATTACAAAGTCACT
chr7	112101877	112101901	AAATAAAATCATTAATGTCTATATA
chr7	116750548	116750572	AATAGGCCAGTTAGTAACCTGCCTT
chr7	19853338	19853362	TACGGTACAACTGTGAATGTAGACG
chr7	92951247	92951271	TGTTTTGTAGCTGAGGAAATACCTG
chr7	99688706	99688730	GAAGCGGAACGCATTGGTGTAGACC
chr7	99017333	99017357	GTGAGGTGACACACAAAGGTAGCTG
chr7	56128137	56128161	TTTATATTGTTTTGCTGGTCTGAAA
chr7	788260	788284	TTTCCTCCTGCCCCCTACCACAGTG
chr7	69093250	69093274	TAATTTAGACTCACAGAGAGAGGAA
chr7	116435916	116435940	CAGCATGTCTTTCTTTTTGGAACAG
chr7	107402371	107402395	AATACTAATTAGATACCACTGAAAT
chr7	69128226	69128250	TGGCTGATATATTGGTGTTAAATTG
chr7	150930651	150930675	GGCTGTTGTTTTGATGGATCGTGTG
chr7	17363288	17363312	TAGTTCATTCAGTGGATGGTGATGT
chr7	155487767	155487791	TTAATCCTTCTAGTGAGTGTGTCAT
chr8	41458389	41458413	GGCTTCTTTCACTCAGCATAACATT
chr8	435381	435405	GCAAGGGGTGCATTTTCAGCTCACC
chr8	74235906	74235930	TTGATGGAGTCTCGCTCTGTCACCA
chr8	41401968	41401992	CCTAGAACAGTGTGCTTCCTAAGCC
chr8	22277467	22277491	AATGCAGCTTACAAGACAAGCCTGA
chr8	69362729	69362753	TATATTTCTTAGGTAATAAGACTTG
chr8	16952132	16952156	CAGGCTCTCGCTTGGTTCATTTTAA
chr8	87572492	87572516	GATATGTTGCTGTGGTTTTCAGAAT
chr8	29966777	29966801	GAAATTGAAATTCGTATTTCTTCTC
chr8	120220996	120221020	GCCCCGCGCCGCCGCCCGGGCCCTC
chr8	100506397	100506421	TACTGTTTTTACCATTTTATGTATA
chr8	100796073	100796097	ATCTGGGGATGTTTTACCTAAATGA
chr8	15603984	15604008	GGCATTTTATTTTCACAGGTGTAGT
chr8	20078843	20078867	AAAATCCCCAATTTGGTTCTGCTTT
chr8	145151016	145151040	CCTCCCTCCAGCATCCGGAGGGGTT
chr8	100844805	100844829	TAGTTAGACCAGAGTTTCCCAGACA
chr8	64313540	64313564	TTCACTTTCACAAGAAATATATTTT
chr8	22278139	22278163	CCCAGGTTGAGACGTCTGCAGAGTG
chr8	23083749	23083773	AATCCCAGCACTTTGGGAGGCCGAG
chr8	28575630	28575654	GCCTCCCTTACCTGAACAAGGTCGT
chr8	61664334	61664358	GGAGGGCTAGGACATGATTACAGGT
chr8	1887511	1887535	ACTGTGCAAAAACAGAGCAACCACA
chr8	33356211	33356235	TTAAACACATACACACCTCCAGTTT
chr8	28887120	28887144	TTCAGTTTGTTGTTTAGATCAAGAA
chr8	9478594	9478618	TCCTAAAAATAGTTTTGAATTGCAT
chr8	25273122	25273146	GGATTTCAAACATGGACAGTTAGGA
chr8	9476398	9476422	TGCTTAATAGTACATATTTTTGTAA
chr8	126174515	126174539	CTCAATTTTCTCTTGGAAGAAATTC
chr8	17065750	17065774	AGACACATACAGGTTTGCTCATTCC
chr8	104084326	104084350	CACATTCCACACTTTGAAATCTTCG
chr8	22468478	22468502	TAGTTATAGTGTAATACTGTGGTGA
chr8	90785186	90785210	TATCATAGCATTTATATATGAGTAA
chr8	68011708	68011732	GACAAACTGAACCTAAACAGAACTC
chr8	15566199	15566223	AACGTTTATTTAATAATGCTTTCTG
chr8	38673724	38673748	ATGTAAATTTTAGAAATAGTACATA
chr8	94808288	94808312	GCTTTCAAAAATCTTTGGCGTGAAA
chr8	126033453	126033477	GACTTATACAACCCAGTATTAGTTT
chr8	136797183	136797207	TACGTGTGCCATGGTGGTTTGCTGC
chr8	104054838	104054862	TTTTACTATCTTTAATGGGATATAG
chr8	61677826	61677850	ATGTGCATACACACACACCCCACAC
chr9	128728979	128729003	CTCTGGAGTGTTGTATATAGTGTAG
chr9	35753402	35753426	TAACTAAGCTGTCACCTACCATATG
chr9	37446535	37446559	ATAGATCACACATACTTTCCCACTG
chr9	110087415	110087439	GTGAAACCCCATCTCTACTAAAAAT
chr9	33919724	33919748	TTTTTTTTCCCCCTTCTGGGAGTGG
chr9	33527431	33527455	TGCCTCAGCCTCCCGAGTAGCTGGG
chr9	19347701	19347725	CACTAGTCTAAACTAAAACATTATT
chr9	82341259	82341283	TTGTTTGAATGCTTTAAAAATCTTT
chr9	91093571	91093595	TTATCCTTAAAACATTTAAAATAAA
chr9	133513133	133513157	TCCAAGCTTGTTTTTAAAACAAAAC
chr9	82244210	82244234	GTTGCTTAATATGAGGGAAGATATA
chr9	124454731	124454755	TATGAGAACATGTTTAAGTGTGTCT
chr9	74550800	74550824	CTCTGTGTATTTACCAGGGGAGAAA
chr9	125866366	125866390	TATGTGGTTATTCGAGCACTTAATT
chr9	114312572	114312596	GGGGTTGGGAGAATGGTAGCTTGCT
chr9	7094695	7094719	AAAGGTCACCCGGGACATGTCTGCA
chr9	98271609	98271633	GATGGCTTGGGTTTCTGCGACGCGA
chr9	82285711	82285735	ATTTTTGGCAGTCTTCTTCTCTATC
chr9	138396298	138396322	TTCACCGTGACCCCTGACCTTTGTC
chr9	37430745	37430769	CTGAGCTTGCTGGTTTCCATAAACC
chr9	139727454	139727478	CCCTGACTGGGTCTGGGGGACCTGA
chr9	139831233	139831257	GGCAGCTGTGGATGTTGGGGTTCAG
chr9	108147887	108147911	TCTGTATCACGCAGGACATGCTGCT
chr9	117360864	117360888	TTTGGAAAACAGCAAGCAACTAGTC
chr9	95949557	95949581	TGTCCCCTGCAGGCATGGGGTGGAG
chr9	80958653	80958677	TTGGCAGAAATAAAAATCAGGGCCC
chr9	135565302	135565326	GCAATTAAGTTGAACAGAGCCTGGG
chr9	106908105	106908129	ATCATAGGCAGCTTTATTTCTTCCC
chr9	91939789	91939813	GGCAATAGCAACCTTCAAAGCTGGT
chr9	110106736	110106760	AAACATTTCCAGGTATCTGCCATTG
chr9	81106815	81106839	TCTCTCTTGGTTCTTTTTCTTCCCA
chr9	116029234	116029258	TTTTAAAGTCTGGGAATTAACAGTA
chr9	140567148	140567172	TAAGTTTCACATTTTTGTGTCATAT
chr9	137023828	137023852	TTGTGAAGCTCGTCTCCATGTGGCT
chr9	81001262	81001286	TATTAGCTTTATGAATTTCAAAATC
chr9	79998210	79998234	CATCAAAATCATTGTATATTGGGAT
chr9	133322744	133322768	GGATGCACCTGTGACTGTGAACATA
chr9	81265582	81265606	GTCATTGGTAGCTTGATGGGGATGG
chr9	15460522	15460546	GGGATTGCAGGCACCTGGCACCATG
chrX	47844261	47844285	CAAATAAGCACATAAAAAGATGCTC
chrX	48818173	48818197	CTCAGCCACACACTAGCCTAGTGTA
chrX	72904596	72904620	TAAAAATGAATAGGTTTTATTAATA
chrX	102206435	102206459	CCTTCTGCCTGCCTTGCACTATTAA
chrX	48566598	48566622	CACTGGAAGGGAAGTGGGTGTCCAT
chrX	84342817	84342841	CAAATATGCCATTTGATAAATTACA
chrX	2659175	2659199	GAATCTTGGCTGTTTACAAATCACG
chrX	152036326	152036350	CTGCCTTAGGACCCCCTGTGCCAAG
chrX	69723470	69723494	TCATATGCTCTGCTCCAGCCCCTCC
chrX	13732144	13732168	TCCCAGCTACTTGGAGGCTGAGGCA
chrX	105451330	105451354	TATCCTAGAAGTTCTTCTGCCAGAA
chrX	23685988	23686012	TACACCCCCGGAATCTGGGCTTGGG
chrX	62000222	62000246	ACTATAGGCCTCAATGGGCTCCCAA
chrX	24792328	24792352	CTCTGCTTCAGTTTCTTTCACCTGT
chrX	153668844	153668868	GTTTTGCAAGGTGAGGACATGGGTT
chrX	55045265	55045289	AATAGATTATCGGAGGGCAAAGGTA
chrX	134167307	134167331	TCAGCGAGACCTATTTCCTCCCCAC
chrX	77219156	77219180	GTGCGATCTTGGCTCACTGCAATCT
chrX	73231708	73231732	GAAAATTGAGTGGTATGTGTAAACG
chrX	40451270	40451294	ATGCTGTCAACTTGTTCTTGAAAAG
chrX	24561394	24561418	TCTTTCCTTAGATGGCACTCATCTC
chrX	153667098	153667122	CTTCTGCTTACAGCTGTATAAGCGT
chrX	155255241	155255265	GGGGGGACGGCTCCACCCAGCCTGC
chrX	37587447	37587471	TCATTGGGTACTGCACAGCCATTCT
chrX	24095708	24095732	TTGAAATTTTGCATGAAAAGGAAAT
chrX	24779384	24779408	TTATTTATTTTTTTATTTATTTTGC
chrX	77383177	77383201	TTGTTTAACCCTGGATAGAATAGCA
chrX	155172707	155172731	ATATAGAATTAATACAAAACAGTTT
chrX	154286029	154286053	GACCTGGTGGGATGGGGACTTGGAG
chrX	106894233	106894257	AATAAAGTGTGTGTACCTGTGTGAT
chrX	67745011	67745035	TGATAGCCATTCTAACTGGCGTGAG
chrX	15716783	15716807	AACCCACCATCCCTTTAAAAATTTT
chrX	24567305	24567329	TCAGCCTTGTAACCAGCGTTAAAAA
chrX	64960580	64960604	AGTCACTTCGTGGGATCTGCCCCTC
chrX	69653708	69653732	CGGCAATGAAGGACTCGCGGGAGGC

## Sheet: distance 176
chromosome	start	end	sequence
chr1	117629785	117629809	GAGATCTCTAGAACATTTCTCCAGC
chr1	116576806	116576830	TCGGTGTTTTACTGCTTGTATAGAA
chr1	92844271	92844295	CCATCTTCTCTACAGGAAAATGCCT
chr1	171299705	171299729	GGCAAGAGAGAGAGCATGCCCAGGG
chr1	210030816	210030840	GTTTCCTCCCAGATTGTTTTCTGCA
chr1	61926326	61926350	AGCATAATACCTGATATATTAAAAT
chr1	60340259	60340283	CTCAACTCTGCCATTATAGAGTTAA
chr1	151372718	151372742	GTTTTTTATTCCCTTCGATGGGATG
chr1	45243714	45243738	AAAATTCAGAAGAAATATGATGAAA
chr1	22853157	22853181	TCCATCCCCAAGTGACATGTGGCTT
chr1	214185176	214185200	ATAGAGTAACAGGTAGAGCTGTGAT
chr1	14109819	14109843	TTTTAATAATTGATTGCATCGGTCA
chr1	166822619	166822643	TGCCTGCAGAAGAAGTCGCTATAAA
chr1	201859307	201859331	TGTATGTCTAATCATTTAAGTTGTA
chr1	229444509	229444533	AAGTCTTTCAAGGGTATCTGCATAT
chr1	7841145	7841169	GACTTATAAAGCAGCAACAGCTGAG
chr1	45103778	45103802	TCTGCAAAAGCTGGCCATCTGTCAG
chr1	45977696	45977720	GCTAGCCTGAAGAAAATGAGGCAAG
chr1	12381736	12381760	ATTTCAGCAGTTGTTATGGGTCTTA
chr1	149817193	149817217	TTTTACAGAGATCACGGAGGTGCTT
chr1	180605630	180605654	GGAAAGATTATACTTGTCCGTTTAT
chr1	26578612	26578636	CTCGAGAGGCTGAGGCAGAAGAGTC
chr1	110219517	110219541	TACCAGAAATAGCTGTTGAGTCTGT
chr1	42941466	42941490	ATGTCCTAGTTTTAGTGATTTGTGT
chr1	45224047	45224071	TGCCTGTGTGTGTCCTGACCTCCCT
chr1	161090537	161090561	GGGTCACCCACTGTCTTAAGACTTG
chr1	210340272	210340296	AAAGGAAGATATTTAATGAAAAAAA
chr1	29379914	29379938	TATTCTCATAGACTCAACAAAGTTA
chr1	41485528	41485552	ACAGAGGGGGTGTTCATGTTTGTCA
chr1	117677069	117677093	GAGAGAATCGCTTGAACCTGGGAGG
chr1	165882198	165882222	CCCCAGAGTTGATTTTTTATTTTTG
chr1	216747494	216747518	TTCCATTCATGTGTAGACTGCCATT
chr1	45481421	45481445	CCTAAGTCCCAGAACTACATGGGGT
chr1	154230215	154230239	TTAATCTTTGCAGTTTTGGAAAAAA
chr1	227094094	227094118	AGGGATGTGGATTTGATTCTTACTC
chr1	113196839	113196863	TGTATAAGTATATATTAGAAACCAA
chr1	44059173	44059197	TGATAGGGTGTCATGGATGTGACTG
chr1	41480417	41480441	CAAACCCCTGTCCCCCAGAGCAGTT
chr1	46220072	46220096	ACATTTTTATTTATAGTGTACCACC
chr1	201839989	201840013	AAGAGAGCAGTGGGGAGTGGGCTTC
chr1	7542515	7542539	ACCAGAATGGATGCGCTCTCCACGC
chr1	151186008	151186032	ATATGTGCTGATACAGGTATGTTTC
chr1	32662727	32662751	CCCCAGCCCCTGTGCCAGGCTAAGC
chr1	15990013	15990037	GAAGAACAACAGGTCAGCCAGGTTG
chr1	90317019	90317043	GTGTTTGTGTGCCTCTGCAGAGTAC
chr1	90178823	90178847	AAAAAGGAAGGTGAGCAGGCTAAGG
chr1	51435699	51435723	CTGCCTACATCTGACGTCCGGAGTC
chr1	43826220	43826244	TGCCCGAGTGGGCTCCCTAAGCTGG
chr1	212619518	212619542	GTCTACCTGGGGACCCCTGTCTGCA
chr1	110899912	110899936	GTTTCTGTCTAGACCCAGACAGTCA
chr1	119708966	119708990	ATATGTAGAAGGGTGATAAATTTAC
chr1	41457185	41457209	AATCCCAGAGCTCTTGTAGTTCATT
chr1	218470074	218470098	GTTAGCTAGTTAGTATTATCATTAT
chr1	15250897	15250921	CGCCAGCTCGCGGCGCAGGGCGAGC
chr1	97201242	97201266	AAATAAAAATAACTTAGAATTTAGC
chr1	22459983	22460007	AATGGAGTGCACCAGCCCTTTCTAG
chr1	22501216	22501240	CTTGTCCTGGACTTGAGTCTGAACA
chr1	119772323	119772347	TCTCTCCCCTTTTATCCTTGACATG
chr1	225145879	225145903	TTAGAGGAGAGAGACTGAAAGGTAA
chr1	112168019	112168043	TATTTGGACATATCCCAAATGCAGT
chr1	228684880	228684904	CTTCATGTGGAAGAACCCTTGGCAT
chr1	169344877	169344901	TCTTACCTCATAGAATGTCTAGCCT
chr1	112247227	112247251	AGGAAACACTAAGTAATTCCTGGAA
chr1	44082050	44082074	CAGGAAATTGATATTCACATCTGCA
chr1	32501308	32501332	TGTTCGTCCCAAACATTTCTTAAGT
chr1	93307604	93307628	AAAAAGTTGTTATTTCTTGGGCTTC
chr1	1337471	1337495	ACTGCACCACTCTGGAAAAAATGCC
chr1	6868506	6868530	CAGGCACACACGCTCACCCATGCTC
chr1	61722464	61722488	CTTGTATCATTTATTTAGGACCCTC
chr1	113232539	113232563	CTGGGACCTGGGGAGTCGGGTTCAG
chr1	60282357	60282381	TGGTAGCCAGAGCTGTGTGTAATTA
chr1	36385911	36385935	TAAGGCACTATGGCACTTAGCTTTG
chr1	236436612	236436636	TTTTAACCCTGTAAATCCCATTTTC
chr1	78484285	78484309	AATTCAACCAGGTTCTTGGATAGCC
chr1	220305620	220305644	GTAGAATTCAGCAGTAAAGCCATCT
chr1	25769297	25769321	GAAGCTTACAAGACCATCAGAAGAT
chr1	167693151	167693175	ACAGTTACTCAGCAAACATTCACTG
chr1	231490234	231490258	GATCAAGTTAGAGAACACTTCCATT
chr1	22353298	22353322	ATCACCCGAAGTCAGGAGTTCGAGA
chr1	204514271	204514295	CAGTGTGACCCAGGGAAGCCAAAAG
chr1	32637288	32637312	GAGCACAGGCCTTCAGATGGGGCTT
chr1	44178130	44178154	GCCAGGCTCTGTGCTAGGTGGTGGC
chr1	6953114	6953138	GGCGGATCACGAGGTCAGGAGTTCG
chr1	228275845	228275869	AGCTGCCCACACTGGTGGAGGGAAG
chr1	151618138	151618162	CACTCTGGTAGCAGCCATGGTTACC
chr1	21783996	21784020	ATACATAAATGGTCAATTAGCATAG
chr1	214891876	214891900	GTGGAAGAGAAGCTATTCAAGAGGA
chr1	110598413	110598437	CAAAGCTGCAAGGGCCATAAAGCCT
chr1	214888841	214888865	TCCAGCCAGTCTGCTTTGTTCTCTC
chr1	227970888	227970912	CAATCAAAATCCCTGCAAGTTATTT
chr1	87817680	87817704	AAGTTTGAGGTACCACTGTGGAAAA
chr1	10035981	10036005	CTACAAGACTGTAGAGCACAGCACC
chr1	204593766	204593790	CCCTGCTTCTCAGGCCCCCGGCCCC
chr1	43151218	43151242	ATATGTAGTTCGTGTAGTGGAACAA
chr1	40933699	40933723	AGGCTGGGCGTGGTGGCTCATGCCT
chr1	150302193	150302217	TTGCATATATGTGATATTTACAGAA
chr1	100883802	100883826	GTGTCATATTCTGGAGTCTAAAGGG
chr1	41511688	41511712	TGTAGCCTGAGACTAAACCTTCCTG
chr1	47842830	47842854	GACCAAATTTCAAAGGAACTTTTTG
chr1	211448446	211448470	ATTACAGAATAATGAAATGAAAGAG
chr10	73037095	73037119	GAGGCCAGCAAGGGGCTGGTTCAGA
chr10	72185246	72185270	AGATAGATTGCTATCAAAAACAGTT
chr10	26257685	26257709	TGCCTTTCTGATTAGCATGATGAAA
chr10	62569292	62569316	GTTGAATTTATCAAACCCAGGGCCT
chr10	30728110	30728134	GGAGGATTTGCTTGCTTTTGCAAAC
chr10	93788487	93788511	TACAATTTGTGAAGTTAACCTCTCA
chr10	11374426	11374450	TAAAGCTCAGTTCTTTATCACAATT
chr10	135252369	135252393	GTCTGATGCCTGCTCTTCCCACCGT
chr10	73048661	73048685	CCACCCTTTCCCTGTCACCTATGTC
chr10	89682234	89682258	GTCCAATGTCCTTAGGCTGTTTTCC
chr10	102341489	102341513	TTTCTGGCTTATTCTATTCAGTATA
chr10	1171081	1171105	TGAGCTGTATTTAGAGTTCATAAAA
chr10	77711869	77711893	CTGGGGTCCCCTCAGCCCCAAGTAC
chr10	11913263	11913287	GCATCCTGATGGATGATACAAGAAA
chr10	6222182	6222206	ATGGATGGAGGAATGAATGAATGAT
chr10	124931185	124931209	GCTTCACATACAGCTTGGGAAGCAC
chr10	102798198	102798222	GGTGATCAGCAGACAGGCCTGGCTG
chr10	114852371	114852395	GGGTCATGCCTGTAATCCCAGCACT
chr10	134489239	134489263	AGAAGTAGATGGCAATTTCCTAATA
chr10	70396317	70396341	AAGCAAAAGTAGCTGAGCTTCAGGG
chr10	102730777	102730801	GCCCTCTGTATGAGCATATGTGTGC
chr10	135221097	135221121	AGTTTCGGTCTTGTTGCCCAGTCTG
chr10	1142216	1142240	TAGGATGCTGATGTCTGCGAATCTG
chr10	75920704	75920728	CCGACAACCTCAGTCTTCAAGGTCT
chr10	115673627	115673651	GATGGAGTCTCACTCTGTCACCCAG
chr10	99514232	99514256	GCTAATTTTTGAATTTTTTTTGTAG
chr10	124914789	124914813	TGGGTTGGAGACATGCAGACATTGG
chr10	3162410	3162434	TCTCACTCCCAGAGAGTTTTACCAC
chr10	63855995	63856019	AATTCTCAAGTACTGTATTTCACTG
chr10	70326367	70326391	TTTGATGTTATCACTAATGTCTATT
chr10	13676852	13676876	TCAGCAGTTTGAAAACCACTGATTT
chr10	27456165	27456189	GAATGCCACAGCAGTCCCAAATGGG
chr10	114805525	114805549	TTTGTTTTTATTTATTTTATTCATT
chr10	43647576	43647600	TATCCTTTTCTCTCCTCAAAACACT
chr10	8007429	8007453	CCCACTGGTGTTGCCCCCAAAAGAG
chr10	60157409	60157433	GCCATATACCAAATGCCATTCAGCT
chr10	1121230	1121254	TTAAATTTATACTTTAAGTTCTGGG
chr10	70922388	70922412	ATTGCTGGCAGTAAGTTATTTAATG
chr10	98658580	98658604	ACCAAATAAGGGTGCAGTTAATGAT
chr10	77577450	77577474	TTTAAGAAGCTAAAGGAAAATAAGC
chr10	103923437	103923461	TATAGGTCTTAAGATTAGTCTCCTC
chr10	103380042	103380066	TCCTATTTTCTACATGGCTTTATTA
chr10	96330618	96330642	ATAGCCAGATAGTAAATATTTTTAG
chr10	1065033	1065057	TGATTTAAAAAGAAAAACATGATAC
chr10	76791823	76791847	AAAGTTATTTGTGTCTGTTTATATT
chr10	104840760	104840784	TCTCCTGGGCAACCAGAGTTGCCCC
chr10	91534660	91534684	TTTTAGATCCCATAAATAAATGAGA
chr10	35636504	35636528	AAAGAGCAGTTATTAAGGATATTTT
chr10	7889085	7889109	TGATGAGGATTATAATGGAATTGGC
chr10	126672410	126672434	TACCTTTTCAAAACTGCTGTATGGG
chr11	35829846	35829870	GACTGGAGAATTTGGCATACCATTA
chr11	8565599	8565623	GCAGAATGTGCAGGTTTGTTACATA
chr11	16769847	16769871	TGCCTGTAATCCCGGTTATTTGGGA
chr11	69462969	69462993	TGCCACGGAAATGCCGAGGCTGGTG
chr11	14717926	14717950	TTTCCCAAGTTGTACCAGTGTATTC
chr11	2425045	2425069	GGGGTGTGGGCTGGAAGCACTGGCT
chr11	73965237	73965261	GAGGCCAGGCTGCTCCAGGGGCCTC
chr11	68709983	68710007	TGCTCCTGAGTTTACTTGGGATGTG
chr11	8704754	8704778	CAGACTGAGGAAGACCCGGAAACTT
chr11	65210792	65210816	TGACAGTGCAGACCTAAAGGTGTGC
chr11	119003854	119003878	CACGGGGCAACAACCTCACCGTGCA
chr11	95529416	95529440	TATTTGCCCTAAGAACTAAAGGCTG
chr11	58393926	58393950	GAGGTAGGAGTTGTGTCTCAGTACA
chr11	65658547	65658571	GGCAGCTCTTCGGGACCCAAGCATC
chr11	8072985	8073009	GATGAATATATTTGTACATAAATCT
chr11	4113915	4113939	CATGATACAGGGCTCTTATGGAGCC
chr11	14696340	14696364	CTGATTTTATTACTATTCTAAGAAA
chr11	57556797	57556821	TTCAACATTGTATATTTTGGACTGG
chr11	85195425	85195449	CAGCAAAAGAAACTACCATCAGAGT
chr11	34159005	34159029	GACATCCAAGTGGAAATGTGGACTA
chr11	491014	491038	TGTGGTCCAGGCAGGGACATCTCGG
chr11	65267249	65267273	AAGCAGAAGAAAAAAGACAAGCTAG
chr11	67025165	67025189	TTTTTCGGAGAAATATTGTAAATAT
chr11	944318	944342	GTACCTGCTGTCTGCAGAGCATTTA
chr11	973257	973281	GGCCGTGTCTTGGGGCATTTTTGGT
chr11	105950595	105950619	TTTACAGACTTACACATAAATAATA
chr11	68317533	68317557	GTCCTAGACATCACTTGTGAGCTTG
chr11	1018385	1018409	TGTGGCCATCTGTGCGTGGGTAGGG
chr11	43365438	43365462	ATTCCAATGCAGGTGTCTTCATTAC
chr11	93430067	93430091	TATACAGACCTCCAAATTAGAACAA
chr11	82644057	82644081	CAGAATCTCACCACACAGGGAGAGT
chr11	43668634	43668658	CAAAAAAGAAATGGAAACTTGTTTC
chr11	19200067	19200091	GAACACAGTGTGGGGAGACTAGGTG
chr11	93443896	93443920	GCGATAGTGTCCTGAGCTTTTCTTT
chr11	88188268	88188292	CAGCAAAATCCAGATGTGAGTGAGT
chr11	118368254	118368278	ATGCGCACCACCATGCCTGGCTAAT
chr11	57531788	57531812	CCAACATGTTCTCTGAGCTAGGGTA
chr12	132449577	132449601	TTTTGTACAGTGTCCTTTGATGTGG
chr12	951167	951191	AGTGTCTTAAAAGGTATTGTCCTAG
chr12	12795209	12795233	GAGAAAATCGATGAAGATTGTATTT
chr12	85744275	85744299	AAGTGCATTAGTCAAGAGCTCAGTG
chr12	125590335	125590359	ACAAAGGTAATCATTATGTACTGTG
chr12	56528383	56528407	ATATTTTTTTTTTTTTTTGAGATGG
chr12	62986844	62986868	GTTAATGATGTACTTTTTAAAAAGA
chr12	57922003	57922027	CCAGGCCTCCCCTCAGTGCCTTAGC
chr12	53346466	53346490	ACGGGGCTGTTTATAACTTGGGCTT
chr12	51143472	51143496	GGGATTACTGTGGTTTGAATGTATG
chr12	109680492	109680516	AGTCTAAAGGACAAGGTCTTGCCAG
chr12	121861945	121861969	CCAGGGCCTTAGACTCCACATGTCC
chr12	11325336	11325360	ATAATTTTGAACGCTGAGAAAAATA
chr12	54744995	54745019	GTGTCCATCTCTTAGTTAGCTACCT
chr12	56623258	56623282	CTTGTAATCCCAGCACTTTGGGAAG
chr12	58200760	58200784	AGAGCACATCTGAAGCAGGAGGGGT
chr12	14928400	14928424	CTAGCCTAGTAGCTGCTGTGCTTTC
chr12	123463076	123463100	ACATGCCTAAGGGGAGGCCCAACAC
chr12	88086	88110	CATCAGACACAGGTACAGCACATAG
chr12	27902551	27902575	TGAAGCCATTCTGCAGGTTTGTGGA
chr12	54448592	54448616	GCTGCCTCTGAACCCCACTATTTGC
chr12	50476241	50476265	CACGTCCATAAATTTTCTTATGGAA
chr12	7084675	7084699	CATCCTTTGAGGGCTGCTGCCATAA
chr12	68055859	68055883	ATATTGGAATCCTAAAGTGTGAATT
chr12	120992615	120992639	AGTAGCTCAGCCAAGCCCATAAGCT
chr12	1831823	1831847	TTGTGACCACAAGTAAGGCCCAGAT
chr12	72091334	72091358	TGACCCATTGGTAGACACAGTTGGT
chr12	21140330	21140354	GGACCTTTGTAAAGAACCAGTCTTC
chr12	107861015	107861039	GTGGGCAAGTCATCCGCACAGCTGT
chr12	4796531	4796555	ATTTTCCTATGACAAACCACTTCTA
chr12	93914058	93914082	AAGGAAAACAGGTCCTAATTATTTG
chr12	1331020	1331044	GCACGTGTGCAATATATATAGTCAT
chr12	121160960	121160984	AGTCACTTTCTTCTGATGGCCAGTG
chr12	83092236	83092260	CTGCATGGTTATATACTTAGCTGTA
chr12	57977608	57977632	CTAGCAGCACAGGAACCTTCTTTGT
chr12	85689626	85689650	ACGTTACTTAATTAGTTGTTTTGGA
chr12	124484362	124484386	GGCATTTGGTTTGAAGAGCAGAGCT
chr12	1314492	1314516	TTTTACCTAGCAGCTGCCTAATAAT
chr12	109614516	109614540	GGTTCAAACAATTCTAGTGCCTCAG
chr12	64843906	64843930	ATATGGAATTAATAGTGTATCACTA
chr12	74933643	74933667	GAAATGTTTTCTTACCTCATTCTGT
chr12	27091790	27091814	CTCCTGGGAGCCGGACTTCCTCTCC
chr12	53867561	53867585	CCTTTCTCATTTTTTTTAAGTCAAG
chr12	1355823	1355847	AAGTGTTTAGAGTTAACATTACCAG
chr12	125514786	125514810	CATCTATCTTGCATTAAAAGGAATT
chr12	95902917	95902941	AAATGAATTCCCCTGTACCCTCATT
chr12	12797343	12797367	GTCACGGAGTCCAGGAGAAGGTGCT
chr12	109928428	109928452	AACGGCTTCTAAAATAATATGATGT
chr12	4875600	4875624	AAGAGTGTTCAATACGCATTAGCCA
chr12	12985569	12985593	TGAGTTGTGCCTCCCACTTGGGGCT
chr12	120900682	120900706	CCTTTCTGAGGCCCTGCTTTGCAGT
chr13	39094040	39094064	TAGTTTGGAAGGGGTAGGAGTGGAA
chr13	76180323	76180347	TGCCATTCTGGGTTCAGAAGTTAAA
chr13	24859789	24859813	GGATTACAGACATGTGCCACCACAT
chr13	97147547	97147571	GTCATTGTCGCTTGTAAGAAATATC
chr13	41905618	41905642	GTTGGGAGTGAACAGTTATGAGTTT
chr13	40242172	40242196	TTTAGTCTTATGTTAGGTGTCATTG
chr13	28009861	28009885	AAAGTGTCTCTTTCCTGGGTCTCTT
chr13	75328646	75328670	ATATAAGACTCTGTCAGCTGGCCAT
chr13	34401726	34401750	TAGGGTCATTAAAAATGTGAACAAT
chr13	88354328	88354352	ATGGATCAGGCATAATAAAAACAAT
chr13	94463028	94463052	AATATCACAGCAGGATATGTAACAA
chr13	50881641	50881665	TTTATGACCCTGGGTAGTCAAAGGT
chr13	20548326	20548350	TCTACACAATTCTCTTCCCTAGAGG
chr13	110959916	110959940	GAGCACCGACTTGGAGCGCCTTGTG
chr13	111165142	111165166	CCTATAGACCACTGGGTTTGGCAAA
chr13	50826160	50826184	TACTAAACCAGGAGAGGAAACCTAA
chr13	48939896	48939920	CAGGCACGTGCTAGATACTATGGAT
chr13	20548781	20548805	TTTGTATTTTTAGTAGAGATGGGGT
chr13	47384395	47384419	GGCTTGTATATTTGAGGAATACACT
chr13	49783696	49783720	CCATGGAAAATAAAAGTTGTATCAT
chr13	111933101	111933125	TTGCTTTAAAACCTAATCAATATTT
chr13	33187627	33187651	TGATGCTGAGCATCTTTTTATTTGT
chr13	98812663	98812687	GCCTAATGTATTTCACATGAGAATG
chr13	80129272	80129296	AAACAATATTATTTCCAGTAAAACC
chr13	100232221	100232245	GGGTGCCCTCCATGACGAGCAGTGA
chr13	35819272	35819296	CATTTGCATGGAATGTCCTTTTCCA
chr13	22276492	22276516	CAGAGGATTAAAGATAAACTGGGTC
chr13	114248697	114248721	TGTGGGTCCTCAGCCCTGCCCAGGT
chr13	50771464	50771488	TTTGAGCTTTAAAACGTAATTTAGA
chr14	100392203	100392227	AGCCAGTAGAAACCTTGGCCCTCCC
chr14	53090416	53090440	ATTTATAGTTTCACTCAGTTCATTT
chr14	59761599	59761623	GTCTTCAGAGAGGAGAAAATAAAGT
chr14	58683205	58683229	TCCTACAGGTTAAAATCCAAATTAT
chr14	50360628	50360652	GTTCAACGTATGGGATGTGGGCGGC
chr14	37747048	37747072	AATAGTTGGAAATGGTGTACAATCT
chr14	60760783	60760807	AAAATTTTGTGTATAAAAACCAGTA
chr14	103270258	103270282	GATATAGTGGCTGGCGCCTGTAATC
chr14	74963257	74963281	TAGGGTTTCAGTTCAGACTACCTGT
chr14	56757230	56757254	AAGGCTATCATTTTCCTCCCCTGAT
chr14	77932084	77932108	CAGCAGTGTACAGAAGAGGTACTCA
chr14	61392054	61392078	TCTGCAGATTTTGGTATCCTGGGGG
chr14	97022861	97022885	GCTTTTAGAAAATTTTAGGTGTGTC
chr14	71822603	71822627	TTTTTGTTACAGATACTAAGAGTTA
chr14	100455462	100455486	TGAACTCACTGTGTTCCTTCCCAGA
chr14	70447475	70447499	ACCCTGAGGCCTGCTGCAAAGAGGT
chr14	104146017	104146041	TTCACTTCTGCTAATACTGAAGTCT
chr14	61243205	61243229	ATGTTCAAGTTGCCAAAAATGATGA
chr14	68563701	68563725	GCTTTCCTGACTTGATAGTTAAATC
chr14	105965319	105965343	CCTGGCCCAGCCTGGCTGGGTCTTG
chr14	66975228	66975252	GTGACTGCGCTGGGAAACATGGCGA
chr14	104635032	104635056	GTTTCCGTTTGTGGTAAGGAGGGCT
chr14	64551408	64551432	CTATATATTAGCTATTTTTGTGTAA
chr14	64932742	64932766	CAAGCCAGAATTCGAGATTCCTTCC
chr14	32035765	32035789	CCTTGAGTCCTTATATGGTTTGGTA
chr14	56819635	56819659	TTGTTTTTCCATCTCAGGAACAGTT
chr14	56111034	56111058	TTTCAGTCCTTTTACCCCATGGATT
chr14	61241663	61241687	TTAGGAGTCATTGATTAGGTGGTTG
chr14	55806862	55806886	GCCTCCCAAGTTGCTGGGAGTACGG
chr14	97423961	97423985	CACAGCCAACCTTATGTAAGAACTA
chr14	97286390	97286414	GACCTTTTTTTGGTGCAAGTTTGGC
chr14	73588891	73588915	ATTTTAGTTTGAAAACCTTATACAG
chr14	74569410	74569434	GTTTTTCAATGAAGTAAATGTTATG
chr14	90464814	90464838	TAATTCATGTAATTCTTATAGCCGT
chr14	45636921	45636945	GAAAGTGAGAAAAAATGTTTATTTT
chr14	93287697	93287721	TAGCAGTTGCATGTTCCCAAGCCAA
chr14	60720917	60720941	AGAGATTGAGTAGAGAATTTAGAAG
chr14	58736684	58736708	TAGCCTCCTGAGTAGCTGAGATTAC
chr14	52195333	52195357	CAATAAGCAGAAAACCAGAAGTGCA
chr15	96887461	96887485	CGAGCCCACCACGGGGGGATTGTGG
chr15	68482697	68482721	ACTCTGTTGGTCTCATGGTCAATAT
chr15	40282082	40282106	GGAAAAAAGCGAGTATCCTACGAAG
chr15	49493623	49493647	ATGTTATTAGTATTGTTCATTTGTT
chr15	59303086	59303110	TGGAATGAATTCTGAGGGAAATTTT
chr15	64711005	64711029	AGTTTTCCTCAATCTAGTGATGATT
chr15	36957876	36957900	AGAGATGGTCTTTCCCACCACCACT
chr15	90132212	90132236	GAGCATGGCGGGGGAACAGCAAGCT
chr15	79222735	79222759	GGCGCACGCCTGTAATCCCAGCTCC
chr15	85540314	85540338	AACTTTCTGACACATTTGAAGTAAT
chr15	40736490	40736514	GTCAAAGGCATATGGATAGGGCATG
chr15	42042069	42042093	CATTTCTGAAAAAGCCAGTAATAAG
chr15	34787633	34787657	TTGAGCGGCGTGACCGGCGCATCAC
chr15	75522084	75522108	GGGGTCCTGTGCACCCGGTGGGGGC
chr15	100147603	100147627	TGACTGAATAAATATTGATAAGGTT
chr15	93441197	93441221	AGAAGAAAGATGGCACACTAACCCA
chr15	41592886	41592910	TTAAACTTCAGGATGAATTATTGAT
chr15	76226672	76226696	AAACACCATAAGTGGCGTGGACTAT
chr15	85326254	85326278	TGGAGACAGTGCCAGGAGTTTCCCT
chr15	73547256	73547280	TCGACTTATACAAACAAATTTAAAA
chr15	44216629	44216653	CCATAACTATGTCCTCCACATTGTG
chr15	93525598	93525622	TTGGGAGGAACCTGATAGGGAGTCA
chr15	72891906	72891930	GCTGGTCTCAAACTCCTGGCCTCCT
chr15	74320186	74320210	AAGTGGGGAACACTGTGAGTGCAAG
chr16	19564747	19564771	TTATTTACCAGGGGAAGGACTATTA
chr16	19601218	19601242	TAGAACTCAGAGATGTCACATCCCT
chr16	70603401	70603425	AGCTTGATAAATTTAACAAAATGAT
chr16	46934856	46934880	TCCCACTCACACCTTGCTGGCCTCG
chr16	68156231	68156255	CTCTATCTTCCTCTTGAGCCATCCT
chr16	2803736	2803760	GAGTGTTGTGTTGTCTTTCATCCTA
chr16	29811271	29811295	TGGTCCACCAGAGGCAAAGAGAGCC
chr16	30012968	30012992	CAGCACTTAGCACTGAGGGGTGGAT
chr16	69874233	69874257	GCTGAGAGCTTGGTTCTTACTAGGC
chr16	67982839	67982863	AGGCTGAGTGGGCAGGGAAGAGGAG
chr16	70190839	70190863	CTTGGAGCTTCTCTTCCTTCCGCCT
chr16	15779927	15779951	CCCTCCCGAGCAGCTGGGACTACAT
chr16	81481760	81481784	ATAGAGTCATATCCTTACTTGAAAT
chr16	315931	315955	ACTCACCTCTGTGCCTTGCTGCTCC
chr16	68260655	68260679	TCTTGTTTCCGAGGTGCTGCTTTTG
chr16	2570282	2570306	GCGCTGCCGGTCACGTGGGCTGGCT
chr16	67605379	67605403	TACTCCTGTAGTCCTCACTTGTGAG
chr16	53265801	53265825	AGGCTTGTTACTATGTGAGTCTAGT
chr16	14166458	14166482	CTTGAGCCCAGGAGTTAAAGGCTGC
chr16	11338624	11338648	CTCTTTTTGAGATGGAGTCTTGCTC
chr16	29002328	29002352	CTTGTCCGGGATCCATTTCCCCTTA
chr16	11166152	11166176	TTTTTGTGGAGATGGGGTCTCTCTA
chr16	19548670	19548694	CGAGACAGCAGATGGACACACCTAT
chr16	2812411	2812435	CGATCACCAGTACGACGCAGGTCTC
chr16	30676651	30676675	GTGCCCGGGCTGCCTCCGGGCCTCC
chr16	19790852	19790876	CCACACTATATTACATTGACTCCAT
chr16	3584785	3584809	TTGGAAGGCAGATCGAAAGTTTGAT
chr16	84758443	84758467	CTAGTTGATGATAGTGTCATCTCCA
chr16	89981917	89981941	ACCGCCGTCCGTCTCAAAGGCCTCA
chr16	1839332	1839356	TTATTTGGTGGGAATTCGGGGAGAT
chr16	31198484	31198508	ACGTGGTGCCATCTTGGCTTTAGGA
chr16	25083250	25083274	ATGCCAATAGCTGCCAGTCCTAAAA
chr16	31206788	31206812	AGAGTCTTGCCCTGCCACCCAGGCT
chr16	46963022	46963046	ACTTCGTCATCATTTTGCCCCTGGA
chr16	24810787	24810811	TGAGGAGATGAACAGCCCCAAGGGT
chr16	70609054	70609078	CCAAGAGTTGTTTCTCTTTTTTTTC
chr16	69497395	69497419	TTTTCTACCCTAGCTATCTTTTATT
chr16	1730685	1730709	TTTCCTTGCTGAGGGATTGTCTTGT
chr16	30088914	30088938	TGGCTTCTACCAGGCTGGAGAATTG
chr16	3510027	3510051	GGAGACGGGGTGTACCTGTTAGCGG
chr16	84743358	84743382	TGAGCTGGAGTTTTTCAGGCAGAGA
chr16	9212709	9212733	CCCCTTTATGCCTTGGTTCTTGCTC
chr16	24836182	24836206	AGAATTTTCTCTGCCAAAAAAAAAG
chr16	46921848	46921872	CAGCAGCTCCAAAGGGGAGAACCTA
chr16	85706439	85706463	AGGCTCCATTAGCAACACTAAAACT
chr16	78316516	78316540	GTAATCTCAGCACTTTGGGAGGCCT
chr16	23680085	23680109	CTCCAGACCTGCATCCTCCTAGCTT
chr16	72802861	72802885	TGAGATACCAGTACAAACCTTTTAG
chr16	29824239	29824263	TGGCCCAATTGGGCCTGCAGTGCTG
chr16	31201614	31201638	GCTATGGAGGTGGTGGCAGTGGTGG
chr17	49399897	49399921	TATAGGTGACAGTTCATACCTACTG
chr17	65942219	65942243	GCAAATCAAACTCCAGTTACCTATC
chr17	46921850	46921874	CTTGTCACCCAGGCTGGAGTGCAAT
chr17	17700443	17700467	CTGGGGCTGATCCGTTATGCAGAAA
chr17	18831983	18832007	GGGCCATGCCGTCTGCACAAGGCCA
chr17	64755011	64755035	TCTAACATGAGTTTTTTTCAAAATA
chr17	5265068	5265092	AGTGCAGGCACATGTTGCCAGCAAG
chr17	66521252	66521276	GAAACTCTTTAAAGGTAATTTTCTG
chr17	34147591	34147615	GGAGAATGTGGAAATAGCATTGTCA
chr17	56171388	56171412	CTCCTTCCTCCCTTTGCCCAGATAA
chr17	7825334	7825358	TCCTTGATGAGAACAGTGACTAGGA
chr17	3627603	3627627	AGTGCAGCACACCCTGCGGCCCGCT
chr17	11929644	11929668	CTTATTTTTAGGGGTCTGGATATCA
chr17	60719237	60719261	CATTTGCTTATCTCACTCTCTGTGT
chr17	20237209	20237233	TAGACCTACATAACAAAATGTACAG
chr17	74562074	74562098	TGCCCTCTGTTGGCAAGGGAAGGTG
chr17	8164076	8164100	GGGACCACAGGTGCCCACCACCACG
chr17	28453207	28453231	AAATCTAAAGTGCTAATCTTGACTT
chr17	78608071	78608095	GTGCGTACTGTGTGTGTGCGTACTG
chr17	40173810	40173834	ACTTACATTGTAACAGATCAACTCT
chr17	57757021	57757045	AATTTATATATATTCAATTTACATT
chr17	13989416	13989440	CTGTCACAAATGTCTTATGTTGTTT
chr17	17395525	17395549	TCACCCTCAGTCAGTGCCCAAGAGT
chr17	77761465	77761489	AACTGTGGCAATGGTGTGTGTGTGA
chr17	40931231	40931255	GGGTTTCTCACACCCCATATGTCTG
chr17	78263672	78263696	TGCCTGAGAGCCCGGCACACCCTCT
chr17	28444312	28444336	CGTTTTAGGAATATTGTTCTGAGAA
chr17	46137480	46137504	CAGCAGGTTGGAGTGACTGGTGGGC
chr17	55358047	55358071	CCCCTATTGGTAAACTTGTTTTTGA
chr17	45696218	45696242	ATTATCTTCTTTGCTGAGAACTTCT
chr17	64496527	64496551	CATTGGGAGGTAGAACTGAGCTGAG
chr17	34180366	34180390	GTGATGGGGTAGGTTGGGAGATAAT
chr17	59004586	59004610	ATTTTTTTCTTTCTTTCTTTCTTTT
chr17	26381855	26381879	CTGAGACCAGAGGATTGCTTGAGCC
chr17	57352833	57352857	AGACAAGATCCAAATAGTCATATTT
chr17	55351765	55351789	TGATGATGGTATCACCTTCATGGGG
chr17	34241350	34241374	GACCATCTGCTGACTTGAAGGTTCT
chr17	57756962	57756986	TACTCAAATGGATCATATATAACTA
chr17	19188721	19188745	GTTCCAGCTGTGATGTTTTTGGTTC
chr17	74558252	74558276	GACTGGCATGTGAGCAAGAAAGAAA
chr17	30699037	30699061	AGGCCGGGCGCAGTGGCTCACGCCT
chr17	26522288	26522312	GAGAATGAGTTTGTGACTAGGAGAG
chr17	39847931	39847955	CTTGTGCATATAAAGGAACCATAGA
chr17	34236449	34236473	TTGGAACACTCACCTCTTGATATAC
chr17	30768014	30768038	AGTGTGTAAGGGGCAAAGTGATAAG
chr17	15905083	15905107	TGTACATAGTAGGAATTCAGTAAAT
chr17	78819428	78819452	CCGTGCCCCCAGCTGGGTCTTTCTC
chr17	65862880	65862904	AAAATAGATTAAAATTTTCAAGTAC
chr18	59901643	59901667	AGGGCTTAAGCATTAAATCTACATT
chr18	33559058	33559082	TGAATGCAAACTTTTCTTGGCATCC
chr18	32169023	32169047	CATACAGCCCTTTGCATGATTACAG
chr18	20812802	20812826	CTAGGATGATGGCTCAACAGAATCA
chr18	22029980	22030004	AGACAGAAAATTAAGAATGAATCAG
chr18	9106291	9106315	AAACAAAAACCTCATTGGTTTTTTA
chr18	48575343	48575367	AAGGTTAAAGAATCAGACATTTTTA
chr18	666708	666732	ATGAGATCTGTTAAATGTTAGCAAC
chr18	34410318	34410342	GCATACTAGTGCAGTGTGCAAATTA
chr18	12967771	12967795	GGCGTGGTGGTGTGCGCCTGTACTC
chr18	109083	109107	CGACAAATCTCTGCACTGATCACCT
chr18	13546528	13546552	TGGCTAATTTTTGCATTTTTTGTAG
chr18	13036383	13036407	TGGGGAGCCTCCGTCATGTTTGGGC
chr18	29693921	29693945	TGTATGTGCACATGTGTTTTTAAAG
chr18	19779408	19779432	TTTTCAAAAAGCTTCTCAAAAGCAA
chr18	29718133	29718157	ATACTTTTGGTATCATACCTAAAAA
chr18	21147193	21147217	AATTATCTTCCAAGGTGGCTGTACC
chr18	19407404	19407428	TACCTATAGAATGACCAATATAACT
chr19	44781005	44781029	TGTGCACATACAATGTGTAATGATC
chr19	57942799	57942823	AGTACATATAACATGCAGGAGACTT
chr19	58868086	58868110	CGGCGCAGGGGAAGGGCTTCTCGCT
chr19	7678225	7678249	GGGTAAGGCCTCCATGGGTGGGAGA
chr19	42427250	42427274	ATCCTCACCACCACCTGTGAGGTAG
chr19	36224052	36224076	TTGTGAAGATGGCTGGGGAGGGTGA
chr19	50891186	50891210	GTCCATCCACTGATGAAGGGATACG
chr19	58134304	58134328	AAGTGTACGAGTTAAGTCTTGATAC
chr19	24220055	24220079	CAGGTGCCTGAATCCAGCACCTACT
chr19	57817952	57817976	GGGCAGGTAAAGTAAAACTTCAGGT
chr19	52716164	52716188	GCAAGGCCTCTGCTGCCCTCCCACT
chr19	5691831	5691855	TGAGGAAGCCGCCGTACTGCAAATG
chr19	56934100	56934124	AACTCTCTTAAATTCTTATTATTTA
chr19	50154990	50155014	CCTGCATGCGGAGTCGGACGGCGAG
chr19	41807016	41807040	CGGAAGAAATTCATTCTTCATTCTC
chr19	5647612	5647636	ATTCCCTCAGTCTTTCGAATATCAG
chr19	11477009	11477033	TTAATTAATTCACTCATTCATTAAG
chr19	48777062	48777086	TGGAGTGCAGTGGCGTTATCTCGGC
chr19	58305154	58305178	GTTACTATCTGGGGGTTCAATAACT
chr19	48207796	48207820	GTCACCTGAGGTCAGGAGTTCGAGA
chr19	16799417	16799441	GCTTTTGGAGGGGTTCACAGAATCC
chr19	38697541	38697565	AGCCTCCAGAGCCGATTTATTTGAG
chr19	10802319	10802343	ATATGCTTTGGGTGGACGGTCTCCT
chr19	56157129	56157153	TGGGTCATCTGGGAAGAATGTTTTT
chr19	8536422	8536446	AAATTCCCTCCTTATTCATCTCTGC
chr19	49524575	49524599	AGGCAGCCACACCCCTCCCTGCCGA
chr19	17838682	17838706	TCCCCCCACCACTGCCTGACCCATC
chr19	34890847	34890871	AGCTTGATGGCAGTGCTCAAGTGAC
chr19	56918057	56918081	GGCTAATTTTGTGTATTTTTTAGTA
chr19	39980956	39980980	TAAAGGGGGCCTGGAGTTGCTTGAC
chr19	34774271	34774295	GGGTAACTTTTCAAGACCTTTCCTG
chr19	57804185	57804209	TGTTCCACAGCATTGTCTCCACTCT
chr19	24222933	24222957	TATGCTCTATGAGCCTTGTCCAGGT
chr19	44515204	44515228	GTAAAGAATGTGGGAAGAGCTTCAG
chr19	37881575	37881599	GATACAGCTTGATCTCCTGGATCCA
chr19	30982439	30982463	GACCCACTTCATCTGTGTCCCCTGC
chr19	39220526	39220550	ACCTGACGGCTGGGGACCCACCCAG
chr19	44749292	44749316	GTTTCCCTAAGAGCTTTTTCTGCAT
chr19	36259848	36259872	GCAGCTGACCCCTCCCTCCTTGAAG
chr19	32877813	32877837	ATGACTTTATTGCTTAGAAAGTTGT
chr19	37123753	37123777	TACATCTCAAATGTGATCATTTCTT
chr19	44744439	44744463	GCAGTGGCTCCCGCCTTTAATCCCA
chr19	58362005	58362029	CTGCGGAGACAAAGGAGTTAGAAAG
chr19	30807003	30807027	CGGTAAACAAGTTTGGGTATTTCTG
chr19	31057593	31057617	ATGTGGCCCCTCTGGACAGTGGAGG
chr19	44661159	44661183	CCTTCGTATCCATCAAAGGGTCCAC
chr19	2224791	2224815	CTCCTTGCCCACGTGTGCGTGCACG
chr19	34920252	34920276	TTACTGGCCCTTCGGTGTGAGTTTA
chr19	38044946	38044970	CATTGGCAAACTGCATATCCCTGGG
chr19	36729479	36729503	AAAATAGGAATGGGAGTGAGGATGG
chr19	44780039	44780063	AAAAATAAATAAAAAAGATAAAAAC
chr19	40527057	40527081	GTTCTGTATACCCTACTAGATATTT
chr19	57728652	57728676	TGACAGTTTAATAAGTTATCAGCAA
chr2	7348340	7348364	AAGACAGCAGAGAAACTTCAGCTTT
chr2	128788788	128788812	AAAACACACCTTGTGCCCCAGCCAG
chr2	20874920	20874944	TGAGAACCTGTCATCTCAGTGAGAC
chr2	89873469	89873493	ATTCTACTCCACTCTCGTTGATTCC
chr2	74331119	74331143	CGGCCTGCTGGGTGTTTACTGTATC
chr2	109992337	109992361	TGCGGGCTTCAGAGCAGACCTGGCT
chr2	110260354	110260378	CTTTATTGCCTCAGAGAGAACTGCA
chr2	207177156	207177180	TGAGACAGAGTCTCACTGTCTTGCC
chr2	232038460	232038484	CTTTTGATCCTGTTAATAGATAAAA
chr2	200796739	200796763	TAGGTATAAATTATTTATTTTGTAA
chr2	172552543	172552567	CATTTACTATGATTGAGGTTCTTTA
chr2	32340995	32341019	ACCTTGTCTGGTTTACATACTTAAT
chr2	42836900	42836924	ACAAAAGTTCTCCAGTAAAGTAACC
chr2	152332447	152332471	CTTGCTGCACATATTTGTAGGATAC
chr2	109301598	109301622	TGTGTTTCAGATTTTCCATTTGAAA
chr2	28352341	28352365	TTTCTCTTCATTGACTTTTGTTTTC
chr2	189156966	189156990	AAGCTGATATCCCGAGGGGCGGTGG
chr2	219460867	219460891	AGCAGCTGAGGCCCAGGGCCTTGCT
chr2	86735984	86736008	TAGTACTGGGGGCTACCATAAAAGA
chr2	201680599	201680623	TTTTAGGGATACTGTTCTTGGTGCA
chr2	24207744	24207768	AAAATTTCATTTTTTCTTTTTGGTT
chr2	237039120	237039144	TGGGAACAGCTGCCCCTAAATCCAA
chr2	170625620	170625644	TCTCTCATACACAAATAACATAGAA
chr2	153575690	153575714	CCCGCCCTTTGCCTTTTCTAAGTGG
chr2	239328789	239328813	CCTCTAACAAGATGCGTTTTACATT
chr2	32676771	32676795	TACCATTTTTATTTGCAGTAATGAC
chr2	44660539	44660563	TTTTTTTTCAAATCCAAGTTGTCAA
chr2	136393730	136393754	AGAGACCGAATATTTTCCCAAGATG
chr2	42477414	42477438	TCCAAAAGAAACATTGCTAATTATG
chr2	122515366	122515390	GGTGTTACAGGTGCCCGCCATCACG
chr2	207469453	207469477	CAGTGAGCCCAATTGTAAGCCTTAA
chr2	97507065	97507089	GGCTCATGCCTGTAATCCCAGCACT
chr2	99075610	99075634	GTTCAGGTCTGGACTGGCCCAGGAG
chr2	242281620	242281644	TGTCCTCTCTGTGCCTTTGACGAGG
chr2	10020941	10020965	ACTAGGCAGCTTAAAAAGTGACAGG
chr2	44705774	44705798	CAAAGGGAAGGTGTCATTTTCTGGT
chr2	233726523	233726547	CAGTCTTCTGTTTTAAAGTGGGAAA
chr2	238677910	238677934	CAGTCTGAAGACTCTAATACTTGAC
chr2	32797568	32797592	ATAATGCCAGTTGGCTATACCTGTT
chr2	113289414	113289438	TTACATAAATAGTTTATGAAGCTTT
chr2	20647601	20647625	GCATGTCCGCACAGAGCTGGCCCGC
chr2	32289103	32289127	CCTTCCACCTGGGGCTCCTCTTCGT
chr2	96017097	96017121	GATCCTATGAGAGGCATTTGCAGCC
chr2	182098019	182098043	CCTGTCAAACATAACTGTCTATGGA
chr2	149407026	149407050	AGCTTCCTTTGTTCCGTACGATGCA
chr2	74157316	74157340	TCTGTTTTCAGAGTGAAGTAGGAAG
chr2	169401229	169401253	TCCACATGGGACCCTCTGCTTTTCC
chr2	227743745	227743769	TAAAAGGACGTGAAATCAATTTAGT
chr2	64686664	64686688	CCCTCACCAATATCCCTAAGTAATG
chr2	25040749	25040773	TACTGTCTGATGAAGGGTACATCAC
chr2	29119341	29119365	AAGTGTTGATAAGGAACTTTCTGCC
chr2	9603476	9603500	TCAGTCATCCAGGTGGCAGACAGTG
chr2	178086684	178086708	AGGAAGGGCAATAAGCATTAGGTAA
chr2	149409068	149409092	GTTGGAAAAAAGGTAGAATTAGACT
chr2	190531343	190531367	AAACATCTGGATTGGCAAATCAGTG
chr2	169549318	169549342	AGTACTTTGTGTGTAAGCATGCCTA
chr2	120633716	120633740	GGAAGAGGTAAGAAGAGACCATACA
chr2	223756645	223756669	TCCAGATAGTAATATGACTAAACCT
chr2	48604340	48604364	GCAGGATGAGGTATTTGGGTTTTTT
chr2	163210435	163210459	TTTTCCTCAACTTTATTTCCTAAAC
chr2	102360622	102360646	ACTAGAACTGACGTGAGCCACAGAG
chr2	239244029	239244053	CTCCTGCTCTGTGAAGCCTTTTGTA
chr2	128912911	128912935	TGTTGTGAAGTTGTTCAGTAAACAT
chr2	242601688	242601712	AAGCTGCTTTGAAGAAAGGCAGTCT
chr2	179263626	179263650	AGCTGGAGAAGAGTTTATAATCATA
chr2	99813439	99813463	GGTGTGAAATGAAAATATTTTAGGA
chr2	170497444	170497468	TTGTTGAGGGGTTTAGTTTGTTTTA
chr2	28004256	28004280	TACAGATCTTGGTTGTGGAATCTTT
chr2	24920786	24920810	CAGTTTTAGGAAAGGAAGAAATGGG
chr2	74159515	74159539	ACCACCTTCCTTGGGCTCTGACCAC
chr20	13280316	13280340	TGAAAGTGCCCCTGGGGAGCGATGT
chr20	14552692	14552716	GATCCCAGACCTCTTGACATTTCTT
chr20	61578486	61578510	GAGACTGGGAAGTCTCCAGCGTTAC
chr20	39667868	39667892	GTACGTTGTAGGTATATACAGTCAC
chr20	58521696	58521720	TTTCAGACTTGTACAAGTTCCTTCT
chr20	21219586	21219610	CCTCCCATTCCTTGACCCCTGTGCC
chr20	57098039	57098063	AGCCTAAGACCTTATTTTTCCCTTC
chr20	8375232	8375256	AATGAAGTTAATAGTACTATTTCTC
chr20	37078495	37078519	AGGATTGGGATGTGATGGGCAGTAG
chr20	10608795	10608819	TTGTGTTTTCTTTGTTGAAATAATT
chr20	13801120	13801144	GCTTGAGCCCAGGAGTTTGAGACCA
chr20	61569441	61569465	CCCTCCCGCTCCCCGCCCCCGCCCC
chr20	56936124	56936148	TTTCCCTCAGGGAGCCTAATGAGGT
chr20	32595997	32596021	CTTTTCTTTGGATTGAGTTACTATT
chr20	47669183	47669207	GAGATAGGGTCTCACTCCCATTGCC
chr20	47921022	47921046	TGGTAAAACCCCATTTCTACTAAAA
chr20	5171700	5171724	CTGCTGCTGAATCCTTTCTGGGGAC
chr20	47897787	47897811	GTTTTTATTCCTAACAAGTAGTCCC
chr20	47719779	47719803	CCCTTCCAAACCCCAGCCATGGGAA
chr20	5171922	5171946	ACTATGGAAAACCTAACCTGATTAG
chr20	36675636	36675660	AAAAGAATTAATTTTTATGTACTCT
chr20	10367767	10367791	TACTGAGGCCTCCATAGAAGCAAGA
chr20	30340457	30340481	CCCAGGCTGGATGCGGTGGCGTGAT
chr20	62306973	62306997	CTTCCCGTCTCAGCGTCTTAAAGCG
chr20	10453989	10454013	TCCCTGGACCAGCAGCATTAGTATC
chr21	37581323	37581347	TAAGTCTGGGTAACGAACGGCTGAG
chr21	33848110	33848134	AATAAATTCCCGGAAGTTTTATACC
chr21	11175434	11175458	GTCGGCCCGGCGTGGTGGCTCACGC
chr21	38885929	38885953	TCCCTTCCTGCTTTTTACTTTTTCT
chr21	45171097	45171121	TGCTGTGACAAAATGCCTGAGACTG
chr21	34720513	34720537	GTCCATTGGTATGCTGGCGCATGTT
chr21	46894327	46894351	TCTTGTGTGTCGTGTGTGTCTGTGG
chr21	45378470	45378494	TGTGTGGCATATGTGTGGTTTGTAG
chr21	27228323	27228347	TGGATTTAGGACTTTCTGCCTCCAC
chr21	47654397	47654421	CCTTTGAATTTCACCTGGATGGCTG
chr21	17652501	17652525	GCGGGTTAGTTCAGGAGGAGGTTAC
chr21	34728915	34728939	CACTGAAGTCATAGAAAATAGGTAA
chr21	35775931	35775955	AATCACACAGAGTTGAATTTCTTTC
chr21	38784774	38784798	GTCCAGGCTTCCTGAATCAGGATTT
chr21	37694607	37694631	GTATTTGTCAAAAGTCCTACATTTT
chr21	34916574	34916598	TAAGTGGAAATAGATCCACTCACAT
chr22	23534218	23534242	GGATGGTGGCTGGTGCCCATGGGCA
chr22	30069518	30069542	AGGGCCGCAGACCAGCCTGCCCTGA
chr22	50874383	50874407	CCTGTAGGCTGCTGCTGAGTTTGGG
chr22	35861476	35861500	TCCCTGCGGTCCTGAGTAGCACTGC
chr22	51114323	51114347	GTTTGAACAGTGTGTGCATTGAGCA
chr22	46551307	46551331	TCAAGCGATTCTCCTGCCTCAGTCT
chr22	43559095	43559119	CTGTCAGGGCCTTGGCCCAGGGGTC
chr22	40725384	40725408	GCGCCAAAGGTGTGTGTATTTTCAG
chr22	46486029	46486053	GCGGCTCCCTGCCCCCTCCCTCCCA
chr22	19478970	19478994	ATTCCTAAAAGGTACTTTTACTGGA
chr22	41875241	41875265	CCACAGACAATGACAGATGCCCATC
chr22	21976773	21976797	AGGTCCCAGGTTGGCACTTCTCCCT
chr22	32879704	32879728	TTCAGGATGGAAGAGTAGGTCGCAG
chr3	40521008	40521032	TAATGCCATTCTTGTAAGAGTCCTT
chr3	73048442	73048466	ATAGAACATCTTGATTTAGAACAAT
chr3	50161825	50161849	GTGTCCTTAATGGAAAGTGTTCCTG
chr3	9430499	9430523	AGGTTCTGCATCTGCAGATTCAACC
chr3	47891371	47891395	GCCACCATCTCACTGAGCGACAGTG
chr3	113680949	113680973	GCACCTGTTTGGAATCTGGTTTTCT
chr3	197616007	197616031	CAGCTAATAACATCATATTGTAATT
chr3	44519728	44519752	AATAATATGTGGAATCTGGGAGGAG
chr3	141166539	141166563	CTCCGGTTTCTGTCTACAAGTGTGA
chr3	38415508	38415532	ATATATCTCTTAAAAAAAAAAAAGA
chr3	96783387	96783411	TCTGGTCCAGTGCCTGACACATAGT
chr3	101678097	101678121	CAAAGTAACCAAAACAATCTTATTA
chr3	23294578	23294602	AGGGTTAAATATAAAAGAAAATAAA
chr3	101293293	101293317	CGGGCCTACATCGCCTCCTTGCCTG
chr3	61783391	61783415	TAAAGCCAAGTCCTGAGTTTGTATG
chr3	171766577	171766601	AGGCAGTTCTAATACATGCCATAAC
chr3	149531295	149531319	TTGCAAAAGGAATAAAATAGCCTTG
chr3	24147496	24147520	TCTCTTTTCTGCAGCTTCTCTGGAC
chr3	142742457	142742481	GTTTTAAAGGCTTGGGAACAAAGTA
chr3	140962164	140962188	CAGCTTGAGAGTGACATTTCAAGAA
chr3	28332654	28332678	TCATAGAAGTGACATCCTGTCTGCA
chr3	140661114	140661138	GGGGGGCTCCGGTTCGGGGAAGCAA
chr3	23853384	23853408	CTGCTAAGCTAAGAGAACATTAGAG
chr3	49060040	49060064	CAAACTTGGCTTTCCTCTGTCTCCT
chr3	184084100	184084124	ATGCTGGCATTTAGTTACCAGTAAC
chr3	33868497	33868521	AAAGGAAAAGAAAACTTAACAAATT
chr3	58483215	58483239	GCTCTGCAGTTTGCTTTACAGGTTG
chr3	183868036	183868060	TGGGCATCAAGGTGAAGATCATGCT
chr3	126489422	126489446	GATGGTCATGTGGTTTTGTTTTTAG
chr3	5191617	5191641	GTAGAACTTTGCTGTGGATTGGCAT
chr3	31654609	31654633	TCTTTAGGACTATAGAGGGGTAGTG
chr3	197575358	197575382	ATTTCTTAACGTTTTGCAGCCTCTA
chr3	100429257	100429281	TAGCTAGTAGTGAGAATCTTTACCG
chr3	150930277	150930301	CCAGTCATCTTATTTTTCCCATACT
chr3	38528548	38528572	AGTGACACCTGGCAGTGAGGGAAGA
chr3	128488847	128488871	TCTTTTTTTTTTTTTTTGAGACGGA
chr3	169713324	169713348	TGGTGTTTCCCCCCTCTTTCTGGTT
chr3	158073722	158073746	TTTTTTCCTATACATACATACCTAT
chr3	88131057	88131081	ATACAACTACGTTACAAATGAATAA
chr3	128629597	128629621	ACACCTTCTGCGTGGAAGCTTACTT
chr3	128504955	128504979	CTTTTTCTTCATCTGTTAAATGGGA
chr3	133306391	133306415	TTGTGCATAAAGAGAGAGATGTATT
chr3	197528365	197528389	TGTTGAGGCTAACTTCTTCATTGTT
chr3	99637686	99637710	GTCAAAGAACTAGATGCCCATGACA
chr3	4639520	4639544	GAGTTTAAAGTATACAGAGTCACAG
chr3	17052727	17052751	TCAAAGAATTTCAGGTGTCGTTTCA
chr3	20027361	20027385	GGCAGTAACTTCCTCTTTATCCAAA
chr3	142218949	142218973	AATTCCAATAACTCAGAATTCTGAA
chr3	9443572	9443596	AAAATGTGCATCGTATATTTAGTGA
chr3	124457198	124457222	GTGGTTGGATCCAGGAGCTCAAGTG
chr3	172488856	172488880	AATTTCACAGTTTATTTAATAGCAG
chr4	110739351	110739375	GACAGGATTGCTACAGATTGGACCA
chr4	153777654	153777678	ATTTACATTGTATTTGGTATTTTAA
chr4	159699651	159699675	CATTTGTCATCTCACATCATCTCAA
chr4	131025	131049	AAAAAAAAATTACCTAGTCTCAGGT
chr4	62107355	62107379	CCCTTTTTAATCTTAACACTCCTGA
chr4	17816761	17816785	ATCTTACTGTATTAAGTATGTTACC
chr4	153751970	153751994	GGGACAAATTCCTCCTTGGTTGAGA
chr4	57798243	57798267	AGATTACAGCAAACACCTCAATCGC
chr4	575570	575594	TCACATACATGGACTCAGGGAGCAT
chr4	99983932	99983956	GAGATTAAAAAGTTTGAATGATTAT
chr4	71850755	71850779	TACTGCCTGTCTTATCAGGATGGAT
chr4	106861116	106861140	TTATGATGAGCCACTATATGCTAGG
chr4	962531	962555	GTGGGCTGGGCCACCCTGGGCAGCA
chr4	20254783	20254807	TCGAGGGCGAGGGAGAGGCCGCGTG
chr4	177250404	177250428	CATCCTCAATAATCTAATGAGGTAA
chr4	109589004	109589028	CAGTGTTAAGTTTTTGGTCTATTAA
chr4	80577606	80577630	TCTAAGTACTTGTTTTATGAATCTG
chr4	41952683	41952707	AGCAAATTAACATTCATTTTTACTT
chr4	44692970	44692994	AGCATACTGAATTTAATGAGATTTT
chr4	109589112	109589136	GAGAGTTAGCATCTTTATATCCTTG
chr4	7008650	7008674	TGTCCATACTTGTGCTCCAAAAGAC
chr4	107269374	107269398	AACATTTTTGCTTTGCTGCCAGAGT
chr4	87712149	87712173	CAGTGGGTGCAGCCTACAGAGGGTG
chr4	140232776	140232800	AATGGTATCAGGATTAAATGAGTTT
chr4	128760362	128760386	GTTTCCTAAATTTTTTGCTTCTGGG
chr4	139967707	139967731	ATGTTCCATTATTGTGTTTCTTTTT
chr4	128820001	128820025	TTATTTGTGCTTTTATTGTTTTCCC
chr4	178284292	178284316	CCTCTCCCCGCTGCTTGTATTTAAA
chr4	147111978	147112002	CCAATCTAAATAGCATTCCTATTTC
chr4	87517345	87517369	AAATATTTGAGGTTAGTTGTTAAGA
chr4	129794532	129794556	TTGACCAAGGTTATACAGGAAAGAG
chr4	20271020	20271044	GAATGACTGTATGGCAAGGTTTTCA
chr4	148715540	148715564	CCTATAATTATCTCCATGAAATTTT
chr4	3422038	3422062	CTGTGTAACTGCACGTACTGATGTG
chr4	120192789	120192813	AATGTTGATAGTATTTTTAGTGAAA
chr4	88061593	88061617	CAGGGTTGCCTTTTTTTTATTTATT
chr4	99316568	99316592	TTAAAGTTTCCATAATGTATACCAT
chr4	124239771	124239795	TTATGTATTACAAGAGTGTATGAAA
chr4	71618665	71618689	TTTTTGGAATAGTCTGTCAAGGATT
chr4	174361022	174361046	ACAAGGACACGTCACACTGTCTTCA
chr5	110100645	110100669	GTCTTACTCTTGAGTCATTTAGTAT
chr5	34760710	34760734	TAGTACTTACTAAAGAGAAGACAGA
chr5	175935973	175935997	ATCATAATTCAGTCTCTTCTTATTC
chr5	138700395	138700419	TTGTTATCAGTGATGGCTCTTCTCT
chr5	138992517	138992541	GTCTTTAAACAACATACAAGGGGCT
chr5	71492185	71492209	AGAAGACATGGATGAGGCCATTGAG
chr5	65139321	65139345	GGATGCTGTCAGAGTCAGACAGAGA
chr5	176495269	176495293	CATTCCCATGATCCCAGTGTAGTAG
chr5	110077273	110077297	GGCCAACCATGGAAAATTTTTTATT
chr5	244848	244872	TTATATTTCCATTGTGAAGGGCCCA
chr5	96364797	96364821	GAAAAAAAGTTTAAATAATGTCTGT
chr5	74929520	74929544	ACATTACATTTTCTGTGGATCTGTT
chr5	179999222	179999246	CTCTGTTGCCCAGGCTGGAGTGCAG
chr5	138632358	138632382	AGCAAACACAGGAATCAGAATATTC
chr5	82815583	82815607	GGTTACACAGATTGAACAAATAGAA
chr5	36152444	36152468	GCTACTGGCTAATATTGTTAGTAAT
chr5	65463301	65463325	TAAGATTTTGCATTATTCAGAATAA
chr5	139495830	139495854	CTAGCACTGTCTCCTAAACTTGTAA
chr5	5430485	5430509	TGATATGCAGCAGGGCCTTGGGAAA
chr5	64951741	64951765	TTTTTTAAAGAGGTATGTTACCTTG
chr5	66254159	66254183	ACTACAATGGAAGTACACTTAGTTC
chr5	60419813	60419837	AATAATTATTTGGGTGGTGAGTTGA
chr5	17462314	17462338	TGAAGTCCCTCAACGTTTGCTTCTC
chr5	1048407	1048431	TGAGTGGGTTAGTGCGTGAATGAGT
chr5	170601393	170601417	ATGGGAAAAGGAGAGATTGTTCAAA
chr5	90076639	90076663	TTCTAAATAGCTATGACTGCAGGCA
chr5	179007333	179007357	TCCCGGGTTCACGCCATTCTCCTGC
chr5	82570819	82570843	AACAGACAGATCAGTTAGGAGGTTT
chr5	175927113	175927137	TAGAGAGACGATTCCACTTTTCACA
chr5	10434362	10434386	GGAAGTTATTTTGTATAACACCAAA
chr5	142177141	142177165	GTTGTGTTGACTTGGCAAGATCAAA
chr5	72876535	72876559	TATTCAGAGTGTGAGAGCAAGCTCT
chr5	138651373	138651397	GGTCTTTTTAAAGCTACCCAGAATG
chr5	170884659	170884683	GCAGGGCGGGGGCAGGGTGGCCTCT
chr5	14584896	14584920	CGATATCCTGGATTTTGTTAATCCA
chr5	65520019	65520043	CTAGATACCTTATTTCTCTTATCAA
chr5	37006264	37006288	TCACGTTTGAAAACATTGAAACACA
chr5	5425133	5425157	CTGTTATGGTTAAATTTAGCAACTG
chr5	5424910	5424934	GTGAAGAACTGTAGCAGGAGCTGGC
chr5	67526671	67526695	CTATGTTATGTTCTTCGGAGAGAAC
chr5	71504116	71504140	TTGTTCATACTGATTACTTAATCCA
chr5	149228896	149228920	GAACTGTTGTGTGTCACAGCAGTTG
chr5	121342933	121342957	GGAGACACAGTCTACACGGGTGGTC
chr5	145664388	145664412	GGGTTTTTCTTTCATGCATGCAAAT
chr5	32623729	32623753	AAACCTCTAGAGGGTATTTAAACCC
chr5	98125149	98125173	CTCTTTGTTGGCTACCTAATTTTCA
chr5	121360030	121360054	CTGCTAAGCCAATGCCAAATTTTTA
chr5	95126064	95126088	AGTTTCATTATGTTACCTGAGGTCA
chr5	41918044	41918068	ATGCATGGCTTTTCAAGTGAGTAAT
chr5	70790079	70790103	AAAAGAAAAAGGTATGGCTAAATGT
chr5	121420988	121421012	TAACTCTCACCTCTACTATTTACTA
chr5	108222934	108222958	ATAGAAATAACAGTATTTGTTGTAT
chr5	72795900	72795924	GCCAGAAGTTGCACTTAGACTTAAA
chr5	172768857	172768881	CTCTTTTTTTCACTTAGAAAATTTA
chr5	54461384	54461408	ACGTATTTGGACCAAAGTTATTAGA
chr5	170290898	170290922	AGCGGAGTTGGACAAATAAAAGATC
chr5	178316502	178316526	ATGCAATGATGTGATCACGGCTCAC
chr5	110433126	110433150	TTTTATGCCGTTAGTTCCCATCTCA
chr5	52286251	52286275	CCTGACCATTAGGCAGAGCTAGAGT
chr5	134044656	134044680	GTGGCTGACGTGGGTGGATTGCTTG
chr6	74011498	74011522	CATGTGCCACCATGTCCAGCTAACT
chr6	168273120	168273144	CAAAATTGTTAAATTTTCAGATAAA
chr6	111351525	111351549	AGTTACGAAAGAGGTTCCTGAAAGG
chr6	97731999	97732023	ATGAAATGATAAATAGTAGAAATAA
chr6	57477692	57477716	CACGACCTTGGGTTTGGTGTGTTCC
chr6	118623886	118623910	TTTAATTTTAAAAAGGAAAAAGAAA
chr6	21046214	21046238	CAGACAGGAAGGATTCAGATCCTGA
chr6	43427301	43427325	AGGCTCCTTCCTTATGATCAAGTCT
chr6	96035458	96035482	GCACTTAACTATATCAATAGCTTAG
chr6	76369778	76369802	TTTAGTCTCTTTCAATAGAAATAAT
chr6	27685361	27685385	TGGGTGGGCCTCATCCCGTCAGTTG
chr6	126741899	126741923	CTAATTAAGTGGGTCCTACAAAGGG
chr6	18466623	18466647	CTGATAAAACCGCAACAAAAACATG
chr6	139112269	139112293	TGGAGTGCAGTGACATGATCATGGC
chr6	32948782	32948806	GATCTGGAGTTACCTGAGGCCACAG
chr6	36570839	36570863	GTGATAGTTAACCCATTTTTTTTTT
chr6	73659507	73659531	CTCCCACAAAAATTACACTGGAAAG
chr6	144150729	144150753	TTTACTTAGGTGAAACATTATTAAA
chr6	80410471	80410495	GAGCAGAGGCTATTTTTCTGCATTC
chr6	89874354	89874378	GGAAAGCAATCAGTTAATGTCTTTA
chr6	42860789	42860813	AAGGACATTTTACCCTTGGGGAAAT
chr6	157258229	157258253	CTAGGTATTTGGTTTTGAAGGAGGG
chr6	20577547	20577571	CAGCCCTCCATGTAGGGGGCGGGGG
chr6	127665022	127665046	TTTATCCGAATATCCAGTGTGTGTC
chr6	147967524	147967548	TCAATCCTTCTTGACCTGTTCGGTT
chr6	170680591	170680615	TTTTTTTGATATGTACCTTTTGCCA
chr6	41106875	41106899	CAGGTTTGCCCAGGAATCACAGTGG
chr6	127665325	127665349	TCATCTGGGCATTTTTAAAGGGACG
chr6	53778161	53778185	AAAAACCAAAAAACAAAAAACTGGA
chr6	167439682	167439706	CTCTACTAAAAATACAAAAATTAGC
chr6	157875072	157875096	GGATGTTTCTTTCTTTCAGGCTAGG
chr6	5443913	5443937	AGCCCCGCAGACAGGTGGTGGTTGT
chr6	5339550	5339574	TATTTAAAATCATGTTTAATAATAT
chr6	53677366	53677390	TAGTCCCAGCTACTCGGGAGGCTGA
chr6	20742710	20742734	TTTTACTTAATTGTAATCTCAAACC
chr6	20685452	20685476	GATGTCCAGTTGTTCTACCACCGTT
chr6	20402953	20402977	CTGGGCCGAGCATCGTGGGCCTCGG
chr6	126369245	126369269	AGCACCCTTGTTTCATAAAGGTTAC
chr6	30541854	30541878	AGGCTTTTCCTGTCCCTATAATGAA
chr6	133193864	133193888	AGAGCCCCCATGAATGGGGTTTGTG
chr6	2312722	2312746	CCTCTTTCCTAATTAAGAGAACTAC
chr6	34976968	34976992	GTCAAGAGACTTCACAGAGTCTCTC
chr6	168260615	168260639	AACAAAGTTGTTTTCCTGGCAGGAG
chr6	4055800	4055824	CTGGAATATGAATTATCTTCACTTG
chr6	88358817	88358841	CCCTGCTCCCAGACCGTACTTACAT
chr6	133215661	133215685	TCACAACCTCAGTGAAAGGCAGGAT
chr6	64401881	64401905	GAACCAAATATATAGATGATACAGT
chr6	73360451	73360475	TTCTTCCTTTTTGTCATTCCTCACA
chr6	36604960	36604984	CTCTGGACCGATTCCCCCAAAGCAA
chr6	64405695	64405719	ATATAGGTTGGTATTGGTGAAGGAA
chr6	126433606	126433630	CATTCTGACATGGTAGAGATATGAA
chr6	33398011	33398035	TGTTACTAGGGAAGAGATATCCTGA
chr6	108841113	108841137	TAACCATTGATTGGCGCTTCTTCTA
chr6	24775493	24775517	GAACGGTCGCGGGAGCCGGGGCGGG
chr6	140320719	140320743	GCACTCCTCAGCCCTTGGGTGGTCG
chr6	80754479	80754503	GTTTATTTCTAGAGGACACTTGTCC
chr6	87969004	87969028	TTTCTGAAATGATAAACATTCAATT
chr6	5645721	5645745	GTTTCACAGATTCATTTAGGAATGA
chr6	80282211	80282235	CTCACTCTGTCGCCCAGGCTGGAGT
chr6	2829839	2829863	TTGCATGATATATCTTTTTCTATTT
chr6	149699599	149699623	CAAATATCCAGACTGGTCGTAATAC
chr6	168363529	168363553	CGTTTCCTCGGGCACTCATCTTTAC
chr6	150507792	150507816	GTGTTTGCTAGAGGCCAAGGTGGGG
chr6	38021071	38021095	TTTCTTACAATTTTTTTTTTTTTTT
chr6	110588891	110588915	TATAAAGAAATACTGGAGGCTAGGT
chr7	37990052	37990076	TGGAGATGGATATGAGACTAGTCAA
chr7	99621723	99621747	TTAATTCCCATTTACAAAGTGATTT
chr7	66735488	66735512	CTCCCCTCCCCGGGTTTTGGTCTGT
chr7	6694959	6694983	TGAAGCCTTATTCTCGAGCCGCCTC
chr7	148081072	148081096	CTGGTAATGTCATTGGAGGATTAAG
chr7	16816164	16816188	TATTGTACGTTTTCATATTCTCACC
chr7	30373289	30373313	TTTGACTTTTTAATAGTAGTCATTC
chr7	94298997	94299021	TTAAGTGCAAACTGTGTCCTGATCA
chr7	66104290	66104314	CCTGAAGGGGCTGCTGACTGCCCCA
chr7	116147382	116147406	AACTGTAGAGTCCTATTTCAGTGTG
chr7	157073270	157073294	CGGCCGGGCAGGCAGGAGGGAGGAA
chr7	97837463	97837487	ATTTATTTTGAGTCACTCATAATTA
chr7	127370054	127370078	GTTGCCCAGGCTGTAGTGCAATGTG
chr7	44812176	44812200	AGAAGGGAAGCAGTTATCACAAGAG
chr7	131178513	131178537	GCTGCAACATAGCTCTGTACCATCT
chr7	32795636	32795660	TTCAGCATATAAAATAAAGGCTTCA
chr7	91576767	91576791	CTGCCTCAGCCTCCCGAGTAGCTGG
chr7	75694391	75694415	CTGTTGTTTTCAAGGGTGGACGCAC
chr7	150787935	150787959	GCAGGAGAATGGTGTGAATCTGGGA
chr7	30120671	30120695	CACACAAAAGGAAAGCTGCTCAGCA
chr7	103006726	103006750	TCTGAAACAGTGGCGCCACAGATCT
chr7	69746222	69746246	GATCCTATAGGGATGTGCCTAGGCC
chr7	128253469	128253493	GAGTTGCTCTTATTCCTGTTTTTAT
chr7	32882077	32882101	AAGGGTGAAGGAGAAGGGGTTGAGG
chr7	935429	935453	GGGCGTCCGGCACAGCTGCGGTCAC
chr7	75610628	75610652	CCTCTGCCCTGCCCCTGCCAGTTTT
chr7	155100511	155100535	TCGCGGCGTGGCCACGCTTCACGGT
chr7	107532948	107532972	TCAAGTATTTAAGTTAGAACTTTCA
chr7	56067045	56067069	GTCCACGTTGAATTCTGAATCATCT
chr7	21551139	21551163	CATAACCTTTATACAGAATCTTCCC
chr7	93349299	93349323	GAACTTCCAGTTCTATAGGGAAGCA
chr7	116201396	116201420	TAGGATATTTCTGCTAAGGTCATCA
chr7	112101902	112101926	TATATATTTTTTTTTTTAGTGTGCA
chr7	116750573	116750597	CAGTCACACAGCTAGCAATGGAGGA
chr7	19853363	19853387	TGGTTGGGGGGAGGGGGGAGAAAAA
chr7	92951272	92951296	CATAATGATCCAGAGTGTTTTAGGA
chr7	99688731	99688755	ACGTAGCCCGAATGACAGCAACAGG
chr7	99017358	99017382	GAGCTGGAAGTCCCGTGAAGGTGAC
chr7	56128162	56128186	GGCATGGCCGAATACTGTGTTTTTA
chr7	788285	788309	GAGGTGCTCCTTCTCCTCGGTGGAC
chr7	69093275	69093299	ACTTTTAAATCTTTTAAATTATATC
chr7	116435941	116435965	ATATGAAGTAATGCTAAAATGCTGG
chr7	107402396	107402420	GTAAATGGAAGAGATACTTGAACAT
chr7	69128251	69128275	GTAAGCTTTCTATCCCAACTGCTTT
chr7	150930676	150930700	CTTTTCCCTTACCTCTTATCACTTG
chr7	17363313	17363337	GCCTAATAATATAACATTTTTATTA
chr7	155487792	155487816	CGTGGTTTTAGTTTCCATTTGTCTG
chr8	41458414	41458438	TTCAAGGTTCATCAGCATCGTAGCA
chr8	435406	435430	GTGCTCAAGTTGAGAAGGAAAGAGA
chr8	74235931	74235955	GGCTGGAGTGCAGTAGCACAATCAC
chr8	41401993	41402017	TTAATGTGCATACCCATCGCCTGGA
chr8	22277492	22277516	CTTTTTTCTCTGATTACCTTGGCCT
chr8	69362754	69362778	AAAGTCCAGATAACTTCTTGATTCA
chr8	16952157	16952181	AAAAAAAATGTCTACCAGGTACTGA
chr8	87572517	87572541	TTTCTCTTTTAATCACAAGAAGCCT
chr8	29966802	29966826	TATAAGCTTGTATTGCCCTTTCTTT
chr8	120221021	120221045	CCTCCTAGCACCTGTTACGCGGGCA
chr8	100506422	100506446	CAGTTCTGTGGTATTAAGTACATTC
chr8	100796098	100796122	TTCTTACTTTCTGTAGGGTACAAAC
chr8	15604009	15604033	ATCTCATGTGGCTGCCGTGGTTCCT
chr8	20078868	20078892	TTGACCTCTCTCTACCTTTTCAGGG
chr8	145151041	145151065	TCCAGGTATATAAGCAGGTGTGCGC
chr8	100844830	100844854	GAGTGTGGCAGTACCCCTCGGGAAT
chr8	64313565	64313589	TTTAATATCTTCTGTTCATCTTGTG
chr8	22278164	22278188	GCAAGCTGACTTGTAGAAATGGGGT
chr8	23083774	23083798	GCGGGCGGATCACCTGAGGTCAGGA
chr8	28575655	28575679	GGTGGTGTGGAATTCTCCCAAGCTG
chr8	61664359	61664383	GATGGAGAACTTGAAGTTGGCAAAA
chr8	1887536	1887560	GATGGTTAAGACATTGATGACACAG
chr8	33356236	33356260	TTGCTCTTTTGTGTTGTACTGAACA
chr8	28887145	28887169	CCTGTAATTCAAAGAGACTAATTAA
chr8	9478619	9478643	ATAGTCCTATACATTTCTTAAAACA
chr8	25273147	25273171	AGATGTGCATTGAAGTAGGAAAATT
chr8	9476423	9476447	TTTAGTTACATAAATGTTCCCAAAG
chr8	126174540	126174564	TTGTTACTGCTTAAAGCACCTATAA
chr8	17065775	17065799	ATATATTTATTGATTGTCTCATATA
chr8	104084351	104084375	TGGAACAAAAGATATTTGTGGAACC
chr8	22468503	22468527	CTTATTATAAAAATGTGTAAAGCAG
chr8	90785211	90785235	CTCCTTCTAGAGCAGAATTGAGAAT
chr8	68011733	68011757	CTGAACTTTGATTAGAATCAAATGG
chr8	15566224	15566248	TCTAGCATTAGTCTAGATACTTTGG
chr8	38673749	38673773	AAGTGGTTCCTCATGAGTTTAAATC
chr8	94808313	94808337	TTCACTTTGGTTTTGAAAGAAAGCA
chr8	126033478	126033502	TGAGCGTACAGACATATGTGGAACT
chr8	136797208	136797232	ACCTATTGACCCATCATCTAGGTTT
chr8	104054863	104054887	TTTACATGCCATGCATTTCACCTAT
chr8	61677851	61677875	ACATATGCATGCATGCACGCACGTG
chr9	128729004	128729028	CAAAAGAGTATTTATACATCCCACC
chr9	35753427	35753451	TGGGCCTTTTTGTTTTATAACAGGA
[truncated: 72 more rows]

## Sheet: distance 201
chromosome	start	end	sequence
[truncated: 1,000 more rows]

[truncated: 2 more sheets: distance 226, distance 1001]
