# Supplementary material for: Predicting protein-binding regions in RNA using nucleotide profiles and compositions
Source: BMC Syst Biol. 2017 Mar 14;11(Suppl 2):16. doi: 10.1186/s12918-017-0386-4 (PMC5374631; doi:10.1186/s12918-017-0386-4)
Supplement: Supplementary file 12 — Results of testing DeepBind and catRAPID on RNA sequences of 25 and 51 nucleotides. RBP-binding sequences used for comparison of DeepBind and catRAPID prediction methods and raw data obtained from execution of the three methods. (ZIP 223 kb) [file 12918_2017_386_MOESM12_ESM.zip]

Archive with 17 entries (17 files):
- catRAPID_Eval_51.xlsx
- DeepBind_Eval_25.xlsx
- DeepBind_Eval_51.xlsx
- FUS_25.fasta
- FUS_51.fasta
- FXR1_25.fasta
- FXR1_51.fasta
- FXR2_25.fasta
- FXR2_51.fasta
- IGF2BP2_25.fasta
- IGF2BP2_51.fasta
- LIN28A.fasta
- LIN28A_51.fasta
- QKI_25.fasta
- QKI_51.fasta
- TARDBP_25.fasta
- TARDBP_51.fasta
