# Supplementary material for: Predicting protein-binding regions in RNA using nucleotide profiles and compositions
Source: BMC Syst Biol. 2017 Mar 14;11(Suppl 2):16. doi: 10.1186/s12918-017-0386-4 (PMC5374631; doi:10.1186/s12918-017-0386-4)
Supplement: Supplementary file 12 — Results of testing DeepBind and catRAPID on RNA sequences of 25 and 51 nucleotides. RBP-binding sequences used for comparison of DeepBind and catRAPID prediction methods and raw data obtained from execution of the three methods. (ZIP 223 kb) [file 12918_2017_386_MOESM12_ESM.zip › catRAPID_Eval_51.xlsx]

## Sheet: FUS
number	DP
1	17
2	17
3	17
4	17
5	17
6	14
7	17
8	17
9	14
10	17
AVG	0.164

## Sheet: FXR1
number	DP
1	17
2	17
3	17
4	17
5	17
6	20
7	17
8	17
9	20
10	17
AVG	0.176

## Sheet: FXR2
number	DP
1	22
2	33
3	17
4	26
5	37
6	20
7	17
8	17
9	17
10	17
AVG	0.223

## Sheet: IGF2BP2
number	DP
1	17
2	17
3	17
4	17
5	14
6	14
7	20
8	17
9	17
10	17
AVG	0.167

## Sheet: LIN28A
number	DP
1	14
2	17
3	20
4	32
5	14
6	17
7	32
8	17
9	14
10	14
AVG	0.191

## Sheet: QKI
number	DP
1	17
2	17
3	14
4	14
5	14
6	14
7	17
8	17
9	17
10	14
AVG	0.155

## Sheet: TARDBP
number	DP
1	17
2	17
3	20
4	20
5	17
6	17
7	22
8	17
9	17
10	17
AVG	0.181
