# Supplementary material for: Predicting protein-binding regions in RNA using nucleotide profiles and compositions
Source: BMC Syst Biol. 2017 Mar 14;11(Suppl 2):16. doi: 10.1186/s12918-017-0386-4 (PMC5374631; doi:10.1186/s12918-017-0386-4)
Supplement: Supplementary file 12 — Results of testing DeepBind and catRAPID on RNA sequences of 25 and 51 nucleotides. RBP-binding sequences used for comparison of DeepBind and catRAPID prediction methods and raw data obtained from execution of the three methods. (ZIP 223 kb) [file 12918_2017_386_MOESM12_ESM.zip › DeepBind_Eval_25.xlsx]

## Sheet: FUS_25
FUS
D00101.001	AVG	STDEV	Z-score	prediction
-0.749247	-0.816624	0.393343	0.171293	1
-1.28597			-1.19323	0
-0.822396			-0.0146745	0
-1.02694			-0.534687	0
-0.505279			0.791536	1
-1.57741			-1.93416	0
-1.13079			-0.798714	0
-1.69603			-2.23574	0
-1.08469			-0.681503	0
-1.19763			-0.968629	0
-0.808086			0.021706	1
-0.556869			0.660378	1
-0.858785			-0.107187	0
-1.27095			-1.15505	0
-0.823271			-0.016899	0
-0.967212			-0.382842	0
-0.60473			0.538701	1
-1.82509			-2.56385	0
-0.903931			-0.221962	0
-0.465352			0.893043	1
-1.12109			-0.774061	0
-1.67145			-2.17324	0
-0.858163			-0.105605	0
-0.8367			-0.0510397	0
-0.45504			0.919259	1
-0.990926			-0.443131	0
-0.820192			-0.00907122	0
-0.701138			0.293601	1
-0.922051			-0.268029	0
-1.24552			-1.09039	0
-0.802724			0.0353379	1
-0.49346			0.821584	1
-0.874168			-0.146295	0
-1.5599			-1.88965	0
-1.06622			-0.634551	0
-0.863859			-0.120086	0
-1.26459			-1.13887	0
-0.661487			0.394407	1
-0.784042			0.0828334	1
-1.04542			-0.581674	0
-1.12746			-0.790253	0
-1.24317			-1.08442	0
-0.743179			0.18672	1
-1.1213			-0.774574	0
-1.71816			-2.29199	0
-1.16206			-0.878194	0
-0.823637			-0.0178295	0
-1.70648			-2.26229	0
-0.847862			-0.079417	0
0.590798			3.57811	1
-1.60507			-2.00447	0
-0.628422			0.478468	1
-0.829035			-0.0315529	0
-1.58701			-1.95856	0
-1.22365			-1.03478	0
-0.595062			0.56328	1
-0.732699			0.213363	1
-1.16619			-0.888699	0
-0.301505			1.30959	1
-1.07599			-0.659385	0
-0.831944			-0.0389485	0
-0.576782			0.609753	1
-0.375539			1.12138	1
-0.257108			1.42246	1
-0.581505			0.597746	1
-1.03476			-0.55456	0
-0.923631			-0.272046	0
-1.00767			-0.485694	0
-0.37219			1.12989	1
-0.235492			1.47742	1
-0.789473			0.0690261	1
-0.611641			0.521131	1
-0.226194			1.50106	1
-0.527889			0.734055	1
-1.25574			-1.11637	0
-0.396143			1.06899	1
-0.764933			0.131414	1
-0.80262			0.0356023	1
0.209101			2.60771	1
-1.07799			-0.664485	0
-1.17056			-0.899809	0
-0.48267			0.849015	1
-0.161812			1.66474	1
-1.01401			-0.501822	0
-0.645688			0.434573	1
-1.21697			-1.01781	0
-0.900852			-0.214134	0
-0.739955			0.194916	1
-1.20518			-0.987836	0
-0.86495			-0.12286	0
-0.77475			0.106457	1
-0.606502			0.534196	1
-1.08488			-0.681994	0
-1.02294			-0.52453	0
-0.686144			0.331721	1
-0.980285			-0.416078	0
-0.640216			0.448484	1
-0.849045			-0.0824246	0
-0.431533			0.979022	1
-1.09497			-0.707645	0
-1.07947			-0.668242	0
-0.904828			-0.224242	0
-0.61332			0.516862	1
-0.494437			0.8191	1
-0.852972			-0.0924082	0
-1.07603			-0.659479	0
-0.988067			-0.435862	0
-0.44164			0.953326	1
-0.39013			1.08428	1
-0.715572			0.256906	1
-0.27476			1.37759	1
-0.805158			0.0291499	1
-0.297652			1.31939	1
-0.793324			0.0592356	1
-1.24969			-1.10099	0
-0.317431			1.2691	1
-1.09883			-0.717464	0
-0.853089			-0.0927057	0
-0.294563			1.32724	1
-1.09726			-0.71347	0
-0.929119			-0.285998	0
-0.697414			0.303069	1
-0.673488			0.363896	1
-0.848297			-0.0805229	0
-0.736693			0.203209	1
-1.00226			-0.471937	0
-0.53978			0.703824	1
-0.59559			0.561937	1
-1.34308			-1.33842	0
-0.798813			0.0452809	1
-1.18264			-0.930525	0
-1.048			-0.588223	0
-0.932933			-0.295694	0
-1.74655			-2.36416	0
-0.37282			1.12829	1
-0.715754			0.256443	1
-0.202728			1.56072	1
-1.06734			-0.637391	0
-0.396848			1.0672	1
-0.811258			0.0136418	1
-0.779353			0.0947543	1
-0.832769			-0.0410459	0
-0.390939			1.08222	1
-0.17295			1.63642	1
0.209824			2.60955	1
-1.05543			-0.60713	0
-0.659531			0.399379	1
-0.626629			0.483027	1
-0.593237			0.567919	1
-0.838051			-0.0544744	0
-0.240792			1.46395	1
-0.560084			0.652205	1
-1.03625			-0.558366	0
-0.139014			1.7227	1
-0.233238			1.48315	1
-0.438871			0.960366	1
-0.797224			0.0493206	1
-1.11325			-0.754119	0
-1.26479			-1.13938	0
-0.42316			1.00031	1
-0.6634			0.389543	1
-0.107506			1.8028	1
-1.11953			-0.770095	0
-0.910493			-0.238645	0

## Sheet: FXR1_25
D00206.001	AVG	STDEV	Z-score	prediction
-0.641847	-0.270627	0.56332	-0.658987	0
-0.926987			-1.16516	0
0.1615			0.767107	1
-0.701833			-0.765474	0
-0.768304			-0.883472	0
-0.742813			-0.838221	0
-0.778731			-0.901982	0
-0.501445			-0.409747	0
-0.727861			-0.811678	0
-0.174974			0.169802	1
1.47517			3.09913	1
-0.643617			-0.662129	0
-1.26315			-1.76193	0
-0.593713			-0.57354	0
-0.461774			-0.339323	0
-0.823506			-0.981466	0
-0.479015			-0.369929	0
-1.13611			-1.5364	0
-0.382424			-0.198462	0
-0.453461			-0.324566	0
-0.454643			-0.326664	0
-0.461788			-0.339348	0
-0.411362			-0.249832	0
-0.490386			-0.390115	0
-0.430293			-0.283438	0
-0.936838			-1.18265	0
0.028921			0.531754	1
-0.736698			-0.827366	0
-0.65369			-0.680011	0
-0.911066			-1.1369	0
-0.299093			-0.0505333	0
-0.555117			-0.505025	0
-0.343424			-0.129229	0
-0.559944			-0.513594	0
-0.272742			-0.0037553	0
-0.156251			0.203038	1
-0.373283			-0.182235	0
-0.692054			-0.748114	0
-0.09036			0.320007	1
-0.507504			-0.420503	0
-0.583066			-0.554639	0
-0.346144			-0.134058	0
-0.475826			-0.364268	0
-0.517466			-0.438187	0
-0.731697			-0.818488	0
-0.651707			-0.67649	0
-0.314596			-0.0780541	0
-0.802019			-0.943323	0
-0.543742			-0.484832	0
-0.844538			-1.0188	0
-0.73891			-0.831292	0
-0.637513			-0.651293	0
-0.853679			-1.03503	0
-0.728683			-0.813137	0
-0.519821			-0.442368	0
-1.43251			-2.06257	0
-0.640254			-0.656159	0
-0.725749			-0.807929	0
-0.860622			-1.04735	0
-0.73187			-0.818795	0
-0.348379			-0.138025	0
-0.570021			-0.531482	0
-0.246492			0.0428434	1
-0.848246			-1.02538	0
-0.242428			0.0500578	1
-0.67866			-0.724337	0
-0.461935			-0.339609	0
-0.345419			-0.132771	0
-0.297385			-0.0475013	0
-0.372302			-0.180493	0
0.108381			0.672811	1
0.511021			1.38757	1
-0.494876			-0.398085	0
-0.213103			0.102115	1
-0.42932			-0.281711	0
-0.558246			-0.510579	0
-0.866376			-1.05757	0
-0.500055			-0.407279	0
-0.120737			0.266083	1
-0.988551			-1.27445	0
1.06105			2.36399	1
-0.525665			-0.452742	0
-0.263132			0.0133043	1
-0.396032			-0.222619	0
-0.508352			-0.422008	0
0.374471			1.14517	1
-0.457044			-0.330926	0
0.653781			1.641	1
0.55983			1.47422	1
0.122993			0.69875	1
-1.25432			-1.74624	0
-0.92178			-1.15592	0
0.437656			1.25734	1
0.333851			1.07306	1
-0.436702			-0.294816	0
0.439357			1.26036	1
0.48162			1.33538	1
0.171543			0.784935	1
-0.326135			-0.098538	0
-0.124862			0.25876	1
-0.613598			-0.60884	0
0.131667			0.714148	1
-0.327793			-0.101481	0
-1.08419			-1.44422	0
0.530247			1.4217	1
-0.719211			-0.796323	0
-0.489816			-0.389103	0
0.956166			2.17779	1
0.284075			0.984701	1
-0.096887			0.308421	1
0.3239			1.0554	1
-0.359461			-0.157698	0
-0.022366			0.44071	1
0.522866			1.4086	1
0.965663			2.19465	1
-0.80397			-0.946786	0
0.874916			2.03356	1
0.06772			0.60063	1
-0.481302			-0.373989	0
0.383265			1.16078	1
0.260526			0.942897	1
-0.083891			0.331491	1
0.449383			1.27815	1
0.175383			0.791752	1
-0.456019			-0.329107	0
-0.78803			-0.91849	0
0.335174			1.07541	1
-0.507745			-0.42093	0
-0.536883			-0.472656	0
-1.23587			-1.71349	0
-0.002675			0.475665	1
-0.111213			0.282989	1
-0.384682			-0.20247	0
0.777534			1.86068	1
-0.634333			-0.645648	0
-0.880138			-1.082	0
0.215209			0.862451	1
-0.637776			-0.65176	0
0.187435			0.813146	1
-0.721871			-0.801045	0
-0.406799			-0.241732	0
0.096161			0.651118	1
0.369718			1.13673	1
-0.254482			0.0286597	1
1.15046			2.5227	1
-0.097156			0.307943	1
0.272508			0.964167	1
-0.27591			-0.00937911	0
0.021896			0.519283	1
0.33931			1.08275	1
-0.582724			-0.554032	0
-0.215727			0.0974572	1
2.37305			4.69304	1
-0.718309			-0.794722	0
-0.573576			-0.537793	0
0.581836			1.51328	1
0.514767			1.39422	1
-0.209184			0.109072	1
0.298118			1.00963	1
-0.842194			-1.01464	0
0.099815			0.657604	1
-0.238028			0.0578687	1
-0.5078			-0.421028	0
1.06602			2.3728	1
0.113752			0.682345	1
-0.281179			-0.0187326	0
-0.65647			-0.684946	0

## Sheet: FXR2_25
D00103.001	AVG	STDEV	Z-score	prediction
-0.523502	-0.199535	0.38088	-0.850573	0
-0.664074			-1.21964	0
-0.232242			-0.085871	0
-0.110553			0.233623	1
-0.477591			-0.730034	0
-0.303392			-0.272675	0
-0.613793			-1.08763	0
-0.044206			0.407817	1
-0.522452			-0.847816	0
-0.583673			-1.00855	0
-0.475512			-0.724575	0
-0.589727			-1.02445	0
-0.176189			0.0612959	1
-0.222504			-0.0603039	0
-0.311885			-0.294973	0
-0.6129			-1.08529	0
-0.527449			-0.860936	0
-0.198326			0.00317533	1
-0.382408			-0.480131	0
-0.307205			-0.282686	0
-0.405979			-0.542017	0
-0.472411			-0.716434	0
-0.268728			-0.181665	0
-0.398492			-0.52236	0
-0.466413			-0.700686	0
-0.271789			-0.189701	0
-0.358292			-0.416815	0
-0.328741			-0.339229	0
-0.332896			-0.350138	0
-0.366756			-0.439037	0
-0.42619			-0.595081	0
-0.31369			-0.299712	0
-0.407345			-0.545603	0
-0.496682			-0.780157	0
-0.620137			-1.10429	0
-0.256588			-0.149791	0
-0.365595			-0.435989	0
-0.302633			-0.270682	0
-0.354074			-0.40574	0
-0.266221			-0.175083	0
-0.459113			-0.68152	0
0.881499			2.83825	1
-0.402976			-0.534132	0
-0.430068			-0.605262	0
-0.642024			-1.16175	0
-0.404936			-0.539278	0
-0.609341			-1.07594	0
-0.335742			-0.35761	0
-0.442323			-0.637438	0
-0.433793			-0.615042	0
0.003645			0.533449	1
-0.131586			0.178401	1
-0.45024			-0.658224	0
-0.336925			-0.360716	0
-0.630262			-1.13087	0
-0.323266			-0.324854	0
-0.469217			-0.708048	0
-0.09946			0.262748	1
-0.307615			-0.283762	0
-0.706107			-1.33	0
-0.286562			-0.228488	0
-0.313902			-0.300269	0
-0.270288			-0.185761	0
-0.482249			-0.742263	0
-0.486705			-0.753963	0
0.384845			1.53429	1
-0.160155			0.103393	1
-0.3657			-0.436264	0
-0.298191			-0.25902	0
-0.206135			-0.0173272	0
-0.569535			-0.971432	0
-0.361461			-0.425135	0
-0.618671			-1.10044	0
-0.59527			-1.039	0
-0.127084			0.190221	1
-0.480438			-0.737509	0
-0.484194			-0.74737	0
-0.590594			-1.02672	0
-0.625117			-1.11736	0
0.377249			1.51435	1
-0.317209			-0.308951	0
-0.109135			0.237346	1
-0.299317			-0.261976	0
0.205649			1.06381	1
-0.288883			-0.234582	0
-0.501112			-0.791788	0
-0.249099			-0.130129	0
-0.213886			-0.0376774	0
-0.372356			-0.45374	0
-0.438743			-0.628038	0
-0.016239			0.481244	1
-0.296419			-0.254367	0
-0.335398			-0.356707	0
0.815037			2.66376	1
-0.484668			-0.748614	0
-0.077745			0.31976	1
0.192641			1.02966	1
-0.297218			-0.256465	0
-0.126943			0.190591	1
-0.26431			-0.170065	0
0.163636			0.953505	1
0.237277			1.14685	1
0.230139			1.12811	1
-0.332479			-0.349043	0
-0.271566			-0.189116	0
-0.062967			0.35856	1
-0.065702			0.351379	1
-0.329754			-0.341888	0
-0.00555			0.509308	1
0.447729			1.69939	1
-0.183745			0.0414577	1
-0.269036			-0.182473	0
-0.299902			-0.263512	0
-0.488542			-0.758786	0
-0.151425			0.126314	1
-0.205575			-0.0158569	0
-0.338652			-0.36525	0
-0.192356			0.0188495	1
-0.42627			-0.595291	0
-0.336734			-0.360214	0
0.520653			1.89085	1
-0.284262			-0.222449	0
0.057141			0.673903	1
-0.253537			-0.141781	0
-0.258548			-0.154937	0
-0.330786			-0.344598	0
0.732568			2.44723	1
0.538495			1.9377	1
-0.573044			-0.980645	0
0.652749			2.23767	1
0.530777			1.91743	1
-0.346628			-0.386191	0
0.250398			1.1813	1
0.301046			1.31427	1
-0.34278			-0.376088	0
0.593953			2.0833	1
-0.256521			-0.149615	0
-0.42209			-0.584316	0
-0.297366			-0.256854	0
-0.091343			0.284059	1
-0.538395			-0.889674	0
-0.01799			0.476647	1
-0.310499			-0.291334	0
-0.18315			0.0430199	1
-0.333668			-0.352165	0
-0.287298			-0.23042	0
0.743609			2.47622	1
-0.326223			-0.332618	0
-0.502463			-0.795335	0
1.13849			3.51299	1
-0.324066			-0.326955	0
-0.209653			-0.0265637	0
-0.256118			-0.148557	0
-0.306213			-0.280082	0
-0.275194			-0.198641	0
-0.026272			0.454902	1
-0.282491			-0.2178	0
0.686996			2.32758	1
-0.193738			0.0152211	1
0.509817			1.8624	1
-0.309051			-0.287533	0
0.489714			1.80962	1
-0.129137			0.184831	1
-0.33705			-0.361044	0
-0.104585			0.249292	1
2.13764			6.13625	1
-0.550542			-0.921566	0
-0.294412			-0.249098	0
0.660302			2.2575	1
-0.177405			0.0581033	1
-0.286108			-0.227296	0
-0.028593			0.448809	1
-0.367255			-0.440347	0
-0.21024			-0.0281048	0
-0.311599			-0.294222	0
-0.264776			-0.171289	0
0.160886			0.946285	1
0.194339			1.03412	1
-0.037058			0.426584	1
-0.571737			-0.977214	0

## Sheet: IGF2BP2_25
D00115.001	AVG	STDEV	Z-score	prediction
0.104379	0.918132	0.95656	-0.850707	0
1.13305			0.224676	1
2.6436			1.80383	1
-0.422188			-1.40119	0
-0.191451			-1.15997	0
-0.157199			-1.12416	0
0.093367			-0.862219	0
1.00358			0.0893321	1
1.44692			0.552804	1
-0.263825			-1.23563	0
0.245545			-0.703131	0
2.17913			1.31826	1
0.522267			-0.413842	0
0.642058			-0.288611	0
1.59296			0.705475	1
1.58182			0.693831	1
0.67292			-0.256347	0
1.91834			1.04563	1
1.45887			0.565298	1
0.189616			-0.761599	0
-0.201405			-1.17038	0
0.733615			-0.192896	0
-0.705143			-1.69699	0
0.050967			-0.906545	0
-0.25521			-1.22663	0
0.13812			-0.815434	0
0.026051			-0.932592	0
1.4845			0.592091	1
0.195876			-0.755055	0
0.152643			-0.800251	0
1.15057			0.242999	1
2.35358			1.50064	1
0.671566			-0.257763	0
1.74619			0.865667	1
-0.380838			-1.35796	0
-0.208752			-1.17806	0
0.625819			-0.305587	0
1.54079			0.650937	1
0.384864			-0.557485	0
-0.64199			-1.63097	0
0.853493			-0.0675739	0
0.934388			0.0169947	1
1.27758			0.375769	1
0.711659			-0.215849	0
1.66772			0.783635	1
0.993634			0.0789313	1
2.37893			1.52714	1
2.54342			1.69909	1
0.895626			-0.0235276	0
0.644741			-0.285806	0
2.86417			2.03441	1
1.08885			0.178469	1
1.63569			0.750147	1
1.74649			0.865976	1
-0.610246			-1.59779	0
0.148343			-0.804747	0
-0.185069			-1.1533	0
1.09729			0.187299	1
0.370038			-0.572984	0
-0.002883			-0.96284	0
1.71889			0.837121	1
2.33129			1.47733	1
1.54412			0.654413	1
1.18211			0.275965	1
0.135285			-0.818398	0
-0.601431			-1.58857	0
0.399997			-0.541664	0
-0.338324			-1.31351	0
-0.154168			-1.121	0
-0.553233			-1.53818	0
1.7395			0.858666	1
0.740609			-0.185584	0
-0.553384			-1.53834	0
1.47934			0.586697	1
1.85341			0.977751	1
-0.132885			-1.09875	0
1.91517			1.04232	1
0.42427			-0.516289	0
0.452981			-0.486274	0
0.307626			-0.63823	0
-0.677879			-1.66849	0
0.134064			-0.819674	0
1.03779			0.125091	1
1.55443			0.665195	1
-0.358709			-1.33483	0
0.817854			-0.104831	0
1.24945			0.346369	1
1.66571			0.781524	1
2.58039			1.73775	1
3.41577			2.61106	1
3.01656			2.19372	1
0.262952			-0.684933	0
1.76045			0.880571	1
-0.03562			-0.997064	0
1.85214			0.976427	1
1.30978			0.409439	1
0.486386			-0.451352	0
0.677313			-0.251755	0
2.49346			1.64687	1
2.18612			1.32557	1
0.891318			-0.0280312	0
4.12817			3.35581	1
0.407442			-0.533881	0
0.176531			-0.775279	0
0.355719			-0.587953	0
0.866031			-0.0544665	0
1.13448			0.226169	1
1.50667			0.615269	1
1.02518			0.111911	1
1.04985			0.137698	1
1.48661			0.594297	1
2.61078			1.76952	1
1.20659			0.301553	1
0.412613			-0.528476	0
1.23091			0.326984	1
2.99477			2.17094	1
0.247375			-0.701217	0
1.23341			0.329594	1
1.37437			0.476952	1
1.07802			0.167149	1
-0.0109			-0.971221	0
1.38655			0.489693	1
0.25835			-0.689744	0
1.11267			0.20337	1
0.370261			-0.572751	0
1.81607			0.93872	1
0.5861			-0.34711	0
0.003969			-0.955677	0
1.93535			1.06342	1
1.96699			1.09649	1
4.02877			3.2519	1
0.329173			-0.615705	0
1.17808			0.271757	1
1.51811			0.627229	1
2.15544			1.29349	1
1.84919			0.973343	1
0.903907			-0.0148705	0
1.21458			0.30991	1
0.569454			-0.364512	0
0.171349			-0.780696	0
0.11281			-0.841893	0
0.305385			-0.640573	0
0.303589			-0.642451	0
2.01283			1.14441	1
0.518052			-0.418248	0
-0.072027			-1.03512	0
0.089277			-0.866495	0
0.690959			-0.237489	0
2.03359			1.16611	1
0.163083			-0.789337	0
2.4594			1.61126	1
2.57468			1.73178	1
1.49114			0.599034	1
1.85832			0.982883	1
-0.151046			-1.11773	0
2.69623			1.85884	1
1.57038			0.681868	1
1.33746			0.438371	1
1.6817			0.798243	1
0.001827			-0.957916	0
0.052367			-0.905081	0
0.732009			-0.194575	0
0.744723			-0.181283	0
1.30597			0.405448	1
0.995207			0.0805757	1
-0.789034			-1.78469	0
0.353681			-0.590084	0
0.667066			-0.262467	0
0.849682			-0.071558	0
1.20623			0.301181	1
0.665328			-0.264284	0
0.023895			-0.934846	0
0.288244			-0.658492	0
0.210172			-0.74011	0
0.750322			-0.17543	0
0.449555			-0.489856	0
-0.615634			-1.60342	0
-0.135742			-1.10173	0
0.524534			-0.411472	0

## Sheet: LIN28A_25
LIN28A					LIN28A
D00118.001	AVG	STDEV	Z-score	prediction	D00118.002	AVG	STDEV	Z-score	prediction
-0.425635	-0.0534357	0.637494	-0.583847	0	-0.51916	-0.133522	0.421263	-0.915432	0
-0.335647			-0.442688	0	-0.455108			-0.763385	0
-0.626097			-0.898301	0	-0.430142			-0.70412	0
-0.236151			-0.286615	0	-0.366701			-0.553523	0
0.773112			1.29656	1	0.638434			1.83248	1
0.257847			0.488291	1	-0.175411			-0.0994364	0
-0.574998			-0.818145	0	-0.819264			-1.62782	0
-0.587913			-0.838404	0	-0.537267			-0.958415	0
-0.251905			-0.311327	0	-0.073361			0.142811	1
-0.423266			-0.580131	0	-0.288628			-0.368192	0
-0.129928			-0.119989	0	0.020571			0.365788	1
-0.573761			-0.816204	0	-0.515709			-0.90724	0
-0.647918			-0.93253	0	-0.615027			-1.143	0
-0.323283			-0.423294	0	-0.273895			-0.333219	0
-0.507972			-0.713005	0	-0.668976			-1.27107	0
-0.474508			-0.660512	0	-0.197105			-0.150934	0
0.196225			0.391628	1	0.219607			0.838262	1
0.937558			1.55451	1	0.702684			1.985	1
-0.680678			-0.983919	0	-0.625037			-1.16676	0
-0.706077			-1.02376	0	-1.02405			-2.11396	0
-0.568857			-0.808512	0	-0.088264			0.107434	1
-0.255476			-0.316929	0	-0.289814			-0.371008	0
-0.141379			-0.137952	0	0.109738			0.577454	1
-0.494671			-0.69214	0	-0.544062			-0.974545	0
-0.318382			-0.415606	0	-0.032804			0.239086	1
-0.295946			-0.380412	0	-0.645236			-1.21471	0
-0.445472			-0.614965	0	-0.262065			-0.305137	0
1.12185			1.84361	1	0.01999			0.364409	1
0.016625			0.1099	1	0.513226			1.53526	1
-0.677149			-0.978383	0	-0.498917			-0.867379	0
-0.284675			-0.362732	0	-0.095224			0.0909124	1
-0.269431			-0.338819	0	-0.087938			0.108208	1
-0.387349			-0.52379	0	-0.457571			-0.769231	0
-0.333327			-0.439049	0	-0.519682			-0.916671	0
-0.185136			-0.206591	0	-0.390229			-0.609374	0
-0.368812			-0.494713	0	-0.12326			0.0243602	1
0.316734			0.580664	1	0.115274			0.590595	1
-0.540501			-0.764031	0	-0.491874			-0.85066	0
-0.283281			-0.360545	0	-0.609181			-1.12912	0
-0.404896			-0.551315	0	-0.247147			-0.269724	0
-0.239405			-0.291719	0	-0.297688			-0.389699	0
-0.327061			-0.42922	0	0.199263			0.789969	1
-0.146878			-0.146577	0	-0.058685			0.177649	1
-0.380091			-0.512405	0	-0.430088			-0.703992	0
-0.427477			-0.586737	0	-0.431597			-0.707574	0
-0.457737			-0.634204	0	-0.638614			-1.19899	0
-0.418219			-0.572214	0	-0.393804			-0.61786	0
-0.323924			-0.424299	0	-0.517387			-0.911223	0
-0.576424			-0.820381	0	-0.661972			-1.25444	0
-0.429166			-0.589386	0	-0.662837			-1.25649	0
0.068125			0.190685	1	-0.180052			-0.110453	0
-0.305455			-0.395328	0	-0.264925			-0.311926	0
-0.149851			-0.151241	0	-0.222605			-0.211466	0
-0.071294			-0.0280133	0	0.803268			2.22376	1
-0.270995			-0.341273	0	0.10774			0.572711	1
-0.54435			-0.770069	0	-0.681026			-1.29967	0
0.001936			0.0868584	1	-0.04686			0.205719	1
-0.262428			-0.327834	0	-0.310607			-0.420366	0
-0.32173			-0.420858	0	-0.390622			-0.610307	0
-0.964284			-1.42879	0	-0.506421			-0.885192	0
-0.148389			-0.148948	0	-0.136365			-0.00674858	0
1.23121			2.01516	1	1.4105			3.66523	1
-0.243904			-0.298777	0	-0.116674			0.0399942	1
-0.507266			-0.711897	0	0.280367			0.982495	1
-0.315277			-0.410735	0	-0.142705			-0.0217985	0
-0.63947			-0.919278	0	-0.951925			-1.94273	0
-0.759803			-1.10804	0	-0.250062			-0.276644	0
-0.39732			-0.539431	0	-0.368192			-0.557062	0
-0.178382			-0.195996	0	0.424924			1.32565	1
-0.389764			-0.527579	0	-0.534419			-0.951654	0
-0.630103			-0.904585	0	-0.072861			0.143998	1
-0.75166			-1.09526	0	-0.644233			-1.21233	0
-0.209457			-0.244742	0	-0.188458			-0.130408	0
-0.445776			-0.615441	0	-0.462893			-0.781865	0
-0.747688			-1.08903	0	-0.881263			-1.775	0
-0.333382			-0.439136	0	-0.148745			-0.0361364	0
-0.276903			-0.35054	0	-0.360327			-0.538392	0
-0.106392			-0.0830695	0	-0.579128			-1.05778	0
-0.372378			-0.500306	0	-0.42959			-0.70281	0
-0.6346			-0.911639	0	-0.525875			-0.931372	0
-0.223448			-0.266688	0	0.017138			0.357639	1
-0.179365			-0.197538	0	-0.196543			-0.1496	0
0.094145			0.231501	1	-0.131514			0.00476678	1
-0.454816			-0.629622	0	-0.295865			-0.385372	0
-0.008984			0.0697288	1	0.096386			0.545759	1
-0.077167			-0.0372259	0	0.145551			0.662467	1
-0.287335			-0.366904	0	-0.396575			-0.624438	0
-0.289242			-0.369896	0	-0.361791			-0.541868	0
0.723421			1.21861	1	-0.167644			-0.080999	0
0.032011			0.134035	1	-0.117267			0.0385865	1
0.049564			0.16157	1	-0.276119			-0.338498	0
-0.469226			-0.652226	0	-0.72834			-1.41199	0
0.036103			0.140454	1	-0.122149			0.0269975	1
-0.307558			-0.398627	0	-0.27031			-0.324709	0
0.438494			0.771662	1	-0.258011			-0.295513	0
0.467665			0.81742	1	0.038856			0.409193	1
-0.504982			-0.708314	0	-0.548637			-0.985405	0
-0.51027			-0.716609	0	-0.596863			-1.09988	0
0.031744			0.133616	1	0.352468			1.15365	1
-0.112374			-0.0924531	0	0.07492			0.494802	1
0.168125			0.347549	1	0.192952			0.774988	1
-0.039624			0.0216656	1	-0.135782			-0.00536465	0
0.673613			1.14048	1	0.060078			0.45957	1
0.964635			1.59699	1	0.757227			2.11447	1
2.48204			3.97725	1	0.727666			2.0443	1
-0.240187			-0.292946	0	-0.287181			-0.364757	0
-0.280475			-0.356143	0	-0.060391			0.173599	1
-0.393491			-0.533425	0	0.158519			0.693251	1
-0.098573			-0.0708042	0	-0.114765			0.0445258	1
-0.329635			-0.433258	0	-0.227118			-0.222179	0
-0.310566			-0.403345	0	-0.254035			-0.286075	0
0.278643			0.520913	1	0.066374			0.474516	1
-0.538492			-0.76088	0	-0.575049			-1.0481	0
-0.255278			-0.316618	0	-0.348041			-0.509228	0
-0.127618			-0.116365	0	-0.031482			0.242224	1
-0.678979			-0.981254	0	-0.572968			-1.04316	0
0.071723			0.196329	1	0.113005			0.585209	1
-0.104195			-0.0796232	0	-0.200864			-0.159857	0
0.243038			0.465061	1	0.244585			0.897555	1
0.571464			0.980244	1	0.235919			0.876984	1
-0.554084			-0.785338	0	-0.675957			-1.28764	0
-0.037893			0.024381	1	-0.148869			-0.0364307	0
-0.01732			0.0566526	1	0.081498			0.510417	1
0.082767			0.213653	1	0.33092			1.1025	1
-0.342318			-0.453153	0	-0.226674			-0.221125	0
0.44673			0.784581	1	0.094541			0.541379	1
0.853557			1.42275	1	0.440501			1.36262	1
-0.156173			-0.161158	0	-0.560569			-1.01373	0
0.958277			1.58702	1	0.286054			0.995995	1
0.895324			1.48826	1	0.199517			0.790572	1
-0.281316			-0.357463	0	-0.761335			-1.49031	0
1.80273			2.91166	1	1.06905			2.85469	1
1.43481			2.33452	1	0.459812			1.40846	1
-0.055319			-0.0029542	0	-0.137694			-0.00990337	0
0.447626			0.785986	1	1.02212			2.74328	1
0.199095			0.39613	1	0.264604			0.945076	1
0.092878			0.229514	1	0.550025			1.62261	1
2.87471			4.59322	1	0.565872			1.66023	1
0.075709			0.202582	1	-0.077005			0.134161	1
-0.494236			-0.691458	0	-0.562752			-1.01891	0
-0.203166			-0.234873	0	-0.278035			-0.343047	0
1.42435			2.31811	1	0.928607			2.52129	1
-0.408212			-0.556517	0	-0.515775			-0.907397	0
-0.204039			-0.236243	0	0.4695			1.43146	1
0.081102			0.211042	1	-0.088626			0.106575	1
-0.403073			-0.548456	0	-0.484997			-0.834335	0
0.301153			0.556223	1	-0.121921			0.0275388	1
-0.334492			-0.440877	0	-0.217098			-0.198394	0
-0.14748			-0.147522	0	0.4474			1.379	1
-0.304901			-0.394459	0	-0.28843			-0.367722	0
-0.32756			-0.430003	0	-0.610657			-1.13263	0
-0.241958			-0.295724	0	0.37881			1.21618	1
-0.194705			-0.221601	0	-0.266051			-0.314599	0
-0.246809			-0.303333	0	-0.222965			-0.212321	0
-0.151543			-0.153895	0	-0.238909			-0.250169	0
-0.153371			-0.156763	0	0.084767			0.518177	1
-0.396761			-0.538554	0	-0.014225			0.283189	1
0.287091			0.534165	1	0.446066			1.37583	1
-0.230814			-0.278243	0	-0.251159			-0.279248	0
0.118227			0.269277	1	0.146208			0.664027	1
-0.042406			0.0173017	1	0.377982			1.21421	1
-0.07932			-0.0406032	0	0.287249			0.998831	1
-0.327671			-0.430177	0	-0.388408			-0.605051	0
-0.476997			-0.664416	0	0.003157			0.32445	1
0.496579			0.862776	1	0.07333			0.491028	1
-0.321717			-0.420837	0	-0.485914			-0.836512	0
0.44926			0.78855	1	-0.013316			0.285347	1
3.49677			5.56901	1	0.938712			2.54528	1
-0.524796			-0.739396	0	-0.669404			-1.27208	0
0.058965			0.176316	1	-0.069593			0.151756	1
1.70637			2.76051	1	0.559948			1.64617	1
-0.585319			-0.834334	0	-0.601226			-1.11024	0
1.76986			2.8601	1	0.234825			0.874387	1
1.11227			1.82857	1	0.756647			2.11309	1
-0.51263			-0.720311	0	-0.537159			-0.958158	0
0.144147			0.309937	1	-0.138954			-0.0128944	0
-0.108693			-0.0866789	0	-0.05155			0.194586	1
-0.065329			-0.0186563	0	-0.122342			0.0265394	1
0.421053			0.744303	1	0.060525			0.460631	1
-0.518294			-0.729196	0	-0.753322			-1.47129	0
1.17646			1.92927	1	0.058747			0.456411	1
-0.443071			-0.611198	0	-0.451436			-0.754668	0

## Sheet: QKI_25
D00129.001	AVG	STDEV	Z-score	prediction
0.061436	0.0674229	0.0729256	-0.0820958	0
-0.003718			-0.975527	0
0.172253			1.43749	1
0.106115			0.53057	1
0.064275			-0.0431657	0
0.147185			1.09375	1
0.165272			1.34177	1
0.13286			0.897314	1
0.02305			-0.608468	0
0.096001			0.391881	1
0.154359			1.19212	1
-0.064432			-1.80807	0
-0.098235			-2.2716	0
0.149849			1.13028	1
0.096747			0.40211	1
0.151025			1.1464	1
0.104007			0.501664	1
0.118736			0.703637	1
0.113708			0.63469	1
0.142461			1.02897	1
-0.065275			-1.81963	0
0.125063			0.790396	1
0.188981			1.66688	1
-0.0182			-1.17411	0
0.083507			0.220555	1
0.175052			1.47588	1
0.158077			1.2431	1
0.180231			1.54689	1
0.128978			0.844081	1
0.148752			1.11523	1
0.145482			1.07039	1
0.120908			0.73342	1
0.146316			1.08183	1
0.159471			1.26222	1
0.154573			1.19506	1
0.088298			0.286252	1
0.133929			0.911972	1
0.150972			1.14568	1
0.146342			1.08219	1
0.1861			1.62737	1
0.094751			0.37474	1
0.167599			1.37368	1
0.149589			1.12671	1
0.136519			0.947488	1
0.119479			0.713825	1
0.146754			1.08784	1
0.130424			0.86391	1
0.164045			1.32494	1
0.1204			0.726454	1
-0.080869			-2.03347	0
0.130851			0.869765	1
0.166301			1.35588	1
0.003387			-0.878099	0
0.117439			0.685851	1
0.172967			1.44729	1
0.149717			1.12847	1
0.016259			-0.70159	0
0.111406			0.603123	1
0.077567			0.139102	1
0.198239			1.79383	1
0.162736			1.30699	1
0.169472			1.39936	1
0.163242			1.31393	1
0.059593			-0.107368	0
0.139973			0.994851	1
0.106137			0.530872	1
0.126681			0.812583	1
-0.104188			-2.35323	0
0.156181			1.21711	1
0.139538			0.988886	1
0.198336			1.79516	1
0.129427			0.850238	1
0.144785			1.06084	1
0.146362			1.08246	1
0.185609			1.62064	1
0.110452			0.590041	1
0.125959			0.802683	1
0.047446			-0.273935	0
0.008046			-0.814212	0
0.038655			-0.394483	0
0.009513			-0.794096	0
0.102117			0.475747	1
0.047675			-0.270795	0
0.026151			-0.565945	0
0.052013			-0.21131	0
0.066146			-0.0175094	0
0.01186			-0.761912	0
0.095616			0.386601	1
0.039496			-0.38295	0
0.07782			0.142572	1
-0.027205			-1.2976	0
0.038544			-0.396005	0
0.122755			0.758748	1
-0.012792			-1.09996	0
0.021885			-0.624443	0
-0.029838			-1.3337	0
0.07257			0.0705804	1
-0.026574			-1.28894	0
-0.008393			-1.03963	0
0.008288			-0.810893	0
0.08569			0.25049	1
0.098235			0.422515	1
0.049184			-0.250103	0
0.023612			-0.600761	0
0.118199			0.696273	1
-0.018355			-1.17624	0
0.026638			-0.559267	0
0.137851			0.965753	1
0.072714			0.072555	1
0.04252			-0.341483	0
0.023738			-0.599034	0
-0.048803			-1.59376	0
0.050522			-0.231755	0
0.065785			-0.0224596	0
0.003879			-0.871352	0
0.052617			-0.203027	0
0.058805			-0.118174	0
-0.037132			-1.43372	0
0.078379			0.150237	1
0.087735			0.278532	1
-0.067083			-1.84443	0
0.045058			-0.306681	0
0.058322			-0.124797	0
-0.031602			-1.35789	0
-0.005			-0.993107	0
0.03219			-0.483135	0
-0.067777			-1.85394	0
0.043615			-0.326468	0
0.020421			-0.644518	0
-0.017352			-1.16248	0
0.038988			-0.389916	0
0.012785			-0.749228	0
-0.044944			-1.54084	0
0.076002			0.117642	1
0.024895			-0.583168	0
0.093077			0.351785	1
0.020957			-0.637168	0
0.074238			0.0934531	1
0.019377			-0.658834	0
0.062391			-0.0690002	0
-0.037335			-1.4365	0
0.045682			-0.298124	0
0.089447			0.302008	1
-0.021798			-1.22345	0
0.1197			0.716856	1
0.116294			0.67015	1
-0.042893			-1.51272	0
0.044327			-0.316705	0
0.045736			-0.297384	0
0.066402			-0.0139989	0
0.106595			0.537152	1
0.00747			-0.82211	0
-0.097329			-2.25918	0
0.055021			-0.170062	0
0.018577			-0.669804	0
0.036494			-0.424116	0
-5e-06			-0.924612	0
0.037916			-0.404616	0
-0.035836			-1.41595	0
0.006843			-0.830708	0
0.087802			0.279451	1
-0.000684			-0.933923	0
-0.075388			-1.95831	0
0.068841			0.0194461	1
0.063165			-0.0583867	0
-0.067011			-1.84344	0
0.002789			-0.886299	0
-0.048988			-1.5963	0
-0.009744			-1.05816	0
0.127191			0.819577	1
0.008453			-0.808631	0
0.098089			0.420512	1
0.099117			0.434609	1
-0.030427			-1.34178	0
-0.047862			-1.58086	0
0.009022			-0.800828	0
0.122382			0.753633	1

## Sheet: TARDBP_25
D00156.001	AVG	STDEV	Z-score	prediction
-0.509995	0.210818	1.04545	-0.689474	0
-0.436114			-0.618805	0
0.674849			0.443857	1
-0.19615			-0.389274	0
-0.023505			-0.224135	0
0.61005			0.381875	1
2.7963			2.47308	1
-0.432			-0.61487	0
-0.248792			-0.439627	0
0.066317			-0.138218	0
0.615154			0.386757	1
-0.293482			-0.482374	0
-0.466784			-0.648142	0
1.17155			0.918967	1
2.13525			1.84077	1
4.95734			4.54016	1
3.34153			2.9946	1
0.04322			-0.160311	0
2.30398			2.00215	1
0.413839			0.194194	1
0.505687			0.282049	1
-0.285423			-0.474666	0
-0.396766			-0.581168	0
0.801599			0.565096	1
1.64682			1.37357	1
0.433279			0.212789	1
2.58841			2.27422	1
0.147122			-0.0609265	0
0.136015			-0.0715507	0
1.25649			1.00021	1
0.821698			0.584321	1
0.223426			0.01206	1
-0.197158			-0.390238	0
0.344776			0.128134	1
-0.147275			-0.342524	0
-0.20968			-0.402216	0
-0.371083			-0.556602	0
0.264359			0.0512134	1
0.14496			-0.0629946	0
-0.134369			-0.330179	0
-0.286476			-0.475673	0
-0.248283			-0.439141	0
-0.367232			-0.552918	0
0.249777			0.0372653	1
-0.331532			-0.51877	0
0.791026			0.554983	1
-0.495316			-0.675433	0
0.176552			-0.0327761	0
1.53986			1.27126	1
0.189993			-0.0199194	0
-0.34299			-0.52973	0
0.614844			0.38646	1
0.897755			0.657071	1
2.92462			2.59581	1
0.57282			0.346263	1
3.53647			3.18106	1
-0.261678			-0.451953	0
3.11015			2.77327	1
1.14693			0.895409	1
0.571804			0.345292	1
2.32058			2.01803	1
2.74757			2.42646	1
-0.401774			-0.585958	0
1.07061			0.822415	1
-0.354313			-0.540561	0
0.93928			0.696791	1
-0.134981			-0.330765	0
0.417736			0.197922	1
-0.240063			-0.431278	0
0.292088			0.0777368	1
1.56584			1.29611	1
0.584433			0.357372	1
0.381911			0.163655	1
0.242392			0.0302014	1
1.04966			0.802376	1
-0.292941			-0.481857	0
-0.276922			-0.466534	0
0.699933			0.46785	1
-0.233772			-0.42526	0
0.392361			0.17365	1
3.41575			3.06559	1
-0.130505			-0.326483	0
-0.119283			-0.315749	0
-0.437018			-0.61967	0
1.14996			0.898308	1
-0.079293			-0.277498	0
-0.349966			-0.536403	0
0.65179			0.4218	1
-0.292031			-0.480987	0
0.82549			0.587948	1
-0.270481			-0.460373	0
-0.123307			-0.319598	0
5.32682			4.89357	1
-0.18481			-0.378427	0
-0.472214			-0.653336	0
-0.162883			-0.357453	0
-0.196846			-0.38994	0
0.309887			0.0947619	1
-0.454232			-0.636136	0
-0.293704			-0.482587	0
-0.397392			-0.581767	0
-0.205166			-0.397898	0
-0.5487			-0.726496	0
-0.424326			-0.60753	0
-0.268105			-0.458101	0
-0.428121			-0.61116	0
-0.31893			-0.506716	0
0.97254			0.728605	1
-0.50941			-0.688915	0
-0.452705			-0.634675	0
-0.370582			-0.556122	0
-0.443469			-0.62584	0
0.017311			-0.185094	0
-0.509386			-0.688892	0
-0.476876			-0.657795	0
-0.169017			-0.363321	0
-0.440298			-0.622807	0
-0.196375			-0.389489	0
-0.535807			-0.714164	0
-0.323246			-0.510844	0
-0.39325			-0.577805	0
-0.410181			-0.594	0
-0.426776			-0.609873	0
-0.276363			-0.466	0
-0.422991			-0.606253	0
-0.545862			-0.723782	0
-0.417578			-0.601075	0
-0.418857			-0.602299	0
-0.374527			-0.559896	0
-0.538248			-0.716499	0
-0.506701			-0.686323	0
-0.246408			-0.437347	0
-0.501546			-0.681392	0
-0.502366			-0.682177	0
0.003052			-0.198733	0
0.817976			0.580761	1
-0.265394			-0.455508	0
0.171187			-0.0379078	0
-0.248443			-0.439294	0
-0.083795			-0.281804	0
-0.11754			-0.314082	0
-0.261968			-0.452231	0
-0.478931			-0.659761	0
0.285579			0.0715108	1
-0.033458			-0.233655	0
-0.525464			-0.704271	0
-0.050853			-0.250294	0
-0.325546			-0.513044	0
-0.410665			-0.594463	0
0.149185			-0.0589532	0
-0.487185			-0.667656	0
-0.398428			-0.582758	0
-0.511728			-0.691132	0
-0.232676			-0.424212	0
-0.486701			-0.667193	0
-0.362525			-0.548416	0
-0.302825			-0.491311	0
-0.256152			-0.446667	0
-0.504089			-0.683825	0
-0.342038			-0.528819	0
2.0413			1.7509	1
-0.355088			-0.541302	0
-0.528625			-0.707294	0
-0.409339			-0.593194	0
0.073789			-0.131071	0
0.860832			0.621754	1
-0.532328			-0.710836	0
-0.515239			-0.69449	0
-0.416993			-0.600516	0
1.94135			1.65529	1
-0.489283			-0.669663	0
-0.110611			-0.307454	0
-0.293506			-0.482397	0
-0.137104			-0.332795	0
-0.10164			-0.298873	0
-0.232371			-0.42392	0
-0.255994			-0.446516	0
-0.451647			-0.633663	0
0.139024			-0.0686725	0
4.92362			4.50791	1
-0.346314			-0.532909	0
-0.403238			-0.587359	0
-0.173154			-0.367278	0
-0.431338			-0.614237	0
-0.270886			-0.460761	0
-0.098729			-0.296089	0
-0.517872			-0.697009	0
0.094836			-0.110939	0
-0.49499			-0.675122	0
-0.436217			-0.618904	0
-0.404989			-0.589033	0
-0.153816			-0.348781	0
0.192429			-0.0175894	0
-0.505371			-0.685051	0
