# Supplementary material for: Predicting protein-binding regions in RNA using nucleotide profiles and compositions
Source: BMC Syst Biol. 2017 Mar 14;11(Suppl 2):16. doi: 10.1186/s12918-017-0386-4 (PMC5374631; doi:10.1186/s12918-017-0386-4)
Supplement: Supplementary file 12 — Results of testing DeepBind and catRAPID on RNA sequences of 25 and 51 nucleotides. RBP-binding sequences used for comparison of DeepBind and catRAPID prediction methods and raw data obtained from execution of the three methods. (ZIP 223 kb) [file 12918_2017_386_MOESM12_ESM.zip › DeepBind_Eval_51.xlsx]

## Sheet: FUS_51
D00101.001	AVG	STDEV	Z-score	DeepBind
-0.245214	-0.258471	0.375866	0.0352699	1
-0.316262			-0.153755	0
0.000559			0.689154	1
-0.813185			-1.47583	0
-0.24376			0.0391383	1
-0.203746			0.145596	1
0.279406			1.43103	1
-0.505279			-0.656639	0
-0.220525			0.100955	1
-0.650694			-1.04352	0
-0.57974			-0.854744	0
-0.694875			-1.16106	0
-0.456215			-0.526103	0
-0.550043			-0.775734	0
-1.0643			-2.14392	0
0.219849			1.27258	1
0.342094			1.59782	1
-0.518741			-0.692455	0
-0.135137			0.328132	1
-0.453132			-0.517901	0
-0.712358			-1.20758	0
-0.643409			-1.02414	0
-0.389515			-0.348646	0
-0.130713			0.339902	1
-0.583839			-0.865649	0
-0.486485			-0.606637	0
-0.331527			-0.194368	0
-0.980975			-1.92224	0
-0.577232			-0.848071	0
-0.328831			-0.187195	0
-0.061538			0.523944	1
-0.497131			-0.634961	0
-0.684521			-1.13352	0
-1.06976			-2.15845	0
-0.322823			-0.171211	0
-0.811298			-1.47081	0
-0.075127			0.48779	1
-0.033416			0.598763	1
-0.545121			-0.762639	0
-0.405151			-0.390246	0
-0.684377			-1.13313	0
-0.168537			0.239271	1
-0.419989			-0.429723	0
-0.208306			0.133464	1
-0.153674			0.278814	1
-0.062976			0.520118	1
-0.770347			-1.36186	0
-0.443525			-0.492341	0
-0.476952			-0.581274	0
-0.278339			-0.0528599	0
-0.282365			-0.0635712	0
-0.288254			-0.079239	0
-0.942599			-1.82014	0
-0.682739			-1.12877	0
-1.11889			-2.28915	0
-0.131561			0.337646	1
-0.260341			-0.00497585	0
-0.440387			-0.483992	0
-0.505438			-0.657062	0
-0.484508			-0.601377	0
-0.158555			0.265828	1
-0.988055			-1.94107	0
-0.164184			0.250852	1
0.171276			1.14335	1
-0.197737			0.161583	1
-0.402905			-0.384271	0
-0.436263			-0.47302	0
-0.14574			0.299923	1
-0.05208			0.549107	1
-0.486413			-0.606445	0
-0.561851			-0.80715	0
-0.207293			0.13616	1
-0.648181			-1.03683	0
-0.341539			-0.221005	0
-0.616558			-0.952699	0
-0.294266			-0.0952341	0
-0.819879			-1.49364	0
-0.549094			-0.77321	0
-0.566614			-0.819822	0
-0.220247			0.101695	1
-0.019005			0.637104	1
0.620051			2.33733	1
-0.625053			-0.9753	0
-0.19414			0.171153	1
-0.595372			-0.896333	0
-0.755512			-1.32239	0
-1.24789			-2.63238	0
-0.087819			0.454023	1
-0.421852			-0.434679	0
-0.30563			-0.125468	0
-0.711281			-1.20471	0
-0.354532			-0.255573	0
-0.301505			-0.114494	0
-0.625568			-0.97667	0
-0.560747			-0.804213	0
-0.290681			-0.0856961	0
-0.187904			0.187744	1
-0.453475			-0.518813	0
-0.257108			0.00362561	1
-0.597231			-0.901279	0
0.074948			0.887068	1
-0.04605			0.56515	1
0.047722			0.814633	1
-0.074554			0.489315	1
-0.314998			-0.150392	0
-0.114739			0.382401	1
-0.253158			0.0141347	1
-0.248545			0.0264077	1
-0.23837			0.0534785	1
-0.547226			-0.76824	0
0.295661			1.47428	1
-0.414129			-0.414132	0
-0.004714			0.675125	1
-0.303964			-0.121036	0
-0.580537			-0.856864	0
-0.084522			0.462794	1
0.710385			2.57766	1
0.173455			1.14915	1
-0.320526			-0.165099	0
-0.168651			0.238967	1
-0.373917			-0.307147	0
-0.326921			-0.182113	0
-0.826683			-1.51174	0
0.638353			2.38602	1
-0.332981			-0.198236	0
-0.422552			-0.436542	0
0.493923			2.00176	1
-0.153057			0.280456	1
0.026115			0.757147	1
0.003059			0.695806	1
-0.254675			0.0100987	1
0.042382			0.800425	1
0.231239			1.30288	1
-0.653817			-1.05183	0
0.546591			2.14188	1
-0.129623			0.342802	1
-0.147168			0.296123	1
-0.326921			-0.182113	0
-0.291776			-0.0886094	0
0.266393			1.39641	1
-0.124354			0.356821	1
-0.060269			0.52732	1
0.018941			0.73806	1
-0.490034			-0.616079	0
-0.401329			-0.380078	0
-0.059104			0.53042	1
-0.510711			-0.671091	0
0.055979			0.8366	1
-0.118793			0.371616	1
-0.27617			-0.0470893	0
-0.300763			-0.112519	0
-0.139032			0.317769	1
-0.27549			-0.0452801	0
-0.325591			-0.178575	0
-0.191159			0.179084	1
-0.141462			0.311304	1
-0.632614			-0.995416	0
-0.410514			-0.404514	0
0.029843			0.767065	1
-0.246118			0.0328647	1
-0.124989			0.355131	1
0.720941			2.60575	1
-0.158115			0.266999	1
-0.633019			-0.996494	0
-0.036381			0.590875	1
-0.181207			0.205562	1
-0.434666			-0.468771	0
-0.245543			0.0343945	1
0.687957			2.51799	1
-0.307129			-0.129456	0
-0.079007			0.477467	1
0.687957			2.51799	1
-0.63556			-1.00325	0
-0.115458			0.380489	1
-0.021533			0.630378	1
-0.054586			0.54244	1
-0.335477			-0.204877	0
0.218768			1.2697	1
0.059604			0.846245	1
-0.53574			-0.737681	0
0.4055			1.76651	1
-1.29444			-2.75621	0
-0.69528			-1.16214	0
0.249463			1.35137	1
0.90093			3.08461	1
-0.767907			-1.35537	0
-0.296147			-0.100239	0
0.232454			1.30612	1
-0.222206			0.0964831	1
0.072648			0.880949	1
-0.079516			0.476113	1
0.651672			2.42145	1
-0.143538			0.305781	1
-0.19081			0.180013	1
0.356015			1.63485	1
0.263621			1.38904	1
0.157575			1.1069	1
0.392045			1.73071	1
-0.07475			0.488793	1
-0.142762			0.307846	1

## Sheet: FXR1_51
D00206.001	AVG	STDEV	Z-score	DeepBind
-0.182903	0.0867765	0.335693	-0.803351	0
-0.153986			-0.71721	0
0.747002			1.96675	1
-0.306862			-1.17261	0
-0.164639			-0.748944	0
-0.344162			-1.28373	0
0.581489			1.4737	1
-0.205536			-0.870773	0
0.460704			1.1139	1
0.57234			1.44645	1
0.06583			-0.0623978	0
-0.28949			-1.12086	0
-0.023245			-0.327744	0
-0.108726			-0.582384	0
1.81628			5.15204	1
-0.407092			-1.47119	0
-0.309398			-1.18017	0
-0.124003			-0.627893	0
0.499781			1.2303	1
0.526311			1.30933	1
-0.38314			-1.39984	0
-0.604683			-2.0598	0
0.494671			1.21508	1
-0.236184			-0.96207	0
0.340624			0.756189	1
-0.010861			-0.290853	0
0.454957			1.09678	1
0.606366			1.54781	1
-0.014777			-0.302519	0
-0.259018			-1.03009	0
-0.303583			-1.16285	0
-0.350371			-1.30222	0
-0.051382			-0.411562	0
-0.491474			-1.72256	0
0.323798			0.706066	1
0.271072			0.549	1
-0.02264			-0.325942	0
0.17067			0.249911	1
-0.162369			-0.742182	0
0.022895			-0.190297	0
0.158729			0.21434	1
-0.438377			-1.56439	0
-0.176894			-0.785451	0
0.022875			-0.190357	0
0.040492			-0.137877	0
-0.024363			-0.331075	0
0.021839			-0.193443	0
0.219436			0.395181	1
0.159712			0.217268	1
0.566031			1.42766	1
-0.037283			-0.369562	0
-0.234027			-0.955645	0
-0.040754			-0.379902	0
0.542363			1.35715	1
0.336653			0.74436	1
0.276157			0.564148	1
0.003715			-0.247433	0
-0.121075			-0.619171	0
0.217176			0.388448	1
0.08634			-0.00130033	0
0.056242			-0.0909596	0
-0.178131			-0.789136	0
0.018201			-0.20428	0
-0.339179			-1.26888	0
0.089145			0.00705551	1
0.167359			0.240048	1
0.035661			-0.152269	0
0.751987			1.9816	1
0.331258			0.728288	1
-0.008457			-0.283692	0
-0.204165			-0.866689	0
-0.281684			-1.09761	0
0.110911			0.0718945	1
-0.170281			-0.765751	0
-0.075335			-0.482916	0
-0.128747			-0.642025	0
-0.159259			-0.732918	0
-0.82539			-2.71726	0
-0.16334			-0.745075	0
0.539843			1.34964	1
0.032707			-0.161068	0
-0.178866			-0.791325	0
0.376713			0.863695	1
-0.763345			-2.53244	0
-0.485373			-1.70438	0
-0.366817			-1.35121	0
-0.449459			-1.5974	0
-0.310828			-1.18443	0
-0.178724			-0.790902	0
0.372734			0.851842	1
0.794843			2.10927	1
0.012672			-0.220751	0
-0.176775			-0.785096	0
0.016181			-0.210298	0
-0.377532			-1.38313	0
-0.290014			-1.12243	0
0.220135			0.397263	1
-0.075273			-0.482731	0
0.590338			1.50006	1
0.097501			0.0319473	1
0.310158			0.665433	1
0.07317			-0.0405326	0
-0.029078			-0.34512	0
0.272476			0.553182	1
0.420473			0.994052	1
-0.150238			-0.706045	0
-0.126389			-0.635001	0
0.420747			0.994868	1
0.512481			1.26814	1
-0.190959			-0.827349	0
-0.260089			-1.03328	0
0.120925			0.101725	1
-0.039068			-0.37488	0
-0.101697			-0.561446	0
0.523091			1.29974	1
0.244924			0.471107	1
-0.079556			-0.49549	0
0.471056			1.14473	1
0.412942			0.971618	1
0.223709			0.40791	1
0.19324			0.317145	1
0.397804			0.926523	1
0.452255			1.08873	1
-0.062358			-0.444258	0
-0.072209			-0.473604	0
0.77698			2.05605	1
-0.102358			-0.563415	0
0.099809			0.0388226	1
0.107815			0.0626718	1
0.330705			0.726641	1
0.059312			-0.0818143	0
0.632174			1.62469	1
0.303095			0.644393	1
0.510117			1.26109	1
0.459195			1.1094	1
0.143939			0.170282	1
0.012213			-0.222118	0
0.415006			0.977766	1
0.495046			1.2162	1
-0.124242			-0.628605	0
0.128636			0.124696	1
-0.03605			-0.365889	0
-0.127962			-0.639687	0
0.193572			0.318134	1
-0.207104			-0.875444	0
0.000692			-0.256438	0
0.235225			0.442215	1
0.32833			0.719566	1
0.272476			0.553182	1
-0.046298			-0.396417	0
0.547996			1.37393	1
0.109004			0.0662137	1
-0.358095			-1.32523	0
0.123439			0.109214	1
0.212312			0.373959	1
-0.411449			-1.48417	0
0.397758			0.926386	1
0.036565			-0.149576	0
-0.023244			-0.327741	0
-0.010895			-0.290955	0
0.103483			0.0497671	1
0.490906			1.20387	1
0.448788			1.0784	1
0.507348			1.25284	1
0.419288			0.990522	1
0.412814			0.971236	1
0.454376			1.09505	1
0.180714			0.279831	1
-0.190455			-0.825848	0
0.120155			0.0994315	1
-0.261043			-1.03612	0
-0.129407			-0.643991	0
0.240022			0.456505	1
0.069389			-0.0517958	0
0.446504			1.0716	1
0.322344			0.701734	1
0.06129			-0.075922	0
0.159525			0.216711	1
-0.173936			-0.776639	0
-0.043195			-0.387174	0
-0.145253			-0.691195	0
0.05114			-0.106158	0
-0.665432			-2.24076	0
-0.170023			-0.764983	0
0.551213			1.38351	1
0.289299			0.603296	1
-0.125186			-0.631417	0
0.042955			-0.13054	0
-0.04812			-0.401845	0
0.779961			2.06493	1
0.20212			0.343598	1
0.165893			0.235681	1
0.046186			-0.120916	0
0.326929			0.715393	1
0.164843			0.232553	1
0.145481			0.174875	1
-0.027937			-0.341721	0

## Sheet: FXR2_51
D00103.001	AVG	STDEV	Z-score	DeepBind
-0.228688	-0.120342	0.269678	-0.401762	0
-0.218803			-0.365107	0
0.196358			1.17436	1
0.453388			2.12746	1
-0.200637			-0.297745	0
0.154281			1.01834	1
-0.269233			-0.552108	0
0.620589			2.74747	1
-0.331745			-0.78391	0
-0.05751			0.232988	1
-0.281048			-0.595919	0
-0.525936			-1.504	0
0.160991			1.04322	1
0.004991			0.46475	1
0.234603			1.31618	1
-0.38055			-0.964886	0
-0.379547			-0.961166	0
-0.04315			0.286237	1
0.064941			0.687052	1
-0.271788			-0.561582	0
0.117592			0.882289	1
-0.060021			0.223677	1
0.038335			0.588394	1
-0.277519			-0.582834	0
-0.321335			-0.745309	0
0.234285			1.315	1
-0.126618			-0.0232733	0
-0.240148			-0.444257	0
0.050438			0.633273	1
-0.177987			-0.213756	0
-0.051657			0.254692	1
-0.31311			-0.714809	0
-0.157259			-0.136894	0
-0.320909			-0.743729	0
0.147583			0.993499	1
0.44382			2.09198	1
-0.433277			-1.1604	0
-0.12794			-0.0281754	0
-0.279842			-0.591447	0
-0.245977			-0.465872	0
0.07265			0.715638	1
-0.251815			-0.48752	0
-0.202381			-0.304212	0
-0.160407			-0.148567	0
1.1581			4.74062	1
-0.310996			-0.706971	0
0.041112			0.598691	1
0.086381			0.766554	1
-0.126008			-0.0210113	0
0.050987			0.635309	1
0.292678			1.53153	1
-0.29974			-0.665232	0
-0.348125			-0.84465	0
-0.135668			-0.0568318	0
0.602932			2.68199	1
0.184999			1.13224	1
-0.186288			-0.244537	0
-0.220821			-0.37259	0
-0.135966			-0.0579368	0
-0.519869			-1.4815	0
-0.235363			-0.426514	0
0.0113			0.488144	1
-0.233405			-0.419253	0
0.521904			2.38153	1
-0.274434			-0.571394	0
-0.6021			-1.78642	0
-0.286562			-0.616366	0
0.055635			0.652544	1
0.184832			1.13162	1
-0.296331			-0.652591	0
0.287434			1.51208	1
-0.043634			0.284442	1
0.737624			3.18145	1
0.034781			0.575215	1
-0.24982			-0.480122	0
-0.492474			-1.37991	0
-0.313931			-0.717854	0
-0.261144			-0.522113	0
0.130917			0.931699	1
-0.250933			-0.484249	0
-0.267154			-0.544399	0
-0.336442			-0.801328	0
-0.325225			-0.759733	0
-0.449757			-1.22151	0
-0.170154			-0.18471	0
0.240256			1.33714	1
0.57707			2.58609	1
0.422767			2.01392	1
-0.187204			-0.247934	0
-0.399152			-1.03386	0
-0.359334			-0.886214	0
1.33674			5.40305	1
0.670015			2.93074	1
-0.315245			-0.722726	0
-0.126832			-0.0240668	0
-0.234475			-0.423221	0
-0.27721			-0.581688	0
-0.15824			-0.140532	0
-0.199433			-0.293281	0
-0.190329			-0.259522	0
0.195669			1.17181	1
-0.275573			-0.575617	0
-0.23583			-0.428245	0
0.007547			0.474228	1
-0.191373			-0.263393	0
-0.273264			-0.567055	0
-0.329518			-0.775652	0
-0.218243			-0.363031	0
-0.254627			-0.497947	0
-0.278077			-0.584903	0
-0.155524			-0.13046	0
-0.206444			-0.319278	0
-0.258287			-0.511519	0
0.127234			0.918042	1
-0.169626			-0.182752	0
-0.145747			-0.0942061	0
-0.207022			-0.321422	0
-0.19084			-0.261417	0
-0.119779			0.00208662	1
-0.254941			-0.499111	0
-0.215406			-0.352511	0
0.369347			1.81583	1
-0.201501			-0.300949	0
-0.088314			0.118763	1
-0.11764			0.0100183	1
-0.154198			-0.125543	0
-0.098907			0.0794827	1
0.000112			0.446658	1
-0.261957			-0.525128	0
0.01265			0.49315	1
-0.082243			0.141275	1
-0.124025			-0.0136581	0
-0.256755			-0.505838	0
-0.071109			0.182561	1
-0.185049			-0.239943	0
-0.300952			-0.669726	0
-0.221673			-0.375749	0
-0.284364			-0.608216	0
-0.257356			-0.508067	0
-0.081469			0.144145	1
0.00687			0.471717	1
-0.281178			-0.596402	0
-0.028382			0.340998	1
-0.242947			-0.454636	0
-0.190329			-0.259522	0
-0.281338			-0.596995	0
0.020982			0.524046	1
-0.182238			-0.229519	0
-0.307826			-0.695216	0
-0.126716			-0.0236367	0
-0.241663			-0.449875	0
-0.401511			-1.04261	0
-0.250738			-0.483526	0
-0.191424			-0.263582	0
-0.288519			-0.623623	0
-0.282566			-0.601548	0
-0.240767			-0.446552	0
-0.18378			-0.235237	0
-0.132748			-0.0460041	0
-0.088053			0.119731	1
-0.080562			0.147508	1
-0.132748			-0.0460041	0
-0.169882			-0.183702	0
-0.025498			0.351693	1
-0.407597			-1.06518	0
-0.089225			0.115385	1
-0.299091			-0.662825	0
-0.366514			-0.912838	0
-0.18865			-0.253296	0
-0.033791			0.320941	1
-0.245721			-0.464922	0
-0.063486			0.210828	1
-0.268594			-0.549738	0
-0.278068			-0.584869	0
-0.265952			-0.539942	0
-0.27774			-0.583653	0
-0.247214			-0.470459	0
-0.314107			-0.718506	0
-0.712914			-2.19733	0
-0.342573			-0.824062	0
-0.103851			0.0611497	1
-0.11643			0.0145051	1
-0.317487			-0.73104	0
0.001353			0.45126	1
-0.247622			-0.471972	0
0.07386			0.720125	1
-0.241048			-0.447594	0
-0.287549			-0.620026	0
-0.273391			-0.567526	0
-0.227616			-0.397787	0
-0.260046			-0.518041	0
-0.077195			0.159994	1
-0.235731			-0.427878	0

## Sheet: IGF2BP2_51
D00115.001	AVG	STDEV	Z-score	DeepBind
0.891298	1.47109	0.980588	-0.591274	0
1.42743			-0.0445328	0
3.07945			1.6402	1
0.045541			-1.45377	0
1.10896			-0.369304	0
1.0941			-0.384458	0
0.817083			-0.666958	0
1.14903			-0.328436	0
2.67592			1.22868	1
0.596777			-0.891625	0
0.357066			-1.13608	0
1.34599			-0.127578	0
0.58042			-0.908306	0
3.69527			2.26821	1
1.03267			-0.447108	0
1.14216			-0.335445	0
1.62863			0.160655	1
1.32874			-0.145168	0
1.59296			0.124279	1
2.30207			0.847428	1
0.986315			-0.494376	0
2.46058			1.00908	1
1.45887			-0.0124633	0
0.816301			-0.667756	0
4.66416			3.25627	1
0.174814			-1.32194	0
2.9981			1.55723	1
1.92095			0.458759	1
-0.073551			-1.57522	0
1.36077			-0.112504	0
1.23822			-0.237481	0
0.632156			-0.855546	0
0.926643			-0.555229	0
0.818363			-0.665653	0
2.98338			1.54222	1
0.279969			-1.21471	0
0.705007			-0.781253	0
1.94273			0.480972	1
2.35358			0.899957	1
2.08578			0.626852	1
2.13962			0.681763	1
0.157917			-1.33917	0
1.34892			-0.124589	0
4.01239			2.59161	1
1.87941			0.416397	1
1.12564			-0.352289	0
-0.164352			-1.66782	0
1.40925			-0.0630727	0
1.29379			-0.180814	0
2.01953			0.55929	1
1.62463			0.156574	1
2.13731			0.679404	1
1.61183			0.143518	1
3.02343			1.58307	1
2.88924			1.44622	1
2.07404			0.614879	1
1.53259			0.0627089	1
2.86417			1.42065	1
2.26786			0.812537	1
1.93826			0.476413	1
2.56568			1.11625	1
0.599041			-0.889317	0
0.051227			-1.44798	0
1.56767			0.0984824	1
0.793151			-0.691364	0
0.36854			-1.12438	0
1.33031			-0.143568	0
0.446796			-1.04458	0
0.185733			-1.31081	0
1.8575			0.39406	1
2.33129			0.877222	1
1.87449			0.411385	1
1.71935			0.253171	1
1.83326			0.369335	1
2.88655			1.44347	1
1.29645			-0.178105	0
-0.173177			-1.67682	0
1.95207			0.490497	1
0.745256			-0.740207	0
1.24531			-0.23025	0
-0.275313			-1.78098	0
2.85881			1.41518	1
2.32255			0.868312	1
2.63485			1.1868	1
2.17752			0.720405	1
-0.115685			-1.61819	0
1.55574			0.0863243	1
0.945427			-0.536074	0
1.99322			0.532466	1
1.28695			-0.187793	0
2.84158			1.39762	1
2.87398			1.43066	1
2.02732			0.567233	1
0.751596			-0.733742	0
1.10295			-0.375435	0
1.3299			-0.143994	0
0.624458			-0.863396	0
0.304798			-1.18938	0
1.32402			-0.149982	0
2.9004			1.4576	1
1.0951			-0.383438	0
2.00356			0.543004	1
2.3198			0.86551	1
0.946313			-0.53517	0
1.45601			-0.015386	0
2.56047			1.11094	1
0.593291			-0.89518	0
0.793983			-0.690516	0
1.86235			0.399003	1
1.54319			0.0735198	1
0.719768			-0.7662	0
1.58408			0.115225	1
2.47742			1.02625	1
0.327249			-1.16649	0
1.57421			0.105156	1
1.34322			-0.130402	0
0.653666			-0.83361	0
2.05447			0.594927	1
2.7142			1.26771	1
0.090513			-1.40791	0
2.16533			0.707978	1
2.25133			0.795676	1
1.08677			-0.391937	0
1.36066			-0.112623	0
2.97301			1.53165	1
1.01413			-0.466014	0
0.952461			-0.5289	0
1.47713			0.00615512	1
1.13054			-0.347291	0
0.029515			-1.47012	0
2.52325			1.07299	1
2.6953			1.24844	1
0.827942			-0.655884	0
0.841751			-0.641802	0
2.72808			1.28187	1
1.56849			0.0993268	1
0.744898			-0.740572	0
3.48983			2.0587	1
2.35128			0.89761	1
0.224183			-1.2716	0
1.45317			-0.0182792	0
3.10218			1.66337	1
0.424106			-1.06771	0
1.47461			0.00358319	1
1.99493			0.534205	1
0.135134			-1.36241	0
2.3604			0.90691	1
3.30109			1.86622	1
0.680472			-0.806274	0
1.00868			-0.471571	0
2.92565			1.48335	1
1.27267			-0.202349	0
0.506976			-0.983204	0
2.13138			0.673354	1
2.40274			0.950094	1
0.465002			-1.02601	0
2.42314			0.970889	1
4.0702			2.65056	1
0.115584			-1.38234	0
2.99966			1.55882	1
1.90681			0.444341	1
0.048003			-1.45126	0
0.903932			-0.57839	0
1.41166			-0.0606109	0
0.934809			-0.546902	0
0.734698			-0.750974	0
2.08517			0.626235	1
1.15393			-0.323443	0
0.178604			-1.31808	0
1.22971			-0.24616	0
2.1048			0.646251	1
0.463695			-1.02734	0
3.00302			1.56225	1
2.13566			0.677721	1
0.800288			-0.684086	0
-0.020578			-1.5212	0
-0.227329			-1.73205	0
2.01974			0.559506	1
1.22023			-0.255833	0
-0.673116			-2.18666	0
1.11293			-0.365253	0
0.364662			-1.12834	0
1.2935			-0.181112	0
1.07318			-0.405795	0
3.20363			1.76683	1
2.10112			0.642498	1
0.715927			-0.770117	0
0.802341			-0.681992	0
0.673633			-0.813248	0
0.528858			-0.960889	0
1.47384			0.00280305	1
1.25046			-0.224997	0
-0.121013			-1.62362	0
0.357231			-1.13591	0

## Sheet: LIN28A_51
D00118.001	AVG	STDEV	Z-score	DeepBind	D00118.002	AVG	STDEV	Z-score	DeepBind
-0.164207	0.290052	0.658229	-0.690123	0	-0.17564	0.236461	0.428266	-0.962254	0
0.215963			-0.112558	0	0.444001			0.484607	1
-0.240759			-0.806423	0	-0.016198			-0.589957	0
-0.401557			-1.05071	0	-0.298695			-1.24959	0
1.37737			1.65188	1	0.436157			0.466291	1
1.29092			1.52054	1	0.896797			1.54188	1
0.755156			0.7066	1	0.499615			0.614465	1
-0.251818			-0.823224	0	-0.428183			-1.55194	0
-0.459246			-1.13835	0	-0.672959			-2.12349	0
1.41441			1.70816	1	0.022238			-0.500209	0
0.601864			0.473714	1	0.22829			-0.0190782	0
1.52146			1.87078	1	0.151768			-0.197757	0
0.593372			0.460813	1	0.063573			-0.403692	0
0.740634			0.684537	1	0.881314			1.50573	1
-0.125525			-0.631356	0	0.524352			0.672226	1
-0.318254			-0.924156	0	-0.235078			-1.10104	0
2.26281			2.99707	1	1.21991			2.29636	1
-0.149847			-0.668307	0	-0.514288			-1.753	0
0.524636			0.356387	1	0.349733			0.264491	1
1.83141			2.34167	1	0.678814			1.03289	1
1.61231			2.00882	1	0.755179			1.21121	1
0.061237			-0.347622	0	-0.174821			-0.960342	0
-0.3916			-1.03559	0	-0.613295			-1.98418	0
-0.005277			-0.448672	0	0.121805			-0.26772	0
-0.181465			-0.716342	0	0.072723			-0.382327	0
1.33642			1.58968	1	1.22718			2.31333	1
-0.254325			-0.827033	0	0.257403			0.0489006	1
0.028058			-0.398029	0	0.177432			-0.137832	0
1.28481			1.51127	1	0.517624			0.656516	1
-0.179305			-0.71306	0	-0.081069			-0.741431	0
-0.12989			-0.637988	0	0.191497			-0.10499	0
3.26848			4.52491	1	2.05396			4.24386	1
1.24711			1.454	1	0.887657			1.52054	1
0.08982			-0.304198	0	0.047304			-0.44168	0
-0.358917			-0.985932	0	-0.10344			-0.793667	0
0.2154			-0.113413	0	0.226907			-0.0223075	0
0.136336			-0.23353	0	0.127203			-0.255116	0
1.12251			1.2647	1	0.675783			1.02582	1
0.739025			0.682093	1	0.462709			0.52829	1
0.619784			0.500939	1	0.354136			0.274772	1
-0.23044			-0.790746	0	0.7641			1.23204	1
0.699166			0.621538	1	0.319821			0.194646	1
-0.33693			-0.952529	0	0.037959			-0.463501	0
-0.43128			-1.09587	0	-0.167396			-0.943004	0
0.038058			-0.382836	0	-0.398553			-1.48276	0
-0.278762			-0.864158	0	-0.23297			-1.09612	0
0.228457			-0.0935767	0	-0.002247			-0.557382	0
0.409486			0.181448	1	1.03421			1.86275	1
0.027243			-0.399267	0	0.038479			-0.462287	0
0.802528			0.778569	1	0.996253			1.77411	1
-0.273303			-0.855865	0	-0.212336			-1.04794	0
-0.26658			-0.845651	0	-0.241679			-1.11645	0
0.30206			0.0182431	1	-0.036077			-0.636375	0
0.056659			-0.354577	0	-0.161081			-0.928259	0
0.486818			0.298933	1	-0.222816			-1.07241	0
0.495601			0.312276	1	0.446885			0.491341	1
-0.163471			-0.689005	0	-0.115293			-0.821344	0
-0.088531			-0.575154	0	-0.163354			-0.933566	0
0.858267			0.863249	1	-0.607608			-1.9709	0
-0.333224			-0.946899	0	-0.466077			-1.64042	0
0.683284			0.59741	1	0.181527			-0.12827	0
-0.296224			-0.890687	0	-0.212839			-1.04911	0
0.517615			0.345721	1	0.198903			-0.0876968	0
0.925062			0.964726	1	0.966353			1.7043	1
0.02597			-0.401201	0	0.10774			-0.300562	0
1.51552			1.86177	1	0.910382			1.57361	1
-0.38406			-1.02413	0	-0.361588			-1.39644	0
0.710418			0.638632	1	0.533821			0.694336	1
-0.217772			-0.771501	0	0.153396			-0.193956	0
-0.11776			-0.61956	0	-0.025428			-0.611509	0
1.20203			1.38551	1	0.22807			-0.0195919	0
-0.262124			-0.838882	0	1.33832			2.57284	1
-0.124067			-0.629141	0	0.007253			-0.535199	0
2.31678			3.07906	1	1.97079			4.04965	1
-0.219814			-0.774603	0	-0.00172			-0.556151	0
-0.347008			-0.96784	0	0.859891			1.45571	1
0.204355			-0.130193	0	0.263807			0.0638539	1
-0.435729			-1.10263	0	-0.536061			-1.80384	0
-0.054772			-0.523866	0	0.766309			1.2372	1
0.428109			0.20974	1	-0.190776			-0.997596	0
0.298766			0.0132388	1	0.649442			0.964311	1
-0.270642			-0.851822	0	0.285244			0.113909	1
-0.13296			-0.642652	0	0.25085			0.0335993	1
0.267682			-0.0339849	0	-0.057108			-0.685482	0
0.151202			-0.210945	0	0.076271			-0.374042	0
0.137488			-0.231779	0	0.527431			0.679415	1
-0.046966			-0.512007	0	-0.075945			-0.729466	0
-0.399308			-1.0473	0	-0.423741			-1.54157	0
-0.130295			-0.638603	0	-0.086165			-0.75333	0
-0.225681			-0.783516	0	-0.216468			-1.05759	0
0.401731			0.169666	1	0.18275			-0.125414	0
-0.311603			-0.914051	0	-0.153671			-0.910956	0
-0.14296			-0.657844	0	-0.253178			-1.14331	0
-0.185578			-0.722591	0	0.108923			-0.2978	0
0.161814			-0.194823	0	0.150005			-0.201874	0
0.35025			0.0914548	1	0.098206			-0.322824	0
-0.194471			-0.736101	0	0.090945			-0.339779	0
0.856106			0.859966	1	0.349444			0.263816	1
0.090939			-0.302498	0	0.382573			0.341172	1
-0.056442			-0.526403	0	0.721633			1.13288	1
0.014029			-0.419342	0	0.296263			0.139639	1
0.080846			-0.317832	0	-0.057073			-0.6854	0
-0.107612			-0.604142	0	0.59122			0.828363	1
0.201533			-0.13448	0	0.560528			0.756697	1
1.06872			1.18298	1	0.413581			0.413576	1
-0.104156			-0.598892	0	0.154961			-0.190301	0
-0.059921			-0.531689	0	0.22095			-0.0362171	0
1.65618			2.07547	1	0.551818			0.736359	1
0.191776			-0.149304	0	0.204678			-0.0742122	0
0.447587			0.239332	1	0.121505			-0.268421	0
1.70374			2.14772	1	0.315985			0.185689	1
0.30843			0.0279206	1	-0.199608			-1.01822	0
-0.132142			-0.641409	0	0.369338			0.310269	1
0.285289			-0.00723585	0	0.069694			-0.3894	0
1.12612			1.27018	1	0.709592			1.10476	1
-0.139252			-0.652211	0	0.023326			-0.497669	0
0.616326			0.495685	1	0.477906			0.563775	1
0.466904			0.268679	1	0.678255			1.03159	1
0.074481			-0.327501	0	0.113571			-0.286947	0
0.056561			-0.354726	0	0.290353			0.125839	1
2.97213			4.07469	1	1.00649			1.79803	1
0.048526			-0.366933	0	0.361132			0.291108	1
0.078301			-0.321698	0	0.227935			-0.0199072	0
-0.062658			-0.535847	0	0.063051			-0.404911	0
0.499552			0.318279	1	0.519668			0.661289	1
-0.099132			-0.591259	0	-0.410887			-1.51156	0
-0.029553			-0.485553	0	0.198157			-0.0894387	0
0.107798			-0.276885	0	0.230442			-0.0140533	0
-0.001674			-0.443198	0	0.037765			-0.463954	0
0.314639			0.0373535	1	0.271739			0.0823751	1
0.109672			-0.274038	0	0.631168			0.921641	1
-0.109109			-0.606417	0	0.419573			0.427567	1
0.038201			-0.382619	0	0.275136			0.0903071	1
1.40816			1.69866	1	0.829942			1.38578	1
-0.095597			-0.585889	0	0.541208			0.711585	1
0.090498			-0.303168	0	0.041183			-0.455973	0
1.57803			1.95674	1	1.01437			1.81642	1
1.5168			1.86372	1	0.385873			0.348878	1
-0.221469			-0.777117	0	-0.179522			-0.971318	0
0.4637			0.263811	1	0.214576			-0.0511004	0
-0.064833			-0.539151	0	0.199577			-0.086123	0
-0.166089			-0.692982	0	0.232543			-0.00914749	0
0.405553			0.175473	1	0.18767			-0.113926	0
-0.181625			-0.716585	0	0.065681			-0.39877	0
-0.061054			-0.53341	0	0.378641			0.331991	1
0.422832			0.201723	1	0.208874			-0.0644146	0
0.003372			-0.435532	0	0.125307			-0.259543	0
-0.107612			-0.604142	0	0.59122			0.828363	1
-0.082661			-0.566236	0	0.20626			-0.0705182	0
0.930955			0.973679	1	0.67916			1.0337	1
-0.070181			-0.547276	0	0.283648			0.110183	1
-0.256002			-0.829581	0	-0.247367			-1.12974	0
0.145145			-0.220147	0	0.851771			1.43675	1
0.871587			0.883485	1	0.483357			0.576503	1
-0.36242			-0.991254	0	-0.604617			-1.96391	0
0.797397			0.770773	1	0.294914			0.136489	1
-0.161613			-0.686182	0	0.399813			0.381428	1
-0.397431			-1.04444	0	-0.168384			-0.945311	0
-0.024621			-0.47806	0	0.201071			-0.0826345	0
1.53935			1.89797	1	0.6056			0.86194	1
-0.051711			-0.519216	0	0.56378			0.76429	1
0.833497			0.825618	1	0.201129			-0.0824991	0
0.269787			-0.0307869	0	0.995089			1.7714	1
0.171877			-0.179535	0	0.422256			0.433832	1
-0.05838			-0.529348	0	0.201129			-0.0824991	0
0.229973			-0.0912735	0	0.850012			1.43264	1
0.147634			-0.216365	0	0.319058			0.192865	1
-0.234693			-0.797208	0	-0.240199			-1.113	0
2.0068			2.60813	1	0.166479			-0.163407	0
0.447733			0.239554	1	0.188103			-0.112915	0
-0.169159			-0.697646	0	0.176798			-0.139312	0
0.519838			0.349098	1	0.245221			0.0204556	1
-0.032928			-0.49068	0	0.297875			0.143403	1
-0.028361			-0.483742	0	0.485732			0.582048	1
0.277694			-0.0187744	0	0.380105			0.335409	1
-0.050072			-0.516726	0	-0.136012			-0.869723	0
-0.111517			-0.610075	0	0.28469			0.112616	1
-0.184214			-0.720518	0	-0.055245			-0.681132	0
-0.238012			-0.80225	0	-0.115877			-0.822707	0
-0.045408			-0.50964	0	0.131647			-0.244739	0
0.078814			-0.320919	0	-0.042876			-0.65225	0
-0.575406			-1.31483	0	-0.672901			-2.12336	0
-0.230837			-0.791349	0	-0.008151			-0.571167	0
2.12984			2.79506	1	1.14614			2.1241	1
-0.123476			-0.628243	0	0.007063			-0.535643	0
0.964933			1.0253	1	0.19132			-0.105403	0
0.733292			0.673383	1	0.22511			-0.0265035	0
-0.070473			-0.54772	0	0.173384			-0.147284	0
0.625677			0.509891	1	0.085514			-0.35246	0
0.076923			-0.323791	0	-0.20127			-1.0221	0
0.03831			-0.382453	0	0.25376			0.0403942	1
-0.16579			-0.692528	0	0.05538			-0.422823	0
-0.056205			-0.526043	0	0.345256			0.254037	1
0.00346			-0.435399	0	0.161196			-0.175743	0
-0.036798			-0.49656	0	-0.120225			-0.83286	0
0.245179			-0.0681721	0	0.209992			-0.061804	0

## Sheet: QKI_51
D00129.001	AVG	STDEV	Z-score	DeepBind
0.096108	0.114109	0.0473109	-0.380475	0
-0.003718			-2.49048	0
0.130236			0.340881	1
0.185231			1.5033	1
0.107013			-0.149978	0
0.155114			0.866722	1
0.068704			-0.959707	0
0.147185			0.699129	1
0.165272			1.08143	1
0.135818			0.458867	1
0.069247			-0.94823	0
0.11595			0.0389213	1
0.095007			-0.403746	0
0.154359			0.850764	1
-0.022936			-2.89668	0
0.011835			-2.16173	0
0.149925			0.757043	1
0.154483			0.853385	1
0.133819			0.416614	1
0.151025			0.780294	1
0.108741			-0.113454	0
0.153317			0.828739	1
0.148754			0.732292	1
0.184568			1.48929	1
0.117528			0.0722751	1
0.145555			0.664676	1
0.143764			0.62682	1
0.035805			-1.65509	0
0.136587			0.475121	1
0.189187			1.58692	1
0.119179			0.107172	1
0.100542			-0.286754	0
0.185913			1.51771	1
0.139263			0.531683	1
0.158198			0.931908	1
0.123213			0.192438	1
0.181456			1.42351	1
0.128978			0.314291	1
0.155247			0.869533	1
0.156279			0.891347	1
0.145824			0.670362	1
0.146316			0.680761	1
0.159471			0.958815	1
0.154573			0.855287	1
0.100619			-0.285127	0
0.1347			0.435236	1
0.153867			0.840365	1
0.193714			1.6826	1
0.17881			1.36758	1
0.191808			1.64232	1
0.098547			-0.328922	0
0.167599			1.13061	1
0.148362			0.724007	1
0.170617			1.19441	1
0.184284			1.48328	1
0.157696			0.921297	1
0.169449			1.16972	1
0.142012			0.589788	1
0.125249			0.235472	1
0.229763			2.44456	1
0.182257			1.44044	1
0.176656			1.32205	1
0.14272			0.604753	1
0.209214			2.01022	1
0.109091			-0.106056	0
0.130851			0.35388	1
0.171614			1.21548	1
0.169242			1.16534	1
0.037041			-1.62896	0
0.117439			0.0703939	1
0.17368			1.25915	1
0.160763			0.986124	1
0.149717			0.752647	1
0.046796			-1.42277	0
0.139403			0.534642	1
0.130122			0.338472	1
0.157778			0.923031	1
0.111302			-0.0593225	0
0.198302			1.77958	1
0.162736			1.02783	1
0.181856			1.43196	1
0.120048			0.12554	1
0.163242			1.03852	1
0.12172			0.160881	1
0.148455			0.725972	1
0.206196			1.94643	1
0.136316			0.469393	1
-0.020505			-2.8453	0
0.181867			1.43219	1
0.194037			1.68943	1
0.145408			0.661569	1
0.198336			1.7803	1
0.198023			1.77368	1
0.1528			0.817812	1
0.146362			0.681733	1
0.185609			1.51129	1
0.118039			0.083076	1
0.121763			0.161789	1
0.133702			0.414141	1
0.13157			0.369078	1
0.116456			0.0496165	1
0.067785			-0.979132	0
0.058485			-1.1757	0
0.089987			-0.509853	0
0.084636			-0.622956	0
0.13502			0.442	1
0.123821			0.205289	1
0.079899			-0.723081	0
0.076269			-0.799807	0
0.129146			0.317842	1
0.05706			-1.20582	0
0.060216			-1.13912	0
0.099835			-0.301698	0
0.122371			0.174641	1
0.075631			-0.813293	0
0.108566			-0.117153	0
0.047309			-1.41193	0
0.068282			-0.968627	0
0.068431			-0.965478	0
0.0914			-0.479987	0
0.057761			-1.19101	0
0.034352			-1.6858	0
0.190071			1.6056	1
0.08199			-0.678884	0
0.111334			-0.0586461	0
0.086386			-0.585967	0
0.066654			-1.00304	0
0.102829			-0.238414	0
0.085647			-0.601587	0
0.080196			-0.716803	0
0.070663			-0.9183	0
0.072303			-0.883636	0
0.174474			1.27593	1
0.070697			-0.917582	0
0.082425			-0.669689	0
0.102715			-0.240824	0
0.048459			-1.38762	0
0.034335			-1.68616	0
0.130481			0.34606	1
0.052205			-1.30844	0
0.075463			-0.816844	0
0.057932			-1.18739	0
0.085578			-0.603045	0
0.087478			-0.562885	0
0.097501			-0.351031	0
0.11848			0.0923973	1
0.066903			-0.997775	0
0.075505			-0.815956	0
0.14405			0.632865	1
0.055389			-1.24114	0
0.078274			-0.757428	0
0.103866			-0.216496	0
0.112951			-0.0244679	0
0.064816			-1.04189	0
0.123891			0.206768	1
0.084587			-0.623992	0
0.14263			0.602851	1
0.10346			-0.225077	0
0.095069			-0.402436	0
0.057433			-1.19794	0
0.08688			-0.575525	0
0.146312			0.680676	1
0.098701			-0.325667	0
0.05634			-1.22104	0
0.121787			0.162297	1
0.083894			-0.638639	0
0.065657			-1.02411	0
0.135829			0.459099	1
0.046055			-1.43843	0
0.085553			-0.603574	0
0.06869			-0.960003	0
0.098756			-0.324505	0
0.084342			-0.62917	0
0.069102			-0.951295	0
0.14329			0.616801	1
0.050704			-1.34017	0
0.085459			-0.60556	0
0.099204			-0.315035	0
0.103319			-0.228057	0
0.094268			-0.419366	0
0.091804			-0.471447	0
0.128152			0.296832	1
0.110516			-0.075936	0
0.054006			-1.27038	0
0.094039			-0.424207	0
0.122076			0.168405	1
0.058837			-1.16826	0
0.034564			-1.68132	0
0.111136			-0.0628312	0
0.126883			0.27001	1
0.058767			-1.16974	0
0.043848			-1.48508	0
0.08528			-0.609344	0
0.08639			-0.585882	0
0.078329			-0.756266	0
0.109454			-0.0983833	0
0.073031			-0.868248	0
0.0289			-1.80104	0
0.108887			-0.110368	0
0.058242			-1.18084	0

## Sheet: TARDBP_51
D00156.001	AVG	STDEV	Z-score	DeepBind
-0.449798	0.7009	1.17386	-0.980271	0
1.63081			0.79218	1
1.02234			0.273832	1
0.071598			-0.536098	0
-0.001517			-0.598384	0
1.51504			0.693562	1
3.65142			2.51352	1
-0.096243			-0.679081	0
-0.054933			-0.643889	0
0.551716			-0.127089	0
1.72006			0.868217	1
-0.179423			-0.749941	0
-0.241529			-0.802849	0
1.18134			0.409283	1
2.59983			1.61768	1
5.11966			3.76431	1
3.34153			2.24954	1
0.153743			-0.466119	0
3.06844			2.01689	1
3.10572			2.04864	1
0.982082			0.239537	1
0.593695			-0.0913273	0
0.094935			-0.516217	0
0.190138			-0.435115	0
0.801599			0.0857846	1
2.01014			1.11533	1
0.851695			0.128461	1
2.58841			1.60796	1
2.97155			1.93435	1
3.09828			2.04231	1
0.197597			-0.42876	0
1.73648			0.882202	1
0.942572			0.205878	1
0.600546			-0.085491	0
-0.165614			-0.738177	0
0.344776			-0.30338	0
-0.147275			-0.722554	0
0.017617			-0.582084	0
0.459136			-0.205957	0
0.475416			-0.192088	0
1.83756			0.968313	1
-0.112628			-0.693039	0
0.045111			-0.558662	0
0.101001			-0.51105	0
-0.199794			-0.767295	0
0.37282			-0.279489	0
-0.177323			-0.748152	0
0.791026			0.0767775	1
0.447797			-0.215617	0
0.973618			0.232326	1
2.20811			1.28398	1
0.231197			-0.400137	0
0.236006			-0.39604	0
0.817051			0.098948	1
1.90888			1.02907	1
4.06924			2.86947	1
0.720171			0.0164167	1
0.975237			0.233706	1
3.53647			2.4156	1
-0.155554			-0.729607	0
3.52397			2.40496	1
1.49805			0.679089	1
1.42652			0.618148	1
0.571804			-0.109976	0
3.27915			2.19639	1
3.38703			2.2883	1
0.20664			-0.421057	0
2.12583			1.21389	1
-0.282654			-0.837883	0
2.35818			1.41182	1
0.190621			-0.434703	0
0.595591			-0.0897121	0
-0.240063			-0.8016	0
0.50223			-0.169246	0
2.6604			1.66929	1
0.89358			0.164143	1
0.688938			-0.0101905	0
1.08605			0.328108	1
1.21071			0.4343	1
2.61848			1.63357	1
1.02519			0.27626	1
-0.207881			-0.774184	0
0.699933			-0.000823938	0
0.841028			0.119374	1
0.397911			-0.258114	0
4.28106			3.04991	1
0.307584			-0.335063	0
0.043854			-0.559733	0
0.002937			-0.59459	0
3.29731			2.21186	1
0.187933			-0.436993	0
0.031302			-0.570426	0
2.09532			1.18789	1
0.385349			-0.268816	0
2.99451			1.95391	1
-0.001135			-0.598059	0
-0.042495			-0.633293	0
5.61515			4.18641	1
0.09196			-0.518752	0
0.842463			0.120596	1
0.152616			-0.467079	0
-0.050946			-0.640492	0
1.89942			1.02101	1
0.04585			-0.558033	0
0.575821			-0.106554	0
0.462303			-0.203259	0
0.062349			-0.543977	0
-0.145822			-0.721317	0
0.716781			0.0135288	1
-0.315697			-0.866032	0
0.622043			-0.0671779	0
2.03866			1.13963	1
-0.383862			-0.924101	0
-0.400284			-0.938091	0
0.143766			-0.474619	0
-0.418558			-0.953658	0
-0.435251			-0.967879	0
0.209485			-0.418633	0
0.354765			-0.29487	0
-0.008693			-0.604497	0
-0.193327			-0.761786	0
2.06786			1.1645	1
-0.110918			-0.691582	0
0.362435			-0.288336	0
-0.065335			-0.65275	0
0.33047			-0.315567	0
-0.192703			-0.761254	0
-0.361555			-0.905098	0
0.116198			-0.498104	0
-0.400648			-0.938401	0
0.360193			-0.290246	0
-0.039798			-0.630995	0
-0.261655			-0.819994	0
0.486906			-0.1823	0
2.26994			1.33665	1
0.089676			-0.520697	0
-0.26514			-0.822963	0
2.88572			1.86123	1
-0.105536			-0.686997	0
-0.176273			-0.747257	0
0.958698			0.219616	1
-0.218249			-0.783017	0
-0.304658			-0.856628	0
-0.171066			-0.742822	0
-0.046049			-0.636321	0
-0.301703			-0.85411	0
-0.22275			-0.786851	0
0.607219			-0.0798063	0
-0.225454			-0.789154	0
-0.122636			-0.701565	0
2.62358			1.63791	1
0.116198			-0.498104	0
-0.351427			-0.89647	0
2.54536			1.57128	1
0.208745			-0.419263	0
-0.439659			-0.971634	0
0.130699			-0.48575	0
0.097451			-0.514074	0
-0.440027			-0.971948	0
0.677111			-0.0202658	0
0.061503			-0.544698	0
0.124467			-0.491059	0
-0.417507			-0.952763	0
0.467423			-0.198898	0
0.081463			-0.527694	0
-0.221219			-0.785547	0
0.765101			0.0546922	1
0.310224			-0.332814	0
-0.271754			-0.828597	0
0.653673			-0.0402325	0
0.680746			-0.0171692	0
-0.429707			-0.963156	0
-0.223474			-0.787468	0
-0.283735			-0.838804	0
-0.330426			-0.878579	0
0.512929			-0.160131	0
1.04126			0.289946	1
0.031583			-0.570186	0
-0.00728			-0.603294	0
1.22727			0.448406	1
-0.324821			-0.873804	0
-0.39887			-0.936886	0
-0.336137			-0.883444	0
0.042371			-0.560996	0
0.073206			-0.534728	0
-0.040433			-0.631536	0
1.06941			0.313932	1
2.11627			1.20574	1
-0.127926			-0.706071	0
0.341054			-0.30655	0
-0.117621			-0.697292	0
0.379303			-0.273966	0
0.33302			-0.313394	0
-0.19609			-0.764139	0
0.012665			-0.586303	0
0.33627			-0.310626	0
0.121273			-0.49378	0
-0.151502			-0.726155	0
0.251002			-0.383265	0
-0.187478			-0.756803	0
