# Supplementary material for: Predicting protein-binding regions in RNA using nucleotide profiles and compositions
Source: BMC Syst Biol. 2017 Mar 14;11(Suppl 2):16. doi: 10.1186/s12918-017-0386-4 (PMC5374631; doi:10.1186/s12918-017-0386-4)
Supplement: Supplementary file 12 — Results of testing DeepBind and catRAPID on RNA sequences of 25 and 51 nucleotides. RBP-binding sequences used for comparison of DeepBind and catRAPID prediction methods and raw data obtained from execution of the three methods. (ZIP 223 kb) [file 12918_2017_386_MOESM12_ESM.zip › FUS_25.fasta]

>binding_site_11332:chr5_37610070_37610094
GCATCCTTCTTCTTATTAATACATG
>binding_site_11394:chr1_220322234_220322258
GCATTATACAATATAATTTAATAAG
>binding_site_11402:chr5_108221069_108221093
GCTACTTTTCTCATTTATACTATAG
>binding_site_11439:chr9_133512425_133512449
GCCAACTCTCCCCTCAAAATCATTG
>binding_site_11447:chr8_38897524_38897548
TTCCTTTTTTTCTATACTCTCACTA
>binding_site_11468:chr2_215757374_215757398
GACCTCAACATCCTTAAATTAAAAG
>binding_site_11507:chr9_37266141_37266165
GATTTAACCTACTTCATTTATATAG
>binding_site_11523:chr17_11944224_11944248
TCTAACTTTAACTAAATTATTAAAG
>binding_site_11612:chr11_13694914_13694938
GATTCTCATATAATTCTCTAAAATG
>binding_site_11648:chr5_96535198_96535222
GATACTAAAATTAACATATTACAAG
>binding_site_11663:chrX_47742745_47742769
GCTTCACTTTTCATTTTCTCAATAG
>binding_site_11665:chr12_28349335_28349359
GCTTTATTTCACATTTTCTCATTTG
>binding_site_11790:chr7_30664553_30664577
GTCAATTACAACTCTTTTTTTTTTG
>binding_site_11795:chr6_56933607_56933631
GTTTTCTCCCCTTCCTCTACATTCT
>binding_site_11824:chr14_90736945_90736969
CTTAGGCCCAGGTGACTTTCTCAAG
>binding_site_11842:chr3_11349740_11349764
GAATCTTATCTACAAAAACATCTTG
>binding_site_11868:chr1_51480531_51480555
GCAACATAAAACAATCCTAAATTTG
>binding_site_11902:chr7_93324967_93324991
TTTAATTTAACTATAATTTAAAAAG
>binding_site_11928:chr1_76626568_76626592
ACTTCAAATATCTTCTTCTCTACAG
>binding_site_11964:chr5_5441261_5441285
GCTTCAAAAAATTTCTCCTCTACAG
>binding_site_12108:chr2_181874382_181874406
GAACATACTATTTTCTTTATTTTAG
>binding_site_12167:chr20_9095945_9095969
GTACACATTTTAAAATTTATTTAAA
>binding_site_12219:chr14_79816604_79816628
GAACCCAACTTTCATACTTTCATTG
>binding_site_12221:chr1_156760667_156760691
GAATATTAAACCTATTTTCATTTAG
>binding_site_12271:chr5_80611498_80611522
GAATGACACAAAGGAACCAGTCTTG
>binding_site_12298:chr4_113834308_113834332
CCATTCTAACCATCCAAATTATTTG
>binding_site_12301:chr19_33203862_33203886
GACTTTCTGCTGGAATTACTTTAAG
>binding_site_12323:chr21_47845896_47845920
CCCTTCACACACTTCTTTTCCAAAG
>binding_site_12366:chr11_61146942_61146966
GAATGCTCAGGAGGGCTCCTTACTG
>binding_site_12410:chr1_78304443_78304467
TTTTAAAAATAATTTTATCACTAAG
>binding_site_12436:chrX_123189851_123189875
TTTTTTCCTTTAACACAAATTCATG
>binding_site_12446:chr3_111906279_111906303
GCATTAAACTAAAAATAACCTTCAT
>binding_site_12454:chr10_35757386_35757410
TAAAACTCCCTTTTATTTTTTTCAG
>binding_site_12482:chr19_34943572_34943596
GAACTAATTTTACTTAATTTTAATT
>binding_site_12484:chr7_107560550_107560574
GTCATCATCCTTTCATCTATTTTAG
>binding_site_12487:chr15_72839947_72839971
TCTCTTACCTTAAATCACAATTCTA
>binding_site_12488:chr15_72878523_72878547
GTATACATACACCCATATACAACAG
>binding_site_12489:chr5_147823390_147823414
GCTCTAAAAATTCTCATTACATTAG
>binding_site_12596:chrX_57421469_57421493
GTCAATCCATCCACATCCTTTTCAG
>binding_site_12647:chr15_78737408_78737432
GTTATTTCCTCCACCCCATCACACG
>binding_site_12709:chr4_31048400_31048424
GTTACTTACATCCATCATATTAAAG
>binding_site_12724:chr3_152083302_152083326
GTTTATCTTACCTAACTAAATTCAG
>binding_site_12742:chr7_114317289_114317313
GAATTAATAAACACTACATTTCTAA
>binding_site_12809:chr2_110066303_110066327
GTAATAATAAATATACAAATCTACG
>binding_site_12815:chr19_44380122_44380146
GCTTACATCTAATTAAAAATAAAAG
>binding_site_12825:chrX_84526882_84526906
CTTGGGAGAAAACTCTCACTAACTG
>binding_site_12831:chr19_44490493_44490517
GTTTTCCCATATTTCTTTAACTATG
>binding_site_12861:chr4_1947795_1947819
TTTTTTAAAAAAAATCTATAAATAG
>binding_site_12912:chr5_10399703_10399727
GTTTTAAAAATACTTTCATACTTAG
>binding_site_12920:chr2_236518453_236518477
GCATATTTGGCGCTTGGCAGGATTG
>binding_site_12938:chr1_187374963_187374987
TCATTAAATAATTTTTATTAATAAG
>binding_site_12941:chr5_78910724_78910748
GTTTCATTTACTTCCTCAACTCTAG
>binding_site_12956:chr7_117838390_117838414
GTATATTAAAACCAAATATTCTATG
>binding_site_12969:chr7_138920500_138920524
CTTATTACAATAATTTTAAAAATTG
>binding_site_12985:chr4_48862869_48862893
TCTTCATAAACACATTTAAAACAAG
>binding_site_12989:chr7_133381964_133381988
TATATCATATTCTTCCTTTTCTTTG
>binding_site_13039:chr3_97635248_97635272
TTTCCTTTTTACCACATTTATTTAG
>binding_site_13069:chr5_78963313_78963337
TCTTTCCTACCCCCTCCACTTTTAG
>binding_site_13102:chr14_71494136_71494160
GAAAATCTATTTCCATATTACCCTG
>binding_site_13109:chr21_35467320_35467344
GTTTATCACAACCACCACCATCAAG
>binding_site_13138:chr11_57513348_57513372
CCTTCACCAACTTTCCACCCTCAAG
>binding_site_13164:chr6_157260452_157260476
GATATCCCTCAATTTATATTCCAAG
>binding_site_13189:chr3_173138776_173138800
GCATTAATTACTCTTCTTTTTTCAG
>binding_site_13289:chr1_40705466_40705490
GAAAATTCCATACCTAATCCCAATG
64 sequences
