# Supplementary material for: Predicting protein-binding regions in RNA using nucleotide profiles and compositions
Source: BMC Syst Biol. 2017 Mar 14;11(Suppl 2):16. doi: 10.1186/s12918-017-0386-4 (PMC5374631; doi:10.1186/s12918-017-0386-4)
Supplement: Supplementary file 12 — Results of testing DeepBind and catRAPID on RNA sequences of 25 and 51 nucleotides. RBP-binding sequences used for comparison of DeepBind and catRAPID prediction methods and raw data obtained from execution of the three methods. (ZIP 223 kb) [file 12918_2017_386_MOESM12_ESM.zip › FUS_51.fasta]

>FUS:0
TTTATGTCTTTCTGCATCCTTCTTCTTATTAATACATGTATTCACAGATAT
>FUS:1
ATTTTTATGCTAAGAATTACATTAAATAAACAATATTGTAGGCAGTATAAA
>FUS:2
GCTAAGTATTATTGAACATTTTATCTACCTTAATTATGCCAAGTAAATCCA
>FUS:3
TTGTTTTCCTTCAGCATTATACAATATAATTTAATAAGATACAAATGCATA
>FUS:4
CAAATTTTAGAGGGCTACTTTTCTCATTTATACTATAGCTGTTATTACAAC
>FUS:5
CAGCGTCCTCGTGGCCAACTCTCCCCTCAAAATCATTGTCAAAGAAAACCT
>FUS:6
GTGGCTGTGAATCTATACTCAACACATTCTTACCTTAGAGACGGCTGCTTG
>FUS:7
ACAGTGCTCAAGATTCCTTTTTTTCTATACTCTCACTAGCACTTGTCATCT
>FUS:8
ATGCCCTAGATATGACCTCAACATCCTTAAATTAAAAGAGCAGAAGAAAAA
>FUS:9
TTTAAACTAAAATGATTTAACCTACTTCATTTATATAGTTCATCCAAAAAA
>FUS:10
TCCTGTTCCATCATCTAACTTTAACTAAATTATTAAAGTCTCTCTCTCATA
>FUS:11
GTAATGCTGCTATGAAAATTTATATACAAATTATTATGTGGATATATGTTT
>FUS:12
ATAAAATGCAGAGGTAAATCACTACTTTCTATTTAAAGCAAACTAGCTTTT
>FUS:13
AATTACCACATTTGATTCTCATATAATTCTCTAAAATGTGAATACCATATT
>FUS:14
CCAGTGTTATTTTGATACTAAAATTAACATATTACAAGAAAAGAAAACTAC
>FUS:15
CTCCCAGTCTGTGGCTTCACTTTTCATTTTCTCAATAGCGTCTTTTGATGA
>FUS:16
GCTGGTAGAGACAGCTTTATTTCACATTTTCTCATTTGTTTGCCTTTTATT
>FUS:17
TCTTTATTGTGGTGTCATAAATACACCTTTTAAATTTGAATTATTAGATGT
>FUS:18
GATCATTTCGCAAGTTCCTCCAACTAACTTAACATAAGGGAATACATGCTG
>FUS:19
GCCATTATAATGTGAAACCACTTCTTCTTTCTTTACAGTATTTGACCAAAC
>FUS:20
TGGCTGTCTCCTTGTCAATTACAACTCTTTTTTTTTTGAGATGGAGTCTCA
>FUS:21
TGTTTTAAATAATGTTTTCTCCCCTTCCTCTACATTCTGGTAACACCAAAT
>FUS:22
AAAAAAAGTACATGTTTTATACTCACTAAAATAAACAGAATGGCTAACATT
>FUS:23
GCTGGTACTAAGCCTTAGGCCCAGGTGACTTTCTCAAGGTGTGTCAAATGT
>FUS:24
CAAGTTTAGCTACGAATCTTATCTACAAAAACATCTTGTGATCCACAGCTG
>FUS:25
GAAGAATTGACATGAAATTAACAAACTCAAATTTTAAGTCTTTCCACCAAC
>FUS:26
TTTCAATTCAAAAGCAACATAAAACAATCCTAAATTTGTATGCACATAATA
>FUS:27
TCTTTTCACAGCATTTAATTTAACTATAATTTAAAAAGTTTAAGTGTGACC
>FUS:28
TGACTGGAATCCAGCTTAACCCCAACAACCATCTACAGGTGTCAAACAGTT
>FUS:29
TTACTTGCTCTATACTTCAAATATCTTCTTCTCTACAGCTGAATTTTGTAG
>FUS:30
AAGTGGAAGAGATGCTTCAAAAAATTTCTCCTCTACAGAAATGTCAGGAAG
>FUS:31
GAGTAACAATAGAGAACATTTTTAAAAAACTAATTACGGTTGAATATTAAG
>FUS:32
GCTTGAGGTCAGTGAACATACTATTTTCTTTATTTTAGTGTTTGTTTTTCT
>FUS:33
CTGAATAGAGAATGAACAATTTTATTATTAAAAATTAGTTAACATATTGAT
>FUS:34
TGAGGTGGAATGTGTACACATTTTAAAATTTATTTAAATGAGGTGCTTCTA
>FUS:35
ATCTTTAATAAAGGAACCCAACTTTCATACTTTCATTGTATTAACAAGAAC
>FUS:36
TATTTTATGTAGTGAATATTAAACCTATTTTCATTTAGCTCATCATAAAAC
>FUS:37
GCATTCGTTTTGTGCATTACCTCATTTACTTCTCTTTGACAACAGTATCCG
>FUS:38
TTCTTTATGTGTGGAATCTAATAAAACTGAACTTATAGAAGTAGAGAGCAC
>FUS:39
AAAGCTGAAATCTGAATGACACAAAGGAACCAGTCTTGAGTTAGCCAAAAC
>FUS:40
GCTAGGATCAATCCCATTCTAACCATCCAAATTATTTGATAATAGCATAGT
>FUS:41
AATGAATTTCTGAGACTTTCTGCTGGAATTACTTTAAGGGTGTCTTATTAG
>FUS:42
ATGACTAAAAACAACTTACTTATCTTTCATTTTAATAGGAAGTCAGATCTT
>FUS:43
CAGGTTTATTTTGCCCTTCACACACTTCTTTTCCAAAGGATTTAAGGAGCT
>FUS:44
ACTAAAAAACTGTGATTTTTCTAAATAAAACAATTCAGCAGTCAATGTGGA
>FUS:45
TTCCCCGGACCTGGATGTAAACACCTTTACCATTCAAGCCTCAAAGCCAAA
>FUS:46
AAGCCTTTGTGACATATTCAACAATATCTTTACACCAGATAGTAGAGAATA
>FUS:47
AGGGCTTTCATATGAATGCTCAGGAGGGCTCCTTACTGGGAACAGGATGAA
>FUS:48
GTCACCTTCTAGCTTTTAAAAATAATTTTATCACTAAGTGTGTTTAGTTTT
>FUS:49
TTGATTTGGTTTTTTTTTTCCTTTAACACAAATTCATGAAACTTTACAACT
>FUS:50
AACTGTATAATCAGCATTAAACTAAAAATAACCTTCATTGAATGTGGTGAG
>FUS:51
CATGGTTCTTTTTTAAAACTCCCTTTTATTTTTTTCAGAGTATCTTTTCCC
>FUS:52
CACAGTCTGGTTAGCAATCTATTTTTAAAATTACTATGATTATTTTGGAAG
>FUS:53
AAAATATATTTGTGAAAATAAATACATTTATTTTTATGGTACATTTATAAT
>FUS:54
GATTTGATATTATGAACTAATTTTACTTAATTTTAATTGTAATCAGTATTT
>FUS:55
AGGCATTTTAAAGGTCATCATCCTTTCATCTATTTTAGATACACCTACTAA
>FUS:56
AAAGATGAAGTGTGCTTACCTTTATTACCAAAATTCAGAAATGAAAATGTG
>FUS:57
GTATTGTATCATTTCTCTTACCTTAAATCACAATTCTAATTTGAATATTTT
>FUS:58
GTTAGATACACGTGTATACATACACCCATATACAACAGATCCAAGACTGGC
>FUS:59
CTTTTTTTCCCAGGCTCTAAAAATTCTCATTACATTAGGAAGAGTGATTCA
>FUS:60
TGCTTTTTGCTTGGTATACCTATTCTATACTATCTTTGGCTCCTGTGTTTC
>FUS:61
ATAGGAAGTTCTTGACTTTATTTTTAACAAATTCAAAGACATATAAAATTA
>FUS:62
TGCCAGTGTTCCCGAAACAATTACCATACAATTCCCCGACCCCTGACGTCA
>FUS:63
AGCACTGATGCTAGTCAATCCATCCACATCCTTTTCAGGTGCAATAGCATT
>FUS:64
AAAGGCACAAAAAGCAAAAATTCTCCCTCCCACCTCTGTCTTCCAGCTACG
>FUS:65
GGATTGAAAGTATGTTATTTCCTCCACCCCATCACACGCTTTTATTTTTAT
>FUS:66
TTTTTGTGGAAATGTTACTTACATCCATCATATTAAAGGTTTGGAGATTTT
>FUS:67
CAAGTACAAAAGTGAACACATATTATTATTTTAAATTGCATAAAGCCCAAT
>FUS:68
GCCTTTAAGCTCAGTTTATCTTACCTAACTAAATTCAGAGGTTGCTAAAAG
>FUS:69
TAGTTTTCATTGTGATAAATTAAATACACATATTATAGTCCCTATAGTAAT
>FUS:70
TGTTAACTTCATGGAATTAATAAACACTACATTTCTAAGACCTGATTGAAT
>FUS:71
GTGCTGGGATATTGTAATAATAAATATACAAATCTACGTGTGCAGTGTGAA
>FUS:72
CAAAGATTAACATGCTTACATCTAATTAAAAATAAAAGAATTAAAATGAAT
>FUS:73
ATATGATATGCTACTTGGGAGAAAACTCTCACTAACTGTCTCACCGGGTTT
>FUS:74
AATATCTTAATGTGTTTTCCCATATTTCTTTAACTATGGAAATTTTTAAAT
>FUS:75
ATAGCTGTGACTATATTCTTCTTCATACAATATATCTGTCTCTTCTAAGTT
>FUS:76
AGAACAAAGACATTCTCTTATCTATTCACACAACAAAGATCAATATCAGGA
>FUS:77
TTCATCACCTTAGTTTTTTAAAAAAAATCTATAAATAGGGTAATTGCTGAG
>FUS:78
CATGCCTGGCCCAGCAACTACTCTTAACTTTACACTAGTTTTCTTCTTATA
>FUS:79
ATGTAATTTTGCTGAACATTTTCAAACTACAAAATATGAAATAGTTGTCGC
>FUS:80
TCTTGCTATAAAGGTTTTAAAAATACTTTCATACTTAGCTATAATGCCATT
>FUS:81
TGGGAGGCTGTGGGCATATTTGGCGCTTGGCAGGATTGAAGGCGCAACTCT
>FUS:82
CAGCATTTAGGCATCATTAAATAATTTTTATTAATAAGAATTGACAAGTAT
>FUS:83
GAAATTCATAGGCGTTTCATTTACTTCCTCAACTCTAGATGTCTTTCAGAA
>FUS:84
CATATTTAATTTTGTATATTAAAACCAAATATTCTATGAAGATTGGAAGGA
>FUS:85
GAGGCATATGATTGCAAATTATAAAAATAAACTTTAAGTAATGCTTTTGAT
>FUS:86
TATAAATTTATTACTTATTACAATAATTTTAAAAATTGATTTTAAAGTTAA
>FUS:87
AGCTCAGCAGCAGTCTTCATAAACACATTTAAAACAAGATCCTGGGTTTTT
>FUS:88
TCACTAGACTGGATATATCATATTCTTCCTTTTCTTTGATTAATATCTTTG
>FUS:89
AGAGTAAGTAGGTTTTCCTTTTTACCACATTTATTTAGAATTTCAAATGTG
>FUS:90
ACTAATTGAGGTTTCTTTCCTACCCCCTCCACTTTTAGACATTAAAATTTC
>FUS:91
TGTAGACACTCCTGCTCTCTTCCATCCCCATCTTACAGATGTATTAAGAAG
>FUS:92
ATTGATACACTTAGAAAATCTATTTCCATATTACCCTGGAATAGATAATGG
>FUS:93
TGTCTTCTTCAAAGTTTATCACAACCACCACCATCAAGACAGCAAACCAAA
>FUS:94
CGGCCCTGTGGGGCCTTCACCAACTTTCCACCCTCAAGCTGAAGGGATTCC
>FUS:95
TTCATAAACATTGGATATCCCTCAATTTATATTCCAAGATAGCCCTCAAAT
>FUS:96
GTACAAGCCCTGTGCATTAATTACTCTTCTTTTTTCAGATATTTTCTTACT
>FUS:97
AGTGAGTCAAGAGGACATAATAATACTAAAATATTATGCATCTAATAATAG
>FUS:98
TCCTTGTAAAATAGAAAATTCCATACCTAATCCCAATGGGACTGAAAGTGG
>FUS:99
ACTATTTAGAAGTGAAACCTTCTCCCCATAACAATTAGAGGTGATTTGAAA
