# Supplementary material for: Predicting protein-binding regions in RNA using nucleotide profiles and compositions
Source: BMC Syst Biol. 2017 Mar 14;11(Suppl 2):16. doi: 10.1186/s12918-017-0386-4 (PMC5374631; doi:10.1186/s12918-017-0386-4)
Supplement: Supplementary file 12 — Results of testing DeepBind and catRAPID on RNA sequences of 25 and 51 nucleotides. RBP-binding sequences used for comparison of DeepBind and catRAPID prediction methods and raw data obtained from execution of the three methods. (ZIP 223 kb) [file 12918_2017_386_MOESM12_ESM.zip › FXR1_25.fasta]

>FXR1:0
GTACTTCTCTGTGTGCACACCCATG
>FXR1:1
CCTCCACCTATTAAACCTAAACCAG
>FXR1:2
GACTTAACAACAATGGGACTCATAG
>FXR1:3
GCAACAAAACATTTAATTCTTACTG
>FXR1:4
GCACAACAAAATCACTATCCCATTA
>FXR1:6
GAAATTCAATCTTATTCACTAATCG
>FXR1:7
GTTCACACCCATCTTCTTAACCCTG
>FXR1:8
GACACATCAACATTAACTTTTCCTG
>FXR1:10
GCTACTCAACTACTACTACCACCAG
>FXR1:12
GCACTTATCCTGAGGATTCCAGGCG
>FXR1:14
GTCCAATGTCTGTGATGAGGAAATG
>FXR1:15
GACACCACCTCGGGTGAGCTGCGCC
>FXR1:16
GCCTTAAAATTCTCTCTATCAAAAG
>FXR1:17
GTTTTCATACAATTTCACCTCCATG
>FXR1:18
GCCATAAACAACTATAATCCCAAAG
>FXR1:19
GAAAAAATTCAATTCATTTCACCAG
>FXR1:20
GCTAAACATTCACATAATCCCCATG
>FXR1:21
GTCCTCAACATTCCCCACCCATCAG
>FXR1:22
GCTATTTTTTTTTCTATTCCACATG
>FXR1:23
GTCAACCAATCCATTAACCAAACAG
>FXR1:25
GACAAAATTTTTAATTTACACAATG
>FXR1:28
GTTCATTTTCATCCAAAACAAACAC
>FXR1:30
GATTCCCTCTACTACAAATATTATG
>FXR1:31
GTCTTCTTTAATCTTTCTTTTAATG
>FXR1:32
GAACAAACACTCTTAACTCCTAATT
>FXR1:33
GCCTACTCCTAACCCACTTACCCAG
>FXR1:35
GCTCAGATGTGTGGACTTCATATTG
>FXR1:37
GTCTCTTCTCTTCACCTCAATATAG
>FXR1:38
GATTTCACACATCAATTTTTATTTC
>FXR1:39
GTAAAACCTATACCACAAAATACTG
>FXR1:41
GACATTCACTACTACATTTACTCTG
>FXR1:42
GCTTCTACTCCTATTCTTCCCCAAG
>FXR1:43
ATCCTCAACTTTTACTAAACATAAG
>FXR1:45
GTTCTCAAACCTTACACAACATAAG
>FXR1:46
TTTTTACTTTAACCAAATCTACATG
>FXR1:49
GTTTTTCATCTCTTCATGTTACAAG
>FXR1:50
GCCTTTCTTAATCAACAACTAAATG
>FXR1:52
GTTCTAAACATCTTTCCATTACATG
>FXR1:55
GCTTCTCATCTTTCATTTTTCAATG
>FXR1:56
GTCTCACACAGAAATCGCACCCGTC
>FXR1:57
GAATTCATTCACCTTATATCTTCTG
>FXR1:58
GTACTCATTTACTTTCAAAAATAAG
>FXR1:59
GCCACATTCTCCTACTTTCTATTAG
>FXR1:61
GCTTCTTTACATTATAACCACTCTG
>FXR1:62
GTTAACTTGGCTTCCACTCGGGCTG
>FXR1:63
GCCTTCACTCACTATTCCACCTATG
>FXR1:66
GACTTAAACTACAACAAACAATATG
>FXR1:69
GAATATCATAGACTTCCTTTAAAAG
>FXR1:70
GTTTATTTTCATCAACATTTACCAA
>FXR1:71
GCCTTTATTCAATACCCATTTACAG
>FXR1:77
GTTCATATACTTATTCTAAATCAAG
>FXR1:78
GCACCATCCCTGGTTTCTCCATCTG
>FXR1:79
GATACTCCTCCATCAACTCCTCTAG
>FXR1:80
GTAATTTTTTTCCCATACTTATCAG
>FXR1:82
GATACAGGTCATCCATCATTCTTAG
>FXR1:85
GCCTTTAAAACATTCCCATAAAAAG
>FXR1:87
GACCCATTTTACAAAATTACATCTG
>FXR1:88
GTTATCCACACACTAATCATCTCAG
>FXR1:89
GTATCTTAATATATACATTTTTTAG
>FXR1:90
GCTTTCCAATACTCATTTAATTAAG
>FXR1:91
GTCTTCAACTTTTACTAAACATAAG
>FXR1:92
GTCCTCTTATTTTACACTCATAATG
>FXR1:93
GTTTTCCATTTCAAATCAAACCTTG
>FXR1:94
GACTATTATAAATTTCATCTTAAAG
>FXR1:95
GCACACTCATGCACACAGATACATA
>FXR1:96
GACATTAATTTCCTTTCTAATTTAA
>FXR1:97
GCATTTTTACCAAATACATTTCCTC
