# Supplementary material for: Predicting protein-binding regions in RNA using nucleotide profiles and compositions
Source: BMC Syst Biol. 2017 Mar 14;11(Suppl 2):16. doi: 10.1186/s12918-017-0386-4 (PMC5374631; doi:10.1186/s12918-017-0386-4)
Supplement: Supplementary file 12 — Results of testing DeepBind and catRAPID on RNA sequences of 25 and 51 nucleotides. RBP-binding sequences used for comparison of DeepBind and catRAPID prediction methods and raw data obtained from execution of the three methods. (ZIP 223 kb) [file 12918_2017_386_MOESM12_ESM.zip › FXR1_51.fasta]

>FXR1:0
AGTCGGCCAAGATGTACTTCTCTGTGTGCACACCCATGCACACTCATGCAC
>FXR1:1
CAACCATAAAGTGCCTCCACCTATTAAACCTAAACCAGTTGTACCTAAGAC
>FXR1:2
CTTGGTAACAAGTGACTTAACAACAATGGGACTCATAGCAAAGAGTGTTGA
>FXR1:3
GAATGTTCTATTTGCAACAAAACATTTAATTCTTACTGTATCTCTGGCTGT
>FXR1:4
AGATCGTTAGAGTGCACAACAAAATCACTATCCCATTAGACACATCATCAA
>FXR1:5
AAACCCTTTTAGAGAAACCCAAACTCTTCTTCATTCAGGTAATCTCTTTTC
>FXR1:6
TGGTGAGAACCTTGAAATTCAATCTTATTCACTAATCGGTGAGAAATTGGT
>FXR1:7
AAAACGTGCAGTGGTTCACACCCATCTTCTTAACCCTGAGGTATTTCAGTT
>FXR1:8
TAGAAAAGAATGTGACACATCAACATTAACTTTTCCTGAAAAGAAGAGTTT
>FXR1:9
TGCCTTTGACAATGAACTCATTCTCAAAACACTCAAAGAAATCACTGAAGG
>FXR1:10
ACCAATGCCAATAGCTACTCAACTACTACTACCACCAGCAACATGGGAATT
>FXR1:11
GCCCACAGCTGAAGTCTATAATCAATACCCATCAAATGCACTGGTGTTTGA
>FXR1:12
GTTCGAACTCCAGGCACTTATCCTGAGGATTCCAGGCGGGACTATCCAGCT
>FXR1:13
AAAAGCAGAGTGAGAAACCCCATTCCACTCCTCCTCAGTCATGTACTTCTG
>FXR1:14
GGATAGAATTCTGGTCCAATGTCTGTGATGAGGAAATGGATTTGGCCATTG
>FXR1:15
CCAGAGGTTCTGCGACACCACCTCGGGTGAGCTGCGCCAGGCCCGGGATAG
>FXR1:16
CGGGATCTCAAAAGCCTTAAAATTCTCTCTATCAAAAGCAACGTTTCCAAA
>FXR1:17
TTCTAGGTAGAATGTTTTCATACAATTTCACCTCCATGTCTTTATGTTTTT
>FXR1:18
GGAAAAGCTAAAGGCCATAAACAACTATAATCCCAAAGACTTTGATTGGAA
>FXR1:19
CAAAAAGACTTTGGAAAAAATTCAATTCATTTCACCAGGGCAGCCATGGGA
>FXR1:20
CTGCCATCAGATTGCTAAACATTCACATAATCCCCATGTTTCATGGGGCTT
>FXR1:21
GATACCTACCACTGTCCTCAACATTCCCCACCCATCAGTCATTTCCTCTCC
>FXR1:22
CAAGGAGAAGACTGCTATTTTTTTTTCTATTCCACATGTACCAAAGTAAGA
>FXR1:23
ACCCATAAAATCCGTCAACCAATCCATTAACCAAACAGTTAGCCAGACAAT
>FXR1:24
GACGTCTGTACTTGACATAACCATTTTTATTCATACAGGAAGCATTAAATA
>FXR1:25
ATACAACAAAGCTGACAAAATTTTTAATTTACACAATGTATTCTGCATTTT
>FXR1:26
TAGTTTTCTAGATGACATAAAATTTACATTTAATACAGATAAGTGTTCTTC
>FXR1:27
TGATGAGAAGTGTGCATATTCACACTCTTTAACTCCTGTGGATTGGATAAC
>FXR1:28
CCGAAAAACAGGAGTTCATTTTCATCCAAAACAAACACTGGACTTCCTGCG
>FXR1:29
TGTTTCTGTCTTTGATCTTCATCAACAATCACACTCAGGAGAGAAATCTCA
>FXR1:30
ACGAGCCGACCGTGATTCCCTCTACTACAAATATTATGTCTTGTAAGTTAG
>FXR1:31
AAGAAAATATTGTGTCTTCTTTAATCTTTCTTTTAATGTATCCTTTTAATA
>FXR1:32
AAACTTACATTTTGAACAAACACTCTTAACTCCTAATTGTTCTTTGACACG
>FXR1:33
GTGGTGGACTCCTGCCTACTCCTAACCCACTTACCCAGGTACTAGTTCTAT
>FXR1:34
TTTTGCAGAATGTGTCAACAAAAAATACTTTCTTAATGGCATTTGTGTTTT
>FXR1:35
AGAATTCCGTCTTGCTCAGATGTGTGGACTTCATATTGTTGTACATGCAGA
>FXR1:36
ACTAAACTCAGTGGCCAACAACAATATCTACAACATCGCTGCCGACAGAAT
>FXR1:37
AGTTGGAGGAATAGTCTCTTCTCTTCACCTCAATATAGCTTTAGAAAATCT
>FXR1:38
AACCAATGAAAGGGATTTCACACATCAATTTTTATTTCTGTTTTGAAGAGC
>FXR1:39
ACCAACTTCACCAGTAAAACCTATACCACAAAATACTGAATATAGGACACG
>FXR1:40
AAGCCTTTAACAAGTTCTCAAACCTTACTCAACATAAGAGAATTCATACTG
>FXR1:41
ACGGTGATGCTCTGACATTCACTACTACATTTACTCTGTAAGTAAATCAGG
>FXR1:42
TCCATCAGTGATAGCTTCTACTCCTATTCTTCCCCAAGCAGCAGGACCTAC
>FXR1:43
AATCCTTTAACTGATCCTCAACTTTTACTAAACATAAGGTAATTCATACTG
>FXR1:44
TTGGTGTCAGATTGTATTCATTCTCTCATCACATAAAGATTTTTCTTTTGA
>FXR1:45
AAGCCTTTACCCAGTTCTCAAACCTTACACAACATAAGAGAATTCATACTG
>FXR1:46
ATCTCTGAAAGCCTTTTTACTTTAACCAAATCTACATGGTTTAATATGTGA
>FXR1:47
GTTTATTTTCAGAGCTTATCAACAAACTTAACTTTTTGGATGAAGCAGAAA
>FXR1:48
GGCCAATAGAAATGCAATATTTTTAATTTATTCTACTGAAATGGTTTAAAA
>FXR1:49
TCGTTTTGTTTCTGTTTTTCATCTCTTCATGTTACAAGGTAACAAATCTTG
>FXR1:50
GCTCAATGAAATTGCCTTTCTTAATCAACAACTAAATGATGACTCTGTTGG
>FXR1:51
AAACTTCAGACTTGAAAAAATTCCACTTAACTTTAAAGTTACAATGTTTGT
>FXR1:52
AATTTACTCACGTGTTCTAAACATCTTTCCATTACATGTTCTGTATTTTAA
>FXR1:53
TTCTGATCCTCTAGCATCAAAAACTACAACTACAAAAGCCCCTTCCGTGAA
>FXR1:54
TGGAAAATGCTATGATTTTTCTATTATTACCTTCTAAGTTGTATTCTCTCT
>FXR1:55
ACCAATTGTTATTGCTTCTCATCTTTCATTTTTCAATGAACAAGTAAGGTA
>FXR1:56
GGTTAATGGAATTGTCTCACACAGAAATCGCACCCGTCACCTTGGCCTACT
>FXR1:57
GAACTGCTGCACTGAATTCATTCACCTTATATCTTCTGAAGCCAATGAGAT
>FXR1:58
CTGTTTCTTTCATGTACTCATTTACTTTCAAAAATAAGCTAGAATATATTA
>FXR1:59
AATATACAGTACTGCCACATTCTCCTACTTTCTATTAGAGGAAGTCAGAGA
>FXR1:60
GACTATTGTGATGGCATATCTCTTCACTATATTTAATGCTTTCCAGGGAGT
>FXR1:61
CAACCTGAAGATGGCTTCTTTACATTATAACCACTCTGCTAAGTTTTTGAA
>FXR1:62
ATCCTCTGGGCTTGTTAACTTGGCTTCCACTCGGGCTGTGGTCTTTGGCTA
>FXR1:63
TCAATGTGGAAAGGCCTTCACTCACTATTCCACCTATGTCCTGCATGAAAG
>FXR1:64
TTACATTGCAGAGTTTATATAAATAATCACATAACAAGCCAATTCCTTAGT
>FXR1:65
ATAACTCTGATGTGAAACTATTCATTCCTTTAAACAAGATTCCTTTATATT
>FXR1:66
AACTGCATAAAGAGACTTAAACTACAACAAACAATATGCTTAATGATGAAA
>FXR1:67
TAGACACTGCCATGTTTTATCTCATTCAATATTCACAGTGACTGCCCAGTG
>FXR1:68
CGTATGCAAGATTGACATAAACTGCTATATAATTCATGAGGAAAGTGTCTC
>FXR1:69
CTTCCTCCTTGATGAATATCATAGACTTCCTTTAAAAGGAGAGTAAGTTAC
>FXR1:70
TTGTGAAATTACTGTTTATTTTCATCAACATTTACCAAGTGCCATTGACAT
>FXR1:71
ATCTTTTTGAAAGGCCTTTATTCAATACCCATTTACAGAAGTCCTTTGTAA
>FXR1:72
TTTCAGAACCCAAGCAAACCTCACTTTAATCACTACATGTTTGAAGCAATA
>FXR1:73
TTATGCAGGCACTGAACTTACCTTCAACTACAACCTAGAATGTCTTGGGAA
>FXR1:74
TCAAAAACTTGGAGTCACTTTATTTCTCTAACAACAAGCTCGAATCCTTAC
>FXR1:75
TTGTTCACACTTGGAATCTTTCTAACAAATCCATCAAGATGATAACACAGA
>FXR1:76
AATTTTAAGCAGTGCTTAAACACCATTAAATTATTATGAACTTGTAATTCA
>FXR1:77
TCGTATTCAAGAAGTTCATATACTTATTCTAAATCAAGATCTGGTTCAACA
>FXR1:78
CCACTTGCAAGTTGCACCATCCCTGGTTTCTCCATCTGTAAATTGATTAAA
>FXR1:79
AAATGTAATACCTGATACTCCTCCATCAACTCCTCTAGTACCATCCCGGGC
>FXR1:80
TCCTGAAATTCTTGTAATTTTTTTCCCATACTTATCAGAAGTGTGTTTACC
>FXR1:81
TGAGAAAGATGAAGCAAATATTCCCATTCCTTCTCAAGTTGATATATTTGA
>FXR1:82
TACTTGAGTTTAAGATACAGGTCATCCATCATTCTTAGGCTCACTTTTTAC
>FXR1:83
AAATAAAGTGAATGCACCTATCTTAACAAATACAACATTGAACGTCATAAG
>FXR1:84
AACTCAAAAAGGTGAATTACTACCTAACCCATCTTCTGATAGGAAGAGTAA
>FXR1:85
CATTTATACCTATGCCTTTAAAACATTCCCATAAAAAGTATTAATAAAGAA
>FXR1:86
AGTCCCAGTATTTGCAATATCAAATAACTCTAAAACCGATGTGTGATTCTA
>FXR1:87
GGCTTGTGTTGGAGACCCATTTTACAAAATTACATCTGAAGCACTTCTTGT
>FXR1:88
TAAAGTATTTCAGGTTATCCACACACTAATCATCTCAGTGTCTTTAATTCT
>FXR1:89
TATGTTTTTAAGTGTATCTTAATATATACATTTTTTAGGACATCTTAAATC
>FXR1:90
ATGCAGTCTAGGAGCTTTCCAATACTCATTTAATTAAGATTTAATCATTTG
>FXR1:91
AATCTTTTAACCGGTCTTCAACTTTTACTAAACATAAGGTAATTCATACTG
>FXR1:92
AATAATAATTCTTGTCCTCTTATTTTACACTCATAATGAGAAATCACAAGT
>FXR1:93
GTGAAGAATTTGAGTTTTCCATTTCAAATCAAACCTTGAAAGACAAAGGAG
>FXR1:94
TGAAACCAAATTGGACTATTATAAATTTCATCTTAAAGATAATCTTTTGTT
>FXR1:95
TGTGCACACCCATGCACACTCATGCACACAGATACATAGGTCTGTATGGCT
>FXR1:96
GGAAACATTCTGTGACATTAATTTCCTTTCTAATTTAAAGGAGAGTTACTT
>FXR1:97
AAATCGCTCGCCAGCATTTTTACCAAATACATTTCCTCGATCTGGTGTGAC
>FXR1:98
TACAGTTCTCTACGTTCTCTACTAAATCTTAATAAATGCTTGACATAGTTA
>FXR1:99
GGTTGAATTGATGACTTTTTAAAACAAAACAAACACTGGACAGTTCTACAT
