# Supplementary material for: Predicting protein-binding regions in RNA using nucleotide profiles and compositions
Source: BMC Syst Biol. 2017 Mar 14;11(Suppl 2):16. doi: 10.1186/s12918-017-0386-4 (PMC5374631; doi:10.1186/s12918-017-0386-4)
Supplement: Supplementary file 12 — Results of testing DeepBind and catRAPID on RNA sequences of 25 and 51 nucleotides. RBP-binding sequences used for comparison of DeepBind and catRAPID prediction methods and raw data obtained from execution of the three methods. (ZIP 223 kb) [file 12918_2017_386_MOESM12_ESM.zip › FXR2_25.fasta]

>FXR2:0
GCGGTCACTGCCCTGCCAGGTCTAC
>FXR2:2
GTCCCGCTCTCGAACCTCACCAGTG
>FXR2:3
GCAATTGGGCTGGACACTTTCCGTG
>FXR2:4
GACACGGCATGTTCCTCGGGCACAG
>FXR2:5
GAATCCAGTAGATCTTCCTCTACTG
>FXR2:6
GCTCCAACTAAACAGGCAGAGCCTG
>FXR2:7
GTCTACATCAAGCACCCAGTGTCCC
>FXR2:8
GACAACACTGGACCTGCTGCAGGAG
>FXR2:9
GTACTTCTCTGTGTGCACACCCATG
>FXR2:10
GTAACCCCAAACGCAGTGCAATCAA
>FXR2:11
GTACAAAAGGCTTTTCCGCTTCTAG
>FXR2:12
GCATCTTCCTGGACCACCTCCAGGT
>FXR2:13
GACCTCACATATTAATGTTGAGAAG
>FXR2:14
GTCAAAACTGGGAGCAGCTCTGGTG
>FXR2:15
GAACACTTGCAACAGTTTATTAATG
>FXR2:16
GCCTTTGCCTGCTCCTCCTTCCAAG
>FXR2:17
GTCTGTCAGCCCAACCTTCACATCT
>FXR2:18
GCTTTTTGAGACTGAGCACTCCCAG
>FXR2:19
GAACGTCCACAGGTCTGTGAAGCCG
>FXR2:20
GTCTTATATTTACAACACTTTAATG
>FXR2:22
GACTTTGTGCTCTCCAATGCCCGGC
>FXR2:23
GTTCCCCTATCGGAAGCTGGTAATG
>FXR2:24
GTCCCAATGACAGGCTCTATCAGTC
>FXR2:27
GCAAATCTTATAGACTACCCATCCA
>FXR2:28
GCAGCGATCCCTCTACACATCAACG
>FXR2:29
GCAAAATGCATTTAAATATGCACTG
>FXR2:30
GTCACTGGAGGTTCTCTGTGTGTGT
>FXR2:31
GATATTTAAACCATCTTGGCTTGTG
>FXR2:32
GTTCCGATGAAGTTAAATTCCGTCA
>FXR2:33
GTCGGTGCTGTCAACCAGCAGAGCA
>FXR2:34
GCAAGACTTCACTAACTCCAAACTG
>FXR2:35
TTTTATACCATTATCACAATAATCA
>FXR2:36
GCACAACTTACAGCTGCAGCTGCAG
>FXR2:37
GAAACCTTTATCTGACTCCCACATG
>FXR2:39
CCTGGGCTCTCCTCCGTCACACTCT
>FXR2:40
GACCCGTGGATATGGTTCAACTTCT
>FXR2:42
GCCTGGCCTTCTGCAGGTGGAGCTG
>FXR2:43
GCAAAGGAAAGGTTCACTCCCCTAG
>FXR2:44
GATTCCAAAACTGGCTCAGCACATT
>FXR2:45
GTCTGGTGTCATAATAGGCACCAAT
>FXR2:46
GATCCGCCTGTTCCGATGTACACAT
>FXR2:47
GACCATGACTTAATGGGACTGCTAG
>FXR2:48
GAATATTCCTTTACAAGTCTACCTG
>FXR2:49
GTTATCCTGGGTTTCCATGCCAATG
>FXR2:50
GTCCCACTCTGGCTTCCCGCCGGTG
>FXR2:51
GCTACGTTCTTTGCAAAAATGCTCG
>FXR2:52
GCGGGTATTCTCCTCCCCACCTAAG
>FXR2:53
GAAAGACTACTCCACATCATTATAG
>FXR2:54
GCTCCTCTTGTAGAACTGCCTCTTT
>FXR2:57
GCTGTGCTCGGTGAACTCGCAGTTG
>FXR2:59
GTGGAGTGGGCCTGGATCCGAGGGA
>FXR2:60
GTTACCAAATGAACCGGGCTGCCAC
>FXR2:61
GATCAAATCTTTATCCATGCACATT
>FXR2:62
GTCTGCAGTTCAATACTGCCATCAG
>FXR2:64
GCCCGTGCTGCACCTGCCCGCCATC
>FXR2:65
GCCACACCCACATATATATTAAAAG
>FXR2:66
GAAAACCTCTCAGCTGACTGTCGGG
>FXR2:68
GATAAATGGAGACCCACCTCTACAG
>FXR2:69
GAATTTAAACATCTAAAATACACTG
>FXR2:70
GTCCTGCCCTGCCTGTCCCCTCAAC
>FXR2:71
TATTAATAAATTCCACAACCTTTTG
>FXR2:72
GATTATATTTCAAAACTTCCTAAAA
>FXR2:73
GAAAAATGTTTCACAGGAATCTTTG
>FXR2:74
GAACACTGCTCTTCAGCAGTTCAAG
>FXR2:75
GCCCTTATCATCGCTTTTCAGTGAT
>FXR2:77
GACATGGTGGGCATCAGGGACTTTG
>FXR2:78
GCAGCAGGTGCTCAATATCGAGTGC
>FXR2:81
TTCTCGTGATGAAAACTCTGTCCAG
>FXR2:82
GCTTGGACATCCCATTTTCTTTTGT
>FXR2:83
GTATCACATAAGGAGGATCAAATAC
>FXR2:86
TATCTGCTGACCTTCCTCCACTATT
>FXR2:87
GATCCTCTTATCATAACTCTTTTTG
>FXR2:88
GATCCGCAAGCTGCTCTCATCCTCG
>FXR2:89
GTCCTTGAACCCCATTTCGGCTCGT
>FXR2:91
GAAACGGACCACAATGCCTACACTG
>FXR2:92
GCCGCATCTTCTTTTGCGTCGCCAG
>FXR2:95
GTTTACTGCTAGTGCCTCACATACA
>FXR2:96
GTTTTCCATCCTTTTCTTTCCTCAG
>FXR2:97
GTGCTGTTCCCCGGTTGCACCCCGC
>FXR2:98
GATGGATTCGGTGGAGTTGGGCCAG
