# Supplementary material for: Predicting protein-binding regions in RNA using nucleotide profiles and compositions
Source: BMC Syst Biol. 2017 Mar 14;11(Suppl 2):16. doi: 10.1186/s12918-017-0386-4 (PMC5374631; doi:10.1186/s12918-017-0386-4)
Supplement: Supplementary file 12 — Results of testing DeepBind and catRAPID on RNA sequences of 25 and 51 nucleotides. RBP-binding sequences used for comparison of DeepBind and catRAPID prediction methods and raw data obtained from execution of the three methods. (ZIP 223 kb) [file 12918_2017_386_MOESM12_ESM.zip › FXR2_51.fasta]

>FXR2:0
ACACCAAGCTGACGCGGTCACTGCCCTGCCAGGTCTACGTGAATCATGGCG
>FXR2:1
GGAATAATTTCCTGAATTCTTCATTACTCACACAAAAGCAGGAAGTACACA
>FXR2:2
TAACTCGAAGAAGGTCCCGCTCTCGAACCTCACCAGTGACACGCCGCCGCT
>FXR2:3
CCTCTGCTCTGGGGCAATTGGGCTGGACACTTTCCGTGGCGTGGCCTTCGT
>FXR2:4
GTCCCAAGGGGTGGACACGGCATGTTCCTCGGGCACAGCCTCAGTGGGGGC
>FXR2:5
CAATGATGTTGAAGAATCCAGTAGATCTTCCTCTACTGTTTCACAGAGAAG
>FXR2:6
AAATGTTTTTAATGCTCCAACTAAACAGGCAGAGCCTGAAGAAAAAGTACC
>FXR2:7
CATACAGACCAATGTCTACATCAAGCACCCAGTGTCCCTGGAGCAAGTGAG
>FXR2:8
ATGTTCTGTTGAGGACAACACTGGACCTGCTGCAGGAGAAGGATCCTGCAC
>FXR2:9
AGTCGGCCAAGATGTACTTCTCTGTGTGCACACCCATGCACACTCATGCAC
>FXR2:10
AATATCCTTCTTTGTAACCCCAAACGCAGTGCAATCAAGATAGTTGACTTT
>FXR2:11
ACTTATATACTGTGTACAAAAGGCTTTTCCGCTTCTAGAGTTTATCTTTGG
>FXR2:12
TAGCTCCTCCTCCGCATCTTCCTGGACCACCTCCAGGTGCCCCACCGCCAG
>FXR2:13
TTAGAAGGACTTAGACCTCACATATTAATGTTGAGAAGTTCTGCTTAATTT
>FXR2:14
AGCAACTGCTTTTGTCAAAACTGGGAGCAGCTCTGGTGGTGACTGTAACCA
>FXR2:15
CCACCTTGGGTGAGAACACTTGCAACAGTTTATTAATGAGGTGACTTTCAC
>FXR2:16
GTCCTCACCCGGAGCCTTTGCCTGCTCCTCCTTCCAAGAGCACTGAGGCAC
>FXR2:17
CTGCAGGCCGTGTGTCTGTCAGCCCAACCTTCACATCTGTCACGTTCTCCA
>FXR2:18
AGCTGCTTGTTAAGCTTTTTGAGACTGAGCACTCCCAGCTGGACGTGATGG
>FXR2:19
CTTGTCAGAATGAGAACGTCCACAGGTCTGTGAAGCCGCAGATTCTGTCAG
>FXR2:20
AAGAAACTCTATGGTCTTATATTTACAACACTTTAATGGGTTTTTTAAAAA
>FXR2:21
AGAAAGAGCCAGGGTTCAAAGCTGGCGAATGGATGACGCACCCTAGCCACT
>FXR2:22
TGGCACGGCCATTGACTTTGTGCTCTCCAATGCCCGGCTGGTGCTGGGGGT
>FXR2:23
GAAAACTAGAGGTGTTCCCCTATCGGAAGCTGGTAATGTGAAAAGCCCCAA
>FXR2:24
GGCCGTGAGGAATGTCCCAATGACAGGCTCTATCAGTCATGTCCTGGTGCA
>FXR2:25
CCTCAACTTAGCAGATCATTCACTCATGCGGGCACAAGCAAAGATCAACAC
>FXR2:26
GGCAGCATGGCAAGACCTCATCTCTTTAAAAAACAAAGTGTACCTGAGAGT
>FXR2:27
CATTCCAACCTTTGCAAATCTTATAGACTACCCATCCATGAAAAACGCTTT
>FXR2:28
GACAGTTTGAGAGGCAGCGATCCCTCTACACATCAACGACCACCTTCAGAA
>FXR2:29
TTAATATTGAATAGCAAAATGCATTTAAATATGCACTGTTCACCTGCAGAG
>FXR2:30
AGAGAGTCACTGAGTCACTGGAGGTTCTCTGTGTGTGTGAGTGTATAAATA
>FXR2:31
GACATCTGCAAATGATATTTAAACCATCTTGGCTTGTGCTTTATTCAAACT
>FXR2:32
TTGGTTTTATTTAGTTCCGATGAAGTTAAATTCCGTCAAGATTTAATGAAT
>FXR2:33
AAGTTGCTCTGAAGTCGGTGCTGTCAACCAGCAGAGCAAGGCGGTGATCCG
>FXR2:34
CTTCCAGCTACAAGCAAGACTTCACTAACTCCAAACTGCTCATGATGCCTA
>FXR2:35
TTTTTGACAAACATTTTATACCATTATCACAATAATCAGACTTGAATTTTT
>FXR2:36
GCAAGCTCTTACGGCACAACTTACAGCTGCAGCTGCAGCTGCCAACACTCT
>FXR2:37
CCAGACTAAGATAGAAACCTTTATCTGACTCCCACATGTTGCTTGTTGTGA
>FXR2:38
GCATCCCAAAGTGCTGGGTGATTACAGGAGTGAGCCATGGCACCTGACCTA
>FXR2:39
CCAGTGCTTTTGGCCTGGGCTCTCCTCCGTCACACTCTGAACCCAGAAGAG
>FXR2:40
CTGACTTCCCAGAGACCCGTGGATATGGTTCAACTTCTGAAGGTAAGCATG
>FXR2:41
CACACAGTTGAGGATATTCATCTCCTCACCAATTCCAGATTGTAAATGTAC
>FXR2:42
GCTGCAGGAGTGCGCCTGGCCTTCTGCAGGTGGAGCTGCTGTCAGAGCTTC
>FXR2:43
GACAAGCAGAAACGCAAAGGAAAGGTTCACTCCCCTAGTTCTCAGTCTTCA
>FXR2:44
CTGCTACAGGGTGGATTCCAAAACTGGCTCAGCACATTGCATGTAGTTGAG
>FXR2:45
TCTAGCATGCAGGGTCTGGTGTCATAATAGGCACCAATGGGAACCATTACT
>FXR2:46
AAGCTTCCTGCAGGATCCGCCTGTTCCGATGTACACATGGCGTTGTGTGCC
>FXR2:47
ATTTGAGTATATGGACCATGACTTAATGGGACTGCTAGAATCTGGTTTGGT
>FXR2:48
TAGCAAATATGCAGAATATTCCTTTACAAGTCTACCTGTGCCAGAATCAAA
>FXR2:49
CGATGGGAGCATGGTTATCCTGGGTTTCCATGCCAATGAGTTTGTGGTGTG
>FXR2:50
AAGCGCCCAGCACGTCCCACTCTGGCTTCCCGCCGGTGGCAAATGGACCCC
>FXR2:51
AGCAGAGGAAGTAGCTACGTTCTTTGCAAAAATGCTCGACCATGAATATAC
>FXR2:52
GCACTGCAGGGCAGCGGGTATTCTCCTCCCCACCTAAGTCTCTGGGAAGAA
>FXR2:53
TTCTTTTCTTGTTGAAAGACTACTCCACATCATTATAGATGATAATAAGAG
>FXR2:54
GGCTTCTTCAAAGGCTCCTCTTGTAGAACTGCCTCTTTGAAATTTCGAGGT
>FXR2:55
CTCTCTGTTCTTTGACAATGAGAGTGGCTCTACCATAGCCGGGGAAGATGT
>FXR2:56
TAAAAAATTTGAAGAAAAGAGCCACCTCATATTCATAGGGTGTGTATTTTT
>FXR2:57
CCGTGCACCAGCAGCTGTGCTCGGTGAACTCGCAGTTGGAGCCGTGCCTGC
>FXR2:58
CAGAAGAAAATTGGAAATCCTTTACTTCATCAACACAGGAAAACTGTTTGT
>FXR2:59
TGCCGGAGACGGAGTGGAGTGGGCCTGGATCCGAGGGATGCTACCTCTCCC
>FXR2:60
TGAGACTTGTTCTGTTACCAAATGAACCGGGCTGCCACGCTGTGACAGGCG
>FXR2:61
CGCGCTGGGCCTAGATCAAATCTTTATCCATGCACATTGGAACACAGGATT
>FXR2:62
CTATTCAGATTGTGTCTGCAGTTCAATACTGCCATCAGAAACGGATCGTAC
>FXR2:63
AGGTGATGCATTAGTTAAATTTCAAAACTCATAATAAAGGAACTTTCAGAG
>FXR2:64
CCACCGAGCCGCCGCCCGTGCTGCACCTGCCCGCCATCCAGCCGCCGCCGC
>FXR2:65
AAATACGCACACAGCCACACCCACATATATATTAAAAGTGGTTGTATTCAT
>FXR2:66
CACAGAGTTCTGTGAAAACCTCTCAGCTGACTGTCGGGAGAATGTGATCAT
>FXR2:67
AAAAGCAGAGTGAGAAACCCCATTCCACTCCTCCTCAGTCATGTACTTCTG
>FXR2:68
CCAGTGGACTCTGGATAAATGGAGACCCACCTCTACAGAAAGAACTTATGG
>FXR2:69
TAGCCAAAAGTCAGAATTTAAACATCTAAAATACACTGAAAATGTGTTCTT
>FXR2:70
CTGCATGCCCACAGTCCTGCCCTGCCTGTCCCCTCAACCCGGCAGTGCCTG
>FXR2:71
TCTTCTTAATATGTATTAATAAATTCCACAACCTTTTGTACCTTGCACTTG
>FXR2:72
TCAATTTGATGGAGATTATATTTCAAAACTTCCTAAAAGTAATCAGTATCC
>FXR2:73
GTTTAGGAGACTCGAAAAATGTTTCACAGGAATCTTTGGAGACAAAAGAAG
>FXR2:74
CTTTCTCTGAAATGAACACTGCTCTTCAGCAGTTCAAGTACTTGTTCTCAA
>FXR2:75
GACCTTTTCCTCTGCCCTTATCATCGCTTTTCAGTGATGGAGGAAATGTTG
>FXR2:76
ACCAAAAAGCCAGGTAACATTAACAAAAGAATTCCCTGTATCATCTGGATC
>FXR2:77
TTCCTAAGGCTGGGACATGGTGGGCATCAGGGACTTTGTGCTAAGCCTGAT
>FXR2:78
GCGGCGCGCAGGTGCAGCAGGTGCTCAATATCGAGTGCCTGCGGGACTTCC
>FXR2:79
AATAAAACTAGATGTATAATAAACCCTTTAAATCATTGGTAAGTGTACAAG
>FXR2:80
GGCTCGCCTCCATGTTACTCCCTTTCTCTTCCTACCTGTGGCTCATGCCAT
>FXR2:81
CCTGACTCCAGCCTTCTCGTGATGAAAACTCTGTCCAGTTCTGCTACTGAA
>FXR2:82
TTACCCGTTCTTTGCTTGGACATCCCATTTTCTTTTGTCCAGACCCATGTT
>FXR2:83
TCCTCAGTCTGAAGTATCACATAAGGAGGATCAAATACAGGAAATTTTAGA
>FXR2:84
GTTTTGGAAATTTGATCTTCACTCATCATCCCACATAGACACACTTCTAGA
>FXR2:85
ATAATAATATAATGAATTCCTATATACCTAATACCCAGTTTAAGACACCAA
>FXR2:86
TTGTTCACTTGTTTATCTGCTGACCTTCCTCCACTATTGTCCTATGACCCT
>FXR2:87
CCAACTTTTTCTAGATCCTCTTATCATAACTCTTTTTGTGCTCCTTCATGA
>FXR2:88
CTGCCCACAGGAAGATCCGCAAGCTGCTCTCATCCTCGGAAACCAAGCGTG
>FXR2:89
CGGCCCGCCCTCGGTCCTTGAACCCCATTTCGGCTCGTGCCGTGCGGATGC
>FXR2:90
TGCGAAAACCAGTGACAACTCCAAAAATCTCCTCTCTGTGGGAAGGACCCA
>FXR2:91
CCTTATTATCATTGAAACGGACCACAATGCCTACACTGAGGCCACGAAAGC
>FXR2:92
TGTTCGACAGTCAGCCGCATCTTCTTTTGCGTCGCCAGGTGAAGACGGGCG
>FXR2:93
TAAGGCTAAATCTGTTCAATCTTCCAACTCTACTACAGAGAACAACAATGG
>FXR2:94
CAGATAGAGGTGGGCTCTGGACTGGTGAGGCTGCATTGCGGAGGCGCGCAC
>FXR2:95
CAAACCTGTACAAGTTTACTGCTAGTGCCTCACATACAGAGAGAAAACTGA
>FXR2:96
TGGCCTTGGTAGAGTTTTCCATCCTTTTCTTTCCTCAGGAGTTTCTTTTTT
>FXR2:97
GAAGGTGGTGCGCGTGCTGTTCCCCGGTTGCACCCCGCCCGCCTGCCTCCT
>FXR2:98
CAGGCAGGGAGGAGATGGATTCGGTGGAGTTGGGCCAGGACGGGGGCTTCA
>FXR2:99
TACGGTTCAGTTTGATTTCACGGGGATTGATGACCTCGAGAACAAGTCGAA
