# Supplementary material for: Predicting protein-binding regions in RNA using nucleotide profiles and compositions
Source: BMC Syst Biol. 2017 Mar 14;11(Suppl 2):16. doi: 10.1186/s12918-017-0386-4 (PMC5374631; doi:10.1186/s12918-017-0386-4)
Supplement: Supplementary file 12 — Results of testing DeepBind and catRAPID on RNA sequences of 25 and 51 nucleotides. RBP-binding sequences used for comparison of DeepBind and catRAPID prediction methods and raw data obtained from execution of the three methods. (ZIP 223 kb) [file 12918_2017_386_MOESM12_ESM.zip › IGF2BP2_25.fasta]

>IGF2BP2:0
GCATCCACTTACTGGTGGAGGAATG
>IGF2BP2:1
AACAAACTGCTTTATTCTTACTCAG
>IGF2BP2:2
AAAACAAACCACTTCACACTCATTA
>IGF2BP2:3
GTAAACCTTGCTTCACCTACTTCTC
>IGF2BP2:4
GACTTGTGTGGCATCTAAAAATAAT
>IGF2BP2:5
GCTGCTTGGACATACTGGAAGACTA
>IGF2BP2:6
GACAAGATGGGCTGTCTTTCCTAGG
>IGF2BP2:7
GTCACAACTCAGCTATCCAATCAAG
>IGF2BP2:8
GTCACAAAAACTATGAAGGAACTTG
>IGF2BP2:9
TACTTTTAACTGGAAACTGGGGAGG
>IGF2BP2:12
GTTACCATCCTAATGTAAATACTGG
>IGF2BP2:13
GATTCTTGGACCACAAGGGAATACA
>IGF2BP2:14
CATGCAGTCCATGGGCATATACACT
>IGF2BP2:17
GCTATTCTCACTCATCTTACAAATA
>IGF2BP2:18
TAAATCAAAATACCTTTTTCTACAG
>IGF2BP2:19
TTACACAAATTTATATACTTATAAC
>IGF2BP2:21
GTTTTAACTCACTCTCATTTGTAAG
>IGF2BP2:22
CACATAGATCAATGGAATAGGTAAG
>IGF2BP2:24
GATTACATGGATATTTAATATTTCT
>IGF2BP2:25
CACACCAGCTTCAGGAAGAGTACCA
>IGF2BP2:27
GCCATTAAGATCTTTGACTTAACTT
>IGF2BP2:29
GCAAATTCACACTGGGGAGAAGCCG
>IGF2BP2:30
GTCCACTTTTCCTCCTCACCACCAG
>IGF2BP2:31
GCCTTCTTTCTTCTTTAAAAAACAG
>IGF2BP2:33
GGCTTTCCCTGGTGGCATCCATTAG
>IGF2BP2:34
GTTACTCAGATCCATTTTTAACCTC
>IGF2BP2:35
CAGCTGGTGTTGTGAATCAGGCCGA
>IGF2BP2:36
AAATAATCCAACTTCATTTTATCAG
>IGF2BP2:37
GATTTTTTTTTCTTAATGGAATTAG
>IGF2BP2:38
GCACCAACACTGCACTTAAATAAGG
>IGF2BP2:39
GTCCCATAAATTATTTCAGAAAATG
>IGF2BP2:40
GATACTAGGACAACCATCTTCAAAG
>IGF2BP2:41
GACAAGTCCCATTTTACAATCCTAG
>IGF2BP2:42
GTAAAACTGCAAACTTAAAAACCTG
>IGF2BP2:43
GCCTACACGTTCGAGAGAGAGTCTT
>IGF2BP2:44
GTGTGGGCTCACTCATCACTACCTG
>IGF2BP2:45
GCTCTACTCAATATAACAAATAATG
>IGF2BP2:46
AGTTTCACATTCATTACCCTGAATA
>IGF2BP2:47
GCTAGGTAACTGTGGGAACAAAATG
>IGF2BP2:49
GATGGACCCATTGTCCTCGCCATAG
>IGF2BP2:50
GCACAGGTGTGGTAACTTCAGGTGG
>IGF2BP2:51
TTATTTTACATTTAAATTCCCACAG
>IGF2BP2:52
GTCAACTTAAAAAACTCAGTTCAGG
>IGF2BP2:53
GAAAAACAACTCCTCTTTCCCATAG
>IGF2BP2:54
ACAAATAGTATTAACAAACCCACAG
>IGF2BP2:55
GCTTACTCTTCACAAGCACTTATAC
>IGF2BP2:57
GAATTCACAGATGGTTCACAATGGG
>IGF2BP2:58
GAACCTACACACTATTATCATTGGG
>IGF2BP2:59
GAAGGGCACATTCACAGATGACTTG
>IGF2BP2:60
TACATGGTTTTACTTATTTTGGGGA
>IGF2BP2:61
GTCATACGGTAAATTTTCATTTAAC
>IGF2BP2:62
GAGGTATGAACTGTATTTCTCATTG
>IGF2BP2:63
GTTAACTCACAAAACATCCAACCTG
>IGF2BP2:64
GTCAATCAGAAAAGGGATACTGGAG
>IGF2BP2:65
GCCAACACCTTCCTTCTCTTCCACA
>IGF2BP2:68
GATTACACTCTAATCCCGCTGCTCC
>IGF2BP2:69
GTTCCCACTGCTCTGAGAATCAGAC
>IGF2BP2:70
GACATGTGTTTCTGGAGCATCACAG
>IGF2BP2:71
GCAGGCTTCACATTACTTGTAGTTG
>IGF2BP2:72
GTCACTCAAAGTACTCTACTCCTCG
>IGF2BP2:73
GCATTATTTTTAACAAATGGTATTG
>IGF2BP2:74
GAATTCAGGAACTTGGACCACGTTT
>IGF2BP2:75
GAACCAATATTTCACTGTCGACAAG
>IGF2BP2:77
GTATAACATTTAACCTTCTTTCTTC
>IGF2BP2:79
GTAATCTCATCCCAGGGAACAGATG
>IGF2BP2:80
GGTCCTCCCTCTGCCTTTCCTCTCA
>IGF2BP2:81
GATGGCATTAACTCTGCATGTAAAG
>IGF2BP2:82
GATCTCTCACCACCATCACCACCAC
>IGF2BP2:83
GTCAGGGCCTATCTGTTAACAAAAG
>IGF2BP2:84
GTCCCCATCCACCTCCTTTCAGCTG
>IGF2BP2:85
GCAAAACACCTTGTAATTTCATATG
>IGF2BP2:86
GCCTCTAATTCACAGAATGCACTTT
>IGF2BP2:90
GAATGGTCCCTCTTCTCCCCAAAAG
>IGF2BP2:91
GACTCACTGGTACAAACAGCTGTTG
>IGF2BP2:94
GTCACAATCATCTACCAGTACTTTG
>IGF2BP2:95
GCTTTAACTCTTCTATCTATCTCTG
>IGF2BP2:96
GTTAAAAACATTTCTTCTGGACCAA
>IGF2BP2:97
GATAATTCCACAGCACATCTCTAGC
>IGF2BP2:98
GACTAAAAGGCACCTACTAAATACG
