# Supplementary material for: Predicting protein-binding regions in RNA using nucleotide profiles and compositions
Source: BMC Syst Biol. 2017 Mar 14;11(Suppl 2):16. doi: 10.1186/s12918-017-0386-4 (PMC5374631; doi:10.1186/s12918-017-0386-4)
Supplement: Supplementary file 12 — Results of testing DeepBind and catRAPID on RNA sequences of 25 and 51 nucleotides. RBP-binding sequences used for comparison of DeepBind and catRAPID prediction methods and raw data obtained from execution of the three methods. (ZIP 223 kb) [file 12918_2017_386_MOESM12_ESM.zip › IGF2BP2_51.fasta]

>IGF2BP2:0
CATATAATATGAGGCATCCACTTACTGGTGGAGGAATGACTGTTGCTTTTA
>IGF2BP2:1
GATGAAACCTGAGAACAAACTGCTTTATTCTTACTCAGCCCATTTTGCAAA
>IGF2BP2:2
ACTAGGGAATTGCAAAACAAACCACTTCACACTCATTAGGATGGCAGTTAT
>IGF2BP2:3
AGGCTTCCATGAAGTAAACCTTGCTTCACCTACTTCTCCGGACCTTCTTGG
>IGF2BP2:4
TAATGGTTCTCATGACTTGTGTGGCATCTAAAAATAATGTTTTTATAGCAT
>IGF2BP2:5
TCCCAGATGGTGCGCTGCTTGGACATACTGGAAGACTACCTCATTCAAAGA
>IGF2BP2:6
TTTCTGATTACTTGACAAGATGGGCTGTCTTTCCTAGGAATCTCATGATTG
>IGF2BP2:7
GGATGCTGGGAGTGTCACAACTCAGCTATCCAATCAAGGCAGAGCTGGCCT
>IGF2BP2:8
TTTCAGCTCCAAAGTCACAAAAACTATGAAGGAACTTGTGAGATTCCTGAA
>IGF2BP2:9
CCCAGGCCAAGGGTACTTTTAACTGGAAACTGGGGAGGAGGGAAGAACACT
>IGF2BP2:10
AGCCGTCACTTCTGCTAACTCTTTTACCAACTCACCTGCTGTCACCTTACA
>IGF2BP2:11
TCTGCCAAGGGAGGTCTCACCCAAGAAGCACAGCACTGTCCACATCGTGCC
>IGF2BP2:12
CTTAAATGTTCCTGTTACCATCCTAATGTAAATACTGGATTTTTCTGTCAT
>IGF2BP2:13
ATTTTGTGGGGAAGATTCTTGGACCACAAGGGAATACAATCAAAAGACTGC
>IGF2BP2:14
TGGAAGCCAGCACCATGCAGTCCATGGGCATATACACTTGCCTCAAGGCCT
>IGF2BP2:15
GCTCCTTCAGTTGTTTTTATAATGGGCGTTTTCACATGCACATATGTGTAT
>IGF2BP2:16
AAAAAATTTCACTGATCTTTCTTTCATTAACAGGGTAGAATCTCCTAATTT
>IGF2BP2:17
AAGGTGTCAAATAGCTATTCTCACTCATCTTACAAATATTGTAAGAGCAAT
>IGF2BP2:18
GTTTTGTGAACTGTAAATCAAAATACCTTTTTCTACAGTTTATCTTTTATT
>IGF2BP2:19
CTTACTGACTGTATTACACAAATTTATATACTTATAACATTTTGTCTGCTT
>IGF2BP2:20
AAGATGGAGAGTGGTAACTTTACAGGGACAAATCATAGAACAGTCAGGTAA
>IGF2BP2:21
AATAACTGAAAATGTTTTAACTCACTCTCATTTGTAAGCAGTCCACATAGT
>IGF2BP2:22
GTATAAAAAAAGACACATAGATCAATGGAATAGGTAAGAGAACCCAGAAAT
>IGF2BP2:23
ATGCAGTCGACATGCATACACACTTTTACACATACAAGAGACACGCACAGT
>IGF2BP2:24
TATTAGAATAGGTGATTACATGGATATTTAATATTTCTATATTCTGCTTTT
>IGF2BP2:25
GCTCTGAGCTAGACACACCAGCTTCAGGAAGAGTACCAGATCCTGATGGGA
>IGF2BP2:26
AAGAATGTATGCAGAAATTCTACAAACCAACAAAAAAGGACAGTGTCACAG
>IGF2BP2:27
ATAAGGTCTTTGAGCCATTAAGATCTTTGACTTAACTTTTGTATATGATGT
>IGF2BP2:28
GCGCTTTCTGCTTGAACATCAAAATATCAAAAACCAAGGTACCCAAAAGAT
>IGF2BP2:29
TCATCAGGCATCTGCAAATTCACACTGGGGAGAAGCCGTACAAATGCAATC
>IGF2BP2:30
GCAGGGCTGGATTGTCCACTTTTCCTCCTCACCACCAGCACTGGCTGCTGC
>IGF2BP2:31
GCCATCACACCTGGCCTTCTTTCTTCTTTAAAAAACAGTTTTATTGAAGTA
>IGF2BP2:32
GCCTAATAGGATGGCATCTAATATTTTTGGACCAACAGAAGAACCTCAGAA
>IGF2BP2:33
CATGAGCTGTAATGGCTTTCCCTGGTGGCATCCATTAGAATATTTAAGGTG
>IGF2BP2:34
AAGAGAATATTTGGTTACTCAGATCCATTTTTAACCTCTGGTGCTGTATAA
>IGF2BP2:35
GGTATCGTTGCTGCAGCTGGTGTTGTGAATCAGGCCGACGAGCAGCGCATC
>IGF2BP2:36
GTATCATTCAAGGAAATAATCCAACTTCATTTTATCAGTGTTGACATTCAG
>IGF2BP2:37
TATAATTACTTGAGATTTTTTTTTCTTAATGGAATTAGTTTATTAGAAAAT
>IGF2BP2:38
TTTAGGGGATTCTGCACCAACACTGCACTTAAATAAGGGCACACCTAGTCA
>IGF2BP2:39
TATATGCTTTTGTGTCCCATAAATTATTTCAGAAAATGCTGATAAAACTCA
>IGF2BP2:40
TTCCCATGAAAGAGATACTAGGACAACCATCTTCAAAGAGGATGAACTACA
>IGF2BP2:41
ACCTCACACAAATGACAAGTCCCATTTTACAATCCTAGGAAGGCCCACCAA
>IGF2BP2:42
GTACTAGGGGAATGTAAAACTGCAAACTTAAAAACCTGCATCTTCTTGAAG
>IGF2BP2:43
CGCTTGCTTCATGGCCTACACGTTCGAGAGAGAGTCTTCGGGAGAGGAGGA
>IGF2BP2:44
CCTCGGACTAATGGTGTGGGCTCACTCATCACTACCTGGATACATGTCTTC
>IGF2BP2:45
TTCCCAGTCAGAAGCTCTACTCAATATAACAAATAATGGAATACACTTTGC
>IGF2BP2:46
AGCATGGGAAGACAGTTTCACATTCATTACCCTGAATAATGGGATAAAATA
>IGF2BP2:47
GGGCATCCGTGATGCTAGGTAACTGTGGGAACAAAATGACAGCTTAGAGCA
>IGF2BP2:48
CTCCCCCACCACCGCCTCATCTGTATCCTAATACACAGGTGAGATGGCTAA
>IGF2BP2:49
GAGGAGCAGCCTGGATGGACCCATTGTCCTCGCCATAGAGGACTTTCACAA
>IGF2BP2:50
GGAGTTGCCACCAGCACAGGTGTGGTAACTTCAGGTGGTCTCCCCATACCA
>IGF2BP2:51
ATGTATTTTGTATTTATTTTACATTTAAATTCCCACAGCAAATAGAAAATA
>IGF2BP2:52
ACATCTGATGAATGTCAACTTAAAAAACTCAGTTCAGGTATCCAGGTATAA
>IGF2BP2:53
GGAAAGGGTTTAAGAAAAACAACTCCTCTTTCCCATAGTCAGAGTTGAATT
>IGF2BP2:54
TTCTAAATGCTATACAAATAGTATTAACAAACCCACAGTATGGTTTAACTC
>IGF2BP2:55
CCTGGCACTGCACGCTTACTCTTCACAAGCACTTATACGCGGATGGCCTCC
>IGF2BP2:56
CTGAGCTATTTGAGCAAATAATGATAGGGCATACTCAGACATTTTAGCTAC
>IGF2BP2:57
AATACCTAAGACAGAATTCACAGATGGTTCACAATGGGCAAATTATAGCAA
>IGF2BP2:58
TAAAGTCTACTGTGAACCTACACACTATTATCATTGGGTTTTTCTGCTATA
>IGF2BP2:59
TGACGTCCAGCAGGAAGGGCACATTCACAGATGACTTGCACAAGTTGGTAG
>IGF2BP2:60
ATTCTGTCTTTAGTACATGGTTTTACTTATTTTGGGGATGGATAGAAATAT
>IGF2BP2:61
GGGGAGTTGCTAGGTCATACGGTAAATTTTCATTTAACTTTTTTAGGAAAC
>IGF2BP2:62
TCTTTAAAAGAAGGAGGTATGAACTGTATTTCTCATTGCAAATACAAAATA
>IGF2BP2:63
CACCACCCTGCCAGTTAACTCACAAAACATCCAACCTGTCAGATACAATAG
>IGF2BP2:64
ATTTTTTTAAAAAGTCAATCAGAAAAGGGATACTGGAGCTTCTTCATGTAT
>IGF2BP2:65
CATCAGACTTACAGCCAACACCTTCCTTCTCTTCCACATCTTCACAACCCT
>IGF2BP2:66
GCATGCTTGAGGAGTTTTTCCCTTACTGGCCACCAAAGTTCTGAACCACTT
>IGF2BP2:67
AGATGGTTACTCAGCCACCAAAATATATTTCACTCAAGGCTTGTACATCTG
>IGF2BP2:68
TTAACTCCCTACAGATTACACTCTAATCCCGCTGCTCCCGAGGAGCGGCTT
>IGF2BP2:69
AAAACCTCCAATGGTTCCCACTGCTCTGAGAATCAGACTGGTCTGCCCGGC
>IGF2BP2:70
GTTAATCTTAGCAGACATGTGTTTCTGGAGCATCACAGAAGGTATATTGCT
>IGF2BP2:71
ACATTAATGCTAGGCAGGCTTCACATTACTTGTAGTTGTGAAATCGCATGT
>IGF2BP2:72
TCTGAACCGTTCTGTCACTCAAAGTACTCTACTCCTCGTCTTCCTGCTGCT
>IGF2BP2:73
AATTTAGAATGGTGCATTATTTTTAACAAATGGTATTGGCTTAACTAGTTG
>IGF2BP2:74
GAAAAGAAAGTGGGAATTCAGGAACTTGGACCACGTTTTACCTTAAAATTA
>IGF2BP2:75
ACTACTAACGTCAGAACCAATATTTCACTGTCGACAAGAGGACATCAAAAC
>IGF2BP2:76
TCTTTTCAGCAGTGATCATTATAACTTCACAAAAAAAGATGCTGACGGATT
>IGF2BP2:77
ATAGCAAGGTACTGTATAACATTTAACCTTCTTTCTTCTGTAACAGGGATC
>IGF2BP2:78
ATACTGTAGGTTGCTAAACTCTCATCTAAAATACAAAGACGTATAACACTA
>IGF2BP2:79
AACGGTTGATTCAGTAATCTCATCCCAGGGAACAGATGGATGTCCTGCTGT
>IGF2BP2:80
TCCCAGATAAGTTGGTCCTCCCTCTGCCTTTCCTCTCAAGCCCCCAAAGAG
>IGF2BP2:81
TTCAGCATAAAGAGATGGCATTAACTCTGCATGTAAAGAAAACACATGTAT
>IGF2BP2:82
TGTAAGCACAGAGGATCTCTCACCACCATCACCACCACTGCCAAAGGAAAA
>IGF2BP2:83
CATTTCTACATTAGTCAGGGCCTATCTGTTAACAAAAGACCATATATTCCT
>IGF2BP2:84
CCCTTGGTGCTCTGTCCCCATCCACCTCCTTTCAGCTGCTCCTGGGCCTCA
>IGF2BP2:85
AAAATGAATGAATGCAAAACACCTTGTAATTTCATATGGAATTATAAAAAT
>IGF2BP2:86
GCCATGCTCTGCTGCCTCTAATTCACAGAATGCACTTTCTACCCTGTGTGC
>IGF2BP2:87
TTCTGATCCTCTAGCATCAAAAACTACAACTACAAAAGCCCCTTCCGTGAA
>IGF2BP2:88
ATTTGGATCTGGTGCCCCAGGGCAGTCAACTCTTCTAGCACAGGCTGAAAA
>IGF2BP2:89
TCCCTCCTGGATTGCCCCAAATCTCATCACCATCATTGGACTGTCAATAAA
>IGF2BP2:90
AGGGACACCCACAGAATGGTCCCTCTTCTCCCCAAAAGGTGTTCATGCCTC
>IGF2BP2:91
TGGATTTAATGCTGACTCACTGGTACAAACAGCTGTTGAAGCTCAGAGCTG
>IGF2BP2:92
ATCCTATTTGCTAGTCCAAACTCCTTATTTTATCAAAGAGGAAACATACCC
>IGF2BP2:93
TGTTTATGGCTAGAATCACTTCTCATTTTTCTTTATTGGCTGTCTTATCTG
>IGF2BP2:94
GATCCTGCTCGCAGTCACAATCATCTACCAGTACTTTGAGATCTTCGTTAA
>IGF2BP2:95
CATAGATTTTCAAGCTTTAACTCTTCTATCTATCTCTGAATCATTTACTAT
>IGF2BP2:96
ACTTTGACTGAGGGTTAAAAACATTTCTTCTGGACCAAGTTGTCACTGCAT
>IGF2BP2:97
AGCTAGAAATACAGATAATTCCACAGCACATCTCTAGCAAATTTAGCCTAT
>IGF2BP2:98
GCTACTCTCGTAAGACTAAAAGGCACCTACTAAATACGAACAAGGATAACC
>IGF2BP2:99
CTGCTGTACCATTGCATCCTTTCCAAACACTCCCCTTTCCATGTTTGCAAA
