# Supplementary material for: Predicting protein-binding regions in RNA using nucleotide profiles and compositions
Source: BMC Syst Biol. 2017 Mar 14;11(Suppl 2):16. doi: 10.1186/s12918-017-0386-4 (PMC5374631; doi:10.1186/s12918-017-0386-4)
Supplement: Supplementary file 12 — Results of testing DeepBind and catRAPID on RNA sequences of 25 and 51 nucleotides. RBP-binding sequences used for comparison of DeepBind and catRAPID prediction methods and raw data obtained from execution of the three methods. (ZIP 223 kb) [file 12918_2017_386_MOESM12_ESM.zip › LIN28A.fasta]

>binding_site_7565:chr17_7402446_7402470
GCATTCTCCCATGGTCTACCTTTCG
>binding_site_7576:chr2_28614481_28614505
GTCTCCAAACTCCTTCACTTTATAG
>binding_site_7577:chr12_57619715_57619739
GCAAGGCTGGGGTAGCCCCCTCCAG
>binding_site_7613:chr14_97036199_97036223
GTATCCTCATTTTTCACATAACCTG
>binding_site_7622:chr15_66621438_66621462
GCGGAGGAGGAGTTCCATCATTACG
>binding_site_7631:chr10_115490014_115490038
GATCATCCAGAGGAGCTGGAACCAT
>binding_site_7636:chr17_7613451_7613475
GACCTCTCATACCAACCACTCCCCT
>binding_site_7659:chr18_60242759_60242783
TCGTCCATGGAGGCCAATCAACAAG
>binding_site_7750:chr12_12874496_12874520
GTTTATTCTCATTTGGGAGATCTGG
>binding_site_7759:chr20_21195314_21195338
AACAGTGTTCCTACAAGGGAACAAG
>binding_site_7779:chr2_110376143_110376167
GTAAGTAGCATTTTCGGCTACTTAA
>binding_site_7975:chr1_11810305_11810329
GTTCTAGGGATGCTCCTGACCTCCG
>binding_site_7983:chr16_48386849_48386873
GTGCTCCTGCTGGGACTCAATTCAG
>binding_site_7993:chr19_10222429_10222453
CATGTTGGCTGTCTCTGGGGGTCTG
>binding_site_8000:chr1_1344383_1344407
GACCTTAAATGACCAGGCTGACCAA
>binding_site_8013:chr7_91946953_91946977
GCTAAAGTCAAATCCAGTGGGCTTG
>binding_site_8051:chr1_229805680_229805704
TAATAATTATAACTACCTTGTATTG
>binding_site_8057:chr1_95715788_95715812
GACTATAGAAGGATGACTGTGTGTG
>binding_site_8064:chr12_122268859_122268883
GTCCCAGGCAGGGGTCTCCGCTCTG
>binding_site_8074:chr5_149937100_149937124
GACCATCTTCCTCCCAGGCCCTCAG
>binding_site_8076:chr3_113795676_113795700
GCGGCCTGTGGGTGGCTTCCTTCTG
>binding_site_8109:chr19_1271382_1271406
CGATCCCGTGGGTACCGTGGTGGCT
>binding_site_8117:chr11_111597577_111597601
GCTCCTCTGAAGAGACTTTGGTGAG
>binding_site_8147:chr5_126211383_126211407
GCCTTCTTTCCCTCCTGCTACTTTG
>binding_site_8148:chr6_159033429_159033453
ATTGACTGCGGGAGCAATGCCGTCT
>binding_site_8153:chr1_84702502_84702526
GTGACCTACCTTAAAACAACACACG
>binding_site_8160:chr12_121158018_121158042
TATTTTTTCTTCCCTTTTTTTCCTG
>binding_site_8273:chr16_24552156_24552180
GATACTAGCTAGAAGGTGCCTGGCA
>binding_site_8278:chr1_171510947_171510971
GCTTCAAAATCAAATGAGGTGGTAG
>binding_site_8344:chr1_9429270_9429294
TTTTTCGGGGCAGGGGACCTTACCT
>binding_site_8364:chr3_188592884_188592908
GAATCTATAGTGACCAGTGATCAAG
>binding_site_8432:chr3_139107182_139107206
AATCCGTGAAGCGTTCCATATTTTT
>binding_site_8439:chr15_29406186_29406210
GATAGTCCAAGCTCTGTCCAACTCG
>binding_site_8475:chr15_74006738_74006762
GTCATCTCTCCCTGCCCCAGGAATG
>binding_site_8497:chr11_67254551_67254575
GCCCATGGAGCTCATCATTGGCAAG
>binding_site_8514:chr4_2516346_2516370
GATAAATAGGGCAGGCACGTGTTTG
>binding_site_8565:chr11_17401562_17401586
GACTGAGCAAGGCAGGAGCTCCGTG
>binding_site_8631:chr11_57244623_57244647
GCCATTAACTCTTCCCCATCCCAAG
>binding_site_8680:chr17_18220004_18220028
GCCTACACCCCAAAACTTATCAAAG
>binding_site_8720:chr9_79956547_79956571
CTTTTATATTTTCCAACTCTCTTTG
>binding_site_8731:chr1_113946620_113946644
CTCTTTTCATAATGGCCTGTAGTTG
>binding_site_8735:chr19_4501292_4501316
GAGGGGCCAAGGTGTGGCTCCTCTG
>binding_site_8740:chr3_57548880_57548904
GTGACAACTCAGAAAATATTCTCAG
>binding_site_8774:chr7_93555862_93555886
GCATTAACTTTTATATTTCTCCCCG
>binding_site_8790:chr12_2906361_2906385
GTCCACTACACTGGCTGGCTATTAG
>binding_site_8913:chr7_79090841_79090865
GCAAAACTCTCCAAACACTACTCTG
>binding_site_9024:chr3_12623823_12623847
TCCCTGTACTGCAGCCAAGGTGACG
>binding_site_9051:chr1_100985625_100985649
ATTACTTTACACATGTGCCTACATA
>binding_site_9085:chr1_16261871_16261895
GCATCTACGGCGCTCTCCACCAACG
>binding_site_9088:chr16_57505611_57505635
GAACCCCTTCACCTCCAATGACCTG
>binding_site_9097:chr2_48573807_48573831
GCACCAACAGGCTGGAAGAATTCTG
>binding_site_9124:chr1_237061595_237061619
GTCCTCCCATAATTTCATATTTCCG
>binding_site_9170:chr14_78365521_78365545
CCTTTGGAGCTGGATTTCCTCAATG
>binding_site_9176:chrX_12841396_12841420
GAAAATTTATAATTATAATACCATG
>binding_site_9191:chr7_134695609_134695633
GATTGGGAGACTCATTATTTTAAAG
>binding_site_9202:chr7_94295777_94295801
GACACAACACCTTACCATCATCATG
>binding_site_9277:chr1_2238022_2238046
GACCTGCAGGTGAAGCTGCAGCACG
>binding_site_9308:chr2_242292472_242292496
GTTTCCTTTAAATACTCCCTTTTTG
>binding_site_9312:chr5_96368085_96368109
TAAATCTCCTCCCTTAACCTTATTG
>binding_site_9320:chr19_39876026_39876050
GAGGGACACCGTCTCACACACACAG
>binding_site_9324:chr19_44375421_44375445
GATACTTTACAATATTAAGTACATG
>binding_site_9326:chr19_11774948_11774972
GCTGGTGTAGGAGGGATATCAGCTG
>binding_site_9330:chr1_210412853_210412877
GAATTTCAAATCCTATAACAACATC
>binding_site_9352:chr6_35420518_35420542
GCCCTGTGCCGGGAGGAGCCGGTCG
>binding_site_9401:chr1_14151180_14151204
GCTGTGGCTGTTCCTTATCCTAATG
>binding_site_9405:chr17_7215542_7215566
CCTTTACCCTGAGCACCACCCCAAC
>binding_site_9409:chr16_70601338_70601362
GCTATTGCCCCATTCCAGGGGAGGG
>binding_site_9452:chr19_39899443_39899467
GTAATCAAGTAATCCCCTTTTCCAG
>binding_site_9461:chr18_72187234_72187258
GTATAACTACATAGAGGGAACCAAG
>binding_site_9462:chr20_24466496_24466520
GCTACTGCCCCCGATATCACATCTG
>binding_site_9468:chr18_74644142_74644166
GCACATGTCACAGGGGGTGGCTCTG
>binding_site_9481:chr16_11078204_11078228
GATTGGGGCCTTTTCATGGCCCCTG
>binding_site_9529:chr1_90181374_90181398
TAATTTAATCATCTTTCATATCTTG
>binding_site_9543:chr17_7803646_7803670
GTTGCTGCTGACAGGAACCCCATTG
>binding_site_9571:chrX_110925019_110925043
GTCCCCTCAGGGCTCCCGGTTCTCG
>binding_site_9575:chr13_49054919_49054943
GATTATTTTCTTCATCCAACTTATG
>binding_site_9585:chr20_58523061_58523085
TTTAAACCAATTAAAACAATCCAAG
>binding_site_9595:chr12_123892893_123892917
GCATCAGGGCGTGAAATCAAACTAG
>binding_site_9682:chr6_155159531_155159555
GCATTTTTCATCCCCTCCACTTAAG
>binding_site_9710:chr9_137024558_137024582
GCCTTTCTCAGGGCCTGGAGTCCTG
>binding_site_9730:chr17_62537403_62537427
GTCCAGGTCGGAATGCAGTGGCGTG
>binding_site_9749:chr2_233431798_233431822
TTTCAATATGGAATAAGACTGCCAG
