# Supplementary material for: Predicting protein-binding regions in RNA using nucleotide profiles and compositions
Source: BMC Syst Biol. 2017 Mar 14;11(Suppl 2):16. doi: 10.1186/s12918-017-0386-4 (PMC5374631; doi:10.1186/s12918-017-0386-4)
Supplement: Supplementary file 12 — Results of testing DeepBind and catRAPID on RNA sequences of 25 and 51 nucleotides. RBP-binding sequences used for comparison of DeepBind and catRAPID prediction methods and raw data obtained from execution of the three methods. (ZIP 223 kb) [file 12918_2017_386_MOESM12_ESM.zip › LIN28A_51.fasta]

>LIN28A:0
GGGCATCGGGTCCGCATTCTCCCATGGTCTACCTTTCGCTTGAATCTTAGG
>LIN28A:1
GGCCTAAGGTCATGTCTCCAAACTCCTTCACTTTATAGGAGGAAACTGAGG
>LIN28A:2
ATGCGGAGTGCCCGCAAGGCTGGGGTAGCCCCCTCCAGTACACCCCAAAGT
>LIN28A:3
GGCTTTGCTCTGGGCTCCTGTTCCCTGTGAGCTGCCTGGTCCTGCTGCAGG
>LIN28A:4
AACGGTGTAGATGGTATCCTCATTTTTCACATAACCTGGATGGTTTTTATT
>LIN28A:5
CACCGGATCCTGTGCGGAGGAGGAGTTCCATCATTACGGTGAATCATACCA
>LIN28A:6
TGTCCAGTAGTGGGATCATCCAGAGGAGCTGGAACCATGGTGGGGGCTGCC
>LIN28A:7
CTGAGCAGTTGGCGTCCTGGACCCCATACCCACCCTTGTACTCTACCGGTA
>LIN28A:8
CAGCCCCCCTTCTGACCTCTCATACCAACCACTCCCCTCAGTCTGCCAAAA
>LIN28A:9
GGACTGTAAGCAGTCGTCCATGGAGGCCAATCAACAAGGTAATCACAATAA
>LIN28A:10
ATTTTTACAAGAAGTTTATTCTCATTTGGGAGATCTGGTGATCTCCCAAGC
>LIN28A:11
TGCTGTATGGCTCAACAGTGTTCCTACAAGGGAACAAGGTAACTATTGTTA
>LIN28A:12
GTGCTTTTGTGCAGTAAGTAGCATTTTCGGCTACTTAACTTTACATTCCTC
>LIN28A:13
ATGGCCCGAGCATGCAATATTCATCATAACAACTCCCGGTGAGCTCTTTTT
>LIN28A:14
TTTCATTTGATCTGAATACTATTCAAATAAAATACCTGGATGAGGAAAATG
>LIN28A:15
TGCCTGGGAGGTCGTTCTAGGGATGCTCCTGACCTCCGTCTCTTGGACCTA
>LIN28A:16
TGTCCATGCCCATGTGCTCCTGCTGGGACTCAATTCAGGCTATGTATGACT
>LIN28A:17
GGTAAGGAGAAGGCATGTTGGCTGTCTCTGGGGGTCTGCAGATTGTCAGGA
>LIN28A:18
GTCTCGAACTCCCGACCTTAAATGACCAGGCTGACCAACATGGTCAGCTAC
>LIN28A:19
GCTAGAGCAAGAAGCTAAAGTCAAATCCAGTGGGCTTGTCAAGTTAGCCCA
>LIN28A:20
GGAAAAACTATGGTAATAATTATAACTACCTTGTATTGTTGTTTCAAGGAT
>LIN28A:21
GGAGAACAGAGCTGACTATAGAAGGATGACTGTGTGTGAAATGGGGAGAGG
>LIN28A:22
ATGGAGCTAAGCTGTCCCAGGCAGGGGTCTCCGCTCTGGGCTTTCCCTGCC
>LIN28A:23
GGTTTACCCTAGTGTTAAGAGTGGGCATGGAGGCCCTGCTCTCTGTACAGG
>LIN28A:24
TTAGTAGCTGCCTGACCATCTTCCTCCCAGGCCCTCAGTTTCTTCATCTGT
>LIN28A:25
GAGAGACAGCCAAGCGGCCTGTGGGTGGCTTCCTTCTGGATGGTTTTCAAG
>LIN28A:26
GTCGTCAGACAACCGATCCCGTGGGTACCGTGGTGGCTCTGCCGGGGGCCG
>LIN28A:27
CCCTGTAAACCAGGCTCCTCTGAAGAGACTTTGGTGAGATGAACGTGAGGT
>LIN28A:28
AAGGGGGAGAGATGCCTTCTTTCCCTCCTGCTACTTTGCATTCTATAAAGG
>LIN28A:29
CCCTTGGTCTCGGATTGACTGCGGGAGCAATGCCGTCTGTAGATGTTTTGG
>LIN28A:30
TCTCTGCGTTTCAGTGACCTACCTTAAAACAACACACGAGAAGAGTTAAAC
>LIN28A:31
TTTTCTTCCCCAGTATTTTTTCTTCCCTTTTTTTCCTGCCCCGTAGGTTGC
>LIN28A:32
TCTCAAGTTAATGGAATATTTTTAAATCCCACATTCAGAGTTTAAAACACT
>LIN28A:33
GTGGCTGGAGAGAGATACTAGCTAGAAGGTGCCTGGCAGGAAGCTAACCGC
>LIN28A:34
AGAGAGGGAGGCTGCTTCAAAATCAAATGAGGTGGTAGCAGTGCCCACAAA
>LIN28A:35
TAGAGCAGGATTGGCCCTAACACTATTACAACCACTTGCTGAAGAAATGGC
>LIN28A:36
TTTGACGGTTTTTTTTTTCGGGGCAGGGGACCTTACCTGTAAGACTTTTAA
>LIN28A:37
CCATCAGAATTCAGAATCTATAGTGACCAGTGATCAAGGCTAATTGGAAAA
>LIN28A:38
AGTATGACACGCAAATCCGTGAAGCGTTCCATATTTTTTATAAAACAAATT
>LIN28A:39
CAGCCCACGAGAAGATAGTCCAAGCTCTGTCCAACTCGGTCGGAGAGGTAA
>LIN28A:40
ATGCCTTCCGGATGTCATCTCTCCCTGCCCCAGGAATGGAAGATGTGAGGA
>LIN28A:41
GGGCTCGTGGCAAGCCCATGGAGCTCATCATTGGCAAGAAGTTCAAGCTGC
>LIN28A:42
ACAGGACATGCAAGATAAATAGGGCAGGCACGTGTTTGGGTGTCCTCTCTT
>LIN28A:43
TGCTTCTGCCACTGACTGAGCAAGGCAGGAGCTCCGTGTTGGGAGCTGATG
>LIN28A:44
TGAAGTGTGTGCTGCTTACTCCTTTCATCTTTCTCCCCGCTTCCCCAGTCT
>LIN28A:45
TAGTACAGAGAATGCCTCTCTCTCTCTCTCTCTCCCGCTCTCTCTCTCTTT
>LIN28A:46
CTCCCCAGTTCTGGCCATTAACTCTTCCCCATCCCAAGGCTGGGGTGGGGC
>LIN28A:47
CACCTGCAGACCAGCCTACACCCCAAAACTTATCAAAGCAAAGTCCACCAA
>LIN28A:48
TCTCTTAATAGCTCTTTTATATTTTCCAACTCTCTTTGCTTCATTCTGAGT
>LIN28A:49
TTTCTGTGAGCTTCTCTTTTCATAATGGCCTGTAGTTGGAATAATCATAGG
>LIN28A:50
TCGGGACTCGGAGGAGGGGCCAAGGTGTGGCTCCTCTGAAGACCTGCACGA
>LIN28A:51
TCACAAGACCCATGTGACAACTCAGAAAATATTCTCAGCATAATTTTTTTA
>LIN28A:52
ATTTAAGATTACTGTAATAAATACAGATAATGTTGAAGATTATAAGTTATG
>LIN28A:53
AGACACTTTTCATGCATTAACTTTTATATTTCTCCCCGTAATCTTTTGGGT
>LIN28A:54
GGACCGAGTCTTTGTCCACTACACTGGCTGGCTATTAGATGGCACAAAGTT
>LIN28A:55
CTAGAATGATCGTGACTACCCGGGCAGACATTTTACTGTGTTTCTCAGACC
>LIN28A:56
TTTTAATAATGTTGCAAAACTCTCCAAACACTACTCTGTGTGGATGTCTTT
>LIN28A:57
ATTAATCAACGGGGAAAACATCTTCTCCAAAAAACTTGGAATAAATCCAAG
>LIN28A:58
GGTGTGCGGAGCTTCCCTGTACTGCAGCCAAGGTGACGTGTGACTTGGATT
>LIN28A:59
TATATGTCTAAAAATTACTTTACACATGTGCCTACATAGACACACCAAGAA
>LIN28A:60
TTTTCTTAAAATAGTTTACCTTATCACACCCTCTCATGTTCACTGGATGAC
>LIN28A:61
CCCCAGCAGTACTGCATCTACGGCGCTCTCCACCAACGCCACAGTCATGCT
>LIN28A:62
GTCCAGCAGTCATGAACCCCTTCACCTCCAATGACCTGATCATTTAGTTTG
>LIN28A:63
ATATTTTGCTACTGCACCAACAGGCTGGAAGAATTCTGTTCGACATAATCT
>LIN28A:64
TCTGGGCATTTTCGTCCTCCCATAATTTCATATTTCCGTACCCCTGAGGAA
>LIN28A:65
CAAGAAGAACCTGCCTTTGGAGCTGGATTTCCTCAATGAAGGGAGGAATGC
>LIN28A:66
GGAGTGAACCTTGGAAAATTTATAATTATAATACCATGGATTTTGAATTTT
>LIN28A:67
TAGCATGTTCATAGATTGGGAGACTCATTATTTTAAAGATGTCAGTTATCT
>LIN28A:68
TCTGTAAAGTGAGGATTATACTAATATCTCCCTCACAGGACTATACTAATT
>LIN28A:69
TGACTCCGGCTTTGACACAACACCTTACCATCATCATGCCATGATGGCTTC
>LIN28A:70
CTTTCAGATCGAAGACCTGCAGGTGAAGCTGCAGCACGCGGAGGCGGACCG
>LIN28A:71
GGCATCTGATGGTCACCATTTTACTCTATACATCAATGGGATTAAGATTTT
>LIN28A:72
TCTCCTGATTTGAGTTTCCTTTAAATACTCCCTTTTTGAGTAATTTTCTGA
>LIN28A:73
TTCAAAAGTATGGTAAATCTCCTCCCTTAACCTTATTGCCTGTGTGGGTGA
>LIN28A:74
ACTGGGAGGTGGTGAGGGACACCGTCTCACACACACAGGGAGGCAAGAGCT
>LIN28A:75
TTGTAGGCCACCTGATACTTTACAATATTAAGTACATGATACTATCTATGA
>LIN28A:76
GGAAAAAGAAATCGCTGGTGTAGGAGGGATATCAGCTGAGAAGAGTTGGTC
>LIN28A:77
TCACATTACAGGGGAATTTCAAATCCTATAACAACATCCAAGATCACATAC
>LIN28A:78
TCGCTTGCTCGAGGCCCTGTGCCGGGAGGAGCCGGTCGTGCAGGGGCCTGA
>LIN28A:79
ACAAGCATGAAGTGCTGTGGCTGTTCCTTATCCTAATGATGCGCTTTTGTC
>LIN28A:80
TGTTGCCTATAGCCCTTTACCCTGAGCACCACCCCAACAGACTGGGGACCA
>LIN28A:81
AGAGGTCCCTGCTGCTATTGCCCCATTCCAGGGGAGGGTGTTGATTGGTGT
>LIN28A:82
GACTTGGGGGACAGTAATCAAGTAATCCCCTTTTCCAGAATGCATTAACCC
>LIN28A:83
TCCTCTCTACCAGGTATAACTACATAGAGGGAACCAAGATGCTGGCCGCGT
>LIN28A:84
CTCCCAGATGGCTGCTACTGCCCCCGATATCACATCTGAGGTCAAGGCAAG
>LIN28A:85
CACCCGGCTATCTGACGGTGCCTGTGCCCATCACTGTGGGCTGCTGTCTGG
>LIN28A:86
GATGGCACAGAGAGCACATGTCACAGGGGGTGGCTCTGTGGCTTCTTTGAG
>LIN28A:87
GCATTAGTGAATTGATTGGGGCCTTTTCATGGCCCCTGTCTGGCCTATCCC
>LIN28A:88
CCTGGTTTTTGAGTAATTTAATCATCTTTCATATCTTGATATGCAGCTGCA
>LIN28A:89
AGATAGATCATAAGTTGCTGCTGACAGGAACCCCATTGCAGAATAATCTGG
>LIN28A:90
ACAGCTTCAAGCAGCATTCCTCTCTAACACAACATCAGAGAATCCATACTG
>LIN28A:91
CTCAGCGCGCGTCGTCCCCTCAGGGCTCCCGGTTCTCGCAGTTGATCAAGT
>LIN28A:92
AAAAGAACTTACTGATTATTTTCTTCATCCAACTTATGTTTTTAAATGAGG
>LIN28A:93
CATATACCCTGCATTTAAACCAATTAAAACAATCCAAGTTTCTTTAAAAAA
>LIN28A:94
TGGGCACCTTGAAGCATCAGGGCGTGAAATCAAACTAGATGTGGGCAGGGA
>LIN28A:95
GAGCTTTGCTTAGGCATTTTTCATCCCCTCCACTTAAGTTCCTCCTTTTTC
>LIN28A:96
CTCAGCCAGCTCTGCCTTTCTCAGGGCCTGGAGTCCTGGATGAATCCTGCA
>LIN28A:97
AGAGGTTCCACGAGCTCAAATCTATTTTCATAACCATGCTAAGTCTTTATT
>LIN28A:98
GTCTTGCTCTGTTGTCCAGGTCGGAATGCAGTGGCGTGATTTTGGCTCACT
>LIN28A:99
TAGGAAGACATTATTTCAATATGGAATAAGACTGCCAGTGACCAAGCAACC
