# Supplementary material for: Predicting protein-binding regions in RNA using nucleotide profiles and compositions
Source: BMC Syst Biol. 2017 Mar 14;11(Suppl 2):16. doi: 10.1186/s12918-017-0386-4 (PMC5374631; doi:10.1186/s12918-017-0386-4)
Supplement: Supplementary file 12 — Results of testing DeepBind and catRAPID on RNA sequences of 25 and 51 nucleotides. RBP-binding sequences used for comparison of DeepBind and catRAPID prediction methods and raw data obtained from execution of the three methods. (ZIP 223 kb) [file 12918_2017_386_MOESM12_ESM.zip › QKI_25.fasta]

>QKI:0
GCCTATTTGACAGAACACATCACTC
>QKI:1
GACTACAATGAGGAGAATCCTACTG
>QKI:3
TTCTAATATCTAACCATTTTTAACC
>QKI:4
TTATACTTAAACCTTATAATTTAAG
>QKI:6
AATCTAATTCTACAGTCCGATGATG
>QKI:7
GCACTAATCTTCTAACAAACTTCAG
>QKI:8
GATACTAACTCTTAACTCATTCAAG
>QKI:9
CTTTTAACAAATTAATAACTTTTTT
>QKI:10
GATCCGCGGGTGCTTACTGACCCTT
>QKI:11
GACATACTAATAGTCACTCAAGCAG
>QKI:13
GTCTTAACCTTCTAATCAACTACAT
>QKI:14
ATGAGGTAGTAGGTTGTATAGTTTT
>QKI:15
CTATCGCTGCGGTTGCGAGCGCTGT
>QKI:16
GCCTACTCCTAACCCACTTACCCAG
>QKI:18
AACATAGTTAACTACTCCTTCCTTG
>QKI:19
AAATATTCAAACCTACTAACCTTAG
>QKI:20
GATTAATCAAATTAACTCTCAAATG
>QKI:23
GTCTAACTTAACAATCCAATAATTG
>QKI:24
GAAACAATACTCAAATTAACTACTC
>QKI:26
CTAATTATTAAAACTAAATTATTAG
>QKI:27
AAGAGTTAATTCAGGGTGGTGAATG
>QKI:28
TTTCATTATTACTATTAATACTTAC
>QKI:29
GATCTTAACCATACTAATCCACTAG
>QKI:30
GAACCTGCTGGGGCACTTCCCCCTG
>QKI:31
GAAGTGGATCATCCTTATCATCTTG
>QKI:32
CACTATACTACTAACTAATAATACT
>QKI:34
CCTTAATTTATCTAACTCTATTTTG
>QKI:36
GATCCTATTCTCCCTTTAATACTAC
>QKI:37
GCATAACCATTAACAACAATAATAG
>QKI:38
GTAACCTTACCAATAACATAAACAG
>QKI:39
GATTAATTTACTAACTTCTTTCTAG
>QKI:40
GACCTTAACTTTTTTTCCTTTCTCT
>QKI:41
GTACTAACAACCTAATAACATTATC
>QKI:42
TCTCTAAAACTTACTCCTCTAACTG
>QKI:43
GATACTCTAACAATCCATTAACATG
>QKI:44
GAATTTAAAACATCACAAACTATTA
>QKI:45
GTTACTAAAATAATTTACAAATAAC
>QKI:46
GCAAAAAAACTAACCAAATTAACAA
>QKI:47
GCCAACTAACCAATTAACCCCCTAG
>QKI:49
GTATAACCTTACTAACCTTACCATG
>QKI:50
GAACTAACTCATGCTTCAATCCTTG
>QKI:51
GCCTCATCTACTAACTCCAACTTAG
>QKI:55
CATCTTAATTAAAATAATTAACAAC
>QKI:57
GAATACTAACAAAATACCTTAACTG
>QKI:58
GCCCACTTACCATTCAGAGAGACTG
>QKI:59
CACTAACACATTTAAAAAATATTAA
>QKI:60
GTATTTAATCTCATCCTTTAATATC
>QKI:61
TTAACTATTAATACTAATAACTACT
>QKI:62
CTTATAATATCTTTTTTAAAAATTA
>QKI:64
GCTGGGCAGGGCTTCTGAGCTCCTT
>QKI:65
GCTAACAACTTACTTAACCTCTCTG
>QKI:66
CAATACTAATCATTTTACTACTTAG
>QKI:68
CTGAGAACTGAATTCCATAGGCTGT
>QKI:69
GTCTAACCAAACCATAACTTTACAT
>QKI:70
AAATAACACTTAAATTTACTAATAG
>QKI:72
GTTATAACAACACCTCATTCTTAAC
>QKI:73
GTAGCTTATCAGACTGATGTTGACT
>QKI:75
TAATATTAACAAATACTAAAATTTG
>QKI:77
GTAATACCCACTTTTATCTTGTGTG
>QKI:78
AAATCTTTTTTTTACTAACCTATTG
>QKI:79
TATAACTAAACTAACTCTACCATAG
>QKI:80
GTCTCTCACACTTCATATCTAACCT
>QKI:82
TTTTCACTTACTTTTTAACATAATG
>QKI:83
CCGCGCTTGACTAGCTTGCTGTTTT
>QKI:84
GATAACTAATACACACACTAATCTG
>QKI:85
GTAACAATTCCATAACATCCTCTAA
>QKI:86
GCTCAATTATTAACAAACTCAACTG
>QKI:87
CACGGGGTGGAGAGAGGATTCTAAG
>QKI:89
GTTCTCTAACACTCCTCCCCAAAAC
>QKI:90
AACATATTTAATCAACTAATAATTG
>QKI:91
TTTATTAACTTACTTCACTAACATG
>QKI:92
TATTAACAAATTCCTCACTTACTCC
>QKI:93
GTAATCATTTACAACACTAACTCTG
>QKI:94
GATTAATACTAACTAACTAACCAAG
>QKI:95
TATCCTCTTAACAAAACTAACCTAG
>QKI:96
GACTAAAACACCTAATTCCTTTTAA
>QKI:98
GCACACTTAACATCTAACACACCAG
