# Supplementary material for: Predicting protein-binding regions in RNA using nucleotide profiles and compositions
Source: BMC Syst Biol. 2017 Mar 14;11(Suppl 2):16. doi: 10.1186/s12918-017-0386-4 (PMC5374631; doi:10.1186/s12918-017-0386-4)
Supplement: Supplementary file 12 — Results of testing DeepBind and catRAPID on RNA sequences of 25 and 51 nucleotides. RBP-binding sequences used for comparison of DeepBind and catRAPID prediction methods and raw data obtained from execution of the three methods. (ZIP 223 kb) [file 12918_2017_386_MOESM12_ESM.zip › QKI_51.fasta]

>QKI:0
GTATTTTATTTTAGCCTATTTGACAGAACACATCACTCAGAAAAAGTGAAG
>QKI:1
CTTCAAAGGAGATGACTACAATGAGGAGAATCCTACTGAACCCGGCAGCGA
>QKI:2
GAACAGAGCACGGTATAAATAATAAACTAATAATAATATGCCAACCATTCG
>QKI:3
CCATTGCAAATTTTTCTAATATCTAACCATTTTTAACCTTTTATATATGAA
>QKI:4
TTTATACTTAAATTTATACTTAAACCTTATAATTTAAGTGCACCAAAACCA
>QKI:5
ATTGAGTCTAACTGTCTAACTAACACTCAAACAACAAGATTTTCTGGCAAA
>QKI:6
TTGGGAAAAAAAAAATCTAATTCTACAGTCCGATGATGTTACTGCCATCTC
>QKI:7
TGGCTTCATGAAAGCACTAATCTTCTAACAAACTTCAGCCTCGGAAGTGAG
>QKI:8
AGCTAGTGTCTGGGATACTAACTCTTAACTCATTCAAGCAAGCTTCTCGGC
>QKI:9
CGTGAGATTTCAACTTTTAACAAATTAATAACTTTTTTTGAACACTTAGTG
>QKI:10
CCCTGGGGTTTGAGATCCGCGGGTGCTTACTGACCCTTTTGGGTTGGAGTT
>QKI:11
TTTCTGTAAGTCTGACATACTAATAGTCACTCAAGCAGTACCATTTATTTT
>QKI:12
AAGAATGGAAATGGAAATAATAAAACTAAACAAATTAGAAAAAAATAACAA
>QKI:13
CCTCTGCCTTTCTGTCTTAACCTTCTAATCAACTACATTAAAAACCTAGGC
>QKI:14
TCTTCACTGTGGGATGAGGTAGTAGGTTGTATAGTTTTAGGGTCACACCCA
>QKI:15
AGCCGCGTTTAGTCTATCGCTGCGGTTGCGAGCGCTGTAGGGAGCCTGTGC
>QKI:16
GTGGTGGACTCCTGCCTACTCCTAACCCACTTACCCAGGTACTAGTTCTAT
>QKI:17
TATACTTTACTCATACTTTAAAAAATTAACCACTAAAGTTTCTTATAAGTT
>QKI:18
CCCAAATTTACTTAACATAGTTAACTACTCCTTCCTTGAAACCATACCTTT
>QKI:19
TTTTTGGACATGTAAATATTCAAACCTACTAACCTTAGAAGATAAAAGCTA
>QKI:20
GTACACATCTGTGGATTAATCAAATTAACTCTCAAATGACAACATGAATGT
>QKI:21
TAGATCATATTCAGATTTCACTAATCATACCAATAATGTCCTTACTAGAGT
>QKI:22
TTATACTTTCTTGGTACTAATTAATAAAAAATTAATAGTCACAAACAGTAC
>QKI:23
ATTGCTTTCTCTAGTCTAACTTAACAATCCAATAATTGCAATACAGTGGTT
>QKI:24
GCATTTGAGAGAGGAAACAATACTCAAATTAACTACTCTGAGAAATGTTTT
>QKI:25
AAAATGTGACTTAGAAATAACCATACTAATTACATTAGGCATTTGGGGTGA
>QKI:26
TTAAAATTAACAACTAATTATTAAAACTAAATTATTAGGAATAATTTTTAG
>QKI:27
CTTTACAGCCCTCAAGAGTTAATTCAGGGTGGTGAATGGACCACTTCAGCC
>QKI:28
AGTTTCAAACTAGTTTCATTATTACTATTAATACTTACTCATATCACACTT
>QKI:29
TTTTAAATAACTAGATCTTAACCATACTAATCCACTAGATCCTAGTATAGT
>QKI:30
TCCAGTCCTACGGGAACCTGCTGGGGCACTTCCCCCTGATTCTCAGCATAG
>QKI:31
AGAAAATTAAGCGGAAGTGGATCATCCTTATCATCTTGACGCTGAGTAGGC
>QKI:32
TTTACGATCATTTCACTATACTACTAACTAATAATACTGACAAACACTGTA
>QKI:33
ATATTAATTTGGTTATCTAATAACAACTTAATACATAGAACTTAGTAGACT
>QKI:34
AATACCTTTCAATCCTTAATTTATCTAACTCTATTTTGATCTACCCATCCT
>QKI:35
ACTTCCTTGTTAAGAATTCTTAATAACTACTAAAACTGATTTTTAATAGTT
>QKI:36
ACTTTGTTGGCCTGATCCTATTCTCCCTTTAATACTACTGACTCTCTGTTA
>QKI:37
TATTACAACAGAAGCATAACCATTAACAACAATAATAGCTAGCACTTTATG
>QKI:38
CTACTGTTGACCAGTAACCTTACCAATAACATAAACAGTTGATTAAAACAT
>QKI:39
CTTTAAAAAATCTGATTAATTTACTAACTTCTTTCTAGCTATAAAATTATT
>QKI:40
AAAAAGCTGAATGGACCTTAACTTTTTTTCCTTTCTCTTCATATTCTTAAC
>QKI:41
TTCCAGCCTTCAGGTACTAACAACCTAATAACATTATCAGAGGAATATTTT
>QKI:42
GGCATGCAATAGATCTCTAAAACTTACTCCTCTAACTGAAACTTGGTATTC
>QKI:43
TTGAAAATAATTTGATACTCTAACAATCCATTAACATGTGTAGGGGTTACG
>QKI:44
AATTGTATAATTAGAATTTAAAACATCACAAACTATTATTAAATCAATAGT
>QKI:45
TATTACATTTTATGTTACTAAAATAATTTACAAATAACTGTCTCATCTGTG
>QKI:46
AAAAAAAAAGCACGCAAAAAAACTAACCAAATTAACAATGATGTAAAATGT
>QKI:47
GAGGCGGCCCCCAGCCAACTAACCAATTAACCCCCTAGGTTAGCATAACTC
>QKI:48
ACTATTTTCCTGTGCATCACACTTAACTCATCTAACTGCTTCCCCGGACAC
>QKI:49
GAGATGTTTACAAGTATAACCTTACTAACCTTACCATGTACTATTAGTGCA
>QKI:50
AATTTGTGACATGGAACTAACTCATGCTTCAATCCTTGATAGAGCAAAACT
>QKI:51
ACTATTAACACATGCCTCATCTACTAACTCCAACTTAGCCCTGTCCATCCC
>QKI:52
AATTTATCATTGTGCTAAATATTAACATTTCAACTCTGATTGTATGGCAGA
>QKI:53
ATATTTTTTACTGATAATACTAACTCAATTTAATAACATTTTGGTGTTGAA
>QKI:54
TACAGTGGGAGCTGATTCATTTACCTCATCTCTAAAAGAAGGCACCTCCAG
>QKI:55
GCCCGGCCTATCACATCTTAATTAAAATAATTAACAACATTATCCACCACT
>QKI:56
TGTTTTAACTTGTTACAATACTAATATTTACCTCACTGTTTAACTCTGGGA
>QKI:57
CTACTGTTTACAGGAATACTAACAAAATACCTTAACTGTCATCTCAAAAGT
>QKI:58
TATATGTGTATATGCCCACTTACCATTCAGAGAGACTGGTCTTTCTCTTTG
>QKI:59
TTTTTCATCCATTCACTAACACATTTAAAAAATATTAATAGAGCCACTTAA
>QKI:60
TGCAGGTTTCTTGGTATTTAATCTCATCCTTTAATATCTTCTATTAACTCA
>QKI:61
TTTTAGCTCTAAATTAACTATTAATACTAATAACTACTAGATACACCAAGG
>QKI:62
GTTTTGCATTAAACTTATAATATCTTTTTTAAAAATTAACCCTTTATCATA
>QKI:63
AGCATTCAAATCTGCTTTCTACCCTCATTAACAATTAGCAGGGCACTGGCC
>QKI:64
CCATCTGGACCCTGCTGGGCAGGGCTTCTGAGCTCCTTAGCACTAGCAGGA
>QKI:65
TACTAGCTGTGTTGCTAACAACTTACTTAACCTCTCTGTGCCTTGATCGCC
>QKI:66
TATACTTATTTAACAATACTAATCATTTTACTACTTAGATTAGATTATGGA
>QKI:67
TTTTGTTCTTTTTTTTTTAAACTAACCCCCTAATCTTGTGTCCTACTGCTC
>QKI:68
TGGCCACCTGGCACTGAGAACTGAATTCCATAGGCTGTGAGCTCTAGCAAT
>QKI:69
TTACTTACACGATGTCTAACCAAACCATAACTTTACATAAACTAGTCGTTT
>QKI:70
TAAAGAAATAACGAAATAACACTTAAATTTACTAATAGTTTTTTTTATAAT
>QKI:71
CAGGGATAAATTGGATATAAACACTAAATACTAATCAGTTGAACTTAACAT
>QKI:72
TGTGGTGCCTGATGTTATAACAACACCTCATTCTTAACTGTGTGGCCAATG
>QKI:73
ACCACCTTGTCGGGTAGCTTATCAGACTGATGTTGACTGTTGAATCTCATG
>QKI:74
CCCGGCCTCCAGTGATAATTTAACACAACTCATACCAGTATCACACAATTC
>QKI:75
GTAATACCGATAATAATATTAACAAATACTAAAATTTGAATTTCTTGAGGG
>QKI:76
TCCTTTATAGGTGTAACTAACAAATTCTCCTCTAACAGAAACAGGTTTATA
>QKI:77
AGTGGCCACTTAGGTAATACCCACTTTTATCTTGTGTGCTGGGTACTCTGG
>QKI:78
TCAAACAACTTAAAAATCTTTTTTTTACTAACCTATTGTTTAGAAGAAAAG
>QKI:79
AGGGAAAACAGTGTATAACTAAACTAACTCTACCATAGGCTACTTGATATA
>QKI:80
ATGCTTGAGTCCTGTCTCTCACACTTCATATCTAACCTATTAACCTTGTTG
>QKI:81
CTTTTTACTGTTAGACTAATCAAAAATAACTTTAAAAGGAACAAAGAAACT
>QKI:82
CCATATGCAGATGTTTTCACTTACTTTTTAACATAATGAATCCACAAACCT
>QKI:83
TCTCCCCCCACAACCGCGCTTGACTAGCTTGCTGTTTTGCACTAATAACAG
>QKI:84
TACGCAAACAGAAGATAACTAATACACACACTAATCTGTAATTATATAATT
>QKI:85
CCTAAGAAAATTAGTAACAATTCCATAACATCCTCTAATATCTAACCCAGA
>QKI:86
CACACTAATCATAGCTCAATTATTAACAAACTCAACTGTGACAGCAGAGGC
>QKI:87
CTAGAGAAACCTTCACGGGGTGGAGAGAGGATTCTAAGGCTTTTCTAGCGT
>QKI:88
TAAATATGCAAATGTACTTATTCTAACTCTACTAACTGAGGTGTCGCTTCC
>QKI:89
CTTTTTGCATGCAGTTCTCTAACACTCCTCCCCAAAACTCATATTAAAATT
>QKI:90
ATTTTTCAAAGTCAACATATTTAATCAACTAATAATTGTTGTTTTTGCCTA
>QKI:91
TACAAAGGAATTGTTTATTAACTTACTTCACTAACATGATGAACAGAAGTA
>QKI:92
TCTGCCCCTGCTGTATTAACAAATTCCTCACTTACTCCTATTTCTAACATT
>QKI:93
ACCTGCTTATAGGGTAATCATTTACAACACTAACTCTGTATAGTCGAATAA
>QKI:94
CAGCCTGCTAGTAGATTAATACTAACTAACTAACCAAGAGTAGAGCCCTCA
>QKI:95
TGAGCATTTGCAGTATCCTCTTAACAAAACTAACCTAGTTTTCTTGTCTTC
>QKI:96
GTCTGTTTTTAAAGACTAAAACACCTAATTCCTTTTAATGATGTGTAACAT
>QKI:97
GAGCTGATGAAAAGATAACCAATATTAATATTAATCAGGTATAACAAATAT
>QKI:98
ACATGGGGTGGCAGCACACTTAACATCTAACACACCAGGTTCATTGTGTTC
>QKI:99
TAACATCACTAGTGACACTAATAAAATTAACTTCTTAGAATGCATGATGTG
