# Supplementary material for: Predicting protein-binding regions in RNA using nucleotide profiles and compositions
Source: BMC Syst Biol. 2017 Mar 14;11(Suppl 2):16. doi: 10.1186/s12918-017-0386-4 (PMC5374631; doi:10.1186/s12918-017-0386-4)
Supplement: Supplementary file 12 — Results of testing DeepBind and catRAPID on RNA sequences of 25 and 51 nucleotides. RBP-binding sequences used for comparison of DeepBind and catRAPID prediction methods and raw data obtained from execution of the three methods. (ZIP 223 kb) [file 12918_2017_386_MOESM12_ESM.zip › TARDBP_25.fasta]

>TARDBP:0
TATATAGCCTAGGAAATTTAACATA
>TARDBP:1
TATTCTCCACTCTTGCTTCTCCAAG
>TARDBP:2
AATTGAATATGGGGAAAGATGGAAT
>TARDBP:3
CTCTGTGTTGGCTGCGGTGGAAGCT
>TARDBP:4
TTGTCTCAATCTGCATGATTGCAAG
>TARDBP:5
GTTGTCTTTGTGTGTGACAGATTAG
>TARDBP:6
GAGGACCTGTGTGAGATGGCCCTGG
>TARDBP:7
TATTACTCTCCACTGAAGTTGCCTT
>TARDBP:8
CTTGTTGTAGGGGCTATCTGATTAT
>TARDBP:9
TTAAGGAAAGAGCACCCACATCTGC
>TARDBP:10
TAGTTGTCATGGTGAATGGATTCTC
>TARDBP:11
CATACCAGATGGGCTGCGCAGGCTG
>TARDBP:12
GCAGAGCTAATTTATCACGTTTCTC
>TARDBP:13
CAGAGTGGTTGGTGGCCTGAGACTG
>TARDBP:14
GTTGACTGAGATGGGTGAATGTTAA
>TARDBP:15
TAGTATGTGAATGAGCGAGTGAATG
>TARDBP:16
ATGTGTGAGGAAAGTGTCTGTTCAG
>TARDBP:17
ACATGTGGTAGAACTGAGACTCGAA
>TARDBP:19
CACAGTATGTGAGCTTTGAGAGTGG
>TARDBP:20
AAGGAGACTTTGATGTGTGTCATGA
>TARDBP:21
TTATGTGGGAGATTGCCTTTGAACA
>TARDBP:22
GTGGGTTCAGGGAGCTGTTGAAGAG
>TARDBP:23
CTTCTCTGTCTGTTCTCTTTCTGGC
>TARDBP:24
CTTGACTGTGGATGGCTCAGTTCTG
>TARDBP:25
ATTTGTATGTGCACGCGTGTGTGGG
>TARDBP:26
GTTGTGTTGTACGTTTTGGTGATCG
>TARDBP:27
ATGGTCTGAATGAGGATTGCTGTTG
>TARDBP:29
GCTTTGAAGACTGTTGGTGGATTTG
>TARDBP:30
GATAATACAGGATTGGATATTTAGA
>TARDBP:31
CACTGTATGGATGTACCACAAGTTG
>TARDBP:32
AAGATCTGTTTGAGAGAGGGAGAAA
>TARDBP:33
TAGAATAAAAGGAAACTGTGTGTTG
>TARDBP:34
TTTCATGCTTGGAAGAAGTATTCCT
>TARDBP:35
TATGATGACGGTGGTGGTGGTTGTG
>TARDBP:36
TAATTATTGTAGATGGGGTTTCACC
>TARDBP:37
TTGAAGTTGGGTGTTTCCAGAATTG
>TARDBP:38
GTGTACTTTTAGTTCTTGCATTGGG
>TARDBP:39
GTTATGAGACTGCTTGTTTTTAAGG
>TARDBP:40
GTGGTGATGAGCCTTATGGCAGGTG
>TARDBP:41
AAATCTGATTAGGGACACCCAGCAG
>TARDBP:42
CATTCAATGGAGGGTCCTGCTGTAG
>TARDBP:43
TATGCTGAGTTGCTGCCTTTCCCCG
>TARDBP:44
AATACTCTGTCCGCGCAGGAGTTAG
>TARDBP:45
CATTTGCGTATTGTCTGTGGATGCT
>TARDBP:46
CTATCCCCTGGTCATGGAGACTCTG
>TARDBP:47
AAATGTGAACGATAGTTATTTTGAC
>TARDBP:48
GACATCCTGCTGGTCCCAAAGTAGA
>TARDBP:49
AATGTCTTCTCTGTGGTTTGATAAT
>TARDBP:50
GTGTGTGAACTGGATACTGAGTATC
>TARDBP:51
AACTGTTTTCCATGGTGTGTACCCT
>TARDBP:52
TATACCTCTCCTGAAGATGTCACCC
>TARDBP:53
GTGATAGCATGAACCCTTGTATGGA
>TARDBP:54
GACCTGTGAGGATGCCAGTTGGGCC
>TARDBP:55
TTAAGTGAGAGTGTGAACTGTGTGG
>TARDBP:56
ATACTAGAGTGTGTCTTGCTGTAAG
>TARDBP:58
GGGTGTGTGTGAGAGAGATTGCATT
>TARDBP:59
ATTTTTGTCTGAGACTCTGAGGAGC
>TARDBP:60
ATGTGAGCATGTGTGTGTCTGGGAG
>TARDBP:61
GAGCTTGTGTGTAAGCTGAATGCCC
>TARDBP:63
TAGAGCCTGTGTGGTGTGATCAGTT
>TARDBP:64
TAGAGACGGGTGTGAGTTGGGCCAG
>TARDBP:65
GAACTAAGGTGAATGAGAATAGATG
>TARDBP:66
ATTTTTGTCTCTGATTCACTGATGT
>TARDBP:67
GTGTTTGAAATGAAGGTGTGCTCTG
>TARDBP:68
GTCGCGGGCGCTCATGGCGGGCCTG
>TARDBP:69
AATTGTGATGCATGGTGATTTGCTG
>TARDBP:70
AAATGTAGATTTTTAATAGATGCCG
>TARDBP:71
CACAGGGGTGGGAGCTGAGCTAGGC
>TARDBP:72
CATTGTGTCCTGTGGTCTGGCTTCC
>TARDBP:73
TTATCATGTATACTCTGGATGTGTT
>TARDBP:74
GAAAGAATGCTCATCCCCGGTTGTG
>TARDBP:75
ATCAAGTGTGTGTTTCTTGTGTGGC
>TARDBP:76
TATTCTGTGGAGCATATGAGTGGCT
>TARDBP:77
GAGAGTTAAGAAAGGCCTGATTGAG
>TARDBP:78
CACTTGAATGTTGCATAATTGTGAT
>TARDBP:80
TTTGTTCCTCTGGGTAGCAAGTTGT
>TARDBP:81
ATTCTAGGGGCCTCATATAAGTGTA
>TARDBP:82
AATTGAATGCCTGCTGTATGCCTAG
>TARDBP:83
GCCACTGTGTGCAGCCAGAATTCCG
>TARDBP:84
AATAGTATATGGTTGTTAAGAGGTC
>TARDBP:85
GAGAGTGTGTGGATCCAGATTGCGA
>TARDBP:86
CATTGTAGCAATGATAACTGGTGAG
>TARDBP:87
AATTTGCCTGAAAGCATATTGGATT
>TARDBP:88
TTCACCCCGTCTCCCCACCCACTAT
>TARDBP:89
GTGGTGTGTAGCAAGCTGTGTGTAT
>TARDBP:90
GTACAATGCTGAGCTGTCTGGATTG
>TARDBP:91
GGACTGTCTGTTCTGCTAGGATAAG
>TARDBP:92
GTGCTTGTGTGCTTTAGTGGGATGT
>TARDBP:93
GTTTAGCACTTATGGGCTGAGACTT
>TARDBP:94
CATCTGTGCGTGGGTAGGGGTGATG
>TARDBP:95
GTACTTCCGGGACCTGGGGGCCCAG
>TARDBP:96
CACTCTGTTTGTGGTCACCTACCAG
>TARDBP:97
GAGTGTGTGTGAGTGTGACCTGTGT
>TARDBP:98
TTTGAAGGCGATAGTGGATATTTCG
