# Supplementary material for: Predicting protein-binding regions in RNA using nucleotide profiles and compositions
Source: BMC Syst Biol. 2017 Mar 14;11(Suppl 2):16. doi: 10.1186/s12918-017-0386-4 (PMC5374631; doi:10.1186/s12918-017-0386-4)
Supplement: Supplementary file 12 — Results of testing DeepBind and catRAPID on RNA sequences of 25 and 51 nucleotides. RBP-binding sequences used for comparison of DeepBind and catRAPID prediction methods and raw data obtained from execution of the three methods. (ZIP 223 kb) [file 12918_2017_386_MOESM12_ESM.zip › TARDBP_51.fasta]

>TARDBP:0
TACTTGATAGTCATATATAGCCTAGGAAATTTAACATATATATAACTATAG
>TARDBP:1
GTTGGGATGTCACTATTCTCCACTCTTGCTTCTCCAAGTATGACATTAGTG
>TARDBP:2
TCTTCATTTTTTTAATTGAATATGGGGAAAGATGGAATAAGCTTATCTGTC
>TARDBP:3
ACATCTGATTGGTCTCTGTGTTGGCTGCGGTGGAAGCTTTTCTCTCTAGGC
>TARDBP:4
GTGTGCCATCCTTTTGTCTCAATCTGCATGATTGCAAGTCTCTTCAACATG
>TARDBP:5
TATTCCTGTCAATGTTGTCTTTGTGTGTGACAGATTAGGATTAAATTATGG
>TARDBP:6
GGGCGAGGCTTCTGAGGACCTGTGTGAGATGGCCCTGGACCCAGAACTGTT
>TARDBP:7
GTGTACAAAGTGATATTACTCTCCACTGAAGTTGCCTTAAATCCACCAAAA
>TARDBP:8
AGCTTTCTGTATTCTTGTTGTAGGGGCTATCTGATTATGGTGCGCATTCTT
>TARDBP:9
TCTATGCTGACTGTTAAGGAAAGAGCACCCACATCTGCTCCTACTTAGCTT
>TARDBP:10
TTGTTGCTGTTTTTAGTTGTCATGGTGAATGGATTCTCTTTGTGTAATTTT
>TARDBP:11
CAGGCAGGGGCCACATACCAGATGGGCTGCGCAGGCTGTTAAGTAGTGCTG
>TARDBP:12
CTTGCCGTAGATTGCAGAGCTAATTTATCACGTTTCTCTCCTGTGAGACCC
>TARDBP:13
TCTTTTCTCCCTTCAGAGTGGTTGGTGGCCTGAGACTGCTGTTGTGAGGAC
>TARDBP:14
GTTTTAGTAATGAGTTGACTGAGATGGGTGAATGTTAATTTGCATTAAGTC
>TARDBP:15
AGTGCTTAGCACGTAGTATGTGAATGAGCGAGTGAATGAATGAATGAATGA
>TARDBP:16
CCAGGGATCTGTCATGTGTGAGGAAAGTGTCTGTTCAGGTTAGGTGTGTAT
>TARDBP:17
GGCCACAAAGCCAACATGTGGTAGAACTGAGACTCGAATCTAGGCAGTTTG
>TARDBP:18
TTCTTTAGTATATTTTGACTGCATGTTGAGGAGTGATGAGGAGTAGAGTTT
>TARDBP:19
ATAAATGGAAACACACAGTATGTGAGCTTTGAGAGTGGCTTTCTTCACTCA
>TARDBP:20
GATCATGTTGAACAAGGAGACTTTGATGTGTGTCATGAGAAAACTCATTCT
>TARDBP:21
GCTACTAAGATCATTATGTGGGAGATTGCCTTTGAACATTGTTCTTTAAAA
>TARDBP:22
TTAACTTTATTCTGTGGGTTCAGGGAGCTGTTGAAGAGTATTAAGCAAGTG
>TARDBP:23
CAGACTGAATGCTCTTCTCTGTCTGTTCTCTTTCTGGCCTTCCGCCCCCCC
>TARDBP:24
TCTATTGCAAGACCTTGACTGTGGATGGCTCAGTTCTGAGAAAGGCTGAAG
>TARDBP:25
TGTGTGGGTAAACATTTGTATGTGCACGCGTGTGTGGGTAAACGTGTGTGC
>TARDBP:26
ATACTAAATAAATGTTGTGTTGTACGTTTTGGTGATCGTTACCTTTGTGGG
>TARDBP:27
ACTTTGGCATTTCATGGTCTGAATGAGGATTGCTGTTGATTGTTGGTAAAA
>TARDBP:28
GTGGGGAAAACCTGTGTGTGTAAGTGGGATCATGCTTGAGTGTGAGTGTGA
>TARDBP:29
TGAATGAAGAATGGCTTTGAAGACTGTTGGTGGATTTGACAAATATTTATC
>TARDBP:30
GAGCTTAAAAAGAGATAATACAGGATTGGATATTTAGAAAAACTATTACAG
>TARDBP:31
CTGAATAATATTTCACTGTATGGATGTACCACAAGTTGTTTATCATTCACA
>TARDBP:32
TGTGTATTCATGAAAGATCTGTTTGAGAGAGGGAGAAAAAGGGAGGACAAA
>TARDBP:33
TGTTGGGCATAATTAGAATAAAAGGAAACTGTGTGTTGCAATTGGAAATGG
>TARDBP:34
AACTAATTAGATATTTCATGCTTGGAAGAAGTATTCCTAACAGGCTTTATG
>TARDBP:35
ACATGATGAATTCTATGATGACGGTGGTGGTGGTTGTGATTACTGTTTACT
>TARDBP:36
CACCACGCCTGGCTAATTATTGTAGATGGGGTTTCACCGTGTTGGCCAGGC
>TARDBP:37
ATATCAAGAAGTCTTGAAGTTGGGTGTTTCCAGAATTGGTAAAAACAGCAG
>TARDBP:38
GCTGAGGCACTGAGTGTACTTTTAGTTCTTGCATTGGGATGTAATCTAATA
>TARDBP:39
TACAACGGCTGTTGTTATGAGACTGCTTGTTTTTAAGGTTAATGCAAAGCT
>TARDBP:40
GGGCTCAGAGCATGTGGTGATGAGCCTTATGGCAGGTGAGGCTCAAGGCCC
>TARDBP:41
TATGTTTTGTTTTAAATCTGATTAGGGACACCCAGCAGCTGGCCGGGATTC
>TARDBP:42
TGAAATGTATTGTCATTCAATGGAGGGTCCTGCTGTAGCCCACGTCGGCGC
>TARDBP:43
ATACTAAAGTGTTTATGCTGAGTTGCTGCCTTTCCCCGTCATGTATCCATG
>TARDBP:44
CAGCCTCTGTTTCAATACTCTGTCCGCGCAGGAGTTAGACCATGTCACTTT
>TARDBP:45
AGCCACATTCATTCATTTGCGTATTGTCTGTGGATGCTTTTGTGGCTACAA
>TARDBP:46
AAGAAATTTTTGTCTATCCCCTGGTCATGGAGACTCTGTTTTCTTCTAGAA
>TARDBP:47
ATTCCTTTAAGCCAAATGTGAACGATAGTTATTTTGACAAAGTTTGGGTTA
>TARDBP:48
GTTGCCTGTCTTAGACATCCTGCTGGTCCCAAAGTAGAGTGTAAATTTTGA
>TARDBP:49
TGAAATCAAAGAGAATGTCTTCTCTGTGGTTTGATAATACTTTTGTCATTC
>TARDBP:50
GTGGTTTTTTCCAGTGTGTGAACTGGATACTGAGTATCTTACTCTTTTTTT
>TARDBP:51
TTTCCAGCTATTTAACTGTTTTCCATGGTGTGTACCCTAATTTTCATTTCC
>TARDBP:52
TTAGTTCAGATTGTATACCTCTCCTGAAGATGTCACCCAAAACCTCCTATG
>TARDBP:53
GACTTTCTGACGGGTGATAGCATGAACCCTTGTATGGAAAAGTTTTACTGT
>TARDBP:54
CGTGCGGGATATCGACCTGTGAGGATGCCAGTTGGGCCGAAAGAGAGAGAC
>TARDBP:55
AACTCTGGCTTAGTTAAGTGAGAGTGTGAACTGTGTGGCAAGAGAGCCTCA
>TARDBP:56
CTAGGGCTTTTGCATACTAGAGTGTGTCTTGCTGTAAGGAGCAATCTTAAA
>TARDBP:57
TTTTTCTCACTGTGGTGTGATTGGCTAAACAATCTCGCATTAAAAATTCAA
>TARDBP:58
AAGAGCATTGTGTGGGTGTGTGTGAGAGAGATTGCATTTTAATTTGTCTGA
>TARDBP:59
TACATAAGTTGGTATTTTTGTCTGAGACTCTGAGGAGCAAACGTTTTTATG
>TARDBP:60
AGTCCCCTGGCGTATGTGAGCATGTGTGTGTCTGGGAGCAAACGTGTCCAC
>TARDBP:61
TGGCTCTTAGGCAGAGCTTGTGTGTAAGCTGAATGCCCAAGCTGCAGGTTT
>TARDBP:62
GGGTGAGGAGACTGACTCTGGGGCCGGGCATCGCGTGGCAGCTCCCTTGGA
>TARDBP:63
CTCTGCATTACAGTAGAGCCTGTGTGGTGTGATCAGTTTCTGTTCCAAATG
>TARDBP:64
GCAAGGAGAGCAATAGAGACGGGTGTGAGTTGGGCCAGAGAGACCAGGAAG
>TARDBP:65
GAAAAGAATAAAAGAACTAAGGTGAATGAGAATAGATGATAATACATATAT
>TARDBP:66
TCTGAGGGGAGGGATTTTTGTCTCTGATTCACTGATGTATTACCATTGCCT
>TARDBP:67
ACTGAGTCTTGATGTGTTTGAAATGAAGGTGTGCTCTGGTATGTAATGACA
>TARDBP:68
TCCAGACGCCGAAGTCGCGGGCGCTCATGGCGGGCCTGGAGGTACTGTTCG
>TARDBP:69
ACAAAAACCTGAAAATTGTGATGCATGGTGATTTGCTGAATGAAATGCTCC
>TARDBP:70
TAAATGTGATGATAAATGTAGATTTTTAATAGATGCCGTTAACCAGATTGA
>TARDBP:71
CAGAAAAGGCATGCACAGGGGTGGGAGCTGAGCTAGGCACACACCAGGGAG
>TARDBP:72
TTTAGTTGTCTTTCATTGTGTCCTGTGGTCTGGCTTCCACTCTTCACGCCA
>TARDBP:73
AGATCTTTACTTTTTATCATGTATACTCTGGATGTGTTTAAAATTAATTTA
>TARDBP:74
TGCTTTACACAGTGAAAGAATGCTCATCCCCGGTTGTGAAGAACTTTTAAA
>TARDBP:75
GTCATGCATGTGTATCAAGTGTGTGTTTCTTGTGTGGCATTGTTGCTCTTG
>TARDBP:76
AACTGCTTTCAGTTATTCTGTGGAGCATATGAGTGGCTTAGGCTTTCTTTG
>TARDBP:77
CATAGTGTGAACTGAGAGTTAAGAAAGGCCTGATTGAGAATACTGACTCAG
>TARDBP:78
TCAACTGATTATCCACTTGAATGTTGCATAATTGTGATTTTTTGTGTGTGT
>TARDBP:79
AAGAGTGGCCTCAGTTATGTGTTCTAGGAATGTGTTTGATAGTGTGTGTTT
>TARDBP:80
GAGGGGTGAAAGCTTTGTTCCTCTGGGTAGCAAGTTGTATTTCCACATTTC
>TARDBP:81
TGTGAATTTGCCTATTCTAGGGGCCTCATATAAGTGTAATCATACAGTATT
>TARDBP:82
TAAAGTAGCTATCAATTGAATGCCTGCTGTATGCCTAGGTACCATGCAGGA
>TARDBP:83
ATTACAGGCGTGAGCCACTGTGTGCAGCCAGAATTCCGTGTGTGTGTGTGT
>TARDBP:84
GCAGCATGTGCATAATAGTATATGGTTGTTAAGAGGTCAATGCATGGAAAA
>TARDBP:85
GCTAAGGCTGGAAGAGAGTGTGTGGATCCAGATTGCGAAGCATTTCAAATG
>TARDBP:86
TTCTGAATGTTTTCATTGTAGCAATGATAACTGGTGAGAATTTAGGGTGCT
>TARDBP:87
GTTCCTCAAAACCAATTTGCCTGAAAGCATATTGGATTACTCACTTTACAG
>TARDBP:88
TCACCTGTGAGGCTTCACCCCGTCTCCCCACCCACTATAACCTCTGACTTA
>TARDBP:89
GTGTGTACAGCAGGTGGTGTGTAGCAAGCTGTGTGTATGTGTCAGGCAGTG
>TARDBP:90
TCTGCCATCATTTGTACAATGCTGAGCTGTCTGGATTGAAATAAAATGACC
>TARDBP:91
CTGTTATCCCCCTGGACTGTCTGTTCTGCTAGGATAAGGATTCTTGCTCAC
>TARDBP:92
TGTGCGTGAATGCGTGCTTGTGTGCTTTAGTGGGATGTGACAAACTACCCC
>TARDBP:93
CATGTGTTTAAATGTTTAGCACTTATGGGCTGAGACTTTGATAAAGTAAAA
>TARDBP:94
AGGCAGATGTGGCCATCTGTGCGTGGGTAGGGGTGATGACTGTGTGAGTAC
>TARDBP:95
CCACGGCCACACTGTACTTCCGGGACCTGGGGGCCCAGATCAGCTGGGTGA
>TARDBP:96
GGTTTCTGATGCTCACTCTGTTTGTGGTCACCTACCAGTTCACTACATAGC
>TARDBP:97
TCCCAGTCTGAATGAGTGTGTGTGAGTGTGACCTGTGTTGGAATGGTGTCC
>TARDBP:98
GCTCACACAGGATTTTGAAGGCGATAGTGGATATTTCGATTTTATACTGAG
>TARDBP:99
AGCTGTATAGTAAGATTAGTGTGCATGAGTTCTGTACATTTTTCTTTTTTC
